# Supplementary material for: Loss of Lamin A leads to the nuclear translocation of AGO2 and compromised RNA interference
Source: Nucleic Acids Res. 2024 Jul 12;52(16):9917–35. doi: 10.1093/nar/gkae589 (PMC11381323; doi:10.1093/nar/gkae589)
Supplement: gkae589_Supplemental_Files [file gkae589_supplemental_files.zip]

Archive with 194 entries (146 files):
- Lobo and Nowak et al 31-May-2024 supplemental information/
- Lobo and Nowak et al 31-May-2024 supplemental information.docx
- Lobo and Nowak et al 31-May-2024 supplemental information/customXml/
- Lobo and Nowak et al 31-May-2024 supplemental information/customXml/item1.xml
- Lobo and Nowak et al 31-May-2024 supplemental information/customXml/item2.xml
- Lobo and Nowak et al 31-May-2024 supplemental information/customXml/item3.xml
- Lobo and Nowak et al 31-May-2024 supplemental information/customXml/item4.xml
- Lobo and Nowak et al 31-May-2024 supplemental information/customXml/item5.xml
- Lobo and Nowak et al 31-May-2024 supplemental information/customXml/itemProps1.xml
- Lobo and Nowak et al 31-May-2024 supplemental information/customXml/itemProps2.xml
- Lobo and Nowak et al 31-May-2024 supplemental information/customXml/itemProps3.xml
- Lobo and Nowak et al 31-May-2024 supplemental information/customXml/itemProps4.xml
- Lobo and Nowak et al 31-May-2024 supplemental information/customXml/itemProps5.xml
- Lobo and Nowak et al 31-May-2024 supplemental information/customXml/_rels/
- Lobo and Nowak et al 31-May-2024 supplemental information/customXml/_rels/item1.xml.rels
- Lobo and Nowak et al 31-May-2024 supplemental information/customXml/_rels/item2.xml.rels
- Lobo and Nowak et al 31-May-2024 supplemental information/customXml/_rels/item3.xml.rels
- Lobo and Nowak et al 31-May-2024 supplemental information/customXml/_rels/item4.xml.rels
- Lobo and Nowak et al 31-May-2024 supplemental information/customXml/_rels/item5.xml.rels
- Lobo and Nowak et al 31-May-2024 supplemental information/docProps/
- Lobo and Nowak et al 31-May-2024 supplemental information/docProps/app.xml
- Lobo and Nowak et al 31-May-2024 supplemental information/docProps/core.xml
- Lobo and Nowak et al 31-May-2024 supplemental information/docProps/custom.xml
- Lobo and Nowak et al 31-May-2024 supplemental information/word/
- Lobo and Nowak et al 31-May-2024 supplemental information/word/document.xml
- Lobo and Nowak et al 31-May-2024 supplemental information/word/endnotes.xml
- Lobo and Nowak et al 31-May-2024 supplemental information/word/fontTable.xml
- Lobo and Nowak et al 31-May-2024 supplemental information/word/footer1.xml
- Lobo and Nowak et al 31-May-2024 supplemental information/word/footer2.xml
- Lobo and Nowak et al 31-May-2024 supplemental information/word/footnotes.xml
- Lobo and Nowak et al 31-May-2024 supplemental information/word/numbering.xml
- Lobo and Nowak et al 31-May-2024 supplemental information/word/settings.xml
- Lobo and Nowak et al 31-May-2024 supplemental information/word/styles.xml
- Lobo and Nowak et al 31-May-2024 supplemental information/word/theme/
- Lobo and Nowak et al 31-May-2024 supplemental information/word/theme/theme1.xml
- Lobo and Nowak et al 31-May-2024 supplemental information/word/webSettings.xml
- Lobo and Nowak et al 31-May-2024 supplemental information/word/_rels/
- Lobo and Nowak et al 31-May-2024 supplemental information/word/_rels/document.xml.rels
- Lobo and Nowak et al 31-May-2024 supplemental information/[Content_Types].xml
- Lobo and Nowak et al 31-May-2024 supplemental information/_rels/
- Lobo and Nowak et al 31-May-2024 supplemental information/_rels/.rels
- Sup Figure 1 related to main Fig 1  IN.pdf
- Sup Figure 2 related to main Fig 2 IN.pdf
- Sup Figure 3 related to main Fig 3 IN.pdf
- Sup Figure 4 related to main Fig 4 IN.pdf
- Sup Figure 5 related to main Fig 5 IN.pdf
- Sup Figure 6 related to main Fig 6 IN.pdf
- Supplemental Table 1/
- Supplemental Table 1.xlsx
- Supplemental Table 1/customXml/
- Supplemental Table 1/customXml/item1.xml
- Supplemental Table 1/customXml/item2.xml
- Supplemental Table 1/customXml/item3.xml
- Supplemental Table 1/customXml/item4.xml
- Supplemental Table 1/customXml/itemProps1.xml
- Supplemental Table 1/customXml/itemProps2.xml
- Supplemental Table 1/customXml/itemProps3.xml
- Supplemental Table 1/customXml/itemProps4.xml
- Supplemental Table 1/customXml/_rels/
- Supplemental Table 1/customXml/_rels/item1.xml.rels
- Supplemental Table 1/customXml/_rels/item2.xml.rels
- Supplemental Table 1/customXml/_rels/item3.xml.rels
- Supplemental Table 1/customXml/_rels/item4.xml.rels
- Supplemental Table 1/docProps/
- Supplemental Table 1/docProps/app.xml
- Supplemental Table 1/docProps/core.xml
- Supplemental Table 1/docProps/custom.xml
- Supplemental Table 1/xl/
- Supplemental Table 1/xl/sharedStrings.xml
- Supplemental Table 1/xl/styles.xml
- Supplemental Table 1/xl/theme/
- Supplemental Table 1/xl/theme/theme1.xml
- Supplemental Table 1/xl/workbook.xml
- Supplemental Table 1/xl/worksheets/
- Supplemental Table 1/xl/worksheets/sheet1.xml
- Supplemental Table 1/xl/worksheets/sheet2.xml
- Supplemental Table 1/xl/worksheets/sheet3.xml
- Supplemental Table 1/xl/_rels/
- Supplemental Table 1/xl/_rels/workbook.xml.rels
- Supplemental Table 1/[Content_Types].xml
- Supplemental Table 1/_rels/
- Supplemental Table 1/_rels/.rels
- Supplemental Table 2/
- Supplemental Table 2.xlsx
- Supplemental Table 2/customXml/
- Supplemental Table 2/customXml/item1.xml
- Supplemental Table 2/customXml/item2.xml
- Supplemental Table 2/customXml/item3.xml
- Supplemental Table 2/customXml/itemProps1.xml
- Supplemental Table 2/customXml/itemProps2.xml
- Supplemental Table 2/customXml/itemProps3.xml
- Supplemental Table 2/customXml/_rels/
- Supplemental Table 2/customXml/_rels/item1.xml.rels
- Supplemental Table 2/customXml/_rels/item2.xml.rels
- Supplemental Table 2/customXml/_rels/item3.xml.rels
- Supplemental Table 2/docProps/
- Supplemental Table 2/docProps/app.xml
- Supplemental Table 2/docProps/core.xml
- Supplemental Table 2/xl/
- Supplemental Table 2/xl/sharedStrings.xml
- Supplemental Table 2/xl/styles.xml
- Supplemental Table 2/xl/theme/
- Supplemental Table 2/xl/theme/theme1.xml
- Supplemental Table 2/xl/workbook.xml
- Supplemental Table 2/xl/worksheets/
- Supplemental Table 2/xl/worksheets/sheet1.xml
- Supplemental Table 2/xl/worksheets/sheet2.xml
- Supplemental Table 2/xl/_rels/
- Supplemental Table 2/xl/_rels/workbook.xml.rels
- Supplemental Table 2/[Content_Types].xml
- Supplemental Table 2/_rels/
- Supplemental Table 2/_rels/.rels
- Supplemental Table 4/
- Supplemental Table 4.xlsx
- Supplemental Table 4/customXml/
- Supplemental Table 4/customXml/item1.xml
- Supplemental Table 4/customXml/item2.xml
- Supplemental Table 4/customXml/item3.xml
- Supplemental Table 4/customXml/item4.xml
- Supplemental Table 4/customXml/itemProps1.xml
- Supplemental Table 4/customXml/itemProps2.xml
- Supplemental Table 4/customXml/itemProps3.xml
- Supplemental Table 4/customXml/itemProps4.xml
- Supplemental Table 4/customXml/_rels/
- Supplemental Table 4/customXml/_rels/item1.xml.rels
- Supplemental Table 4/customXml/_rels/item2.xml.rels
- Supplemental Table 4/customXml/_rels/item3.xml.rels
- Supplemental Table 4/customXml/_rels/item4.xml.rels
- Supplemental Table 4/docProps/
- Supplemental Table 4/docProps/app.xml
- Supplemental Table 4/docProps/core.xml
- Supplemental Table 4/docProps/custom.xml
- Supplemental Table 4/xl/
- Supplemental Table 4/xl/printerSettings/
- Supplemental Table 4/xl/printerSettings/printerSettings1.bin
- Supplemental Table 4/xl/sharedStrings.xml
- Supplemental Table 4/xl/styles.xml
- Supplemental Table 4/xl/theme/
- Supplemental Table 4/xl/theme/theme1.xml
- Supplemental Table 4/xl/workbook.xml
- Supplemental Table 4/xl/worksheets/
- Supplemental Table 4/xl/worksheets/sheet1.xml
- Supplemental Table 4/xl/worksheets/sheet2.xml
- Supplemental Table 4/xl/worksheets/sheet3.xml
- Supplemental Table 4/xl/worksheets/sheet4.xml
- Supplemental Table 4/xl/worksheets/sheet5.xml
- Supplemental Table 4/xl/worksheets/_rels/
- Supplemental Table 4/xl/worksheets/_rels/sheet4.xml.rels
- Supplemental Table 4/xl/_rels/
- Supplemental Table 4/xl/_rels/workbook.xml.rels
- Supplemental Table 4/[Content_Types].xml
- Supplemental Table 4/_rels/
- Supplemental Table 4/_rels/.rels
- Supplemental_Table_3_0_(CLIP)/
- Supplemental_Table_3_0_(CLIP).xlsx
- Supplemental_Table_3_0_(CLIP)/customXml/
- Supplemental_Table_3_0_(CLIP)/customXml/item1.xml
- Supplemental_Table_3_0_(CLIP)/customXml/item2.xml
- Supplemental_Table_3_0_(CLIP)/customXml/item3.xml
- Supplemental_Table_3_0_(CLIP)/customXml/item4.xml
- Supplemental_Table_3_0_(CLIP)/customXml/item5.xml
- Supplemental_Table_3_0_(CLIP)/customXml/itemProps1.xml
- Supplemental_Table_3_0_(CLIP)/customXml/itemProps2.xml
- Supplemental_Table_3_0_(CLIP)/customXml/itemProps3.xml
- Supplemental_Table_3_0_(CLIP)/customXml/itemProps4.xml
- Supplemental_Table_3_0_(CLIP)/customXml/itemProps5.xml
- Supplemental_Table_3_0_(CLIP)/customXml/_rels/
- Supplemental_Table_3_0_(CLIP)/customXml/_rels/item1.xml.rels
- Supplemental_Table_3_0_(CLIP)/customXml/_rels/item2.xml.rels
- Supplemental_Table_3_0_(CLIP)/customXml/_rels/item3.xml.rels
- Supplemental_Table_3_0_(CLIP)/customXml/_rels/item4.xml.rels
- Supplemental_Table_3_0_(CLIP)/customXml/_rels/item5.xml.rels
- Supplemental_Table_3_0_(CLIP)/docProps/
- Supplemental_Table_3_0_(CLIP)/docProps/app.xml
- Supplemental_Table_3_0_(CLIP)/docProps/core.xml
- Supplemental_Table_3_0_(CLIP)/docProps/custom.xml
- Supplemental_Table_3_0_(CLIP)/xl/
- Supplemental_Table_3_0_(CLIP)/xl/connections.xml
- Supplemental_Table_3_0_(CLIP)/xl/printerSettings/
- Supplemental_Table_3_0_(CLIP)/xl/printerSettings/printerSettings1.bin
- Supplemental_Table_3_0_(CLIP)/xl/sharedStrings.xml
- Supplemental_Table_3_0_(CLIP)/xl/styles.xml
- Supplemental_Table_3_0_(CLIP)/xl/theme/
- Supplemental_Table_3_0_(CLIP)/xl/theme/theme1.xml
- Supplemental_Table_3_0_(CLIP)/xl/workbook.xml
- Supplemental_Table_3_0_(CLIP)/xl/worksheets/
- Supplemental_Table_3_0_(CLIP)/xl/worksheets/sheet1.xml
- Supplemental_Table_3_0_(CLIP)/xl/worksheets/_rels/
- Supplemental_Table_3_0_(CLIP)/xl/worksheets/_rels/sheet1.xml.rels
- Supplemental_Table_3_0_(CLIP)/xl/_rels/
- Supplemental_Table_3_0_(CLIP)/xl/_rels/workbook.xml.rels
- Supplemental_Table_3_0_(CLIP)/[Content_Types].xml
- Supplemental_Table_3_0_(CLIP)/_rels/
- Supplemental_Table_3_0_(CLIP)/_rels/.rels
