# Supplementary material for: Loss of Lamin A leads to the nuclear translocation of AGO2 and compromised RNA interference
Source: Nucleic Acids Res. 2024 Jul 12;52(16):9917–35. doi: 10.1093/nar/gkae589 (PMC11381323; doi:10.1093/nar/gkae589)
Supplement: gkae589_Supplemental_Files [file gkae589_supplemental_files.zip › Lobo and Nowak et al 31-May-2024 supplemental information/customXml/item4.xml]

<?mso-contentType?><spe:Receivers xmlns:spe="http://schemas.microsoft.com/sharepoint/events"><Receiver><Name>Document ID Generator</Name><Synchronization>Synchronous</Synchronization><Type>10001</Type><SequenceNumber>1000</SequenceNumber><Url></Url><Assembly>Microsoft.Office.DocumentManagement, Version=16.0.0.0, Culture=neutral, PublicKeyToken=71e9bce111e9429c</Assembly><Class>Microsoft.Office.DocumentManagement.Internal.DocIdHandler</Class><Data></Data><Filter></Filter></Receiver><Receiver><Name>Document ID Generator</Name><Synchronization>Synchronous</Synchronization><Type>10002</Type><SequenceNumber>1001</SequenceNumber><Url></Url><Assembly>Microsoft.Office.DocumentManagement, Version=16.0.0.0, Culture=neutral, PublicKeyToken=71e9bce111e9429c</Assembly><Class>Microsoft.Office.DocumentManagement.Internal.DocIdHandler</Class><Data></Data><Filter></Filter></Receiver><Receiver><Name>Document ID Generator</Name><Synchronization>Synchronous</Synchronization><Type>10004</Type><SequenceNumber>1002</SequenceNumber><Url></Url><Assembly>Microsoft.Office.DocumentManagement, Version=16.0.0.0, Culture=neutral, PublicKeyToken=71e9bce111e9429c</Assembly><Class>Microsoft.Office.DocumentManagement.Internal.DocIdHandler</Class><Data></Data><Filter></Filter></Receiver><Receiver><Name>Document ID Generator</Name><Synchronization>Synchronous</Synchronization><Type>10006</Type><SequenceNumber>1003</SequenceNumber><Url></Url><Assembly>Microsoft.Office.DocumentManagement, Version=16.0.0.0, Culture=neutral, PublicKeyToken=71e9bce111e9429c</Assembly><Class>Microsoft.Office.DocumentManagement.Internal.DocIdHandler</Class><Data></Data><Filter></Filter></Receiver></spe:Receivers>
