# Supplementary material for: Loss of Lamin A leads to the nuclear translocation of AGO2 and compromised RNA interference
Source: Nucleic Acids Res. 2024 Jul 12;52(16):9917–35. doi: 10.1093/nar/gkae589 (PMC11381323; doi:10.1093/nar/gkae589)
Supplement: gkae589_Supplemental_Files [file gkae589_supplemental_files.zip › Lobo and Nowak et al 31-May-2024 supplemental information/customXml/item5.xml]

<?xml version="1.0" encoding="utf-8"?><ct:contentTypeSchema ct:_="" ma:_="" ma:contentTypeName="GU Dokument" ma:contentTypeID="0x010100C7C811754E204E47A665D3B7C5D98E1E005F9C4BB929AB0A489C52918F80E11E35" ma:contentTypeVersion="53" ma:contentTypeDescription="" ma:contentTypeScope="" ma:versionID="92d413a19ab6c3fbf3ddd3c320fc206e" xmlns:ct="http://schemas.microsoft.com/office/2006/metadata/contentType" xmlns:ma="http://schemas.microsoft.com/office/2006/metadata/properties/metaAttributes">
<xsd:schema targetNamespace="http://schemas.microsoft.com/office/2006/metadata/properties" ma:root="true" ma:fieldsID="f06231701858f7c07831a4788d35b8bb" ns2:_="" ns3:_="" ns4:_="" ns5:_="" ns6:_="" ns7:_="" xmlns:xsd="http://www.w3.org/2001/XMLSchema" xmlns:xs="http://www.w3.org/2001/XMLSchema" xmlns:p="http://schemas.microsoft.com/office/2006/metadata/properties" xmlns:ns2="e26b832e-66c0-42f3-99cf-795c2ed634b5" xmlns:ns3="231fe8cf-ccc0-454c-9b48-ac3bf72b5807" xmlns:ns4="4160d47a-ddaf-4f96-aa5a-ac84a930d3d1" xmlns:ns5="ae9dd6ea-c2e4-4869-976b-8dbce2ea94e0" xmlns:ns6="a94ff575-881d-444c-a15f-28f2022b7885" xmlns:ns7="033f9290-94f0-490b-99b8-826260e07bcb">
<xsd:import namespace="e26b832e-66c0-42f3-99cf-795c2ed634b5"/>
<xsd:import namespace="231fe8cf-ccc0-454c-9b48-ac3bf72b5807"/>
<xsd:import namespace="4160d47a-ddaf-4f96-aa5a-ac84a930d3d1"/>
<xsd:import namespace="ae9dd6ea-c2e4-4869-976b-8dbce2ea94e0"/>
<xsd:import namespace="a94ff575-881d-444c-a15f-28f2022b7885"/>
<xsd:import namespace="033f9290-94f0-490b-99b8-826260e07bcb"/>
<xsd:element name="properties">
<xsd:complexType>
<xsd:sequence>
<xsd:element name="documentManagement">
<xsd:complexType>
<xsd:all>
<xsd:element ref="ns3:GU_DocDescription" minOccurs="0"/>
<xsd:element ref="ns2:TaxKeywordTaxHTField" minOccurs="0"/>
<xsd:element ref="ns2:TaxCatchAll" minOccurs="0"/>
<xsd:element ref="ns2:TaxCatchAllLabel" minOccurs="0"/>
<xsd:element ref="ns3:GU_DocStatus" minOccurs="0"/>
<xsd:element ref="ns3:ffd98747c26642ec8caf6ec3431d5d08" minOccurs="0"/>
<xsd:element ref="ns4:b96f7c442203436fbdf8d4ebf5de5e7a" minOccurs="0"/>
<xsd:element ref="ns4:GU_AccessRight" minOccurs="0"/>
<xsd:element ref="ns4:GU_EstablishedDate" minOccurs="0"/>
<xsd:element ref="ns4:GU_ArchivedDate" minOccurs="0"/>
<xsd:element ref="ns2:GU_ArchivedBy" minOccurs="0"/>
<xsd:element ref="ns4:GU_ArchiveDocId" minOccurs="0"/>
<xsd:element ref="ns4:GU_ArchiveDocGuid" minOccurs="0"/>
<xsd:element ref="ns4:GU_ArchiveDocVersionId" minOccurs="0"/>
<xsd:element ref="ns5:GU_SiteGuid" minOccurs="0"/>
<xsd:element ref="ns4:GU_ArchiveDocUrl" minOccurs="0"/>
<xsd:element ref="ns2:GU_DocumentApprover" minOccurs="0"/>
<xsd:element ref="ns2:GU_DocumentApprovedBy" minOccurs="0"/>
<xsd:element ref="ns6:GU_DocumentApprovedDate" minOccurs="0"/>
<xsd:element ref="ns6:GU_DocumentApproval" minOccurs="0"/>
<xsd:element ref="ns6:GU_CommentsAuthor" minOccurs="0"/>
<xsd:element ref="ns6:GU_DiaryNumber" minOccurs="0"/>
<xsd:element ref="ns6:GU_DiaryDirectionType" minOccurs="0"/>
<xsd:element ref="ns6:GU_DiaryDirectionOrg" minOccurs="0"/>
<xsd:element ref="ns5:GU_SendToDiary" minOccurs="0"/>
<xsd:element ref="ns2:_dlc_DocIdPersistId" minOccurs="0"/>
<xsd:element ref="ns2:_dlc_DocId" minOccurs="0"/>
<xsd:element ref="ns2:_dlc_DocIdUrl" minOccurs="0"/>
<xsd:element ref="ns7:lcf76f155ced4ddcb4097134ff3c332f" minOccurs="0"/>
<xsd:element ref="ns7:MediaLengthInSeconds" minOccurs="0"/>
<xsd:element ref="ns7:MediaServiceObjectDetectorVersions" minOccurs="0"/>
<xsd:element ref="ns7:MediaServiceSearchProperties" minOccurs="0"/>
</xsd:all>
</xsd:complexType>
</xsd:element>
</xsd:sequence>
</xsd:complexType>
</xsd:element>
</xsd:schema>
<xsd:schema targetNamespace="e26b832e-66c0-42f3-99cf-795c2ed634b5" elementFormDefault="qualified" xmlns:xsd="http://www.w3.org/2001/XMLSchema" xmlns:xs="http://www.w3.org/2001/XMLSchema" xmlns:dms="http://schemas.microsoft.com/office/2006/documentManagement/types" xmlns:pc="http://schemas.microsoft.com/office/infopath/2007/PartnerControls">
<xsd:import namespace="http://schemas.microsoft.com/office/2006/documentManagement/types"/>
<xsd:import namespace="http://schemas.microsoft.com/office/infopath/2007/PartnerControls"/>
<xsd:element name="TaxKeywordTaxHTField" ma:index="8" nillable="true" ma:taxonomy="true" ma:internalName="TaxKeywordTaxHTField" ma:taxonomyFieldName="TaxKeyword" ma:displayName="Enterprise Keywords" ma:fieldId="{23f27201-bee3-471e-b2e7-b64fd8b7ca38}" ma:taxonomyMulti="true" ma:sspId="85cde726-cec2-4dbf-bde0-2c3495ee07fa" ma:termSetId="00000000-0000-0000-0000-000000000000" ma:anchorId="00000000-0000-0000-0000-000000000000" ma:open="true" ma:isKeyword="true">
<xsd:complexType>
<xsd:sequence>
<xsd:element ref="pc:Terms" minOccurs="0" maxOccurs="1"></xsd:element>
</xsd:sequence>
</xsd:complexType>
</xsd:element>
<xsd:element name="TaxCatchAll" ma:index="9" nillable="true" ma:displayName="Taxonomy Catch All Column" ma:hidden="true" ma:list="{9c624b9b-cfc6-4b0b-82c1-ee715dd54834}" ma:internalName="TaxCatchAll" ma:showField="CatchAllData" ma:web="e26b832e-66c0-42f3-99cf-795c2ed634b5">
<xsd:complexType>
<xsd:complexContent>
<xsd:extension base="dms:MultiChoiceLookup">
<xsd:sequence>
<xsd:element name="Value" type="dms:Lookup" maxOccurs="unbounded" minOccurs="0" nillable="true"/>
</xsd:sequence>
</xsd:extension>
</xsd:complexContent>
</xsd:complexType>
</xsd:element>
<xsd:element name="TaxCatchAllLabel" ma:index="10" nillable="true" ma:displayName="Taxonomy Catch All Column1" ma:hidden="true" ma:list="{9c624b9b-cfc6-4b0b-82c1-ee715dd54834}" ma:internalName="TaxCatchAllLabel" ma:readOnly="true" ma:showField="CatchAllDataLabel" ma:web="e26b832e-66c0-42f3-99cf-795c2ed634b5">
<xsd:complexType>
<xsd:complexContent>
<xsd:extension base="dms:MultiChoiceLookup">
<xsd:sequence>
<xsd:element name="Value" type="dms:Lookup" maxOccurs="unbounded" minOccurs="0" nillable="true"/>
</xsd:sequence>
</xsd:extension>
</xsd:complexContent>
</xsd:complexType>
</xsd:element>
<xsd:element name="GU_ArchivedBy" ma:index="21" nillable="true" ma:displayName="Archived By" ma:hidden="true" ma:list="UserInfo" ma:SharePointGroup="0" ma:internalName="GU_ArchivedBy" ma:readOnly="false" ma:showField="ImnName">
<xsd:complexType>
<xsd:complexContent>
<xsd:extension base="dms:User">
<xsd:sequence>
<xsd:element name="UserInfo" minOccurs="0" maxOccurs="unbounded">
<xsd:complexType>
<xsd:sequence>
<xsd:element name="DisplayName" type="xsd:string" minOccurs="0"/>
<xsd:element name="AccountId" type="dms:UserId" minOccurs="0" nillable="true"/>
<xsd:element name="AccountType" type="xsd:string" minOccurs="0"/>
</xsd:sequence>
</xsd:complexType>
</xsd:element>
</xsd:sequence>
</xsd:extension>
</xsd:complexContent>
</xsd:complexType>
</xsd:element>
<xsd:element name="GU_DocumentApprover" ma:index="27" nillable="true" ma:displayName="Document approver" ma:hidden="true" ma:list="UserInfo" ma:SharePointGroup="0" ma:internalName="GU_DocumentApprover" ma:readOnly="false" ma:showField="ImnName">
<xsd:complexType>
<xsd:complexContent>
<xsd:extension base="dms:UserMulti">
<xsd:sequence>
<xsd:element name="UserInfo" minOccurs="0" maxOccurs="unbounded">
<xsd:complexType>
<xsd:sequence>
<xsd:element name="DisplayName" type="xsd:string" minOccurs="0"/>
<xsd:element name="AccountId" type="dms:UserId" minOccurs="0" nillable="true"/>
<xsd:element name="AccountType" type="xsd:string" minOccurs="0"/>
</xsd:sequence>
</xsd:complexType>
</xsd:element>
</xsd:sequence>
</xsd:extension>
</xsd:complexContent>
</xsd:complexType>
</xsd:element>
<xsd:element name="GU_DocumentApprovedBy" ma:index="28" nillable="true" ma:displayName="Document approved by" ma:hidden="true" ma:list="UserInfo" ma:SharePointGroup="0" ma:internalName="GU_DocumentApprovedBy" ma:readOnly="false" ma:showField="ImnName">
<xsd:complexType>
<xsd:complexContent>
<xsd:extension base="dms:UserMulti">
<xsd:sequence>
<xsd:element name="UserInfo" minOccurs="0" maxOccurs="unbounded">
<xsd:complexType>
<xsd:sequence>
<xsd:element name="DisplayName" type="xsd:string" minOccurs="0"/>
<xsd:element name="AccountId" type="dms:UserId" minOccurs="0" nillable="true"/>
<xsd:element name="AccountType" type="xsd:string" minOccurs="0"/>
</xsd:sequence>
</xsd:complexType>
</xsd:element>
</xsd:sequence>
</xsd:extension>
</xsd:complexContent>
</xsd:complexType>
</xsd:element>
<xsd:element name="_dlc_DocIdPersistId" ma:index="37" nillable="true" ma:displayName="Persist ID" ma:description="Keep ID on add." ma:hidden="true" ma:internalName="_dlc_DocIdPersistId" ma:readOnly="true">
<xsd:simpleType>
<xsd:restriction base="dms:Boolean"/>
</xsd:simpleType>
</xsd:element>
<xsd:element name="_dlc_DocId" ma:index="38" nillable="true" ma:displayName="Document ID Value" ma:description="" ma:internalName="_dlc_DocId" ma:readOnly="true">
<xsd:simpleType>
<xsd:restriction base="dms:Text"/>
</xsd:simpleType>
</xsd:element>
<xsd:element name="_dlc_DocIdUrl" ma:index="39" nillable="true" ma:displayName="Document ID" ma:description="Permanent link to this document." ma:hidden="true" ma:internalName="_dlc_DocIdUrl" ma:readOnly="true">
<xsd:complexType>
<xsd:complexContent>
<xsd:extension base="dms:URL">
<xsd:sequence>
<xsd:element name="Url" type="dms:ValidUrl" minOccurs="0" nillable="true"/>
<xsd:element name="Description" type="xsd:string" nillable="true"/>
</xsd:sequence>
</xsd:extension>
</xsd:complexContent>
</xsd:complexType>
</xsd:element>
</xsd:schema>
<xsd:schema targetNamespace="231fe8cf-ccc0-454c-9b48-ac3bf72b5807" elementFormDefault="qualified" xmlns:xsd="http://www.w3.org/2001/XMLSchema" xmlns:xs="http://www.w3.org/2001/XMLSchema" xmlns:dms="http://schemas.microsoft.com/office/2006/documentManagement/types" xmlns:pc="http://schemas.microsoft.com/office/infopath/2007/PartnerControls">
<xsd:import namespace="http://schemas.microsoft.com/office/2006/documentManagement/types"/>
<xsd:import namespace="http://schemas.microsoft.com/office/infopath/2007/PartnerControls"/>
<xsd:element name="GU_DocDescription" ma:index="3" nillable="true" ma:displayName="Document Description" ma:internalName="GU_DocDescription">
<xsd:simpleType>
<xsd:restriction base="dms:Note">
<xsd:maxLength value="255"/>
</xsd:restriction>
</xsd:simpleType>
</xsd:element>
<xsd:element name="GU_DocStatus" ma:index="13" nillable="true" ma:displayName="Document Status" ma:default="Arbetsmaterial" ma:format="Dropdown" ma:internalName="GU_DocStatus" ma:readOnly="true">
<xsd:simpleType>
<xsd:restriction base="dms:Choice">
<xsd:enumeration value="Arbetsmaterial"/>
<xsd:enumeration value="Fastställande pågår"/>
<xsd:enumeration value="Fastställd"/>
<xsd:enumeration value="Väntar på attest"/>
<xsd:enumeration value="Fel vid fastställande"/>
</xsd:restriction>
</xsd:simpleType>
</xsd:element>
<xsd:element name="ffd98747c26642ec8caf6ec3431d5d08" ma:index="14" nillable="true" ma:taxonomy="true" ma:internalName="ffd98747c26642ec8caf6ec3431d5d08" ma:taxonomyFieldName="GU_DocOrganisation" ma:displayName="Responsible Unit" ma:default="" ma:fieldId="{ffd98747-c266-42ec-8caf-6ec3431d5d08}" ma:sspId="85cde726-cec2-4dbf-bde0-2c3495ee07fa" ma:termSetId="938bbb0a-f50e-4d72-96c1-d7b7216eae12" ma:anchorId="00000000-0000-0000-0000-000000000000" ma:open="false" ma:isKeyword="false">
<xsd:complexType>
<xsd:sequence>
<xsd:element ref="pc:Terms" minOccurs="0" maxOccurs="1"></xsd:element>
</xsd:sequence>
</xsd:complexType>
</xsd:element>
</xsd:schema>
<xsd:schema targetNamespace="4160d47a-ddaf-4f96-aa5a-ac84a930d3d1" elementFormDefault="qualified" xmlns:xsd="http://www.w3.org/2001/XMLSchema" xmlns:xs="http://www.w3.org/2001/XMLSchema" xmlns:dms="http://schemas.microsoft.com/office/2006/documentManagement/types" xmlns:pc="http://schemas.microsoft.com/office/infopath/2007/PartnerControls">
<xsd:import namespace="http://schemas.microsoft.com/office/2006/documentManagement/types"/>
<xsd:import namespace="http://schemas.microsoft.com/office/infopath/2007/PartnerControls"/>
<xsd:element name="b96f7c442203436fbdf8d4ebf5de5e7a" ma:index="16" nillable="true" ma:taxonomy="true" ma:internalName="b96f7c442203436fbdf8d4ebf5de5e7a" ma:taxonomyFieldName="GU_RecordType" ma:displayName="Record Type" ma:default="" ma:fieldId="{b96f7c44-2203-436f-bdf8-d4ebf5de5e7a}" ma:sspId="85cde726-cec2-4dbf-bde0-2c3495ee07fa" ma:termSetId="f64da07e-df9c-4500-a5ac-815ac121141b" ma:anchorId="00000000-0000-0000-0000-000000000000" ma:open="false" ma:isKeyword="false">
<xsd:complexType>
<xsd:sequence>
<xsd:element ref="pc:Terms" minOccurs="0" maxOccurs="1"></xsd:element>
</xsd:sequence>
</xsd:complexType>
</xsd:element>
<xsd:element name="GU_AccessRight" ma:index="18" nillable="true" ma:displayName="Access Right" ma:default="0" ma:format="Dropdown" ma:hidden="true" ma:internalName="GU_AccessRight" ma:readOnly="false">
<xsd:simpleType>
<xsd:restriction base="dms:Choice">
<xsd:enumeration value="0"/>
<xsd:enumeration value="1"/>
<xsd:enumeration value="2"/>
<xsd:enumeration value="3"/>
<xsd:enumeration value="4"/>
<xsd:enumeration value="5"/>
</xsd:restriction>
</xsd:simpleType>
</xsd:element>
<xsd:element name="GU_EstablishedDate" ma:index="19" nillable="true" ma:displayName="Established Date" ma:format="DateTime" ma:hidden="true" ma:internalName="GU_EstablishedDate" ma:readOnly="false">
<xsd:simpleType>
<xsd:restriction base="dms:DateTime"/>
</xsd:simpleType>
</xsd:element>
<xsd:element name="GU_ArchivedDate" ma:index="20" nillable="true" ma:displayName="Archived Date" ma:format="DateTime" ma:hidden="true" ma:indexed="true" ma:internalName="GU_ArchivedDate" ma:readOnly="true">
<xsd:simpleType>
<xsd:restriction base="dms:DateTime"/>
</xsd:simpleType>
</xsd:element>
<xsd:element name="GU_ArchiveDocId" ma:index="22" nillable="true" ma:displayName="Archive Doc Id" ma:hidden="true" ma:internalName="GU_ArchiveDocId" ma:readOnly="false">
<xsd:simpleType>
<xsd:restriction base="dms:Text">
<xsd:maxLength value="255"/>
</xsd:restriction>
</xsd:simpleType>
</xsd:element>
<xsd:element name="GU_ArchiveDocGuid" ma:index="23" nillable="true" ma:displayName="Archive Doc Guid" ma:hidden="true" ma:internalName="GU_ArchiveDocGuid" ma:readOnly="false">
<xsd:simpleType>
<xsd:restriction base="dms:Text">
<xsd:maxLength value="255"/>
</xsd:restriction>
</xsd:simpleType>
</xsd:element>
<xsd:element name="GU_ArchiveDocVersionId" ma:index="24" nillable="true" ma:displayName="Archive Doc Version Id" ma:hidden="true" ma:internalName="GU_ArchiveDocVersionId" ma:readOnly="false">
<xsd:simpleType>
<xsd:restriction base="dms:Text">
<xsd:maxLength value="255"/>
</xsd:restriction>
</xsd:simpleType>
</xsd:element>
<xsd:element name="GU_ArchiveDocUrl" ma:index="26" nillable="true" ma:displayName="Archive Doc Url" ma:hidden="true" ma:internalName="GU_ArchiveDocUrl" ma:readOnly="true">
<xsd:simpleType>
<xsd:restriction base="dms:Text">
<xsd:maxLength value="255"/>
</xsd:restriction>
</xsd:simpleType>
</xsd:element>
</xsd:schema>
<xsd:schema targetNamespace="ae9dd6ea-c2e4-4869-976b-8dbce2ea94e0" elementFormDefault="qualified" xmlns:xsd="http://www.w3.org/2001/XMLSchema" xmlns:xs="http://www.w3.org/2001/XMLSchema" xmlns:dms="http://schemas.microsoft.com/office/2006/documentManagement/types" xmlns:pc="http://schemas.microsoft.com/office/infopath/2007/PartnerControls">
<xsd:import namespace="http://schemas.microsoft.com/office/2006/documentManagement/types"/>
<xsd:import namespace="http://schemas.microsoft.com/office/infopath/2007/PartnerControls"/>
<xsd:element name="GU_SiteGuid" ma:index="25" nillable="true" ma:displayName="Site Guid" ma:hidden="true" ma:internalName="GU_SiteGuid" ma:readOnly="false">
<xsd:simpleType>
<xsd:restriction base="dms:Text">
<xsd:maxLength value="255"/>
</xsd:restriction>
</xsd:simpleType>
</xsd:element>
<xsd:element name="GU_SendToDiary" ma:index="35" nillable="true" ma:displayName="Add to Diary" ma:default="0" ma:description="Anger om handlingen också ska skickas till diariet när den fastställs" ma:indexed="true" ma:internalName="GU_SendToDiary" ma:readOnly="true">
<xsd:simpleType>
<xsd:restriction base="dms:Boolean"/>
</xsd:simpleType>
</xsd:element>
</xsd:schema>
<xsd:schema targetNamespace="a94ff575-881d-444c-a15f-28f2022b7885" elementFormDefault="qualified" xmlns:xsd="http://www.w3.org/2001/XMLSchema" xmlns:xs="http://www.w3.org/2001/XMLSchema" xmlns:dms="http://schemas.microsoft.com/office/2006/documentManagement/types" xmlns:pc="http://schemas.microsoft.com/office/infopath/2007/PartnerControls">
<xsd:import namespace="http://schemas.microsoft.com/office/2006/documentManagement/types"/>
<xsd:import namespace="http://schemas.microsoft.com/office/infopath/2007/PartnerControls"/>
<xsd:element name="GU_DocumentApprovedDate" ma:index="29" nillable="true" ma:displayName="Document approved" ma:format="DateTime" ma:hidden="true" ma:internalName="GU_DocumentApprovedDate" ma:readOnly="false">
<xsd:simpleType>
<xsd:restriction base="dms:DateTime"/>
</xsd:simpleType>
</xsd:element>
<xsd:element name="GU_DocumentApproval" ma:index="30" nillable="true" ma:displayName="Document approval" ma:default="0" ma:hidden="true" ma:indexed="true" ma:internalName="GU_DocumentApproval" ma:readOnly="true">
<xsd:simpleType>
<xsd:restriction base="dms:Boolean"/>
</xsd:simpleType>
</xsd:element>
<xsd:element name="GU_CommentsAuthor" ma:index="31" nillable="true" ma:displayName="Comments from author" ma:internalName="GU_CommentsAuthor" ma:readOnly="true">
<xsd:simpleType>
<xsd:restriction base="dms:Note"/>
</xsd:simpleType>
</xsd:element>
<xsd:element name="GU_DiaryNumber" ma:index="32" nillable="true" ma:displayName="Diary number" ma:description="Diarienr som kan användas vid fastställande" ma:internalName="GU_DiaryNumber" ma:readOnly="true">
<xsd:simpleType>
<xsd:restriction base="dms:Text">
<xsd:maxLength value="255"/>
</xsd:restriction>
</xsd:simpleType>
</xsd:element>
<xsd:element name="GU_DiaryDirectionType" ma:index="33" nillable="true" ma:displayName="Direction Type" ma:description="Avser riktning typ för handling som diarieförs" ma:internalName="GU_DiaryDirectionType" ma:readOnly="true">
<xsd:simpleType>
<xsd:restriction base="dms:Text">
<xsd:maxLength value="255"/>
</xsd:restriction>
</xsd:simpleType>
</xsd:element>
<xsd:element name="GU_DiaryDirectionOrg" ma:index="34" nillable="true" ma:displayName="Direction Org" ma:description="Avser avsändare mottagare för handlingen (beroende på vald typ riktning)" ma:internalName="GU_DiaryDirectionOrg" ma:readOnly="true">
<xsd:simpleType>
<xsd:restriction base="dms:Text">
<xsd:maxLength value="255"/>
</xsd:restriction>
</xsd:simpleType>
</xsd:element>
</xsd:schema>
<xsd:schema targetNamespace="033f9290-94f0-490b-99b8-826260e07bcb" elementFormDefault="qualified" xmlns:xsd="http://www.w3.org/2001/XMLSchema" xmlns:xs="http://www.w3.org/2001/XMLSchema" xmlns:dms="http://schemas.microsoft.com/office/2006/documentManagement/types" xmlns:pc="http://schemas.microsoft.com/office/infopath/2007/PartnerControls">
<xsd:import namespace="http://schemas.microsoft.com/office/2006/documentManagement/types"/>
<xsd:import namespace="http://schemas.microsoft.com/office/infopath/2007/PartnerControls"/>
<xsd:element name="lcf76f155ced4ddcb4097134ff3c332f" ma:index="41" nillable="true" ma:taxonomy="true" ma:internalName="lcf76f155ced4ddcb4097134ff3c332f" ma:taxonomyFieldName="MediaServiceImageTags" ma:displayName="Image Tags" ma:readOnly="false" ma:fieldId="{5cf76f15-5ced-4ddc-b409-7134ff3c332f}" ma:taxonomyMulti="true" ma:sspId="85cde726-cec2-4dbf-bde0-2c3495ee07fa" ma:termSetId="09814cd3-568e-fe90-9814-8d621ff8fb84" ma:anchorId="fba54fb3-c3e1-fe81-a776-ca4b69148c4d" ma:open="true" ma:isKeyword="false">
<xsd:complexType>
<xsd:sequence>
<xsd:element ref="pc:Terms" minOccurs="0" maxOccurs="1"></xsd:element>
</xsd:sequence>
</xsd:complexType>
</xsd:element>
<xsd:element name="MediaLengthInSeconds" ma:index="42" nillable="true" ma:displayName="MediaLengthInSeconds" ma:hidden="true" ma:internalName="MediaLengthInSeconds" ma:readOnly="true">
<xsd:simpleType>
<xsd:restriction base="dms:Unknown"/>
</xsd:simpleType>
</xsd:element>
<xsd:element name="MediaServiceObjectDetectorVersions" ma:index="43" nillable="true" ma:displayName="MediaServiceObjectDetectorVersions" ma:hidden="true" ma:indexed="true" ma:internalName="MediaServiceObjectDetectorVersions" ma:readOnly="true">
<xsd:simpleType>
<xsd:restriction base="dms:Text"/>
</xsd:simpleType>
</xsd:element>
<xsd:element name="MediaServiceSearchProperties" ma:index="44" nillable="true" ma:displayName="MediaServiceSearchProperties" ma:hidden="true" ma:internalName="MediaServiceSearchProperties" ma:readOnly="true">
<xsd:simpleType>
<xsd:restriction base="dms:Note"/>
</xsd:simpleType>
</xsd:element>
</xsd:schema>
<xsd:schema targetNamespace="http://schemas.openxmlformats.org/package/2006/metadata/core-properties" elementFormDefault="qualified" attributeFormDefault="unqualified" blockDefault="#all" xmlns="http://schemas.openxmlformats.org/package/2006/metadata/core-properties" xmlns:xsd="http://www.w3.org/2001/XMLSchema" xmlns:xsi="http://www.w3.org/2001/XMLSchema-instance" xmlns:dc="http://purl.org/dc/elements/1.1/" xmlns:dcterms="http://purl.org/dc/terms/" xmlns:odoc="http://schemas.microsoft.com/internal/obd">
<xsd:import namespace="http://purl.org/dc/elements/1.1/" schemaLocation="http://dublincore.org/schemas/xmls/qdc/2003/04/02/dc.xsd"/>
<xsd:import namespace="http://purl.org/dc/terms/" schemaLocation="http://dublincore.org/schemas/xmls/qdc/2003/04/02/dcterms.xsd"/>
<xsd:element name="coreProperties" type="CT_coreProperties"/>
<xsd:complexType name="CT_coreProperties">
<xsd:all>
<xsd:element ref="dc:creator" minOccurs="0" maxOccurs="1"/>
<xsd:element ref="dcterms:created" minOccurs="0" maxOccurs="1"/>
<xsd:element ref="dc:identifier" minOccurs="0" maxOccurs="1"/>
<xsd:element name="contentType" minOccurs="0" maxOccurs="1" type="xsd:string" ma:index="11" ma:displayName="Content Type"/>
<xsd:element ref="dc:title" minOccurs="0" maxOccurs="1" ma:index="1" ma:displayName="Title"/>
<xsd:element ref="dc:subject" minOccurs="0" maxOccurs="1"/>
<xsd:element ref="dc:description" minOccurs="0" maxOccurs="1"/>
<xsd:element name="keywords" minOccurs="0" maxOccurs="1" type="xsd:string"/>
<xsd:element ref="dc:language" minOccurs="0" maxOccurs="1"/>
<xsd:element name="category" minOccurs="0" maxOccurs="1" type="xsd:string"/>
<xsd:element name="version" minOccurs="0" maxOccurs="1" type="xsd:string"/>
<xsd:element name="revision" minOccurs="0" maxOccurs="1" type="xsd:string">
<xsd:annotation>
<xsd:documentation>
                        This value indicates the number of saves or revisions. The application is responsible for updating this value after each revision.
                    </xsd:documentation>
</xsd:annotation>
</xsd:element>
<xsd:element name="lastModifiedBy" minOccurs="0" maxOccurs="1" type="xsd:string"/>
<xsd:element ref="dcterms:modified" minOccurs="0" maxOccurs="1"/>
<xsd:element name="contentStatus" minOccurs="0" maxOccurs="1" type="xsd:string"/>
</xsd:all>
</xsd:complexType>
</xsd:schema>
<xs:schema targetNamespace="http://schemas.microsoft.com/office/infopath/2007/PartnerControls" elementFormDefault="qualified" attributeFormDefault="unqualified" xmlns:pc="http://schemas.microsoft.com/office/infopath/2007/PartnerControls" xmlns:xs="http://www.w3.org/2001/XMLSchema">
<xs:element name="Person">
<xs:complexType>
<xs:sequence>
<xs:element ref="pc:DisplayName" minOccurs="0"></xs:element>
<xs:element ref="pc:AccountId" minOccurs="0"></xs:element>
<xs:element ref="pc:AccountType" minOccurs="0"></xs:element>
</xs:sequence>
</xs:complexType>
</xs:element>
<xs:element name="DisplayName" type="xs:string"></xs:element>
<xs:element name="AccountId" type="xs:string"></xs:element>
<xs:element name="AccountType" type="xs:string"></xs:element>
<xs:element name="BDCAssociatedEntity">
<xs:complexType>
<xs:sequence>
<xs:element ref="pc:BDCEntity" minOccurs="0" maxOccurs="unbounded"></xs:element>
</xs:sequence>
<xs:attribute ref="pc:EntityNamespace"></xs:attribute>
<xs:attribute ref="pc:EntityName"></xs:attribute>
<xs:attribute ref="pc:SystemInstanceName"></xs:attribute>
<xs:attribute ref="pc:AssociationName"></xs:attribute>
</xs:complexType>
</xs:element>
<xs:attribute name="EntityNamespace" type="xs:string"></xs:attribute>
<xs:attribute name="EntityName" type="xs:string"></xs:attribute>
<xs:attribute name="SystemInstanceName" type="xs:string"></xs:attribute>
<xs:attribute name="AssociationName" type="xs:string"></xs:attribute>
<xs:element name="BDCEntity">
<xs:complexType>
<xs:sequence>
<xs:element ref="pc:EntityDisplayName" minOccurs="0"></xs:element>
<xs:element ref="pc:EntityInstanceReference" minOccurs="0"></xs:element>
<xs:element ref="pc:EntityId1" minOccurs="0"></xs:element>
<xs:element ref="pc:EntityId2" minOccurs="0"></xs:element>
<xs:element ref="pc:EntityId3" minOccurs="0"></xs:element>
<xs:element ref="pc:EntityId4" minOccurs="0"></xs:element>
<xs:element ref="pc:EntityId5" minOccurs="0"></xs:element>
</xs:sequence>
</xs:complexType>
</xs:element>
<xs:element name="EntityDisplayName" type="xs:string"></xs:element>
<xs:element name="EntityInstanceReference" type="xs:string"></xs:element>
<xs:element name="EntityId1" type="xs:string"></xs:element>
<xs:element name="EntityId2" type="xs:string"></xs:element>
<xs:element name="EntityId3" type="xs:string"></xs:element>
<xs:element name="EntityId4" type="xs:string"></xs:element>
<xs:element name="EntityId5" type="xs:string"></xs:element>
<xs:element name="Terms">
<xs:complexType>
<xs:sequence>
<xs:element ref="pc:TermInfo" minOccurs="0" maxOccurs="unbounded"></xs:element>
</xs:sequence>
</xs:complexType>
</xs:element>
<xs:element name="TermInfo">
<xs:complexType>
<xs:sequence>
<xs:element ref="pc:TermName" minOccurs="0"></xs:element>
<xs:element ref="pc:TermId" minOccurs="0"></xs:element>
</xs:sequence>
</xs:complexType>
</xs:element>
<xs:element name="TermName" type="xs:string"></xs:element>
<xs:element name="TermId" type="xs:string"></xs:element>
</xs:schema>
</ct:contentTypeSchema>
