# Supplementary material for: Loss of Lamin A leads to the nuclear translocation of AGO2 and compromised RNA interference
Source: Nucleic Acids Res. 2024 Jul 12;52(16):9917–35. doi: 10.1093/nar/gkae589 (PMC11381323; doi:10.1093/nar/gkae589)
Supplement: gkae589_Supplemental_Files [file gkae589_supplemental_files.zip › Lobo and Nowak et al 31-May-2024 supplemental information/docProps/app.xml]

<?xml version="1.0" encoding="UTF-8" standalone="yes"?>
<Properties xmlns="http://schemas.openxmlformats.org/officeDocument/2006/extended-properties" xmlns:vt="http://schemas.openxmlformats.org/officeDocument/2006/docPropsVTypes"><Template>Normal.dotm</Template><TotalTime>0</TotalTime><Pages>4</Pages><Words>1030</Words><Characters>5877</Characters><Application>Microsoft Office Word</Application><DocSecurity>0</DocSecurity><Lines>48</Lines><Paragraphs>13</Paragraphs><ScaleCrop>false</ScaleCrop><HeadingPairs><vt:vector size="2" baseType="variant"><vt:variant><vt:lpstr>Title</vt:lpstr></vt:variant><vt:variant><vt:i4>1</vt:i4></vt:variant></vt:vector></HeadingPairs><TitlesOfParts><vt:vector size="1" baseType="lpstr"><vt:lpstr></vt:lpstr></vt:vector></TitlesOfParts><Company>University of Southampton</Company><LinksUpToDate>false</LinksUpToDate><CharactersWithSpaces>6894</CharactersWithSpaces><SharedDoc>false</SharedDoc><HLinks><vt:vector size="12" baseType="variant"><vt:variant><vt:i4>2818158</vt:i4></vt:variant><vt:variant><vt:i4>3</vt:i4></vt:variant><vt:variant><vt:i4>0</vt:i4></vt:variant><vt:variant><vt:i4>5</vt:i4></vt:variant><vt:variant><vt:lpwstr>http://proteomecentral.proteomexchange.org/</vt:lpwstr></vt:variant><vt:variant><vt:lpwstr></vt:lpwstr></vt:variant><vt:variant><vt:i4>3407952</vt:i4></vt:variant><vt:variant><vt:i4>0</vt:i4></vt:variant><vt:variant><vt:i4>0</vt:i4></vt:variant><vt:variant><vt:i4>5</vt:i4></vt:variant><vt:variant><vt:lpwstr>mailto:aishe.sarshad@gu.se</vt:lpwstr></vt:variant><vt:variant><vt:lpwstr></vt:lpwstr></vt:variant></vt:vector></HLinks><HyperlinksChanged>false</HyperlinksChanged><AppVersion>16.0000</AppVersion></Properties>
