# Supplementary material for: Loss of Lamin A leads to the nuclear translocation of AGO2 and compromised RNA interference
Source: Nucleic Acids Res. 2024 Jul 12;52(16):9917–35. doi: 10.1093/nar/gkae589 (PMC11381323; doi:10.1093/nar/gkae589)
Supplement: gkae589_Supplemental_Files [file gkae589_supplemental_files.zip › Lobo and Nowak et al 31-May-2024 supplemental information/docProps/core.xml]

<?xml version="1.0" encoding="UTF-8" standalone="yes"?>
<cp:coreProperties xmlns:cp="http://schemas.openxmlformats.org/package/2006/metadata/core-properties" xmlns:dc="http://purl.org/dc/elements/1.1/" xmlns:dcterms="http://purl.org/dc/terms/" xmlns:dcmitype="http://purl.org/dc/dcmitype/" xmlns:xsi="http://www.w3.org/2001/XMLSchema-instance"><dc:title></dc:title><dc:subject></dc:subject><dc:creator>M. Bernardes Silva</dc:creator><cp:keywords></cp:keywords><cp:lastModifiedBy>Aishe Sarshad</cp:lastModifiedBy><cp:revision>2</cp:revision><cp:lastPrinted>2023-06-02T22:04:00Z</cp:lastPrinted><dcterms:created xsi:type="dcterms:W3CDTF">2024-05-31T12:33:00Z</dcterms:created><dcterms:modified xsi:type="dcterms:W3CDTF">2024-05-31T12:33:00Z</dcterms:modified></cp:coreProperties>
