# Supplementary material for: Loss of Lamin A leads to the nuclear translocation of AGO2 and compromised RNA interference
Source: Nucleic Acids Res. 2024 Jul 12;52(16):9917–35. doi: 10.1093/nar/gkae589 (PMC11381323; doi:10.1093/nar/gkae589)
Supplement: gkae589_Supplemental_Files [file gkae589_supplemental_files.zip › Lobo and Nowak et al 31-May-2024 supplemental information/word/document.xml]

<?xml version="1.0" encoding="UTF-8" standalone="yes"?>
<w:document xmlns:wpc="http://schemas.microsoft.com/office/word/2010/wordprocessingCanvas" xmlns:cx="http://schemas.microsoft.com/office/drawing/2014/chartex" xmlns:cx1="http://schemas.microsoft.com/office/drawing/2015/9/8/chartex" xmlns:cx2="http://schemas.microsoft.com/office/drawing/2015/10/21/chartex" xmlns:cx3="http://schemas.microsoft.com/office/drawing/2016/5/9/chartex" xmlns:cx4="http://schemas.microsoft.com/office/drawing/2016/5/10/chartex" xmlns:cx5="http://schemas.microsoft.com/office/drawing/2016/5/11/chartex" xmlns:cx6="http://schemas.microsoft.com/office/drawing/2016/5/12/chartex" xmlns:cx7="http://schemas.microsoft.com/office/drawing/2016/5/13/chartex" xmlns:cx8="http://schemas.microsoft.com/office/drawing/2016/5/14/chartex" xmlns:mc="http://schemas.openxmlformats.org/markup-compatibility/2006" xmlns:aink="http://schemas.microsoft.com/office/drawing/2016/ink" xmlns:am3d="http://schemas.microsoft.com/office/drawing/2017/model3d" xmlns:o="urn:schemas-microsoft-com:office:office" xmlns:oel="http://schemas.microsoft.com/office/2019/extlst" xmlns:r="http://schemas.openxmlformats.org/officeDocument/2006/relationships" xmlns:m="http://schemas.openxmlformats.org/officeDocument/2006/math" xmlns:v="urn:schemas-microsoft-com:vml" xmlns:wp14="http://schemas.microsoft.com/office/word/2010/wordprocessingDrawing" xmlns:wp="http://schemas.openxmlformats.org/drawingml/2006/wordprocessingDrawing" xmlns:w10="urn:schemas-microsoft-com:office:word" xmlns:w="http://schemas.openxmlformats.org/wordprocessingml/2006/main" xmlns:w14="http://schemas.microsoft.com/office/word/2010/wordml" xmlns:w15="http://schemas.microsoft.com/office/word/2012/wordml" xmlns:w16cex="http://schemas.microsoft.com/office/word/2018/wordml/cex" xmlns:w16cid="http://schemas.microsoft.com/office/word/2016/wordml/cid" xmlns:w16="http://schemas.microsoft.com/office/word/2018/wordml" xmlns:w16sdtdh="http://schemas.microsoft.com/office/word/2020/wordml/sdtdatahash" xmlns:w16se="http://schemas.microsoft.com/office/word/2015/wordml/symex" xmlns:wpg="http://schemas.microsoft.com/office/word/2010/wordprocessingGroup" xmlns:wpi="http://schemas.microsoft.com/office/word/2010/wordprocessingInk" xmlns:wne="http://schemas.microsoft.com/office/word/2006/wordml" xmlns:wps="http://schemas.microsoft.com/office/word/2010/wordprocessingShape" mc:Ignorable="w14 w15 w16se w16cid w16 w16cex w16sdtdh wp14"><w:body><w:p w14:paraId="4B3EC173" w14:textId="149D38C7" w:rsidR="007B135C" w:rsidRPr="00D57EC9" w:rsidRDefault="006A1988" w:rsidP="00CA6F56"><w:pPr><w:spacing w:line="240" w:lineRule="auto"/><w:rPr><w:rFonts w:ascii="Segoe UI" w:hAnsi="Segoe UI" w:cs="Segoe UI"/><w:b/><w:bCs/><w:sz w:val="28"/><w:szCs w:val="28"/></w:rPr></w:pPr><w:r w:rsidRPr="00D57EC9"><w:rPr><w:rFonts w:ascii="Segoe UI" w:hAnsi="Segoe UI" w:cs="Segoe UI"/><w:b/><w:bCs/><w:sz w:val="28"/><w:szCs w:val="28"/></w:rPr><w:t>Supplemental information</w:t></w:r></w:p><w:p w14:paraId="574570A5" w14:textId="77777777" w:rsidR="006A1988" w:rsidRDefault="006A1988" w:rsidP="00CA6F56"><w:pPr><w:spacing w:line="240" w:lineRule="auto"/><w:rPr><w:rFonts w:ascii="Segoe UI" w:hAnsi="Segoe UI" w:cs="Segoe UI"/><w:b/><w:bCs/></w:rPr></w:pPr></w:p><w:p w14:paraId="3A433F9A" w14:textId="2EB4FB63" w:rsidR="007B135C" w:rsidRPr="007B135C" w:rsidRDefault="007B135C" w:rsidP="00CA6F56"><w:pPr><w:spacing w:line="240" w:lineRule="auto"/><w:jc w:val="both"/><w:rPr><w:rFonts w:ascii="Segoe UI" w:hAnsi="Segoe UI" w:cs="Segoe UI"/><w:b/><w:bCs/></w:rPr></w:pPr><w:r w:rsidRPr="007B135C"><w:rPr><w:rFonts w:ascii="Segoe UI" w:hAnsi="Segoe UI" w:cs="Segoe UI"/><w:b/><w:bCs/></w:rPr><w:t xml:space="preserve">Loss of Lamin A leads to the nuclear translocation of AGO2 and </w:t></w:r><w:r w:rsidR="00AB1384"><w:rPr><w:rFonts w:ascii="Segoe UI" w:hAnsi="Segoe UI" w:cs="Segoe UI"/><w:b/><w:bCs/></w:rPr><w:t>compromised</w:t></w:r><w:r w:rsidR="00AB1384" w:rsidRPr="007B135C"><w:rPr><w:rFonts w:ascii="Segoe UI" w:hAnsi="Segoe UI" w:cs="Segoe UI"/><w:b/><w:bCs/></w:rPr><w:t xml:space="preserve"> </w:t></w:r><w:r w:rsidRPr="007B135C"><w:rPr><w:rFonts w:ascii="Segoe UI" w:hAnsi="Segoe UI" w:cs="Segoe UI"/><w:b/><w:bCs/></w:rPr><w:t xml:space="preserve">RNA </w:t></w:r><w:proofErr w:type="gramStart"/><w:r w:rsidRPr="007B135C"><w:rPr><w:rFonts w:ascii="Segoe UI" w:hAnsi="Segoe UI" w:cs="Segoe UI"/><w:b/><w:bCs/></w:rPr><w:t>interference</w:t></w:r><w:proofErr w:type="gramEnd"/></w:p><w:p w14:paraId="0D512272" w14:textId="77777777" w:rsidR="00991444" w:rsidRPr="009A20F0" w:rsidRDefault="00991444" w:rsidP="00CA6F56"><w:pPr><w:spacing w:line="240" w:lineRule="auto"/><w:rPr><w:rFonts w:ascii="Segoe UI" w:hAnsi="Segoe UI" w:cs="Segoe UI"/></w:rPr></w:pPr></w:p><w:p w14:paraId="07104486" w14:textId="01F15156" w:rsidR="00486687" w:rsidRPr="009A20F0" w:rsidRDefault="00486687" w:rsidP="00CA6F56"><w:pPr><w:spacing w:line="240" w:lineRule="auto"/><w:jc w:val="both"/><w:rPr><w:rFonts w:ascii="Segoe UI" w:hAnsi="Segoe UI" w:cs="Segoe UI"/></w:rPr></w:pPr><w:r w:rsidRPr="009A20F0"><w:rPr><w:rFonts w:ascii="Segoe UI" w:hAnsi="Segoe UI" w:cs="Segoe UI"/></w:rPr><w:t>Vivian Lobo</w:t></w:r><w:r w:rsidRPr="009A20F0"><w:rPr><w:rFonts w:ascii="Segoe UI" w:hAnsi="Segoe UI" w:cs="Segoe UI"/><w:vertAlign w:val="superscript"/></w:rPr><w:t>1,2</w:t></w:r><w:r w:rsidR="00B37FC9" w:rsidRPr="009A20F0"><w:rPr><w:rFonts w:ascii="Segoe UI" w:hAnsi="Segoe UI" w:cs="Segoe UI"/><w:sz w:val="20"/><w:szCs w:val="20"/></w:rPr><w:t>†</w:t></w:r><w:r w:rsidRPr="009A20F0"><w:rPr><w:rFonts w:ascii="Segoe UI" w:hAnsi="Segoe UI" w:cs="Segoe UI"/></w:rPr><w:t xml:space="preserve">, </w:t></w:r><w:r w:rsidR="00381B8A" w:rsidRPr="009A20F0"><w:rPr><w:rFonts w:ascii="Segoe UI" w:hAnsi="Segoe UI" w:cs="Segoe UI"/></w:rPr><w:t>Iwona Nowak</w:t></w:r><w:r w:rsidR="00381B8A" w:rsidRPr="009A20F0"><w:rPr><w:rFonts w:ascii="Segoe UI" w:hAnsi="Segoe UI" w:cs="Segoe UI"/><w:vertAlign w:val="superscript"/></w:rPr><w:t>1,2</w:t></w:r><w:r w:rsidR="00381B8A" w:rsidRPr="009A20F0"><w:rPr><w:rFonts w:ascii="Segoe UI" w:hAnsi="Segoe UI" w:cs="Segoe UI"/><w:sz w:val="20"/><w:szCs w:val="20"/></w:rPr><w:t>†</w:t></w:r><w:r w:rsidR="00381B8A" w:rsidRPr="009A20F0"><w:rPr><w:rFonts w:ascii="Segoe UI" w:hAnsi="Segoe UI" w:cs="Segoe UI"/></w:rPr><w:t>,</w:t></w:r><w:r w:rsidR="005879A4" w:rsidRPr="009A20F0"><w:rPr><w:rFonts w:ascii="Segoe UI" w:hAnsi="Segoe UI" w:cs="Segoe UI"/></w:rPr><w:t xml:space="preserve"> Carola Fernandez</w:t></w:r><w:r w:rsidR="005879A4" w:rsidRPr="009A20F0"><w:rPr><w:rFonts w:ascii="Segoe UI" w:hAnsi="Segoe UI" w:cs="Segoe UI"/><w:vertAlign w:val="superscript"/></w:rPr><w:t>1,2</w:t></w:r><w:r w:rsidR="005879A4" w:rsidRPr="009A20F0"><w:rPr><w:rFonts w:ascii="Segoe UI" w:hAnsi="Segoe UI" w:cs="Segoe UI"/></w:rPr><w:t xml:space="preserve">, </w:t></w:r><w:r w:rsidRPr="009A20F0"><w:rPr><w:rFonts w:ascii="Segoe UI" w:hAnsi="Segoe UI" w:cs="Segoe UI"/></w:rPr><w:t>Ana Iris Correa Muler</w:t></w:r><w:r w:rsidRPr="009A20F0"><w:rPr><w:rFonts w:ascii="Segoe UI" w:hAnsi="Segoe UI" w:cs="Segoe UI"/><w:vertAlign w:val="superscript"/></w:rPr><w:t>1,2#</w:t></w:r><w:r w:rsidRPr="009A20F0"><w:rPr><w:rFonts w:ascii="Segoe UI" w:hAnsi="Segoe UI" w:cs="Segoe UI"/></w:rPr><w:t>, Jakub O. Westholm</w:t></w:r><w:r w:rsidRPr="009A20F0"><w:rPr><w:rFonts w:ascii="Segoe UI" w:hAnsi="Segoe UI" w:cs="Segoe UI"/><w:vertAlign w:val="superscript"/></w:rPr><w:t>3#</w:t></w:r><w:r w:rsidRPr="009A20F0"><w:rPr><w:rFonts w:ascii="Segoe UI" w:hAnsi="Segoe UI" w:cs="Segoe UI"/></w:rPr><w:t>, Hsiang-Chi Huang</w:t></w:r><w:r w:rsidRPr="009A20F0"><w:rPr><w:rFonts w:ascii="Segoe UI" w:hAnsi="Segoe UI" w:cs="Segoe UI"/><w:vertAlign w:val="superscript"/></w:rPr><w:t>1,2,4</w:t></w:r><w:r w:rsidRPr="009A20F0"><w:rPr><w:rFonts w:ascii="Segoe UI" w:hAnsi="Segoe UI" w:cs="Segoe UI"/></w:rPr><w:t>, Ivo Fabrik</w:t></w:r><w:r w:rsidRPr="009A20F0"><w:rPr><w:rFonts w:ascii="Segoe UI" w:hAnsi="Segoe UI" w:cs="Segoe UI"/><w:vertAlign w:val="superscript"/></w:rPr><w:t>5</w:t></w:r><w:r w:rsidRPr="009A20F0"><w:rPr><w:rFonts w:ascii="Segoe UI" w:hAnsi="Segoe UI" w:cs="Segoe UI"/></w:rPr><w:t>, Hang Thuy Huynh</w:t></w:r><w:r w:rsidRPr="009A20F0"><w:rPr><w:rFonts w:ascii="Segoe UI" w:hAnsi="Segoe UI" w:cs="Segoe UI"/><w:vertAlign w:val="superscript"/></w:rPr><w:t>1,2</w:t></w:r><w:r w:rsidRPr="009A20F0"><w:rPr><w:rFonts w:ascii="Segoe UI" w:hAnsi="Segoe UI" w:cs="Segoe UI"/></w:rPr><w:t xml:space="preserve">, </w:t></w:r><w:proofErr w:type="spellStart"/><w:r w:rsidR="00C931A4" w:rsidRPr="009A20F0"><w:rPr><w:rFonts w:ascii="Segoe UI" w:hAnsi="Segoe UI" w:cs="Segoe UI"/></w:rPr><w:t>Evgeniia</w:t></w:r><w:proofErr w:type="spellEnd"/><w:r w:rsidR="00C931A4" w:rsidRPr="009A20F0"><w:rPr><w:rFonts w:ascii="Segoe UI" w:hAnsi="Segoe UI" w:cs="Segoe UI"/></w:rPr><w:t xml:space="preserve"> Shcherbinina</w:t></w:r><w:r w:rsidR="00EB1038" w:rsidRPr="009A20F0"><w:rPr><w:rFonts w:ascii="Segoe UI" w:hAnsi="Segoe UI" w:cs="Segoe UI"/><w:vertAlign w:val="superscript"/></w:rPr><w:t>1,2</w:t></w:r><w:r w:rsidR="004424F0" w:rsidRPr="009A20F0"><w:rPr><w:rFonts w:ascii="Segoe UI" w:hAnsi="Segoe UI" w:cs="Segoe UI"/></w:rPr><w:t xml:space="preserve">, </w:t></w:r><w:proofErr w:type="spellStart"/><w:r w:rsidRPr="009A20F0"><w:rPr><w:rFonts w:ascii="Segoe UI" w:hAnsi="Segoe UI" w:cs="Segoe UI"/></w:rPr><w:t>Melis</w:t></w:r><w:proofErr w:type="spellEnd"/><w:r w:rsidRPr="009A20F0"><w:rPr><w:rFonts w:ascii="Segoe UI" w:hAnsi="Segoe UI" w:cs="Segoe UI"/></w:rPr><w:t xml:space="preserve"> Kanik</w:t></w:r><w:r w:rsidRPr="009A20F0"><w:rPr><w:rFonts w:ascii="Segoe UI" w:hAnsi="Segoe UI" w:cs="Segoe UI"/><w:vertAlign w:val="superscript"/></w:rPr><w:t>1,2</w:t></w:r><w:r w:rsidRPr="009A20F0"><w:rPr><w:rFonts w:ascii="Segoe UI" w:hAnsi="Segoe UI" w:cs="Segoe UI"/></w:rPr><w:t xml:space="preserve">, </w:t></w:r><w:proofErr w:type="spellStart"/><w:r w:rsidRPr="009A20F0"><w:rPr><w:rFonts w:ascii="Segoe UI" w:hAnsi="Segoe UI" w:cs="Segoe UI"/></w:rPr><w:t>Anetta</w:t></w:r><w:proofErr w:type="spellEnd"/><w:r w:rsidRPr="009A20F0"><w:rPr><w:rFonts w:ascii="Segoe UI" w:hAnsi="Segoe UI" w:cs="Segoe UI"/></w:rPr><w:t xml:space="preserve"> Härtlova</w:t></w:r><w:r w:rsidRPr="009A20F0"><w:rPr><w:rFonts w:ascii="Segoe UI" w:hAnsi="Segoe UI" w:cs="Segoe UI"/><w:vertAlign w:val="superscript"/></w:rPr><w:t>2,4</w:t></w:r><w:r w:rsidRPr="009A20F0"><w:rPr><w:rFonts w:ascii="Segoe UI" w:hAnsi="Segoe UI" w:cs="Segoe UI"/></w:rPr><w:t>, Daniel Benhalevy</w:t></w:r><w:r w:rsidRPr="009A20F0"><w:rPr><w:rFonts w:ascii="Segoe UI" w:hAnsi="Segoe UI" w:cs="Segoe UI"/><w:vertAlign w:val="superscript"/></w:rPr><w:t>6</w:t></w:r><w:r w:rsidRPr="009A20F0"><w:rPr><w:rFonts w:ascii="Segoe UI" w:hAnsi="Segoe UI" w:cs="Segoe UI"/></w:rPr><w:t>, Davide Angeletti</w:t></w:r><w:r w:rsidRPr="009A20F0"><w:rPr><w:rFonts w:ascii="Segoe UI" w:hAnsi="Segoe UI" w:cs="Segoe UI"/><w:vertAlign w:val="superscript"/></w:rPr><w:t>4</w:t></w:r><w:r w:rsidR="00EF66E1" w:rsidRPr="009A20F0"><w:rPr><w:rFonts w:ascii="Segoe UI" w:hAnsi="Segoe UI" w:cs="Segoe UI"/><w:vertAlign w:val="superscript"/></w:rPr><w:t>,7</w:t></w:r><w:r w:rsidRPr="009A20F0"><w:rPr><w:rFonts w:ascii="Segoe UI" w:hAnsi="Segoe UI" w:cs="Segoe UI"/></w:rPr><w:t xml:space="preserve"> and </w:t></w:r><w:r w:rsidR="00EB1038" w:rsidRPr="009A20F0"><w:rPr><w:rFonts w:ascii="Segoe UI" w:hAnsi="Segoe UI" w:cs="Segoe UI"/></w:rPr><w:t xml:space="preserve">                                  </w:t></w:r><w:r w:rsidRPr="009A20F0"><w:rPr><w:rFonts w:ascii="Segoe UI" w:hAnsi="Segoe UI" w:cs="Segoe UI"/></w:rPr><w:t>Aishe A. Sarshad</w:t></w:r><w:r w:rsidRPr="009A20F0"><w:rPr><w:rFonts w:ascii="Segoe UI" w:hAnsi="Segoe UI" w:cs="Segoe UI"/><w:vertAlign w:val="superscript"/></w:rPr><w:t>1,2</w:t></w:r><w:r w:rsidR="00ED4A32" w:rsidRPr="009A20F0"><w:rPr><w:rFonts w:ascii="Segoe UI" w:hAnsi="Segoe UI" w:cs="Segoe UI"/></w:rPr><w:t>*</w:t></w:r></w:p><w:p w14:paraId="31237F82" w14:textId="77777777" w:rsidR="009D3B6D" w:rsidRDefault="009D3B6D" w:rsidP="00CA6F56"><w:pPr><w:spacing w:line="240" w:lineRule="auto"/><w:jc w:val="both"/><w:rPr><w:rFonts w:ascii="Segoe UI" w:hAnsi="Segoe UI" w:cs="Segoe UI"/></w:rPr></w:pPr></w:p><w:p w14:paraId="49DD9A93" w14:textId="77777777" w:rsidR="009D3B6D" w:rsidRDefault="009D3B6D" w:rsidP="00CA6F56"><w:pPr><w:spacing w:line="240" w:lineRule="auto"/><w:jc w:val="both"/><w:rPr><w:rFonts w:ascii="Segoe UI" w:hAnsi="Segoe UI" w:cs="Segoe UI"/></w:rPr></w:pPr></w:p><w:p w14:paraId="11453EC9" w14:textId="77777777" w:rsidR="009D3B6D" w:rsidRPr="00481119" w:rsidRDefault="009D3B6D" w:rsidP="009D3B6D"><w:pPr><w:rPr><w:rFonts w:ascii="Segoe UI" w:hAnsi="Segoe UI" w:cs="Segoe UI"/><w:color w:val="FF0000"/></w:rPr></w:pPr></w:p><w:p w14:paraId="28865F51" w14:textId="77777777" w:rsidR="009D3B6D" w:rsidRPr="0013244C" w:rsidRDefault="009D3B6D" w:rsidP="009D3B6D"><w:pPr><w:rPr><w:rFonts w:ascii="Segoe UI" w:hAnsi="Segoe UI" w:cs="Segoe UI"/><w:color w:val="FF0000"/><w:sz w:val="20"/><w:szCs w:val="20"/></w:rPr></w:pPr><w:r w:rsidRPr="00F065F2"><w:rPr><w:rFonts w:ascii="Segoe UI" w:hAnsi="Segoe UI" w:cs="Segoe UI"/></w:rPr><w:t xml:space="preserve">* </w:t></w:r><w:r w:rsidRPr="00E12A39"><w:rPr><w:rFonts w:ascii="Segoe UI" w:hAnsi="Segoe UI" w:cs="Segoe UI"/></w:rPr><w:t>Corresponding author: Aishe A. Sarshad (</w:t></w:r><w:hyperlink r:id="rId12" w:history="1"><w:r w:rsidRPr="00E12A39"><w:rPr><w:rStyle w:val="Hyperlink"/><w:rFonts w:ascii="Segoe UI" w:hAnsi="Segoe UI" w:cs="Segoe UI"/></w:rPr><w:t>aishe.sarshad@gu.se</w:t></w:r></w:hyperlink><w:r w:rsidRPr="00E12A39"><w:rPr><w:rFonts w:ascii="Segoe UI" w:hAnsi="Segoe UI" w:cs="Segoe UI"/></w:rPr><w:t>)</w:t></w:r></w:p><w:p w14:paraId="4603660A" w14:textId="77777777" w:rsidR="009D3B6D" w:rsidRPr="00E12A39" w:rsidRDefault="009D3B6D" w:rsidP="009D3B6D"><w:pPr><w:rPr><w:rFonts w:ascii="Segoe UI" w:hAnsi="Segoe UI" w:cs="Segoe UI"/><w:color w:val="FF0000"/></w:rPr></w:pPr><w:r w:rsidRPr="00E12A39"><w:rPr><w:rFonts w:ascii="Segoe UI" w:hAnsi="Segoe UI" w:cs="Segoe UI"/><w:color w:val="000000" w:themeColor="text1"/></w:rPr><w:t>†</w:t></w:r><w:r><w:rPr><w:rFonts w:ascii="Segoe UI" w:hAnsi="Segoe UI" w:cs="Segoe UI"/></w:rPr><w:t xml:space="preserve"> </w:t></w:r><w:r w:rsidRPr="00E12A39"><w:rPr><w:rFonts w:ascii="Segoe UI" w:hAnsi="Segoe UI" w:cs="Segoe UI"/></w:rPr><w:t>#</w:t></w:r><w:r w:rsidRPr="00E12A39"><w:rPr><w:rFonts w:ascii="Segoe UI" w:hAnsi="Segoe UI" w:cs="Segoe UI"/><w:vertAlign w:val="superscript"/></w:rPr><w:t xml:space="preserve"> </w:t></w:r><w:r w:rsidRPr="00E12A39"><w:rPr><w:rFonts w:ascii="Segoe UI" w:hAnsi="Segoe UI" w:cs="Segoe UI"/></w:rPr><w:t>These authors contributed equally</w:t></w:r></w:p><w:p w14:paraId="26B1E259" w14:textId="77777777" w:rsidR="009D3B6D" w:rsidRPr="00E12A39" w:rsidRDefault="009D3B6D" w:rsidP="00CA6F56"><w:pPr><w:spacing w:line="240" w:lineRule="auto"/><w:jc w:val="both"/><w:rPr><w:rFonts w:ascii="Segoe UI" w:hAnsi="Segoe UI" w:cs="Segoe UI"/></w:rPr></w:pPr></w:p><w:p w14:paraId="162180A7" w14:textId="77777777" w:rsidR="00486687" w:rsidRPr="00E12A39" w:rsidRDefault="00486687" w:rsidP="00486687"><w:pPr><w:rPr><w:rFonts w:ascii="Segoe UI" w:hAnsi="Segoe UI" w:cs="Segoe UI"/></w:rPr></w:pPr></w:p><w:p w14:paraId="626A7D68" w14:textId="77777777" w:rsidR="00E318D6" w:rsidRDefault="00E318D6" w:rsidP="00154870"><w:pPr><w:spacing w:after="0" w:line="360" w:lineRule="auto"/><w:rPr><w:rFonts w:ascii="Segoe UI" w:hAnsi="Segoe UI" w:cs="Segoe UI"/><w:b/><w:bCs/></w:rPr></w:pPr></w:p><w:p w14:paraId="547ED5EF" w14:textId="77777777" w:rsidR="00E318D6" w:rsidRDefault="00E318D6" w:rsidP="00154870"><w:pPr><w:spacing w:after="0" w:line="360" w:lineRule="auto"/><w:rPr><w:rFonts w:ascii="Segoe UI" w:hAnsi="Segoe UI" w:cs="Segoe UI"/><w:b/><w:bCs/></w:rPr></w:pPr></w:p><w:p w14:paraId="1981DA78" w14:textId="77777777" w:rsidR="00E318D6" w:rsidRDefault="00E318D6" w:rsidP="00154870"><w:pPr><w:spacing w:after="0" w:line="360" w:lineRule="auto"/><w:rPr><w:rFonts w:ascii="Segoe UI" w:hAnsi="Segoe UI" w:cs="Segoe UI"/><w:b/><w:bCs/></w:rPr></w:pPr></w:p><w:p w14:paraId="0FDB6CC8" w14:textId="77777777" w:rsidR="00E318D6" w:rsidRDefault="00E318D6" w:rsidP="00154870"><w:pPr><w:spacing w:after="0" w:line="360" w:lineRule="auto"/><w:rPr><w:rFonts w:ascii="Segoe UI" w:hAnsi="Segoe UI" w:cs="Segoe UI"/><w:b/><w:bCs/></w:rPr></w:pPr></w:p><w:p w14:paraId="391F9509" w14:textId="77777777" w:rsidR="00695EDF" w:rsidRDefault="00695EDF" w:rsidP="00154870"><w:pPr><w:spacing w:after="0" w:line="360" w:lineRule="auto"/><w:rPr><w:rFonts w:ascii="Segoe UI" w:hAnsi="Segoe UI" w:cs="Segoe UI"/><w:b/><w:bCs/></w:rPr></w:pPr></w:p><w:p w14:paraId="2EE8182C" w14:textId="5A87EFA7" w:rsidR="00520F94" w:rsidRDefault="00520F94" w:rsidP="00520F94"><w:pPr><w:tabs><w:tab w:val="left" w:pos="6820"/></w:tabs><w:spacing w:line="360" w:lineRule="auto"/><w:jc w:val="both"/><w:rPr><w:rFonts w:ascii="Segoe UI" w:hAnsi="Segoe UI" w:cs="Segoe UI"/><w:b/></w:rPr></w:pPr></w:p><w:p w14:paraId="4DFA1D3D" w14:textId="77777777" w:rsidR="00FB4A33" w:rsidRDefault="00FB4A33"><w:pPr><w:spacing w:after="0" w:line="240" w:lineRule="auto"/><w:rPr><w:rFonts w:ascii="Segoe UI" w:hAnsi="Segoe UI" w:cs="Segoe UI"/></w:rPr></w:pPr><w:r><w:rPr><w:rFonts w:ascii="Segoe UI" w:hAnsi="Segoe UI" w:cs="Segoe UI"/></w:rPr><w:br w:type="page"/></w:r></w:p><w:p w14:paraId="7D59AFC6" w14:textId="71B657C2" w:rsidR="00FB4A33" w:rsidRPr="00EF5030" w:rsidRDefault="00EF5030" w:rsidP="00004F3B"><w:pPr><w:tabs><w:tab w:val="left" w:pos="6820"/></w:tabs><w:jc w:val="both"/><w:rPr><w:rFonts w:ascii="Segoe UI" w:hAnsi="Segoe UI" w:cs="Segoe UI"/></w:rPr></w:pPr><w:r><w:rPr><w:rFonts w:ascii="Segoe UI" w:hAnsi="Segoe UI" w:cs="Segoe UI"/><w:b/><w:bCs/></w:rPr><w:lastRenderedPageBreak/><w:t xml:space="preserve">Supplemental Figure 1 related to Figure 1 (A) </w:t></w:r><w:r w:rsidRPr="006E1180"><w:rPr><w:rFonts w:ascii="Segoe UI" w:hAnsi="Segoe UI" w:cs="Segoe UI"/></w:rPr><w:t>Representative images of Lamin A/C and Lamin B1 immunoblots from A375 and SHSY5Y cells transfected with siRNA</w:t></w:r><w:r><w:rPr><w:rFonts w:ascii="Segoe UI" w:hAnsi="Segoe UI" w:cs="Segoe UI"/></w:rPr><w:t>s</w:t></w:r><w:r w:rsidRPr="006E1180"><w:rPr><w:rFonts w:ascii="Segoe UI" w:hAnsi="Segoe UI" w:cs="Segoe UI"/></w:rPr><w:t xml:space="preserve"> against LMNA and LMNB1 respectively. GAPDH was used as the refence.</w:t></w:r><w:r><w:rPr><w:rFonts w:ascii="Segoe UI" w:hAnsi="Segoe UI" w:cs="Segoe UI"/></w:rPr><w:t xml:space="preserve"> </w:t></w:r><w:r w:rsidRPr="006E1180"><w:rPr><w:rFonts w:ascii="Segoe UI" w:hAnsi="Segoe UI" w:cs="Segoe UI"/></w:rPr><w:t>Representative images of AGO2 immunoblots from cytoplasmic and nuclear fractions in cells transfected with the siRNAs</w:t></w:r><w:r><w:rPr><w:rFonts w:ascii="Segoe UI" w:hAnsi="Segoe UI" w:cs="Segoe UI"/></w:rPr><w:t xml:space="preserve"> </w:t></w:r><w:r w:rsidRPr="006E1180"><w:rPr><w:rFonts w:ascii="Segoe UI" w:hAnsi="Segoe UI" w:cs="Segoe UI"/></w:rPr><w:t xml:space="preserve">for </w:t></w:r><w:r><w:rPr><w:rFonts w:ascii="Segoe UI" w:hAnsi="Segoe UI" w:cs="Segoe UI"/></w:rPr><w:t xml:space="preserve">LMNA in </w:t></w:r><w:r w:rsidRPr="006E1180"><w:rPr><w:rFonts w:ascii="Segoe UI" w:hAnsi="Segoe UI" w:cs="Segoe UI"/><w:b/><w:bCs/></w:rPr><w:t>(</w:t></w:r><w:r><w:rPr><w:rFonts w:ascii="Segoe UI" w:hAnsi="Segoe UI" w:cs="Segoe UI"/><w:b/><w:bCs/></w:rPr><w:t>B</w:t></w:r><w:r w:rsidRPr="006E1180"><w:rPr><w:rFonts w:ascii="Segoe UI" w:hAnsi="Segoe UI" w:cs="Segoe UI"/><w:b/><w:bCs/></w:rPr><w:t>)</w:t></w:r><w:r w:rsidRPr="006E1180"><w:rPr><w:rFonts w:ascii="Segoe UI" w:hAnsi="Segoe UI" w:cs="Segoe UI"/></w:rPr><w:t xml:space="preserve"> </w:t></w:r><w:r><w:rPr><w:rFonts w:ascii="Segoe UI" w:hAnsi="Segoe UI" w:cs="Segoe UI"/></w:rPr><w:t>HEK293</w:t></w:r><w:r w:rsidRPr="006E1180"><w:rPr><w:rFonts w:ascii="Segoe UI" w:hAnsi="Segoe UI" w:cs="Segoe UI"/></w:rPr><w:t xml:space="preserve"> and </w:t></w:r><w:r w:rsidRPr="006E1180"><w:rPr><w:rFonts w:ascii="Segoe UI" w:hAnsi="Segoe UI" w:cs="Segoe UI"/><w:b/><w:bCs/></w:rPr><w:t>(</w:t></w:r><w:r><w:rPr><w:rFonts w:ascii="Segoe UI" w:hAnsi="Segoe UI" w:cs="Segoe UI"/><w:b/><w:bCs/></w:rPr><w:t>C</w:t></w:r><w:r w:rsidRPr="006E1180"><w:rPr><w:rFonts w:ascii="Segoe UI" w:hAnsi="Segoe UI" w:cs="Segoe UI"/><w:b/><w:bCs/></w:rPr><w:t>)</w:t></w:r><w:r w:rsidRPr="006E1180"><w:rPr><w:rFonts w:ascii="Segoe UI" w:hAnsi="Segoe UI" w:cs="Segoe UI"/></w:rPr><w:t xml:space="preserve"> </w:t></w:r><w:r><w:rPr><w:rFonts w:ascii="Segoe UI" w:hAnsi="Segoe UI" w:cs="Segoe UI"/></w:rPr><w:t>U2OS</w:t></w:r><w:r w:rsidRPr="006E1180"><w:rPr><w:rFonts w:ascii="Segoe UI" w:hAnsi="Segoe UI" w:cs="Segoe UI"/></w:rPr><w:t xml:space="preserve"> cells.</w:t></w:r><w:r><w:rPr><w:rFonts w:ascii="Segoe UI" w:hAnsi="Segoe UI" w:cs="Segoe UI"/></w:rPr><w:t xml:space="preserve"> For biochemical fractionation experiments</w:t></w:r><w:r w:rsidRPr="006E1180"><w:rPr><w:rFonts w:ascii="Segoe UI" w:hAnsi="Segoe UI" w:cs="Segoe UI"/></w:rPr><w:t xml:space="preserve"> CALR served as cytoplasmic</w:t></w:r><w:r><w:rPr><w:rFonts w:ascii="Segoe UI" w:hAnsi="Segoe UI" w:cs="Segoe UI"/></w:rPr><w:t xml:space="preserve"> </w:t></w:r><w:r w:rsidRPr="006E1180"><w:rPr><w:rFonts w:ascii="Segoe UI" w:hAnsi="Segoe UI" w:cs="Segoe UI"/></w:rPr><w:t>marker while L</w:t></w:r><w:r><w:rPr><w:rFonts w:ascii="Segoe UI" w:hAnsi="Segoe UI" w:cs="Segoe UI"/></w:rPr><w:t>MNA</w:t></w:r><w:r w:rsidRPr="006E1180"><w:rPr><w:rFonts w:ascii="Segoe UI" w:hAnsi="Segoe UI" w:cs="Segoe UI"/></w:rPr><w:t xml:space="preserve"> and </w:t></w:r><w:r><w:rPr><w:rFonts w:ascii="Segoe UI" w:hAnsi="Segoe UI" w:cs="Segoe UI"/></w:rPr><w:t>LMNB</w:t></w:r><w:r w:rsidR="00660FED"><w:rPr><w:rFonts w:ascii="Segoe UI" w:hAnsi="Segoe UI" w:cs="Segoe UI"/></w:rPr><w:t>1</w:t></w:r><w:r w:rsidRPr="006E1180"><w:rPr><w:rFonts w:ascii="Segoe UI" w:hAnsi="Segoe UI" w:cs="Segoe UI"/></w:rPr><w:t xml:space="preserve"> as nuclear marker</w:t></w:r><w:r><w:rPr><w:rFonts w:ascii="Segoe UI" w:hAnsi="Segoe UI" w:cs="Segoe UI"/></w:rPr><w:t xml:space="preserve">s. C, cytoplasmic fraction; N, nuclear fraction; CALR, Calreticulin; LMNA, Lamin A/C; </w:t></w:r><w:proofErr w:type="spellStart"/><w:r w:rsidRPr="006E1180"><w:rPr><w:rFonts w:ascii="Segoe UI" w:hAnsi="Segoe UI" w:cs="Segoe UI"/></w:rPr><w:t>Cont</w:t></w:r><w:proofErr w:type="spellEnd"/><w:r w:rsidRPr="006E1180"><w:rPr><w:rFonts w:ascii="Segoe UI" w:hAnsi="Segoe UI" w:cs="Segoe UI"/></w:rPr><w:t xml:space="preserve">, cells treated with Lipofectamine </w:t></w:r><w:proofErr w:type="spellStart"/><w:r w:rsidRPr="006E1180"><w:rPr><w:rFonts w:ascii="Segoe UI" w:hAnsi="Segoe UI" w:cs="Segoe UI"/></w:rPr><w:t>RNAiMAX</w:t></w:r><w:proofErr w:type="spellEnd"/><w:r w:rsidRPr="006E1180"><w:rPr><w:rFonts w:ascii="Segoe UI" w:hAnsi="Segoe UI" w:cs="Segoe UI"/></w:rPr><w:t xml:space="preserve"> transfection agent; Scr, cells transfected with scrambled oligonucleotide; </w:t></w:r><w:proofErr w:type="spellStart"/><w:r w:rsidRPr="006E1180"><w:rPr><w:rFonts w:ascii="Segoe UI" w:hAnsi="Segoe UI" w:cs="Segoe UI"/></w:rPr><w:t>si</w:t></w:r><w:r w:rsidRPr="006E1180"><w:rPr><w:rFonts w:ascii="Segoe UI" w:hAnsi="Segoe UI" w:cs="Segoe UI"/><w:i/></w:rPr><w:t>LMNA</w:t></w:r><w:proofErr w:type="spellEnd"/><w:r w:rsidRPr="006E1180"><w:rPr><w:rFonts w:ascii="Segoe UI" w:hAnsi="Segoe UI" w:cs="Segoe UI"/></w:rPr><w:t xml:space="preserve">, cells transfected with siRNAs against </w:t></w:r><w:r w:rsidRPr="006E1180"><w:rPr><w:rFonts w:ascii="Segoe UI" w:hAnsi="Segoe UI" w:cs="Segoe UI"/><w:i/></w:rPr><w:t>LMNA</w:t></w:r><w:r w:rsidRPr="006E1180"><w:rPr><w:rFonts w:ascii="Segoe UI" w:hAnsi="Segoe UI" w:cs="Segoe UI"/></w:rPr><w:t>; si</w:t></w:r><w:r w:rsidRPr="006E1180"><w:rPr><w:rFonts w:ascii="Segoe UI" w:hAnsi="Segoe UI" w:cs="Segoe UI"/><w:i/></w:rPr><w:t xml:space="preserve">LMNB1, </w:t></w:r><w:r w:rsidRPr="006E1180"><w:rPr><w:rFonts w:ascii="Segoe UI" w:hAnsi="Segoe UI" w:cs="Segoe UI"/></w:rPr><w:t xml:space="preserve">cells transfected with siRNAs against </w:t></w:r><w:r w:rsidRPr="006E1180"><w:rPr><w:rFonts w:ascii="Segoe UI" w:hAnsi="Segoe UI" w:cs="Segoe UI"/><w:i/></w:rPr><w:t>LMNB1.</w:t></w:r></w:p><w:p w14:paraId="6F326F87" w14:textId="77777777" w:rsidR="00BB46D1" w:rsidRDefault="00BB46D1" w:rsidP="006351A1"><w:pPr><w:tabs><w:tab w:val="left" w:pos="6820"/></w:tabs><w:jc w:val="both"/><w:rPr><w:rFonts w:ascii="Segoe UI" w:hAnsi="Segoe UI" w:cs="Segoe UI"/><w:b/><w:bCs/></w:rPr></w:pPr></w:p><w:p w14:paraId="39396BCE" w14:textId="6C3959AF" w:rsidR="00AA57BE" w:rsidRPr="00BB46D1" w:rsidRDefault="00EF5030" w:rsidP="006351A1"><w:pPr><w:tabs><w:tab w:val="left" w:pos="6820"/></w:tabs><w:jc w:val="both"/><w:rPr><w:rFonts w:ascii="Segoe UI" w:hAnsi="Segoe UI" w:cs="Segoe UI"/><w:b/><w:bCs/></w:rPr></w:pPr><w:r><w:rPr><w:rFonts w:ascii="Segoe UI" w:hAnsi="Segoe UI" w:cs="Segoe UI"/><w:b/><w:bCs/></w:rPr><w:t>Supplemental Figure 2 related to Figure 2</w:t></w:r><w:r w:rsidRPr="00FD10A7"><w:rPr><w:rFonts w:ascii="Segoe UI" w:hAnsi="Segoe UI" w:cs="Segoe UI"/></w:rPr><w:t xml:space="preserve">. </w:t></w:r><w:r w:rsidRPr="00FD10A7"><w:rPr><w:rFonts w:ascii="Segoe UI" w:hAnsi="Segoe UI" w:cs="Segoe UI"/><w:b/><w:bCs/></w:rPr><w:t>(A)</w:t></w:r><w:r><w:rPr><w:rFonts w:ascii="Segoe UI" w:hAnsi="Segoe UI" w:cs="Segoe UI"/><w:b/><w:bCs/></w:rPr><w:t xml:space="preserve"> </w:t></w:r><w:r w:rsidR="00E42FA4" w:rsidRPr="00E42FA4"><w:rPr><w:rFonts w:ascii="Segoe UI" w:hAnsi="Segoe UI" w:cs="Segoe UI"/></w:rPr><w:t>Graphical representation of the CRISPR-Cas9 strategy used in the study. Numbers and arrows illustrate the location and direction of primers used in PCR experiments. PCR amplification of antibiotic resistance/EGFP cassette in (</w:t></w:r><w:r w:rsidR="00E42FA4"><w:rPr><w:rFonts w:ascii="Segoe UI" w:hAnsi="Segoe UI" w:cs="Segoe UI"/><w:b/><w:bCs/></w:rPr><w:t>B</w:t></w:r><w:r w:rsidR="00E42FA4" w:rsidRPr="00E42FA4"><w:rPr><w:rFonts w:ascii="Segoe UI" w:hAnsi="Segoe UI" w:cs="Segoe UI"/></w:rPr><w:t>) A375</w:t></w:r><w:r w:rsidR="00E42FA4"><w:rPr><w:rFonts w:ascii="Segoe UI" w:hAnsi="Segoe UI" w:cs="Segoe UI"/></w:rPr><w:t>,</w:t></w:r><w:r w:rsidR="00E42FA4" w:rsidRPr="00E42FA4"><w:rPr><w:rFonts w:ascii="Segoe UI" w:hAnsi="Segoe UI" w:cs="Segoe UI"/></w:rPr><w:t xml:space="preserve"> (</w:t></w:r><w:r w:rsidR="00E42FA4"><w:rPr><w:rFonts w:ascii="Segoe UI" w:hAnsi="Segoe UI" w:cs="Segoe UI"/><w:b/><w:bCs/></w:rPr><w:t>C</w:t></w:r><w:r w:rsidR="00E42FA4" w:rsidRPr="00E42FA4"><w:rPr><w:rFonts w:ascii="Segoe UI" w:hAnsi="Segoe UI" w:cs="Segoe UI"/></w:rPr><w:t xml:space="preserve">) SHSY5Y </w:t></w:r><w:r w:rsidR="00E42FA4"><w:rPr><w:rFonts w:ascii="Segoe UI" w:hAnsi="Segoe UI" w:cs="Segoe UI"/></w:rPr><w:t>and (</w:t></w:r><w:r w:rsidR="00E42FA4" w:rsidRPr="00E42FA4"><w:rPr><w:rFonts w:ascii="Segoe UI" w:hAnsi="Segoe UI" w:cs="Segoe UI"/><w:b/><w:bCs/></w:rPr><w:t>D</w:t></w:r><w:r w:rsidR="00E42FA4"><w:rPr><w:rFonts w:ascii="Segoe UI" w:hAnsi="Segoe UI" w:cs="Segoe UI"/></w:rPr><w:t xml:space="preserve">) HeLa </w:t></w:r><w:r w:rsidR="00E42FA4" w:rsidRPr="00E42FA4"><w:rPr><w:rFonts w:ascii="Segoe UI" w:hAnsi="Segoe UI" w:cs="Segoe UI"/></w:rPr><w:t>Lamin KO cells. Primer numbers are indicated.</w:t></w:r><w:r w:rsidR="00E42FA4"><w:rPr><w:rFonts w:ascii="Segoe UI" w:hAnsi="Segoe UI" w:cs="Segoe UI"/></w:rPr><w:t xml:space="preserve"> (</w:t></w:r><w:r w:rsidR="00E42FA4"><w:rPr><w:rFonts w:ascii="Segoe UI" w:hAnsi="Segoe UI" w:cs="Segoe UI"/><w:b/><w:bCs/></w:rPr><w:t>E</w:t></w:r><w:r w:rsidR="00E42FA4"><w:rPr><w:rFonts w:ascii="Segoe UI" w:hAnsi="Segoe UI" w:cs="Segoe UI"/></w:rPr><w:t>)</w:t></w:r><w:r w:rsidR="00852554"><w:rPr><w:rFonts w:ascii="Segoe UI" w:hAnsi="Segoe UI" w:cs="Segoe UI"/></w:rPr><w:t xml:space="preserve"> Bright field microscopy images of A375 (left panel) and SHSY5Y (right panel) Lamin A KO (upper panel) and WT (bottom panel) cells. </w:t></w:r><w:r w:rsidR="00852554" w:rsidRPr="006E1180"><w:rPr><w:rFonts w:ascii="Segoe UI" w:hAnsi="Segoe UI" w:cs="Segoe UI"/></w:rPr><w:t>Immunofluorescence staining of Lamin A, L</w:t></w:r><w:r w:rsidR="00852554"><w:rPr><w:rFonts w:ascii="Segoe UI" w:hAnsi="Segoe UI" w:cs="Segoe UI"/></w:rPr><w:t>MNB1</w:t></w:r><w:r w:rsidR="00852554" w:rsidRPr="006E1180"><w:rPr><w:rFonts w:ascii="Segoe UI" w:hAnsi="Segoe UI" w:cs="Segoe UI"/></w:rPr><w:t xml:space="preserve">, Phalloidin, Pol II, H3, GAPDH and DAPI in </w:t></w:r><w:r w:rsidR="00852554" w:rsidRPr="00717423"><w:rPr><w:rFonts w:ascii="Segoe UI" w:hAnsi="Segoe UI" w:cs="Segoe UI"/><w:b/><w:bCs/></w:rPr><w:t>(F)</w:t></w:r><w:r w:rsidR="00852554" w:rsidRPr="006E1180"><w:rPr><w:rFonts w:ascii="Segoe UI" w:hAnsi="Segoe UI" w:cs="Segoe UI"/></w:rPr><w:t xml:space="preserve"> A375 and </w:t></w:r><w:r w:rsidR="00852554" w:rsidRPr="00717423"><w:rPr><w:rFonts w:ascii="Segoe UI" w:hAnsi="Segoe UI" w:cs="Segoe UI"/><w:b/><w:bCs/></w:rPr><w:t xml:space="preserve">(G) </w:t></w:r><w:r w:rsidR="00852554" w:rsidRPr="006E1180"><w:rPr><w:rFonts w:ascii="Segoe UI" w:hAnsi="Segoe UI" w:cs="Segoe UI"/></w:rPr><w:t>SHSY5Y WT and Lamin A KO cells.</w:t></w:r><w:r w:rsidR="00EC1F7E"><w:rPr><w:rFonts w:ascii="Segoe UI" w:hAnsi="Segoe UI" w:cs="Segoe UI"/></w:rPr><w:t xml:space="preserve"> (</w:t></w:r><w:r w:rsidR="00EC1F7E" w:rsidRPr="00EC1F7E"><w:rPr><w:rFonts w:ascii="Segoe UI" w:hAnsi="Segoe UI" w:cs="Segoe UI"/><w:b/><w:bCs/></w:rPr><w:t>H</w:t></w:r><w:r w:rsidR="00EC1F7E"><w:rPr><w:rFonts w:ascii="Segoe UI" w:hAnsi="Segoe UI" w:cs="Segoe UI"/></w:rPr><w:t>)</w:t></w:r><w:r w:rsidR="00852554"><w:rPr><w:rFonts w:ascii="Segoe UI" w:hAnsi="Segoe UI" w:cs="Segoe UI"/></w:rPr><w:t xml:space="preserve"> </w:t></w:r><w:r w:rsidR="00852554" w:rsidRPr="00FD10A7"><w:rPr><w:rFonts w:ascii="Segoe UI" w:hAnsi="Segoe UI" w:cs="Segoe UI"/></w:rPr><w:t>Representative images of AGO2 immunoblots from cytoplasmic and nuclear fractions in HeLa WT and Lamin KO cells</w:t></w:r><w:r w:rsidR="00852554"><w:rPr><w:rFonts w:ascii="Segoe UI" w:hAnsi="Segoe UI" w:cs="Segoe UI"/></w:rPr><w:t>.</w:t></w:r><w:r w:rsidR="00852554" w:rsidRPr="00FD10A7"><w:rPr><w:rFonts w:ascii="Segoe UI" w:hAnsi="Segoe UI" w:cs="Segoe UI"/></w:rPr><w:t xml:space="preserve"> Representative images of AGO1</w:t></w:r><w:r w:rsidR="00EC1F7E"><w:rPr><w:rFonts w:ascii="Segoe UI" w:hAnsi="Segoe UI" w:cs="Segoe UI"/></w:rPr><w:t xml:space="preserve"> </w:t></w:r><w:r w:rsidR="00852554" w:rsidRPr="00FD10A7"><w:rPr><w:rFonts w:ascii="Segoe UI" w:hAnsi="Segoe UI" w:cs="Segoe UI"/></w:rPr><w:t xml:space="preserve">and </w:t></w:r><w:r w:rsidR="00BE47B7" w:rsidRPr="00FD10A7"><w:rPr><w:rFonts w:ascii="Segoe UI" w:hAnsi="Segoe UI" w:cs="Segoe UI"/></w:rPr><w:t>AGO</w:t></w:r><w:r w:rsidR="00EC1F7E"><w:rPr><w:rFonts w:ascii="Segoe UI" w:hAnsi="Segoe UI" w:cs="Segoe UI"/></w:rPr><w:t>3</w:t></w:r><w:r w:rsidR="00852554" w:rsidRPr="00FD10A7"><w:rPr><w:rFonts w:ascii="Segoe UI" w:hAnsi="Segoe UI" w:cs="Segoe UI"/></w:rPr><w:t xml:space="preserve"> immunoblots from cytoplasmic and nuclear fractions in </w:t></w:r><w:r w:rsidR="00852554"><w:rPr><w:rFonts w:ascii="Segoe UI" w:hAnsi="Segoe UI" w:cs="Segoe UI"/><w:b/><w:bCs/></w:rPr><w:t>(</w:t></w:r><w:r w:rsidR="00EC1F7E"><w:rPr><w:rFonts w:ascii="Segoe UI" w:hAnsi="Segoe UI" w:cs="Segoe UI"/><w:b/><w:bCs/></w:rPr><w:t>I</w:t></w:r><w:r w:rsidR="00852554"><w:rPr><w:rFonts w:ascii="Segoe UI" w:hAnsi="Segoe UI" w:cs="Segoe UI"/><w:b/><w:bCs/></w:rPr><w:t xml:space="preserve">) </w:t></w:r><w:r w:rsidR="00852554" w:rsidRPr="00FD10A7"><w:rPr><w:rFonts w:ascii="Segoe UI" w:hAnsi="Segoe UI" w:cs="Segoe UI"/></w:rPr><w:t xml:space="preserve">A375 and </w:t></w:r><w:r w:rsidR="00852554" w:rsidRPr="00FD10A7"><w:rPr><w:rFonts w:ascii="Segoe UI" w:hAnsi="Segoe UI" w:cs="Segoe UI"/><w:b/><w:bCs/></w:rPr><w:t>(</w:t></w:r><w:r w:rsidR="00EC1F7E"><w:rPr><w:rFonts w:ascii="Segoe UI" w:hAnsi="Segoe UI" w:cs="Segoe UI"/><w:b/><w:bCs/></w:rPr><w:t>J</w:t></w:r><w:r w:rsidR="00852554" w:rsidRPr="00FD10A7"><w:rPr><w:rFonts w:ascii="Segoe UI" w:hAnsi="Segoe UI" w:cs="Segoe UI"/><w:b/><w:bCs/></w:rPr><w:t>)</w:t></w:r><w:r w:rsidR="00852554"><w:rPr><w:rFonts w:ascii="Segoe UI" w:hAnsi="Segoe UI" w:cs="Segoe UI"/></w:rPr><w:t xml:space="preserve"> </w:t></w:r><w:r w:rsidR="00852554" w:rsidRPr="00FD10A7"><w:rPr><w:rFonts w:ascii="Segoe UI" w:hAnsi="Segoe UI" w:cs="Segoe UI"/></w:rPr><w:t>SHSY5Y WT and Lamin KO cells</w:t></w:r><w:r w:rsidR="00852554"><w:rPr><w:rFonts w:ascii="Segoe UI" w:hAnsi="Segoe UI" w:cs="Segoe UI"/></w:rPr><w:t xml:space="preserve">. For biochemical fractionation experiments </w:t></w:r><w:r w:rsidR="00852554" w:rsidRPr="00FD10A7"><w:rPr><w:rFonts w:ascii="Segoe UI" w:hAnsi="Segoe UI" w:cs="Segoe UI"/></w:rPr><w:t>CALR served as cytoplasmic marker while L</w:t></w:r><w:r w:rsidR="00852554"><w:rPr><w:rFonts w:ascii="Segoe UI" w:hAnsi="Segoe UI" w:cs="Segoe UI"/></w:rPr><w:t>MNB1</w:t></w:r><w:r w:rsidR="00852554" w:rsidRPr="00FD10A7"><w:rPr><w:rFonts w:ascii="Segoe UI" w:hAnsi="Segoe UI" w:cs="Segoe UI"/></w:rPr><w:t xml:space="preserve"> served as nuclear markers.</w:t></w:r><w:r w:rsidR="00EC1F7E"><w:rPr><w:rFonts w:ascii="Segoe UI" w:hAnsi="Segoe UI" w:cs="Segoe UI"/></w:rPr><w:t xml:space="preserve"> </w:t></w:r><w:r w:rsidR="00EC1F7E" w:rsidRPr="00FD10A7"><w:rPr><w:rFonts w:ascii="Segoe UI" w:hAnsi="Segoe UI" w:cs="Segoe UI"/></w:rPr><w:t xml:space="preserve">AGO2 expression levels in Lamin </w:t></w:r><w:r w:rsidR="00EC1F7E"><w:rPr><w:rFonts w:ascii="Segoe UI" w:hAnsi="Segoe UI" w:cs="Segoe UI"/></w:rPr><w:t xml:space="preserve">A </w:t></w:r><w:r w:rsidR="00EC1F7E" w:rsidRPr="00FD10A7"><w:rPr><w:rFonts w:ascii="Segoe UI" w:hAnsi="Segoe UI" w:cs="Segoe UI"/></w:rPr><w:t>KO vs WT</w:t></w:r><w:r w:rsidR="00EC1F7E"><w:rPr><w:rFonts w:ascii="Segoe UI" w:hAnsi="Segoe UI" w:cs="Segoe UI"/></w:rPr><w:t xml:space="preserve"> </w:t></w:r><w:r w:rsidR="00EC1F7E" w:rsidRPr="00FD10A7"><w:rPr><w:rFonts w:ascii="Segoe UI" w:hAnsi="Segoe UI" w:cs="Segoe UI"/><w:b/><w:bCs/></w:rPr><w:t>(</w:t></w:r><w:r w:rsidR="00EC1F7E"><w:rPr><w:rFonts w:ascii="Segoe UI" w:hAnsi="Segoe UI" w:cs="Segoe UI"/><w:b/><w:bCs/></w:rPr><w:t>K</w:t></w:r><w:r w:rsidR="00EC1F7E" w:rsidRPr="00FD10A7"><w:rPr><w:rFonts w:ascii="Segoe UI" w:hAnsi="Segoe UI" w:cs="Segoe UI"/><w:b/><w:bCs/></w:rPr><w:t>)</w:t></w:r><w:r w:rsidR="00EC1F7E" w:rsidRPr="00FD10A7"><w:rPr><w:rFonts w:ascii="Segoe UI" w:hAnsi="Segoe UI" w:cs="Segoe UI"/></w:rPr><w:t xml:space="preserve"> A375 and </w:t></w:r><w:r w:rsidR="00EC1F7E"><w:rPr><w:rFonts w:ascii="Segoe UI" w:hAnsi="Segoe UI" w:cs="Segoe UI"/><w:b/><w:bCs/></w:rPr><w:t xml:space="preserve">(L) </w:t></w:r><w:r w:rsidR="00EC1F7E" w:rsidRPr="00FD10A7"><w:rPr><w:rFonts w:ascii="Segoe UI" w:hAnsi="Segoe UI" w:cs="Segoe UI"/></w:rPr><w:t>SHSY5Y cells determined using RT-qPCR and 18S rRNA as reference gene, values for WT cells set as 1.</w:t></w:r><w:r w:rsidR="00EC1F7E"><w:rPr><w:rFonts w:ascii="Segoe UI" w:hAnsi="Segoe UI" w:cs="Segoe UI"/></w:rPr><w:t xml:space="preserve"> </w:t></w:r><w:r w:rsidR="00EC1F7E" w:rsidRPr="00FD10A7"><w:rPr><w:rFonts w:ascii="Segoe UI" w:hAnsi="Segoe UI" w:cs="Segoe UI"/></w:rPr><w:t xml:space="preserve">Results were calculated from three independent experiments, additionally performed in three technical </w:t></w:r><w:r w:rsidR="00EC1F7E" w:rsidRPr="00484662"><w:rPr><w:rFonts w:ascii="Segoe UI" w:hAnsi="Segoe UI" w:cs="Segoe UI"/></w:rPr><w:t xml:space="preserve">triplicates, and presented as the mean ± standard deviation. Representative images of AGO2 immunoblots from </w:t></w:r><w:r w:rsidR="00EC1F7E" w:rsidRPr="00484662"><w:rPr><w:rFonts w:ascii="Segoe UI" w:hAnsi="Segoe UI" w:cs="Segoe UI"/><w:b/><w:bCs/></w:rPr><w:t xml:space="preserve">(M) </w:t></w:r><w:r w:rsidR="00EC1F7E" w:rsidRPr="00484662"><w:rPr><w:rFonts w:ascii="Segoe UI" w:hAnsi="Segoe UI" w:cs="Segoe UI"/></w:rPr><w:t xml:space="preserve">A375 and </w:t></w:r><w:r w:rsidR="00EC1F7E" w:rsidRPr="00484662"><w:rPr><w:rFonts w:ascii="Segoe UI" w:hAnsi="Segoe UI" w:cs="Segoe UI"/><w:b/><w:bCs/></w:rPr><w:t>(N)</w:t></w:r><w:r w:rsidR="00EC1F7E" w:rsidRPr="00484662"><w:rPr><w:rFonts w:ascii="Segoe UI" w:hAnsi="Segoe UI" w:cs="Segoe UI"/></w:rPr><w:t xml:space="preserve"> SHSY5Y WT and Lamin A KO cells. </w:t></w:r><w:r w:rsidR="00C94EEF" w:rsidRPr="00484662"><w:rPr><w:rFonts w:ascii="Segoe UI" w:hAnsi="Segoe UI" w:cs="Segoe UI"/><w:b/><w:bCs/><w:shd w:val="clear" w:color="auto" w:fill="FFFFFF"/></w:rPr><w:t xml:space="preserve">(O) </w:t></w:r><w:r w:rsidR="00C94EEF" w:rsidRPr="00484662"><w:rPr><w:rFonts w:ascii="Segoe UI" w:hAnsi="Segoe UI" w:cs="Segoe UI"/><w:shd w:val="clear" w:color="auto" w:fill="FFFFFF"/></w:rPr><w:t>Immunofluorescence staining of V5-SENP2-APEX2 in A375 WT APEX-SENP2 and A375 Lamin A KO APEX2-SENP2 cells.</w:t></w:r><w:r w:rsidR="00C94EEF" w:rsidRPr="00484662"><w:rPr><w:rFonts w:ascii="Segoe UI" w:hAnsi="Segoe UI" w:cs="Segoe UI"/><w:b/><w:bCs/></w:rPr><w:t xml:space="preserve"> (P)</w:t></w:r><w:r w:rsidR="00C94EEF" w:rsidRPr="00484662"><w:rPr><w:rFonts w:ascii="Segoe UI" w:hAnsi="Segoe UI" w:cs="Segoe UI"/><w:b/><w:bCs/><w:shd w:val="clear" w:color="auto" w:fill="FFFFFF"/></w:rPr><w:t> </w:t></w:r><w:r w:rsidR="00C94EEF" w:rsidRPr="00484662"><w:rPr><w:rFonts w:ascii="Segoe UI" w:hAnsi="Segoe UI" w:cs="Segoe UI"/><w:shd w:val="clear" w:color="auto" w:fill="FFFFFF"/></w:rPr><w:t>Representative image of V5 immunoblot of A375 WT APEX-SENP2 and A375 Lamin A KO APEX2-SENP2 cells as compared to parental cell lines. </w:t></w:r><w:r w:rsidR="00C94EEF" w:rsidRPr="00484662"><w:rPr><w:rFonts w:ascii="Segoe UI" w:hAnsi="Segoe UI" w:cs="Segoe UI"/><w:b/><w:bCs/><w:shd w:val="clear" w:color="auto" w:fill="FFFFFF"/></w:rPr><w:t>(Q) </w:t></w:r><w:r w:rsidR="00C94EEF" w:rsidRPr="00484662"><w:rPr><w:rFonts w:ascii="Segoe UI" w:hAnsi="Segoe UI" w:cs="Segoe UI"/><w:shd w:val="clear" w:color="auto" w:fill="FFFFFF"/></w:rPr><w:t>Representative image of biotin and AGO2 immunoblot of streptavidin affinity purification from A375 WT APEX-SENP2 and A375 Lamin A KO APEX2-SENP2 cells as compared to parental cell line A375 WT.</w:t></w:r><w:r w:rsidR="00C94EEF" w:rsidRPr="00484662"><w:rPr><w:rFonts w:ascii="Segoe UI" w:hAnsi="Segoe UI" w:cs="Segoe UI"/></w:rPr><w:t xml:space="preserve">  </w:t></w:r><w:r w:rsidR="00EC1F7E" w:rsidRPr="00FD10A7"><w:rPr><w:rFonts w:ascii="Segoe UI" w:hAnsi="Segoe UI" w:cs="Segoe UI"/></w:rPr><w:t xml:space="preserve">CALR was used as a reference. </w:t></w:r><w:r w:rsidR="00EC1F7E"><w:rPr><w:rFonts w:ascii="Segoe UI" w:hAnsi="Segoe UI" w:cs="Segoe UI"/></w:rPr><w:t xml:space="preserve">WT, wild-type cells; Lamin A KO, Lamin A KO cells; C, cytoplasmic fraction; N, nuclear fraction; CALR, calreticulin; LMNB1, Lamin B1. </w:t></w:r><w:r w:rsidR="00EC1F7E" w:rsidRPr="00FD10A7"><w:rPr><w:rFonts w:ascii="Segoe UI" w:hAnsi="Segoe UI" w:cs="Segoe UI"/></w:rPr><w:t>*P&lt;0.05.</w:t></w:r></w:p><w:p w14:paraId="355BA031" w14:textId="2BB8829F" w:rsidR="003778B5" w:rsidRDefault="003778B5" w:rsidP="002F5EB2"><w:pPr><w:tabs><w:tab w:val="left" w:pos="6820"/></w:tabs><w:jc w:val="both"/><w:rPr><w:rFonts w:ascii="Segoe UI" w:hAnsi="Segoe UI" w:cs="Segoe UI"/><w:b/><w:bCs/></w:rPr></w:pPr></w:p><w:p w14:paraId="5F51D0A9" w14:textId="10680E54" w:rsidR="00D31875" w:rsidRDefault="00D31875" w:rsidP="002F5EB2"><w:pPr><w:tabs><w:tab w:val="left" w:pos="6820"/></w:tabs><w:jc w:val="both"/><w:rPr><w:rFonts w:ascii="Segoe UI" w:hAnsi="Segoe UI" w:cs="Segoe UI"/></w:rPr></w:pPr></w:p><w:p w14:paraId="7F5FA043" w14:textId="5D8566D0" w:rsidR="00770E51" w:rsidRDefault="00770E51" w:rsidP="00684FF8"><w:pPr><w:tabs><w:tab w:val="left" w:pos="6820"/></w:tabs><w:jc w:val="both"/><w:rPr><w:rFonts w:ascii="Segoe UI" w:hAnsi="Segoe UI" w:cs="Segoe UI"/></w:rPr></w:pPr><w:r><w:rPr><w:rFonts w:ascii="Segoe UI" w:hAnsi="Segoe UI" w:cs="Segoe UI"/><w:b/><w:bCs/></w:rPr><w:lastRenderedPageBreak/><w:t xml:space="preserve">Supplemental Figure 3 related to Figure 3. </w:t></w:r><w:r w:rsidRPr="00853A09"><w:rPr><w:rFonts w:ascii="Segoe UI" w:hAnsi="Segoe UI" w:cs="Segoe UI"/><w:color w:val="242424"/><w:shd w:val="clear" w:color="auto" w:fill="FFFFFF"/></w:rPr><w:t>Relative viability of Lamin A KO vs WT in </w:t></w:r><w:r w:rsidRPr="00853A09"><w:rPr><w:rFonts w:ascii="Segoe UI" w:hAnsi="Segoe UI" w:cs="Segoe UI"/><w:b/><w:bCs/><w:color w:val="242424"/><w:shd w:val="clear" w:color="auto" w:fill="FFFFFF"/></w:rPr><w:t>(</w:t></w:r><w:r><w:rPr><w:rFonts w:ascii="Segoe UI" w:hAnsi="Segoe UI" w:cs="Segoe UI"/><w:b/><w:bCs/><w:color w:val="242424"/><w:shd w:val="clear" w:color="auto" w:fill="FFFFFF"/></w:rPr><w:t>A</w:t></w:r><w:r w:rsidRPr="00853A09"><w:rPr><w:rFonts w:ascii="Segoe UI" w:hAnsi="Segoe UI" w:cs="Segoe UI"/><w:b/><w:bCs/><w:color w:val="242424"/><w:shd w:val="clear" w:color="auto" w:fill="FFFFFF"/></w:rPr><w:t>)</w:t></w:r><w:r w:rsidRPr="00853A09"><w:rPr><w:rFonts w:ascii="Segoe UI" w:hAnsi="Segoe UI" w:cs="Segoe UI"/><w:color w:val="242424"/><w:shd w:val="clear" w:color="auto" w:fill="FFFFFF"/></w:rPr><w:t> A375 and </w:t></w:r><w:r w:rsidRPr="00853A09"><w:rPr><w:rFonts w:ascii="Segoe UI" w:hAnsi="Segoe UI" w:cs="Segoe UI"/><w:b/><w:bCs/><w:color w:val="242424"/><w:shd w:val="clear" w:color="auto" w:fill="FFFFFF"/></w:rPr><w:t>(</w:t></w:r><w:r><w:rPr><w:rFonts w:ascii="Segoe UI" w:hAnsi="Segoe UI" w:cs="Segoe UI"/><w:b/><w:bCs/><w:color w:val="242424"/><w:shd w:val="clear" w:color="auto" w:fill="FFFFFF"/></w:rPr><w:t>B</w:t></w:r><w:r w:rsidRPr="00853A09"><w:rPr><w:rFonts w:ascii="Segoe UI" w:hAnsi="Segoe UI" w:cs="Segoe UI"/><w:b/><w:bCs/><w:color w:val="242424"/><w:shd w:val="clear" w:color="auto" w:fill="FFFFFF"/></w:rPr><w:t>)</w:t></w:r><w:r w:rsidRPr="00853A09"><w:rPr><w:rFonts w:ascii="Segoe UI" w:hAnsi="Segoe UI" w:cs="Segoe UI"/><w:color w:val="242424"/><w:shd w:val="clear" w:color="auto" w:fill="FFFFFF"/></w:rPr><w:t xml:space="preserve"> SHSY5Y cells assessed by MTT assay. </w:t></w:r><w:r w:rsidRPr="00744BE9"><w:rPr><w:rFonts w:ascii="Segoe UI" w:hAnsi="Segoe UI" w:cs="Segoe UI"/><w:color w:val="242424"/><w:shd w:val="clear" w:color="auto" w:fill="FFFFFF"/></w:rPr><w:t>Graph present average from three independent experiments, performed in technical triplicates, ± standard deviation.</w:t></w:r><w:r><w:rPr><w:rFonts w:ascii="Segoe UI" w:hAnsi="Segoe UI" w:cs="Segoe UI"/><w:color w:val="242424"/><w:shd w:val="clear" w:color="auto" w:fill="FFFFFF"/></w:rPr><w:t xml:space="preserve"> </w:t></w:r><w:r w:rsidRPr="00853A09"><w:rPr><w:rFonts w:ascii="Segoe UI" w:hAnsi="Segoe UI" w:cs="Segoe UI"/><w:color w:val="242424"/><w:shd w:val="clear" w:color="auto" w:fill="FFFFFF"/></w:rPr><w:t>Representative histograms of cell cycle analysis by flow cytometry in WT and Lamin A KO growing </w:t></w:r><w:r w:rsidRPr="00853A09"><w:rPr><w:rFonts w:ascii="Segoe UI" w:hAnsi="Segoe UI" w:cs="Segoe UI"/><w:b/><w:bCs/><w:color w:val="242424"/><w:shd w:val="clear" w:color="auto" w:fill="FFFFFF"/></w:rPr><w:t>(</w:t></w:r><w:r><w:rPr><w:rFonts w:ascii="Segoe UI" w:hAnsi="Segoe UI" w:cs="Segoe UI"/><w:b/><w:bCs/><w:color w:val="242424"/><w:shd w:val="clear" w:color="auto" w:fill="FFFFFF"/></w:rPr><w:t>C</w:t></w:r><w:r w:rsidRPr="00853A09"><w:rPr><w:rFonts w:ascii="Segoe UI" w:hAnsi="Segoe UI" w:cs="Segoe UI"/><w:b/><w:bCs/><w:color w:val="242424"/><w:shd w:val="clear" w:color="auto" w:fill="FFFFFF"/></w:rPr><w:t>) </w:t></w:r><w:r w:rsidRPr="00853A09"><w:rPr><w:rFonts w:ascii="Segoe UI" w:hAnsi="Segoe UI" w:cs="Segoe UI"/><w:color w:val="242424"/><w:shd w:val="clear" w:color="auto" w:fill="FFFFFF"/></w:rPr><w:t>A375 and </w:t></w:r><w:r w:rsidRPr="00853A09"><w:rPr><w:rFonts w:ascii="Segoe UI" w:hAnsi="Segoe UI" w:cs="Segoe UI"/><w:b/><w:bCs/><w:color w:val="242424"/><w:shd w:val="clear" w:color="auto" w:fill="FFFFFF"/></w:rPr><w:t>(</w:t></w:r><w:r><w:rPr><w:rFonts w:ascii="Segoe UI" w:hAnsi="Segoe UI" w:cs="Segoe UI"/><w:b/><w:bCs/><w:color w:val="242424"/><w:shd w:val="clear" w:color="auto" w:fill="FFFFFF"/></w:rPr><w:t>D</w:t></w:r><w:r w:rsidRPr="00853A09"><w:rPr><w:rFonts w:ascii="Segoe UI" w:hAnsi="Segoe UI" w:cs="Segoe UI"/><w:b/><w:bCs/><w:color w:val="242424"/><w:shd w:val="clear" w:color="auto" w:fill="FFFFFF"/></w:rPr><w:t>) </w:t></w:r><w:r w:rsidRPr="00853A09"><w:rPr><w:rFonts w:ascii="Segoe UI" w:hAnsi="Segoe UI" w:cs="Segoe UI"/><w:color w:val="242424"/><w:shd w:val="clear" w:color="auto" w:fill="FFFFFF"/></w:rPr><w:t>SHSY5Y cells.</w:t></w:r><w:r><w:rPr><w:rFonts w:ascii="Segoe UI" w:hAnsi="Segoe UI" w:cs="Segoe UI"/><w:color w:val="242424"/><w:shd w:val="clear" w:color="auto" w:fill="FFFFFF"/></w:rPr><w:t xml:space="preserve"> </w:t></w:r><w:r><w:rPr><w:rFonts w:ascii="Segoe UI" w:hAnsi="Segoe UI" w:cs="Segoe UI"/></w:rPr><w:t xml:space="preserve">PCA </w:t></w:r><w:r w:rsidRPr="001725A7"><w:rPr><w:rFonts w:ascii="Segoe UI" w:hAnsi="Segoe UI" w:cs="Segoe UI"/></w:rPr><w:t xml:space="preserve">of three independent RNAseq experiments in </w:t></w:r><w:r w:rsidRPr="001725A7"><w:rPr><w:rFonts w:ascii="Segoe UI" w:hAnsi="Segoe UI" w:cs="Segoe UI"/><w:b/><w:bCs/></w:rPr><w:t>(</w:t></w:r><w:r><w:rPr><w:rFonts w:ascii="Segoe UI" w:hAnsi="Segoe UI" w:cs="Segoe UI"/><w:b/><w:bCs/></w:rPr><w:t>E</w:t></w:r><w:r w:rsidRPr="001725A7"><w:rPr><w:rFonts w:ascii="Segoe UI" w:hAnsi="Segoe UI" w:cs="Segoe UI"/><w:b/><w:bCs/></w:rPr><w:t>)</w:t></w:r><w:r w:rsidRPr="001725A7"><w:rPr><w:rFonts w:ascii="Segoe UI" w:hAnsi="Segoe UI" w:cs="Segoe UI"/></w:rPr><w:t xml:space="preserve"> A375 and </w:t></w:r><w:r w:rsidRPr="001725A7"><w:rPr><w:rFonts w:ascii="Segoe UI" w:hAnsi="Segoe UI" w:cs="Segoe UI"/><w:b/><w:bCs/></w:rPr><w:t>(</w:t></w:r><w:r><w:rPr><w:rFonts w:ascii="Segoe UI" w:hAnsi="Segoe UI" w:cs="Segoe UI"/><w:b/><w:bCs/></w:rPr><w:t>F</w:t></w:r><w:r w:rsidRPr="001725A7"><w:rPr><w:rFonts w:ascii="Segoe UI" w:hAnsi="Segoe UI" w:cs="Segoe UI"/><w:b/><w:bCs/></w:rPr><w:t>)</w:t></w:r><w:r w:rsidRPr="001725A7"><w:rPr><w:rFonts w:ascii="Segoe UI" w:hAnsi="Segoe UI" w:cs="Segoe UI"/></w:rPr><w:t xml:space="preserve"> SHSY5Y</w:t></w:r><w:r><w:rPr><w:rFonts w:ascii="Segoe UI" w:hAnsi="Segoe UI" w:cs="Segoe UI"/></w:rPr><w:t xml:space="preserve">. </w:t></w:r><w:r><w:rPr><w:rFonts w:ascii="Segoe UI" w:hAnsi="Segoe UI" w:cs="Segoe UI"/><w:b/><w:bCs/></w:rPr><w:t xml:space="preserve">(G) </w:t></w:r><w:r><w:rPr><w:rFonts w:ascii="Segoe UI" w:hAnsi="Segoe UI" w:cs="Segoe UI"/><w:color w:val="242424"/><w:bdr w:val="none" w:sz="0" w:space="0" w:color="auto" w:frame="1"/><w:shd w:val="clear" w:color="auto" w:fill="FFFFFF"/></w:rPr><w:t xml:space="preserve">Biological process annotations provided GO for transcripts that were significantly downregulated and upregulated upon Lamin A KO in A375 and SHSY5Y cells. PCA, principal component analysis; WT, wild-type cells; KO, Lamin A KO cells; GO, Gene Ontology; BP, biological processes. </w:t></w:r><w:r w:rsidRPr="00FD10A7"><w:rPr><w:rFonts w:ascii="Segoe UI" w:hAnsi="Segoe UI" w:cs="Segoe UI"/></w:rPr><w:t>*P&lt;0.05</w:t></w:r><w:r><w:rPr><w:rFonts w:ascii="Segoe UI" w:hAnsi="Segoe UI" w:cs="Segoe UI"/></w:rPr><w:t>, *</w:t></w:r><w:r w:rsidRPr="00FD10A7"><w:rPr><w:rFonts w:ascii="Segoe UI" w:hAnsi="Segoe UI" w:cs="Segoe UI"/></w:rPr><w:t>*P&lt;0.0</w:t></w:r><w:r><w:rPr><w:rFonts w:ascii="Segoe UI" w:hAnsi="Segoe UI" w:cs="Segoe UI"/></w:rPr><w:t>1.</w:t></w:r></w:p><w:p w14:paraId="3E286A50" w14:textId="77777777" w:rsidR="00BB46D1" w:rsidRDefault="00BB46D1" w:rsidP="00BB46D1"><w:pPr><w:spacing w:after="0" w:line="240" w:lineRule="auto"/><w:rPr><w:rFonts w:ascii="Segoe UI" w:hAnsi="Segoe UI" w:cs="Segoe UI"/></w:rPr></w:pPr></w:p><w:p w14:paraId="5D573218" w14:textId="3ACF4F77" w:rsidR="00997502" w:rsidRDefault="00997502" w:rsidP="00BB46D1"><w:pPr><w:spacing w:after="0"/><w:jc w:val="both"/><w:rPr><w:rFonts w:ascii="Segoe UI" w:hAnsi="Segoe UI" w:cs="Segoe UI"/></w:rPr></w:pPr><w:r><w:rPr><w:rFonts w:ascii="Segoe UI" w:hAnsi="Segoe UI" w:cs="Segoe UI"/><w:b/><w:bCs/></w:rPr><w:t>Supplemental Figure 4 related to Figure 4</w:t></w:r><w:r w:rsidRPr="0002667C"><w:rPr><w:rFonts w:ascii="Segoe UI" w:hAnsi="Segoe UI" w:cs="Segoe UI"/><w:b/><w:bCs/></w:rPr><w:t>.</w:t></w:r><w:r><w:rPr><w:rFonts w:ascii="Segoe UI" w:hAnsi="Segoe UI" w:cs="Segoe UI"/><w:b/><w:bCs/></w:rPr><w:t xml:space="preserve"> </w:t></w:r><w:r w:rsidRPr="00770E51"><w:rPr><w:rFonts w:ascii="Segoe UI" w:hAnsi="Segoe UI" w:cs="Segoe UI"/><w:b/><w:bCs/></w:rPr><w:t>(A)</w:t></w:r><w:r w:rsidRPr="00770E51"><w:rPr><w:rFonts w:ascii="Segoe UI" w:hAnsi="Segoe UI" w:cs="Segoe UI"/></w:rPr><w:t xml:space="preserve"> Representative images of AGO2 and GAPDH immunoblots from </w:t></w:r><w:r><w:rPr><w:rFonts w:ascii="Segoe UI" w:hAnsi="Segoe UI" w:cs="Segoe UI"/></w:rPr><w:t>A375</w:t></w:r><w:r w:rsidRPr="00770E51"><w:rPr><w:rFonts w:ascii="Segoe UI" w:hAnsi="Segoe UI" w:cs="Segoe UI"/></w:rPr><w:t xml:space="preserve"> WT and Lamin A KO cells after immunoprecipitation of AGO1-4 using the T6B peptide. (</w:t></w:r><w:r w:rsidRPr="00770E51"><w:rPr><w:rFonts w:ascii="Segoe UI" w:hAnsi="Segoe UI" w:cs="Segoe UI"/><w:b/><w:bCs/></w:rPr><w:t>B</w:t></w:r><w:r w:rsidRPr="00770E51"><w:rPr><w:rFonts w:ascii="Segoe UI" w:hAnsi="Segoe UI" w:cs="Segoe UI"/></w:rPr><w:t xml:space="preserve">) Fluorescence SDS-PAGE of 3’ labeled AGO1-4 RNP in WT and Lamin A KO </w:t></w:r><w:r><w:rPr><w:rFonts w:ascii="Segoe UI" w:hAnsi="Segoe UI" w:cs="Segoe UI"/></w:rPr><w:t>A375</w:t></w:r><w:r w:rsidRPr="00770E51"><w:rPr><w:rFonts w:ascii="Segoe UI" w:hAnsi="Segoe UI" w:cs="Segoe UI"/></w:rPr><w:t xml:space="preserve"> cells</w:t></w:r><w:r w:rsidRPr="001734FC"><w:rPr><w:rFonts w:ascii="Segoe UI" w:hAnsi="Segoe UI" w:cs="Segoe UI"/></w:rPr><w:t>.</w:t></w:r><w:r w:rsidRPr="00770E51"><w:rPr><w:rFonts w:ascii="Segoe UI" w:hAnsi="Segoe UI" w:cs="Segoe UI"/><w:b/><w:bCs/></w:rPr><w:t xml:space="preserve"> </w:t></w:r><w:r w:rsidRPr="00CF0CDA"><w:rPr><w:rFonts w:ascii="Segoe UI" w:hAnsi="Segoe UI" w:cs="Segoe UI"/></w:rPr><w:t xml:space="preserve">Distribution of </w:t></w:r><w:r><w:rPr><w:rFonts w:ascii="Segoe UI" w:hAnsi="Segoe UI" w:cs="Segoe UI"/></w:rPr><w:t xml:space="preserve">AGO </w:t></w:r><w:proofErr w:type="spellStart"/><w:r><w:rPr><w:rFonts w:ascii="Segoe UI" w:hAnsi="Segoe UI" w:cs="Segoe UI"/></w:rPr><w:t>f</w:t></w:r><w:r w:rsidRPr="00CF0CDA"><w:rPr><w:rFonts w:ascii="Segoe UI" w:hAnsi="Segoe UI" w:cs="Segoe UI"/></w:rPr><w:t>PAR</w:t></w:r><w:proofErr w:type="spellEnd"/><w:r w:rsidRPr="00CF0CDA"><w:rPr><w:rFonts w:ascii="Segoe UI" w:hAnsi="Segoe UI" w:cs="Segoe UI"/></w:rPr><w:t xml:space="preserve">-CLIP sequence reads across target </w:t></w:r><w:r><w:rPr><w:rFonts w:ascii="Segoe UI" w:hAnsi="Segoe UI" w:cs="Segoe UI"/></w:rPr><w:t xml:space="preserve">RNAs in A375 </w:t></w:r><w:r><w:rPr><w:rFonts w:ascii="Segoe UI" w:hAnsi="Segoe UI" w:cs="Segoe UI"/><w:b/><w:bCs/></w:rPr><w:t xml:space="preserve">(C) </w:t></w:r><w:r><w:rPr><w:rFonts w:ascii="Segoe UI" w:hAnsi="Segoe UI" w:cs="Segoe UI"/></w:rPr><w:t xml:space="preserve">WT cytoplasmic and nuclear lysate and </w:t></w:r><w:r><w:rPr><w:rFonts w:ascii="Segoe UI" w:hAnsi="Segoe UI" w:cs="Segoe UI"/><w:b/><w:bCs/></w:rPr><w:t xml:space="preserve">(D) </w:t></w:r><w:r><w:rPr><w:rFonts w:ascii="Segoe UI" w:hAnsi="Segoe UI" w:cs="Segoe UI"/></w:rPr><w:t xml:space="preserve">Lamin A KO cytoplasmic and nuclear lysate. </w:t></w:r><w:r w:rsidRPr="009E1275"><w:rPr><w:rFonts w:ascii="Segoe UI" w:hAnsi="Segoe UI" w:cs="Segoe UI"/></w:rPr><w:t xml:space="preserve">Cumulative distribution of abundance changes in </w:t></w:r><w:r><w:rPr><w:rFonts w:ascii="Segoe UI" w:hAnsi="Segoe UI" w:cs="Segoe UI"/></w:rPr><w:t xml:space="preserve">RNA in A375 </w:t></w:r><w:r><w:rPr><w:rFonts w:ascii="Segoe UI" w:hAnsi="Segoe UI" w:cs="Segoe UI"/><w:b/><w:bCs/></w:rPr><w:t xml:space="preserve">(E) </w:t></w:r><w:r><w:rPr><w:rFonts w:ascii="Segoe UI" w:hAnsi="Segoe UI" w:cs="Segoe UI"/></w:rPr><w:t xml:space="preserve">WT cytoplasmic fraction </w:t></w:r><w:r><w:rPr><w:rFonts w:ascii="Segoe UI" w:hAnsi="Segoe UI" w:cs="Segoe UI"/><w:b/><w:bCs/></w:rPr><w:t xml:space="preserve">(F) </w:t></w:r><w:r><w:rPr><w:rFonts w:ascii="Segoe UI" w:hAnsi="Segoe UI" w:cs="Segoe UI"/></w:rPr><w:t xml:space="preserve">Lamin A KO cytoplasmic fraction and </w:t></w:r><w:r><w:rPr><w:rFonts w:ascii="Segoe UI" w:hAnsi="Segoe UI" w:cs="Segoe UI"/><w:b/><w:bCs/></w:rPr><w:t>(G)</w:t></w:r><w:r w:rsidRPr="00576E43"><w:rPr><w:rFonts w:ascii="Segoe UI" w:hAnsi="Segoe UI" w:cs="Segoe UI"/></w:rPr><w:t xml:space="preserve"> </w:t></w:r><w:r><w:rPr><w:rFonts w:ascii="Segoe UI" w:hAnsi="Segoe UI" w:cs="Segoe UI"/></w:rPr><w:t>Lamin A KO nuclear fraction. For cumulative distribution assays the</w:t></w:r><w:r w:rsidRPr="009E1275"><w:rPr><w:rFonts w:ascii="Segoe UI" w:hAnsi="Segoe UI" w:cs="Segoe UI"/></w:rPr><w:t xml:space="preserve"> targets were ranked by number of binding sites</w:t></w:r><w:r><w:rPr><w:rFonts w:ascii="Segoe UI" w:hAnsi="Segoe UI" w:cs="Segoe UI"/></w:rPr><w:t xml:space="preserve"> from top 5-20% and 25-100% and compared to </w:t></w:r><w:r w:rsidRPr="009E1275"><w:rPr><w:rFonts w:ascii="Segoe UI" w:hAnsi="Segoe UI" w:cs="Segoe UI"/></w:rPr><w:t>non-targets</w:t></w:r><w:r><w:rPr><w:rFonts w:ascii="Segoe UI" w:hAnsi="Segoe UI" w:cs="Segoe UI"/></w:rPr><w:t xml:space="preserve">. WT, wild-type cells, Lamin A KO, Lamin A knock out cells; C, cytoplasmic fraction; N, nuclear fraction; IP, immunoprecipitation; </w:t></w:r><w:proofErr w:type="spellStart"/><w:r><w:rPr><w:rFonts w:ascii="Segoe UI" w:hAnsi="Segoe UI" w:cs="Segoe UI"/></w:rPr><w:t>fPAR</w:t></w:r><w:proofErr w:type="spellEnd"/><w:r><w:rPr><w:rFonts w:ascii="Segoe UI" w:hAnsi="Segoe UI" w:cs="Segoe UI"/></w:rPr><w:t xml:space="preserve">-CLIP, fluorescent </w:t></w:r><w:r w:rsidRPr="00C6444A"><w:rPr><w:rFonts w:ascii="Segoe UI" w:hAnsi="Segoe UI" w:cs="Segoe UI"/></w:rPr><w:t>photoactivatable ribonucleoside-enhanced crosslinking and immunoprecipitation</w:t></w:r><w:r><w:rPr><w:rFonts w:ascii="Segoe UI" w:hAnsi="Segoe UI" w:cs="Segoe UI"/></w:rPr><w:t>; RNP, ribonucleoprotein complex.</w:t></w:r></w:p><w:p w14:paraId="76996CA2" w14:textId="77777777" w:rsidR="00997502" w:rsidRDefault="00997502" w:rsidP="002F5EB2"><w:pPr><w:tabs><w:tab w:val="left" w:pos="6820"/></w:tabs><w:jc w:val="both"/><w:rPr><w:rFonts w:ascii="Segoe UI" w:hAnsi="Segoe UI" w:cs="Segoe UI"/><w:b/><w:bCs/></w:rPr></w:pPr></w:p><w:p w14:paraId="46D88FC1" w14:textId="78B418F8" w:rsidR="00576E43" w:rsidRDefault="00402B43" w:rsidP="00BB46D1"><w:pPr><w:spacing w:after="0"/><w:jc w:val="both"/><w:rPr><w:rFonts w:ascii="Segoe UI" w:hAnsi="Segoe UI" w:cs="Segoe UI"/><w:color w:val="242424"/><w:shd w:val="clear" w:color="auto" w:fill="FFFFFF"/></w:rPr></w:pPr><w:r><w:rPr><w:rFonts w:ascii="Segoe UI" w:hAnsi="Segoe UI" w:cs="Segoe UI"/><w:b/><w:bCs/></w:rPr><w:t xml:space="preserve">Supplemental Figure 5 related to Figure 5. </w:t></w:r><w:r><w:rPr><w:rFonts w:ascii="Segoe UI" w:hAnsi="Segoe UI" w:cs="Segoe UI"/><w:color w:val="242424"/><w:bdr w:val="none" w:sz="0" w:space="0" w:color="auto" w:frame="1"/><w:shd w:val="clear" w:color="auto" w:fill="FFFFFF"/></w:rPr><w:t>Biological process annotations provided by GO for significantly upregulated processes the in Lamin A KO vs WT nuclear AGO IP mass spectrometry hits from </w:t></w:r><w:r><w:rPr><w:rFonts w:ascii="Segoe UI" w:hAnsi="Segoe UI" w:cs="Segoe UI"/><w:b/><w:bCs/><w:color w:val="242424"/><w:bdr w:val="none" w:sz="0" w:space="0" w:color="auto" w:frame="1"/><w:shd w:val="clear" w:color="auto" w:fill="FFFFFF"/></w:rPr><w:t xml:space="preserve">(A) </w:t></w:r><w:r><w:rPr><w:rFonts w:ascii="Segoe UI" w:hAnsi="Segoe UI" w:cs="Segoe UI"/><w:color w:val="242424"/><w:bdr w:val="none" w:sz="0" w:space="0" w:color="auto" w:frame="1"/><w:shd w:val="clear" w:color="auto" w:fill="FFFFFF"/></w:rPr><w:t xml:space="preserve">A375 and </w:t></w:r><w:r><w:rPr><w:rFonts w:ascii="Segoe UI" w:hAnsi="Segoe UI" w:cs="Segoe UI"/><w:b/><w:bCs/><w:color w:val="242424"/><w:bdr w:val="none" w:sz="0" w:space="0" w:color="auto" w:frame="1"/><w:shd w:val="clear" w:color="auto" w:fill="FFFFFF"/></w:rPr><w:t xml:space="preserve">(B) </w:t></w:r><w:r><w:rPr><w:rFonts w:ascii="Segoe UI" w:hAnsi="Segoe UI" w:cs="Segoe UI"/><w:color w:val="242424"/><w:bdr w:val="none" w:sz="0" w:space="0" w:color="auto" w:frame="1"/><w:shd w:val="clear" w:color="auto" w:fill="FFFFFF"/></w:rPr><w:t>SHSY5Y cells.</w:t></w:r><w:r><w:rPr><w:rFonts w:ascii="Segoe UI" w:hAnsi="Segoe UI" w:cs="Segoe UI"/></w:rPr><w:t xml:space="preserve"> </w:t></w:r><w:r><w:rPr><w:rFonts w:ascii="Segoe UI" w:hAnsi="Segoe UI" w:cs="Segoe UI"/><w:b/><w:bCs/></w:rPr><w:t>(</w:t></w:r><w:r w:rsidR="00C94EEF"><w:rPr><w:rFonts w:ascii="Segoe UI" w:hAnsi="Segoe UI" w:cs="Segoe UI"/><w:b/><w:bCs/></w:rPr><w:t>C</w:t></w:r><w:r><w:rPr><w:rFonts w:ascii="Segoe UI" w:hAnsi="Segoe UI" w:cs="Segoe UI"/><w:b/><w:bCs/></w:rPr><w:t xml:space="preserve">) </w:t></w:r><w:r w:rsidRPr="00773E45"><w:rPr><w:rFonts w:ascii="Segoe UI" w:hAnsi="Segoe UI" w:cs="Segoe UI"/><w:color w:val="242424"/><w:shd w:val="clear" w:color="auto" w:fill="FFFFFF"/></w:rPr><w:t>Representative images of AGO2 and Lamin A immunoblots of co-immunoprecipitation assay in HeLa WT and Lamin A KO cells. </w:t></w:r><w:r w:rsidRPr="00773E45"><w:rPr><w:rFonts w:ascii="Segoe UI" w:hAnsi="Segoe UI" w:cs="Segoe UI"/><w:b/><w:bCs/><w:color w:val="242424"/><w:shd w:val="clear" w:color="auto" w:fill="FFFFFF"/></w:rPr><w:t>(</w:t></w:r><w:r w:rsidR="00C94EEF"><w:rPr><w:rFonts w:ascii="Segoe UI" w:hAnsi="Segoe UI" w:cs="Segoe UI"/><w:b/><w:bCs/><w:color w:val="242424"/><w:shd w:val="clear" w:color="auto" w:fill="FFFFFF"/></w:rPr><w:t>D</w:t></w:r><w:r><w:rPr><w:rFonts w:ascii="Segoe UI" w:hAnsi="Segoe UI" w:cs="Segoe UI"/><w:b/><w:bCs/><w:color w:val="242424"/><w:shd w:val="clear" w:color="auto" w:fill="FFFFFF"/></w:rPr><w:t>)</w:t></w:r><w:r w:rsidRPr="00773E45"><w:rPr><w:rFonts w:ascii="Segoe UI" w:hAnsi="Segoe UI" w:cs="Segoe UI"/><w:b/><w:bCs/><w:color w:val="242424"/><w:shd w:val="clear" w:color="auto" w:fill="FFFFFF"/></w:rPr><w:t> </w:t></w:r><w:r w:rsidRPr="00773E45"><w:rPr><w:rFonts w:ascii="Segoe UI" w:hAnsi="Segoe UI" w:cs="Segoe UI"/><w:color w:val="242424"/><w:shd w:val="clear" w:color="auto" w:fill="FFFFFF"/></w:rPr><w:t xml:space="preserve">Biological process annotations provided by the Gene Ontology for significantly upregulated in Lamin A IP from WT vs Lamin A KO </w:t></w:r><w:r><w:rPr><w:rFonts w:ascii="Segoe UI" w:hAnsi="Segoe UI" w:cs="Segoe UI"/><w:color w:val="242424"/><w:shd w:val="clear" w:color="auto" w:fill="FFFFFF"/></w:rPr><w:t>HeLa</w:t></w:r><w:r w:rsidRPr="00773E45"><w:rPr><w:rFonts w:ascii="Segoe UI" w:hAnsi="Segoe UI" w:cs="Segoe UI"/><w:color w:val="242424"/><w:shd w:val="clear" w:color="auto" w:fill="FFFFFF"/></w:rPr><w:t xml:space="preserve"> cells.</w:t></w:r><w:r><w:rPr><w:rFonts w:ascii="Segoe UI" w:hAnsi="Segoe UI" w:cs="Segoe UI"/><w:color w:val="242424"/><w:shd w:val="clear" w:color="auto" w:fill="FFFFFF"/></w:rPr><w:t xml:space="preserve"> WT, wild-type cells; Lamin A KO, Lamin A knock out cells; </w:t></w:r><w:r w:rsidRPr="00F70BBE"><w:rPr><w:rFonts w:ascii="Segoe UI" w:hAnsi="Segoe UI" w:cs="Segoe UI"/><w:color w:val="242424"/><w:shd w:val="clear" w:color="auto" w:fill="FFFFFF"/></w:rPr><w:t>V5-SENP2-APEX2, cells expressing V5-SENP2-APEX2 protein</w:t></w:r><w:r><w:rPr><w:rFonts w:ascii="Segoe UI" w:hAnsi="Segoe UI" w:cs="Segoe UI"/><w:color w:val="242424"/><w:shd w:val="clear" w:color="auto" w:fill="FFFFFF"/></w:rPr><w:t>; GO, Gene Ontology.</w:t></w:r></w:p><w:p w14:paraId="7873B164" w14:textId="46C7B7F3" w:rsidR="001676DE" w:rsidRDefault="001676DE" w:rsidP="00EE4FBE"><w:pPr><w:tabs><w:tab w:val="left" w:pos="6820"/></w:tabs><w:jc w:val="both"/><w:rPr><w:rFonts w:ascii="Segoe UI" w:hAnsi="Segoe UI" w:cs="Segoe UI"/><w:b/><w:bCs/></w:rPr></w:pPr></w:p><w:p w14:paraId="75E6510B" w14:textId="3769FF4B" w:rsidR="00EE4FBE" w:rsidRDefault="003B41F0" w:rsidP="00BB46D1"><w:pPr><w:tabs><w:tab w:val="left" w:pos="6820"/></w:tabs><w:jc w:val="both"/><w:rPr><w:rFonts w:ascii="Segoe UI" w:hAnsi="Segoe UI" w:cs="Segoe UI"/></w:rPr></w:pPr><w:r><w:rPr><w:rFonts w:ascii="Segoe UI" w:hAnsi="Segoe UI" w:cs="Segoe UI"/><w:b/><w:bCs/></w:rPr><w:t xml:space="preserve">Supplemental Figure 6 related to Figure 6. </w:t></w:r><w:r w:rsidR="00EE4FBE" w:rsidRPr="003B41F0"><w:rPr><w:rFonts w:ascii="Segoe UI" w:hAnsi="Segoe UI" w:cs="Segoe UI"/><w:b/><w:bCs/></w:rPr><w:t>(</w:t></w:r><w:r w:rsidR="00C94EEF"><w:rPr><w:rFonts w:ascii="Segoe UI" w:hAnsi="Segoe UI" w:cs="Segoe UI"/><w:b/><w:bCs/></w:rPr><w:t>A</w:t></w:r><w:r w:rsidR="00EE4FBE" w:rsidRPr="003B41F0"><w:rPr><w:rFonts w:ascii="Segoe UI" w:hAnsi="Segoe UI" w:cs="Segoe UI"/><w:b/><w:bCs/></w:rPr><w:t>)</w:t></w:r><w:r w:rsidR="00EE4FBE" w:rsidRPr="003B41F0"><w:rPr><w:rFonts w:ascii="Segoe UI" w:hAnsi="Segoe UI" w:cs="Segoe UI"/></w:rPr><w:t xml:space="preserve"> Representative images of FAM102A and PCNA immunoblots from </w:t></w:r><w:r w:rsidR="00EE4FBE"><w:rPr><w:rFonts w:ascii="Segoe UI" w:hAnsi="Segoe UI" w:cs="Segoe UI"/></w:rPr><w:t>A375</w:t></w:r><w:r w:rsidR="00EE4FBE" w:rsidRPr="003B41F0"><w:rPr><w:rFonts w:ascii="Segoe UI" w:hAnsi="Segoe UI" w:cs="Segoe UI"/></w:rPr><w:t xml:space="preserve"> WT and Lamin A </w:t></w:r><w:proofErr w:type="gramStart"/><w:r w:rsidR="00EE4FBE" w:rsidRPr="003B41F0"><w:rPr><w:rFonts w:ascii="Segoe UI" w:hAnsi="Segoe UI" w:cs="Segoe UI"/></w:rPr><w:t>KO cells</w:t></w:r><w:proofErr w:type="gramEnd"/><w:r w:rsidR="00EE4FBE" w:rsidRPr="003B41F0"><w:rPr><w:rFonts w:ascii="Segoe UI" w:hAnsi="Segoe UI" w:cs="Segoe UI"/></w:rPr><w:t xml:space="preserve"> before and after immunoprecipitation of FAM120A. </w:t></w:r><w:r w:rsidR="00EE4FBE" w:rsidRPr="003B41F0"><w:rPr><w:rFonts w:ascii="Segoe UI" w:hAnsi="Segoe UI" w:cs="Segoe UI"/><w:b/><w:bCs/></w:rPr><w:t>(</w:t></w:r><w:r w:rsidR="00C94EEF"><w:rPr><w:rFonts w:ascii="Segoe UI" w:hAnsi="Segoe UI" w:cs="Segoe UI"/><w:b/><w:bCs/></w:rPr><w:t>B</w:t></w:r><w:r w:rsidR="00EE4FBE" w:rsidRPr="003B41F0"><w:rPr><w:rFonts w:ascii="Segoe UI" w:hAnsi="Segoe UI" w:cs="Segoe UI"/><w:b/><w:bCs/></w:rPr><w:t>)</w:t></w:r><w:r w:rsidR="00EE4FBE" w:rsidRPr="003B41F0"><w:rPr><w:rFonts w:ascii="Segoe UI" w:hAnsi="Segoe UI" w:cs="Segoe UI"/></w:rPr><w:t xml:space="preserve"> Fluorescence SDS-PAGE of 3’ labeled FAM120A RNP in WT and Lamin A KO </w:t></w:r><w:r w:rsidR="00EE4FBE"><w:rPr><w:rFonts w:ascii="Segoe UI" w:hAnsi="Segoe UI" w:cs="Segoe UI"/></w:rPr><w:t>A375</w:t></w:r><w:r w:rsidR="00EE4FBE" w:rsidRPr="003B41F0"><w:rPr><w:rFonts w:ascii="Segoe UI" w:hAnsi="Segoe UI" w:cs="Segoe UI"/></w:rPr><w:t xml:space="preserve"> cells.</w:t></w:r><w:r w:rsidR="00EE4FBE" w:rsidRPr="003B41F0"><w:rPr><w:rFonts w:ascii="Segoe UI" w:hAnsi="Segoe UI" w:cs="Segoe UI"/><w:b/><w:bCs/></w:rPr><w:t xml:space="preserve"> (</w:t></w:r><w:r w:rsidR="00C94EEF"><w:rPr><w:rFonts w:ascii="Segoe UI" w:hAnsi="Segoe UI" w:cs="Segoe UI"/><w:b/><w:bCs/></w:rPr><w:t>C</w:t></w:r><w:r w:rsidR="00EE4FBE" w:rsidRPr="003B41F0"><w:rPr><w:rFonts w:ascii="Segoe UI" w:hAnsi="Segoe UI" w:cs="Segoe UI"/><w:b/><w:bCs/></w:rPr><w:t>)</w:t></w:r><w:r w:rsidR="00EE4FBE" w:rsidRPr="003B41F0"><w:rPr><w:rFonts w:ascii="Segoe UI" w:hAnsi="Segoe UI" w:cs="Segoe UI"/></w:rPr><w:t xml:space="preserve"> Distribution of FAM120A </w:t></w:r><w:proofErr w:type="spellStart"/><w:r w:rsidR="00EE4FBE" w:rsidRPr="003B41F0"><w:rPr><w:rFonts w:ascii="Segoe UI" w:hAnsi="Segoe UI" w:cs="Segoe UI"/></w:rPr><w:t>fPAR</w:t></w:r><w:proofErr w:type="spellEnd"/><w:r w:rsidR="00EE4FBE" w:rsidRPr="003B41F0"><w:rPr><w:rFonts w:ascii="Segoe UI" w:hAnsi="Segoe UI" w:cs="Segoe UI"/></w:rPr><w:t xml:space="preserve">-CLIP sequence reads across target RNAs in </w:t></w:r><w:r w:rsidR="00EE4FBE"><w:rPr><w:rFonts w:ascii="Segoe UI" w:hAnsi="Segoe UI" w:cs="Segoe UI"/></w:rPr><w:t>A375</w:t></w:r><w:r w:rsidR="00EE4FBE" w:rsidRPr="003B41F0"><w:rPr><w:rFonts w:ascii="Segoe UI" w:hAnsi="Segoe UI" w:cs="Segoe UI"/></w:rPr><w:t xml:space="preserve"> Lamin A KO cytoplasmic and nuclear lysate. Overlap between AGO and FAM120A </w:t></w:r><w:proofErr w:type="spellStart"/><w:r w:rsidR="00EE4FBE" w:rsidRPr="003B41F0"><w:rPr><w:rFonts w:ascii="Segoe UI" w:hAnsi="Segoe UI" w:cs="Segoe UI"/></w:rPr><w:t>fPAR</w:t></w:r><w:proofErr w:type="spellEnd"/><w:r w:rsidR="00EE4FBE" w:rsidRPr="003B41F0"><w:rPr><w:rFonts w:ascii="Segoe UI" w:hAnsi="Segoe UI" w:cs="Segoe UI"/></w:rPr><w:t xml:space="preserve">-CLIP targets in </w:t></w:r><w:r w:rsidR="00EE4FBE"><w:rPr><w:rFonts w:ascii="Segoe UI" w:hAnsi="Segoe UI" w:cs="Segoe UI"/></w:rPr><w:t>A375</w:t></w:r><w:r w:rsidR="00EE4FBE" w:rsidRPr="003B41F0"><w:rPr><w:rFonts w:ascii="Segoe UI" w:hAnsi="Segoe UI" w:cs="Segoe UI"/></w:rPr><w:t xml:space="preserve"> cells from </w:t></w:r><w:r w:rsidR="00EE4FBE" w:rsidRPr="003B41F0"><w:rPr><w:rFonts w:ascii="Segoe UI" w:hAnsi="Segoe UI" w:cs="Segoe UI"/><w:b/><w:bCs/></w:rPr><w:t>(</w:t></w:r><w:r w:rsidR="00C94EEF"><w:rPr><w:rFonts w:ascii="Segoe UI" w:hAnsi="Segoe UI" w:cs="Segoe UI"/><w:b/><w:bCs/></w:rPr><w:t>D</w:t></w:r><w:r w:rsidR="00EE4FBE" w:rsidRPr="003B41F0"><w:rPr><w:rFonts w:ascii="Segoe UI" w:hAnsi="Segoe UI" w:cs="Segoe UI"/><w:b/><w:bCs/></w:rPr><w:t>)</w:t></w:r><w:r w:rsidR="00EE4FBE" w:rsidRPr="003B41F0"><w:rPr><w:rFonts w:ascii="Segoe UI" w:hAnsi="Segoe UI" w:cs="Segoe UI"/></w:rPr><w:t xml:space="preserve"> cytoplasmic fraction and </w:t></w:r><w:r w:rsidR="00EE4FBE" w:rsidRPr="003B41F0"><w:rPr><w:rFonts w:ascii="Segoe UI" w:hAnsi="Segoe UI" w:cs="Segoe UI"/><w:b/><w:bCs/></w:rPr><w:t>(</w:t></w:r><w:r w:rsidR="00C94EEF"><w:rPr><w:rFonts w:ascii="Segoe UI" w:hAnsi="Segoe UI" w:cs="Segoe UI"/><w:b/><w:bCs/></w:rPr><w:t>E</w:t></w:r><w:r w:rsidR="00EE4FBE" w:rsidRPr="003B41F0"><w:rPr><w:rFonts w:ascii="Segoe UI" w:hAnsi="Segoe UI" w:cs="Segoe UI"/><w:b/><w:bCs/></w:rPr><w:t>)</w:t></w:r><w:r w:rsidR="00EE4FBE" w:rsidRPr="003B41F0"><w:rPr><w:rFonts w:ascii="Segoe UI" w:hAnsi="Segoe UI" w:cs="Segoe UI"/></w:rPr><w:t xml:space="preserve"> nuclear fraction. Cumulative distribution of abundance changes in RNA of AGO:FAM120A overlapping targets in </w:t></w:r><w:r w:rsidR="00EE4FBE"><w:rPr><w:rFonts w:ascii="Segoe UI" w:hAnsi="Segoe UI" w:cs="Segoe UI"/></w:rPr><w:t>A375</w:t></w:r><w:r w:rsidR="00EE4FBE" w:rsidRPr="003B41F0"><w:rPr><w:rFonts w:ascii="Segoe UI" w:hAnsi="Segoe UI" w:cs="Segoe UI"/></w:rPr><w:t xml:space="preserve"> </w:t></w:r><w:r w:rsidR="00EE4FBE" w:rsidRPr="003B41F0"><w:rPr><w:rFonts w:ascii="Segoe UI" w:hAnsi="Segoe UI" w:cs="Segoe UI"/></w:rPr><w:lastRenderedPageBreak/><w:t xml:space="preserve">Lamin A KO </w:t></w:r><w:r w:rsidR="00EE4FBE" w:rsidRPr="003B41F0"><w:rPr><w:rFonts w:ascii="Segoe UI" w:hAnsi="Segoe UI" w:cs="Segoe UI"/><w:b/><w:bCs/></w:rPr><w:t>(</w:t></w:r><w:r w:rsidR="00C94EEF"><w:rPr><w:rFonts w:ascii="Segoe UI" w:hAnsi="Segoe UI" w:cs="Segoe UI"/><w:b/><w:bCs/></w:rPr><w:t>F</w:t></w:r><w:r w:rsidR="00EE4FBE" w:rsidRPr="003B41F0"><w:rPr><w:rFonts w:ascii="Segoe UI" w:hAnsi="Segoe UI" w:cs="Segoe UI"/><w:b/><w:bCs/></w:rPr><w:t>)</w:t></w:r><w:r w:rsidR="00EE4FBE" w:rsidRPr="003B41F0"><w:rPr><w:rFonts w:ascii="Segoe UI" w:hAnsi="Segoe UI" w:cs="Segoe UI"/></w:rPr><w:t xml:space="preserve"> cytoplasmic fraction and </w:t></w:r><w:r w:rsidR="00EE4FBE" w:rsidRPr="003B41F0"><w:rPr><w:rFonts w:ascii="Segoe UI" w:hAnsi="Segoe UI" w:cs="Segoe UI"/><w:b/><w:bCs/></w:rPr><w:t>(</w:t></w:r><w:r w:rsidR="00C94EEF"><w:rPr><w:rFonts w:ascii="Segoe UI" w:hAnsi="Segoe UI" w:cs="Segoe UI"/><w:b/><w:bCs/></w:rPr><w:t>G</w:t></w:r><w:r w:rsidR="00EE4FBE" w:rsidRPr="003B41F0"><w:rPr><w:rFonts w:ascii="Segoe UI" w:hAnsi="Segoe UI" w:cs="Segoe UI"/><w:b/><w:bCs/></w:rPr><w:t xml:space="preserve">) </w:t></w:r><w:r w:rsidR="00EE4FBE" w:rsidRPr="003B41F0"><w:rPr><w:rFonts w:ascii="Segoe UI" w:hAnsi="Segoe UI" w:cs="Segoe UI"/></w:rPr><w:t xml:space="preserve">nuclear fraction. For cumulative distribution assays the targets were ranked by 25 percentile and compared to non-targets. WT, wild-type cells, Lamin A KO, Lamin A knock out cells; C, cytoplasmic fraction; N, nuclear fraction; IP, immunoprecipitation; </w:t></w:r><w:proofErr w:type="spellStart"/><w:r w:rsidR="00EE4FBE" w:rsidRPr="003B41F0"><w:rPr><w:rFonts w:ascii="Segoe UI" w:hAnsi="Segoe UI" w:cs="Segoe UI"/></w:rPr><w:t>fPAR</w:t></w:r><w:proofErr w:type="spellEnd"/><w:r w:rsidR="00EE4FBE" w:rsidRPr="003B41F0"><w:rPr><w:rFonts w:ascii="Segoe UI" w:hAnsi="Segoe UI" w:cs="Segoe UI"/></w:rPr><w:t>-CLIP, fluorescent photoactivatable ribonucleoside-enhanced crosslinking and immunoprecipitation; RNP, ribonucleoprotein complex.</w:t></w:r><w:r w:rsidR="002E6FA4"><w:rPr><w:rFonts w:ascii="Segoe UI" w:hAnsi="Segoe UI" w:cs="Segoe UI"/></w:rPr><w:t xml:space="preserve"> **P&lt;0.01,***P&lt;0.001,****p&lt;0.0001.</w:t></w:r></w:p><w:p w14:paraId="3563C8A3" w14:textId="29438C36" w:rsidR="003B41F0" w:rsidRPr="003B41F0" w:rsidRDefault="003B41F0" w:rsidP="00576E43"><w:pPr><w:tabs><w:tab w:val="left" w:pos="6820"/></w:tabs><w:jc w:val="both"/><w:rPr><w:rFonts w:ascii="Segoe UI" w:hAnsi="Segoe UI" w:cs="Segoe UI"/></w:rPr></w:pPr></w:p><w:p w14:paraId="4CB3C763" w14:textId="169BF073" w:rsidR="007744A1" w:rsidRPr="00004F3B" w:rsidRDefault="007744A1" w:rsidP="009D005D"><w:pPr><w:rPr><w:rFonts w:ascii="Segoe UI" w:hAnsi="Segoe UI" w:cs="Segoe UI"/><w:b/><w:bCs/></w:rPr></w:pPr></w:p><w:sectPr w:rsidR="007744A1" w:rsidRPr="00004F3B"><w:footerReference w:type="even" r:id="rId13"/><w:footerReference w:type="default" r:id="rId14"/><w:pgSz w:w="11906" w:h="16838"/><w:pgMar w:top="1440" w:right="1440" w:bottom="1440" w:left="1440" w:header="708" w:footer="708" w:gutter="0"/><w:cols w:space="708"/><w:docGrid w:linePitch="360"/></w:sectPr></w:body></w:document>
