# Supplementary material for: Loss of Lamin A leads to the nuclear translocation of AGO2 and compromised RNA interference
Source: Nucleic Acids Res. 2024 Jul 12;52(16):9917–35. doi: 10.1093/nar/gkae589 (PMC11381323; doi:10.1093/nar/gkae589)
Supplement: gkae589_Supplemental_Files [file gkae589_supplemental_files.zip › Lobo and Nowak et al 31-May-2024 supplemental information/word/endnotes.xml]

<?xml version="1.0" encoding="UTF-8" standalone="yes"?>
<w:endnotes xmlns:wpc="http://schemas.microsoft.com/office/word/2010/wordprocessingCanvas" xmlns:cx="http://schemas.microsoft.com/office/drawing/2014/chartex" xmlns:cx1="http://schemas.microsoft.com/office/drawing/2015/9/8/chartex" xmlns:cx2="http://schemas.microsoft.com/office/drawing/2015/10/21/chartex" xmlns:cx3="http://schemas.microsoft.com/office/drawing/2016/5/9/chartex" xmlns:cx4="http://schemas.microsoft.com/office/drawing/2016/5/10/chartex" xmlns:cx5="http://schemas.microsoft.com/office/drawing/2016/5/11/chartex" xmlns:cx6="http://schemas.microsoft.com/office/drawing/2016/5/12/chartex" xmlns:cx7="http://schemas.microsoft.com/office/drawing/2016/5/13/chartex" xmlns:cx8="http://schemas.microsoft.com/office/drawing/2016/5/14/chartex" xmlns:mc="http://schemas.openxmlformats.org/markup-compatibility/2006" xmlns:aink="http://schemas.microsoft.com/office/drawing/2016/ink" xmlns:am3d="http://schemas.microsoft.com/office/drawing/2017/model3d" xmlns:o="urn:schemas-microsoft-com:office:office" xmlns:oel="http://schemas.microsoft.com/office/2019/extlst" xmlns:r="http://schemas.openxmlformats.org/officeDocument/2006/relationships" xmlns:m="http://schemas.openxmlformats.org/officeDocument/2006/math" xmlns:v="urn:schemas-microsoft-com:vml" xmlns:wp14="http://schemas.microsoft.com/office/word/2010/wordprocessingDrawing" xmlns:wp="http://schemas.openxmlformats.org/drawingml/2006/wordprocessingDrawing" xmlns:w10="urn:schemas-microsoft-com:office:word" xmlns:w="http://schemas.openxmlformats.org/wordprocessingml/2006/main" xmlns:w14="http://schemas.microsoft.com/office/word/2010/wordml" xmlns:w15="http://schemas.microsoft.com/office/word/2012/wordml" xmlns:w16cex="http://schemas.microsoft.com/office/word/2018/wordml/cex" xmlns:w16cid="http://schemas.microsoft.com/office/word/2016/wordml/cid" xmlns:w16="http://schemas.microsoft.com/office/word/2018/wordml" xmlns:w16sdtdh="http://schemas.microsoft.com/office/word/2020/wordml/sdtdatahash" xmlns:w16se="http://schemas.microsoft.com/office/word/2015/wordml/symex" xmlns:wpg="http://schemas.microsoft.com/office/word/2010/wordprocessingGroup" xmlns:wpi="http://schemas.microsoft.com/office/word/2010/wordprocessingInk" xmlns:wne="http://schemas.microsoft.com/office/word/2006/wordml" xmlns:wps="http://schemas.microsoft.com/office/word/2010/wordprocessingShape" mc:Ignorable="w14 w15 w16se w16cid w16 w16cex w16sdtdh wp14"><w:endnote w:type="separator" w:id="-1"><w:p w14:paraId="1C97A46F" w14:textId="77777777" w:rsidR="00090A07" w:rsidRDefault="00090A07" w:rsidP="00217B8D"><w:pPr><w:spacing w:after="0" w:line="240" w:lineRule="auto"/></w:pPr><w:r><w:separator/></w:r></w:p></w:endnote><w:endnote w:type="continuationSeparator" w:id="0"><w:p w14:paraId="1358A65A" w14:textId="77777777" w:rsidR="00090A07" w:rsidRDefault="00090A07" w:rsidP="00217B8D"><w:pPr><w:spacing w:after="0" w:line="240" w:lineRule="auto"/></w:pPr><w:r><w:continuationSeparator/></w:r></w:p></w:endnote><w:endnote w:type="continuationNotice" w:id="1"><w:p w14:paraId="57CD4DE4" w14:textId="77777777" w:rsidR="00090A07" w:rsidRDefault="00090A07"><w:pPr><w:spacing w:after="0" w:line="240" w:lineRule="auto"/></w:pPr></w:p></w:endnote></w:endnotes>
