# Supplementary material for: Loss of Lamin A leads to the nuclear translocation of AGO2 and compromised RNA interference
Source: Nucleic Acids Res. 2024 Jul 12;52(16):9917–35. doi: 10.1093/nar/gkae589 (PMC11381323; doi:10.1093/nar/gkae589)
Supplement: gkae589_Supplemental_Files [file gkae589_supplemental_files.zip › Lobo and Nowak et al 31-May-2024 supplemental information/word/fontTable.xml]

<?xml version="1.0" encoding="UTF-8" standalone="yes"?>
<w:fonts xmlns:mc="http://schemas.openxmlformats.org/markup-compatibility/2006" xmlns:r="http://schemas.openxmlformats.org/officeDocument/2006/relationships" xmlns:w="http://schemas.openxmlformats.org/wordprocessingml/2006/main" xmlns:w14="http://schemas.microsoft.com/office/word/2010/wordml" xmlns:w15="http://schemas.microsoft.com/office/word/2012/wordml" xmlns:w16cex="http://schemas.microsoft.com/office/word/2018/wordml/cex" xmlns:w16cid="http://schemas.microsoft.com/office/word/2016/wordml/cid" xmlns:w16="http://schemas.microsoft.com/office/word/2018/wordml" xmlns:w16sdtdh="http://schemas.microsoft.com/office/word/2020/wordml/sdtdatahash" xmlns:w16se="http://schemas.microsoft.com/office/word/2015/wordml/symex" mc:Ignorable="w14 w15 w16se w16cid w16 w16cex w16sdtdh"><w:font w:name="Symbol"><w:panose1 w:val="05050102010706020507"/><w:charset w:val="02"/><w:family w:val="decorative"/><w:pitch w:val="variable"/><w:sig w:usb0="00000000" w:usb1="10000000" w:usb2="00000000" w:usb3="00000000" w:csb0="80000000" w:csb1="00000000"/></w:font><w:font w:name="Times New Roman"><w:panose1 w:val="02020603050405020304"/><w:charset w:val="00"/><w:family w:val="roman"/><w:pitch w:val="variable"/><w:sig w:usb0="E0002EFF" w:usb1="C000785B" w:usb2="00000009" w:usb3="00000000" w:csb0="000001FF" w:csb1="00000000"/></w:font><w:font w:name="Courier New"><w:panose1 w:val="02070309020205020404"/><w:charset w:val="00"/><w:family w:val="modern"/><w:pitch w:val="fixed"/><w:sig w:usb0="E0002EFF" w:usb1="C0007843" w:usb2="00000009" w:usb3="00000000" w:csb0="000001FF" w:csb1="00000000"/></w:font><w:font w:name="Wingdings"><w:panose1 w:val="05000000000000000000"/><w:charset w:val="4D"/><w:family w:val="decorative"/><w:pitch w:val="variable"/><w:sig w:usb0="00000003" w:usb1="00000000" w:usb2="00000000" w:usb3="00000000" w:csb0="80000001" w:csb1="00000000"/></w:font><w:font w:name="SimSun"><w:altName w:val="宋体"/><w:panose1 w:val="02010600030101010101"/><w:charset w:val="86"/><w:family w:val="auto"/><w:pitch w:val="variable"/><w:sig w:usb0="00000203" w:usb1="288F0000" w:usb2="00000016" w:usb3="00000000" w:csb0="00040001" w:csb1="00000000"/></w:font><w:font w:name="Arial"><w:panose1 w:val="020B0604020202020204"/><w:charset w:val="00"/><w:family w:val="swiss"/><w:pitch w:val="variable"/><w:sig w:usb0="E0002EFF" w:usb1="C000785B" w:usb2="00000009" w:usb3="00000000" w:csb0="000001FF" w:csb1="00000000"/></w:font><w:font w:name="Segoe UI"><w:panose1 w:val="020B0604020202020204"/><w:charset w:val="00"/><w:family w:val="swiss"/><w:pitch w:val="variable"/><w:sig w:usb0="E4002EFF" w:usb1="C000E47F" w:usb2="00000009" w:usb3="00000000" w:csb0="000001FF" w:csb1="00000000"/></w:font><w:font w:name="Calibri"><w:panose1 w:val="020F0502020204030204"/><w:charset w:val="00"/><w:family w:val="swiss"/><w:pitch w:val="variable"/><w:sig w:usb0="E0002AFF" w:usb1="C000247B" w:usb2="00000009" w:usb3="00000000" w:csb0="000001FF" w:csb1="00000000"/></w:font><w:font w:name="Cambria"><w:panose1 w:val="02040503050406030204"/><w:charset w:val="00"/><w:family w:val="roman"/><w:pitch w:val="variable"/><w:sig w:usb0="E00006FF" w:usb1="420024FF" w:usb2="02000000" w:usb3="00000000" w:csb0="0000019F" w:csb1="00000000"/></w:font><w:font w:name="Tahoma"><w:panose1 w:val="020B0604030504040204"/><w:charset w:val="00"/><w:family w:val="swiss"/><w:pitch w:val="variable"/><w:sig w:usb0="E1002EFF" w:usb1="C000605B" w:usb2="00000029" w:usb3="00000000" w:csb0="000101FF" w:csb1="00000000"/></w:font><w:font w:name="Calibri (Body)"><w:altName w:val="Calibri"/><w:panose1 w:val="020B0604020202020204"/><w:charset w:val="00"/><w:family w:val="roman"/><w:pitch w:val="default"/></w:font><w:font w:name="Calibri Light"><w:panose1 w:val="020F0302020204030204"/><w:charset w:val="00"/><w:family w:val="swiss"/><w:pitch w:val="variable"/><w:sig w:usb0="E4002EFF" w:usb1="C000247B" w:usb2="00000009" w:usb3="00000000" w:csb0="000001FF" w:csb1="00000000"/></w:font></w:fonts>
