# Supplementary material for: Loss of Lamin A leads to the nuclear translocation of AGO2 and compromised RNA interference
Source: Nucleic Acids Res. 2024 Jul 12;52(16):9917–35. doi: 10.1093/nar/gkae589 (PMC11381323; doi:10.1093/nar/gkae589)
Supplement: gkae589_Supplemental_Files [file gkae589_supplemental_files.zip › Lobo and Nowak et al 31-May-2024 supplemental information/word/numbering.xml]

<?xml version="1.0" encoding="UTF-8" standalone="yes"?>
<w:numbering xmlns:wpc="http://schemas.microsoft.com/office/word/2010/wordprocessingCanvas" xmlns:cx="http://schemas.microsoft.com/office/drawing/2014/chartex" xmlns:cx1="http://schemas.microsoft.com/office/drawing/2015/9/8/chartex" xmlns:cx2="http://schemas.microsoft.com/office/drawing/2015/10/21/chartex" xmlns:cx3="http://schemas.microsoft.com/office/drawing/2016/5/9/chartex" xmlns:cx4="http://schemas.microsoft.com/office/drawing/2016/5/10/chartex" xmlns:cx5="http://schemas.microsoft.com/office/drawing/2016/5/11/chartex" xmlns:cx6="http://schemas.microsoft.com/office/drawing/2016/5/12/chartex" xmlns:cx7="http://schemas.microsoft.com/office/drawing/2016/5/13/chartex" xmlns:cx8="http://schemas.microsoft.com/office/drawing/2016/5/14/chartex" xmlns:mc="http://schemas.openxmlformats.org/markup-compatibility/2006" xmlns:aink="http://schemas.microsoft.com/office/drawing/2016/ink" xmlns:am3d="http://schemas.microsoft.com/office/drawing/2017/model3d" xmlns:o="urn:schemas-microsoft-com:office:office" xmlns:oel="http://schemas.microsoft.com/office/2019/extlst" xmlns:r="http://schemas.openxmlformats.org/officeDocument/2006/relationships" xmlns:m="http://schemas.openxmlformats.org/officeDocument/2006/math" xmlns:v="urn:schemas-microsoft-com:vml" xmlns:wp14="http://schemas.microsoft.com/office/word/2010/wordprocessingDrawing" xmlns:wp="http://schemas.openxmlformats.org/drawingml/2006/wordprocessingDrawing" xmlns:w10="urn:schemas-microsoft-com:office:word" xmlns:w="http://schemas.openxmlformats.org/wordprocessingml/2006/main" xmlns:w14="http://schemas.microsoft.com/office/word/2010/wordml" xmlns:w15="http://schemas.microsoft.com/office/word/2012/wordml" xmlns:w16cex="http://schemas.microsoft.com/office/word/2018/wordml/cex" xmlns:w16cid="http://schemas.microsoft.com/office/word/2016/wordml/cid" xmlns:w16="http://schemas.microsoft.com/office/word/2018/wordml" xmlns:w16sdtdh="http://schemas.microsoft.com/office/word/2020/wordml/sdtdatahash" xmlns:w16se="http://schemas.microsoft.com/office/word/2015/wordml/symex" xmlns:wpg="http://schemas.microsoft.com/office/word/2010/wordprocessingGroup" xmlns:wpi="http://schemas.microsoft.com/office/word/2010/wordprocessingInk" xmlns:wne="http://schemas.microsoft.com/office/word/2006/wordml" xmlns:wps="http://schemas.microsoft.com/office/word/2010/wordprocessingShape" mc:Ignorable="w14 w15 w16se w16cid w16 w16cex w16sdtdh wp14"><w:abstractNum w:abstractNumId="0" w15:restartNumberingAfterBreak="0"><w:nsid w:val="0D326BC6"/><w:multiLevelType w:val="hybridMultilevel"/><w:tmpl w:val="978EB6A8"/><w:lvl w:ilvl="0" w:tplc="0B6C81AA"><w:start w:val="1"/><w:numFmt w:val="bullet"/><w:lvlText w:val=""/><w:lvlJc w:val="left"/><w:pPr><w:ind w:left="720" w:hanging="360"/></w:pPr><w:rPr><w:rFonts w:ascii="Symbol" w:hAnsi="Symbol" w:cs="Symbol" w:hint="default"/><w:sz w:val="16"/></w:rPr></w:lvl><w:lvl w:ilvl="1" w:tplc="08090003" w:tentative="1"><w:start w:val="1"/><w:numFmt w:val="bullet"/><w:lvlText w:val="o"/><w:lvlJc w:val="left"/><w:pPr><w:ind w:left="1440" w:hanging="360"/></w:pPr><w:rPr><w:rFonts w:ascii="Courier New" w:hAnsi="Courier New" w:cs="Courier New" w:hint="default"/></w:rPr></w:lvl><w:lvl w:ilvl="2" w:tplc="08090005" w:tentative="1"><w:start w:val="1"/><w:numFmt w:val="bullet"/><w:lvlText w:val=""/><w:lvlJc w:val="left"/><w:pPr><w:ind w:left="2160" w:hanging="360"/></w:pPr><w:rPr><w:rFonts w:ascii="Wingdings" w:hAnsi="Wingdings" w:hint="default"/></w:rPr></w:lvl><w:lvl w:ilvl="3" w:tplc="08090001" w:tentative="1"><w:start w:val="1"/><w:numFmt w:val="bullet"/><w:lvlText w:val=""/><w:lvlJc w:val="left"/><w:pPr><w:ind w:left="2880" w:hanging="360"/></w:pPr><w:rPr><w:rFonts w:ascii="Symbol" w:hAnsi="Symbol" w:hint="default"/></w:rPr></w:lvl><w:lvl w:ilvl="4" w:tplc="08090003" w:tentative="1"><w:start w:val="1"/><w:numFmt w:val="bullet"/><w:lvlText w:val="o"/><w:lvlJc w:val="left"/><w:pPr><w:ind w:left="3600" w:hanging="360"/></w:pPr><w:rPr><w:rFonts w:ascii="Courier New" w:hAnsi="Courier New" w:cs="Courier New" w:hint="default"/></w:rPr></w:lvl><w:lvl w:ilvl="5" w:tplc="08090005" w:tentative="1"><w:start w:val="1"/><w:numFmt w:val="bullet"/><w:lvlText w:val=""/><w:lvlJc w:val="left"/><w:pPr><w:ind w:left="4320" w:hanging="360"/></w:pPr><w:rPr><w:rFonts w:ascii="Wingdings" w:hAnsi="Wingdings" w:hint="default"/></w:rPr></w:lvl><w:lvl w:ilvl="6" w:tplc="08090001" w:tentative="1"><w:start w:val="1"/><w:numFmt w:val="bullet"/><w:lvlText w:val=""/><w:lvlJc w:val="left"/><w:pPr><w:ind w:left="5040" w:hanging="360"/></w:pPr><w:rPr><w:rFonts w:ascii="Symbol" w:hAnsi="Symbol" w:hint="default"/></w:rPr></w:lvl><w:lvl w:ilvl="7" w:tplc="08090003" w:tentative="1"><w:start w:val="1"/><w:numFmt w:val="bullet"/><w:lvlText w:val="o"/><w:lvlJc w:val="left"/><w:pPr><w:ind w:left="5760" w:hanging="360"/></w:pPr><w:rPr><w:rFonts w:ascii="Courier New" w:hAnsi="Courier New" w:cs="Courier New" w:hint="default"/></w:rPr></w:lvl><w:lvl w:ilvl="8" w:tplc="08090005" w:tentative="1"><w:start w:val="1"/><w:numFmt w:val="bullet"/><w:lvlText w:val=""/><w:lvlJc w:val="left"/><w:pPr><w:ind w:left="6480" w:hanging="360"/></w:pPr><w:rPr><w:rFonts w:ascii="Wingdings" w:hAnsi="Wingdings" w:hint="default"/></w:rPr></w:lvl></w:abstractNum><w:abstractNum w:abstractNumId="1" w15:restartNumberingAfterBreak="0"><w:nsid w:val="11D9745E"/><w:multiLevelType w:val="hybridMultilevel"/><w:tmpl w:val="F350EC3A"/><w:lvl w:ilvl="0" w:tplc="08090001"><w:start w:val="1"/><w:numFmt w:val="bullet"/><w:lvlText w:val=""/><w:lvlJc w:val="left"/><w:pPr><w:ind w:left="883" w:hanging="360"/></w:pPr><w:rPr><w:rFonts w:ascii="Symbol" w:hAnsi="Symbol" w:hint="default"/></w:rPr></w:lvl><w:lvl w:ilvl="1" w:tplc="08090003" w:tentative="1"><w:start w:val="1"/><w:numFmt w:val="bullet"/><w:lvlText w:val="o"/><w:lvlJc w:val="left"/><w:pPr><w:ind w:left="1603" w:hanging="360"/></w:pPr><w:rPr><w:rFonts w:ascii="Courier New" w:hAnsi="Courier New" w:cs="Courier New" w:hint="default"/></w:rPr></w:lvl><w:lvl w:ilvl="2" w:tplc="08090005" w:tentative="1"><w:start w:val="1"/><w:numFmt w:val="bullet"/><w:lvlText w:val=""/><w:lvlJc w:val="left"/><w:pPr><w:ind w:left="2323" w:hanging="360"/></w:pPr><w:rPr><w:rFonts w:ascii="Wingdings" w:hAnsi="Wingdings" w:hint="default"/></w:rPr></w:lvl><w:lvl w:ilvl="3" w:tplc="08090001" w:tentative="1"><w:start w:val="1"/><w:numFmt w:val="bullet"/><w:lvlText w:val=""/><w:lvlJc w:val="left"/><w:pPr><w:ind w:left="3043" w:hanging="360"/></w:pPr><w:rPr><w:rFonts w:ascii="Symbol" w:hAnsi="Symbol" w:hint="default"/></w:rPr></w:lvl><w:lvl w:ilvl="4" w:tplc="08090003" w:tentative="1"><w:start w:val="1"/><w:numFmt w:val="bullet"/><w:lvlText w:val="o"/><w:lvlJc w:val="left"/><w:pPr><w:ind w:left="3763" w:hanging="360"/></w:pPr><w:rPr><w:rFonts w:ascii="Courier New" w:hAnsi="Courier New" w:cs="Courier New" w:hint="default"/></w:rPr></w:lvl><w:lvl w:ilvl="5" w:tplc="08090005" w:tentative="1"><w:start w:val="1"/><w:numFmt w:val="bullet"/><w:lvlText w:val=""/><w:lvlJc w:val="left"/><w:pPr><w:ind w:left="4483" w:hanging="360"/></w:pPr><w:rPr><w:rFonts w:ascii="Wingdings" w:hAnsi="Wingdings" w:hint="default"/></w:rPr></w:lvl><w:lvl w:ilvl="6" w:tplc="08090001" w:tentative="1"><w:start w:val="1"/><w:numFmt w:val="bullet"/><w:lvlText w:val=""/><w:lvlJc w:val="left"/><w:pPr><w:ind w:left="5203" w:hanging="360"/></w:pPr><w:rPr><w:rFonts w:ascii="Symbol" w:hAnsi="Symbol" w:hint="default"/></w:rPr></w:lvl><w:lvl w:ilvl="7" w:tplc="08090003" w:tentative="1"><w:start w:val="1"/><w:numFmt w:val="bullet"/><w:lvlText w:val="o"/><w:lvlJc w:val="left"/><w:pPr><w:ind w:left="5923" w:hanging="360"/></w:pPr><w:rPr><w:rFonts w:ascii="Courier New" w:hAnsi="Courier New" w:cs="Courier New" w:hint="default"/></w:rPr></w:lvl><w:lvl w:ilvl="8" w:tplc="08090005" w:tentative="1"><w:start w:val="1"/><w:numFmt w:val="bullet"/><w:lvlText w:val=""/><w:lvlJc w:val="left"/><w:pPr><w:ind w:left="6643" w:hanging="360"/></w:pPr><w:rPr><w:rFonts w:ascii="Wingdings" w:hAnsi="Wingdings" w:hint="default"/></w:rPr></w:lvl></w:abstractNum><w:abstractNum w:abstractNumId="2" w15:restartNumberingAfterBreak="0"><w:nsid w:val="16F565CE"/><w:multiLevelType w:val="hybridMultilevel"/><w:tmpl w:val="BF4421DC"/><w:lvl w:ilvl="0" w:tplc="0B6C81AA"><w:start w:val="1"/><w:numFmt w:val="bullet"/><w:lvlText w:val=""/><w:lvlJc w:val="left"/><w:pPr><w:ind w:left="720" w:hanging="360"/></w:pPr><w:rPr><w:rFonts w:ascii="Symbol" w:hAnsi="Symbol" w:cs="Symbol" w:hint="default"/><w:sz w:val="16"/></w:rPr></w:lvl><w:lvl w:ilvl="1" w:tplc="08090003" w:tentative="1"><w:start w:val="1"/><w:numFmt w:val="bullet"/><w:lvlText w:val="o"/><w:lvlJc w:val="left"/><w:pPr><w:ind w:left="1440" w:hanging="360"/></w:pPr><w:rPr><w:rFonts w:ascii="Courier New" w:hAnsi="Courier New" w:cs="Courier New" w:hint="default"/></w:rPr></w:lvl><w:lvl w:ilvl="2" w:tplc="08090005" w:tentative="1"><w:start w:val="1"/><w:numFmt w:val="bullet"/><w:lvlText w:val=""/><w:lvlJc w:val="left"/><w:pPr><w:ind w:left="2160" w:hanging="360"/></w:pPr><w:rPr><w:rFonts w:ascii="Wingdings" w:hAnsi="Wingdings" w:hint="default"/></w:rPr></w:lvl><w:lvl w:ilvl="3" w:tplc="08090001" w:tentative="1"><w:start w:val="1"/><w:numFmt w:val="bullet"/><w:lvlText w:val=""/><w:lvlJc w:val="left"/><w:pPr><w:ind w:left="2880" w:hanging="360"/></w:pPr><w:rPr><w:rFonts w:ascii="Symbol" w:hAnsi="Symbol" w:hint="default"/></w:rPr></w:lvl><w:lvl w:ilvl="4" w:tplc="08090003" w:tentative="1"><w:start w:val="1"/><w:numFmt w:val="bullet"/><w:lvlText w:val="o"/><w:lvlJc w:val="left"/><w:pPr><w:ind w:left="3600" w:hanging="360"/></w:pPr><w:rPr><w:rFonts w:ascii="Courier New" w:hAnsi="Courier New" w:cs="Courier New" w:hint="default"/></w:rPr></w:lvl><w:lvl w:ilvl="5" w:tplc="08090005" w:tentative="1"><w:start w:val="1"/><w:numFmt w:val="bullet"/><w:lvlText w:val=""/><w:lvlJc w:val="left"/><w:pPr><w:ind w:left="4320" w:hanging="360"/></w:pPr><w:rPr><w:rFonts w:ascii="Wingdings" w:hAnsi="Wingdings" w:hint="default"/></w:rPr></w:lvl><w:lvl w:ilvl="6" w:tplc="08090001" w:tentative="1"><w:start w:val="1"/><w:numFmt w:val="bullet"/><w:lvlText w:val=""/><w:lvlJc w:val="left"/><w:pPr><w:ind w:left="5040" w:hanging="360"/></w:pPr><w:rPr><w:rFonts w:ascii="Symbol" w:hAnsi="Symbol" w:hint="default"/></w:rPr></w:lvl><w:lvl w:ilvl="7" w:tplc="08090003" w:tentative="1"><w:start w:val="1"/><w:numFmt w:val="bullet"/><w:lvlText w:val="o"/><w:lvlJc w:val="left"/><w:pPr><w:ind w:left="5760" w:hanging="360"/></w:pPr><w:rPr><w:rFonts w:ascii="Courier New" w:hAnsi="Courier New" w:cs="Courier New" w:hint="default"/></w:rPr></w:lvl><w:lvl w:ilvl="8" w:tplc="08090005" w:tentative="1"><w:start w:val="1"/><w:numFmt w:val="bullet"/><w:lvlText w:val=""/><w:lvlJc w:val="left"/><w:pPr><w:ind w:left="6480" w:hanging="360"/></w:pPr><w:rPr><w:rFonts w:ascii="Wingdings" w:hAnsi="Wingdings" w:hint="default"/></w:rPr></w:lvl></w:abstractNum><w:abstractNum w:abstractNumId="3" w15:restartNumberingAfterBreak="0"><w:nsid w:val="186173C6"/><w:multiLevelType w:val="hybridMultilevel"/><w:tmpl w:val="1116D156"/><w:lvl w:ilvl="0" w:tplc="0809000F"><w:start w:val="1"/><w:numFmt w:val="decimal"/><w:lvlText w:val="%1."/><w:lvlJc w:val="left"/><w:pPr><w:ind w:left="720" w:hanging="360"/></w:pPr></w:lvl><w:lvl w:ilvl="1" w:tplc="08090019" w:tentative="1"><w:start w:val="1"/><w:numFmt w:val="lowerLetter"/><w:lvlText w:val="%2."/><w:lvlJc w:val="left"/><w:pPr><w:ind w:left="1440" w:hanging="360"/></w:pPr></w:lvl><w:lvl w:ilvl="2" w:tplc="0809001B" w:tentative="1"><w:start w:val="1"/><w:numFmt w:val="lowerRoman"/><w:lvlText w:val="%3."/><w:lvlJc w:val="right"/><w:pPr><w:ind w:left="2160" w:hanging="180"/></w:pPr></w:lvl><w:lvl w:ilvl="3" w:tplc="0809000F" w:tentative="1"><w:start w:val="1"/><w:numFmt w:val="decimal"/><w:lvlText w:val="%4."/><w:lvlJc w:val="left"/><w:pPr><w:ind w:left="2880" w:hanging="360"/></w:pPr></w:lvl><w:lvl w:ilvl="4" w:tplc="08090019" w:tentative="1"><w:start w:val="1"/><w:numFmt w:val="lowerLetter"/><w:lvlText w:val="%5."/><w:lvlJc w:val="left"/><w:pPr><w:ind w:left="3600" w:hanging="360"/></w:pPr></w:lvl><w:lvl w:ilvl="5" w:tplc="0809001B" w:tentative="1"><w:start w:val="1"/><w:numFmt w:val="lowerRoman"/><w:lvlText w:val="%6."/><w:lvlJc w:val="right"/><w:pPr><w:ind w:left="4320" w:hanging="180"/></w:pPr></w:lvl><w:lvl w:ilvl="6" w:tplc="0809000F" w:tentative="1"><w:start w:val="1"/><w:numFmt w:val="decimal"/><w:lvlText w:val="%7."/><w:lvlJc w:val="left"/><w:pPr><w:ind w:left="5040" w:hanging="360"/></w:pPr></w:lvl><w:lvl w:ilvl="7" w:tplc="08090019" w:tentative="1"><w:start w:val="1"/><w:numFmt w:val="lowerLetter"/><w:lvlText w:val="%8."/><w:lvlJc w:val="left"/><w:pPr><w:ind w:left="5760" w:hanging="360"/></w:pPr></w:lvl><w:lvl w:ilvl="8" w:tplc="0809001B" w:tentative="1"><w:start w:val="1"/><w:numFmt w:val="lowerRoman"/><w:lvlText w:val="%9."/><w:lvlJc w:val="right"/><w:pPr><w:ind w:left="6480" w:hanging="180"/></w:pPr></w:lvl></w:abstractNum><w:abstractNum w:abstractNumId="4" w15:restartNumberingAfterBreak="0"><w:nsid w:val="1AB1371C"/><w:multiLevelType w:val="hybridMultilevel"/><w:tmpl w:val="C644BF82"/><w:lvl w:ilvl="0" w:tplc="0809000F"><w:start w:val="1"/><w:numFmt w:val="decimal"/><w:lvlText w:val="%1."/><w:lvlJc w:val="left"/><w:pPr><w:ind w:left="720" w:hanging="360"/></w:pPr><w:rPr><w:rFonts w:hint="default"/></w:rPr></w:lvl><w:lvl w:ilvl="1" w:tplc="08090019" w:tentative="1"><w:start w:val="1"/><w:numFmt w:val="lowerLetter"/><w:lvlText w:val="%2."/><w:lvlJc w:val="left"/><w:pPr><w:ind w:left="1440" w:hanging="360"/></w:pPr></w:lvl><w:lvl w:ilvl="2" w:tplc="0809001B" w:tentative="1"><w:start w:val="1"/><w:numFmt w:val="lowerRoman"/><w:lvlText w:val="%3."/><w:lvlJc w:val="right"/><w:pPr><w:ind w:left="2160" w:hanging="180"/></w:pPr></w:lvl><w:lvl w:ilvl="3" w:tplc="0809000F" w:tentative="1"><w:start w:val="1"/><w:numFmt w:val="decimal"/><w:lvlText w:val="%4."/><w:lvlJc w:val="left"/><w:pPr><w:ind w:left="2880" w:hanging="360"/></w:pPr></w:lvl><w:lvl w:ilvl="4" w:tplc="08090019" w:tentative="1"><w:start w:val="1"/><w:numFmt w:val="lowerLetter"/><w:lvlText w:val="%5."/><w:lvlJc w:val="left"/><w:pPr><w:ind w:left="3600" w:hanging="360"/></w:pPr></w:lvl><w:lvl w:ilvl="5" w:tplc="0809001B" w:tentative="1"><w:start w:val="1"/><w:numFmt w:val="lowerRoman"/><w:lvlText w:val="%6."/><w:lvlJc w:val="right"/><w:pPr><w:ind w:left="4320" w:hanging="180"/></w:pPr></w:lvl><w:lvl w:ilvl="6" w:tplc="0809000F" w:tentative="1"><w:start w:val="1"/><w:numFmt w:val="decimal"/><w:lvlText w:val="%7."/><w:lvlJc w:val="left"/><w:pPr><w:ind w:left="5040" w:hanging="360"/></w:pPr></w:lvl><w:lvl w:ilvl="7" w:tplc="08090019" w:tentative="1"><w:start w:val="1"/><w:numFmt w:val="lowerLetter"/><w:lvlText w:val="%8."/><w:lvlJc w:val="left"/><w:pPr><w:ind w:left="5760" w:hanging="360"/></w:pPr></w:lvl><w:lvl w:ilvl="8" w:tplc="0809001B" w:tentative="1"><w:start w:val="1"/><w:numFmt w:val="lowerRoman"/><w:lvlText w:val="%9."/><w:lvlJc w:val="right"/><w:pPr><w:ind w:left="6480" w:hanging="180"/></w:pPr></w:lvl></w:abstractNum><w:abstractNum w:abstractNumId="5" w15:restartNumberingAfterBreak="0"><w:nsid w:val="267B7812"/><w:multiLevelType w:val="hybridMultilevel"/><w:tmpl w:val="2D9AE4FC"/><w:lvl w:ilvl="0" w:tplc="0809000F"><w:start w:val="1"/><w:numFmt w:val="decimal"/><w:lvlText w:val="%1."/><w:lvlJc w:val="left"/><w:pPr><w:ind w:left="360" w:hanging="360"/></w:pPr></w:lvl><w:lvl w:ilvl="1" w:tplc="08090019" w:tentative="1"><w:start w:val="1"/><w:numFmt w:val="lowerLetter"/><w:lvlText w:val="%2."/><w:lvlJc w:val="left"/><w:pPr><w:ind w:left="1080" w:hanging="360"/></w:pPr></w:lvl><w:lvl w:ilvl="2" w:tplc="0809001B" w:tentative="1"><w:start w:val="1"/><w:numFmt w:val="lowerRoman"/><w:lvlText w:val="%3."/><w:lvlJc w:val="right"/><w:pPr><w:ind w:left="1800" w:hanging="180"/></w:pPr></w:lvl><w:lvl w:ilvl="3" w:tplc="0809000F" w:tentative="1"><w:start w:val="1"/><w:numFmt w:val="decimal"/><w:lvlText w:val="%4."/><w:lvlJc w:val="left"/><w:pPr><w:ind w:left="2520" w:hanging="360"/></w:pPr></w:lvl><w:lvl w:ilvl="4" w:tplc="08090019" w:tentative="1"><w:start w:val="1"/><w:numFmt w:val="lowerLetter"/><w:lvlText w:val="%5."/><w:lvlJc w:val="left"/><w:pPr><w:ind w:left="3240" w:hanging="360"/></w:pPr></w:lvl><w:lvl w:ilvl="5" w:tplc="0809001B" w:tentative="1"><w:start w:val="1"/><w:numFmt w:val="lowerRoman"/><w:lvlText w:val="%6."/><w:lvlJc w:val="right"/><w:pPr><w:ind w:left="3960" w:hanging="180"/></w:pPr></w:lvl><w:lvl w:ilvl="6" w:tplc="0809000F" w:tentative="1"><w:start w:val="1"/><w:numFmt w:val="decimal"/><w:lvlText w:val="%7."/><w:lvlJc w:val="left"/><w:pPr><w:ind w:left="4680" w:hanging="360"/></w:pPr></w:lvl><w:lvl w:ilvl="7" w:tplc="08090019" w:tentative="1"><w:start w:val="1"/><w:numFmt w:val="lowerLetter"/><w:lvlText w:val="%8."/><w:lvlJc w:val="left"/><w:pPr><w:ind w:left="5400" w:hanging="360"/></w:pPr></w:lvl><w:lvl w:ilvl="8" w:tplc="0809001B" w:tentative="1"><w:start w:val="1"/><w:numFmt w:val="lowerRoman"/><w:lvlText w:val="%9."/><w:lvlJc w:val="right"/><w:pPr><w:ind w:left="6120" w:hanging="180"/></w:pPr></w:lvl></w:abstractNum><w:abstractNum w:abstractNumId="6" w15:restartNumberingAfterBreak="0"><w:nsid w:val="268C7362"/><w:multiLevelType w:val="hybridMultilevel"/><w:tmpl w:val="EE4A42BC"/><w:lvl w:ilvl="0" w:tplc="08090001"><w:start w:val="1"/><w:numFmt w:val="bullet"/><w:lvlText w:val=""/><w:lvlJc w:val="left"/><w:pPr><w:ind w:left="720" w:hanging="360"/></w:pPr><w:rPr><w:rFonts w:ascii="Symbol" w:hAnsi="Symbol" w:hint="default"/></w:rPr></w:lvl><w:lvl w:ilvl="1" w:tplc="08090003" w:tentative="1"><w:start w:val="1"/><w:numFmt w:val="bullet"/><w:lvlText w:val="o"/><w:lvlJc w:val="left"/><w:pPr><w:ind w:left="1440" w:hanging="360"/></w:pPr><w:rPr><w:rFonts w:ascii="Courier New" w:hAnsi="Courier New" w:cs="Courier New" w:hint="default"/></w:rPr></w:lvl><w:lvl w:ilvl="2" w:tplc="08090005" w:tentative="1"><w:start w:val="1"/><w:numFmt w:val="bullet"/><w:lvlText w:val=""/><w:lvlJc w:val="left"/><w:pPr><w:ind w:left="2160" w:hanging="360"/></w:pPr><w:rPr><w:rFonts w:ascii="Wingdings" w:hAnsi="Wingdings" w:hint="default"/></w:rPr></w:lvl><w:lvl w:ilvl="3" w:tplc="08090001" w:tentative="1"><w:start w:val="1"/><w:numFmt w:val="bullet"/><w:lvlText w:val=""/><w:lvlJc w:val="left"/><w:pPr><w:ind w:left="2880" w:hanging="360"/></w:pPr><w:rPr><w:rFonts w:ascii="Symbol" w:hAnsi="Symbol" w:hint="default"/></w:rPr></w:lvl><w:lvl w:ilvl="4" w:tplc="08090003" w:tentative="1"><w:start w:val="1"/><w:numFmt w:val="bullet"/><w:lvlText w:val="o"/><w:lvlJc w:val="left"/><w:pPr><w:ind w:left="3600" w:hanging="360"/></w:pPr><w:rPr><w:rFonts w:ascii="Courier New" w:hAnsi="Courier New" w:cs="Courier New" w:hint="default"/></w:rPr></w:lvl><w:lvl w:ilvl="5" w:tplc="08090005" w:tentative="1"><w:start w:val="1"/><w:numFmt w:val="bullet"/><w:lvlText w:val=""/><w:lvlJc w:val="left"/><w:pPr><w:ind w:left="4320" w:hanging="360"/></w:pPr><w:rPr><w:rFonts w:ascii="Wingdings" w:hAnsi="Wingdings" w:hint="default"/></w:rPr></w:lvl><w:lvl w:ilvl="6" w:tplc="08090001" w:tentative="1"><w:start w:val="1"/><w:numFmt w:val="bullet"/><w:lvlText w:val=""/><w:lvlJc w:val="left"/><w:pPr><w:ind w:left="5040" w:hanging="360"/></w:pPr><w:rPr><w:rFonts w:ascii="Symbol" w:hAnsi="Symbol" w:hint="default"/></w:rPr></w:lvl><w:lvl w:ilvl="7" w:tplc="08090003" w:tentative="1"><w:start w:val="1"/><w:numFmt w:val="bullet"/><w:lvlText w:val="o"/><w:lvlJc w:val="left"/><w:pPr><w:ind w:left="5760" w:hanging="360"/></w:pPr><w:rPr><w:rFonts w:ascii="Courier New" w:hAnsi="Courier New" w:cs="Courier New" w:hint="default"/></w:rPr></w:lvl><w:lvl w:ilvl="8" w:tplc="08090005" w:tentative="1"><w:start w:val="1"/><w:numFmt w:val="bullet"/><w:lvlText w:val=""/><w:lvlJc w:val="left"/><w:pPr><w:ind w:left="6480" w:hanging="360"/></w:pPr><w:rPr><w:rFonts w:ascii="Wingdings" w:hAnsi="Wingdings" w:hint="default"/></w:rPr></w:lvl></w:abstractNum><w:abstractNum w:abstractNumId="7" w15:restartNumberingAfterBreak="0"><w:nsid w:val="30FC7985"/><w:multiLevelType w:val="hybridMultilevel"/><w:tmpl w:val="6C6E3052"/><w:lvl w:ilvl="0" w:tplc="08090001"><w:start w:val="1"/><w:numFmt w:val="bullet"/><w:lvlText w:val=""/><w:lvlJc w:val="left"/><w:pPr><w:ind w:left="720" w:hanging="360"/></w:pPr><w:rPr><w:rFonts w:ascii="Symbol" w:hAnsi="Symbol" w:hint="default"/></w:rPr></w:lvl><w:lvl w:ilvl="1" w:tplc="08090003" w:tentative="1"><w:start w:val="1"/><w:numFmt w:val="bullet"/><w:lvlText w:val="o"/><w:lvlJc w:val="left"/><w:pPr><w:ind w:left="1440" w:hanging="360"/></w:pPr><w:rPr><w:rFonts w:ascii="Courier New" w:hAnsi="Courier New" w:cs="Courier New" w:hint="default"/></w:rPr></w:lvl><w:lvl w:ilvl="2" w:tplc="08090005" w:tentative="1"><w:start w:val="1"/><w:numFmt w:val="bullet"/><w:lvlText w:val=""/><w:lvlJc w:val="left"/><w:pPr><w:ind w:left="2160" w:hanging="360"/></w:pPr><w:rPr><w:rFonts w:ascii="Wingdings" w:hAnsi="Wingdings" w:hint="default"/></w:rPr></w:lvl><w:lvl w:ilvl="3" w:tplc="08090001" w:tentative="1"><w:start w:val="1"/><w:numFmt w:val="bullet"/><w:lvlText w:val=""/><w:lvlJc w:val="left"/><w:pPr><w:ind w:left="2880" w:hanging="360"/></w:pPr><w:rPr><w:rFonts w:ascii="Symbol" w:hAnsi="Symbol" w:hint="default"/></w:rPr></w:lvl><w:lvl w:ilvl="4" w:tplc="08090003" w:tentative="1"><w:start w:val="1"/><w:numFmt w:val="bullet"/><w:lvlText w:val="o"/><w:lvlJc w:val="left"/><w:pPr><w:ind w:left="3600" w:hanging="360"/></w:pPr><w:rPr><w:rFonts w:ascii="Courier New" w:hAnsi="Courier New" w:cs="Courier New" w:hint="default"/></w:rPr></w:lvl><w:lvl w:ilvl="5" w:tplc="08090005" w:tentative="1"><w:start w:val="1"/><w:numFmt w:val="bullet"/><w:lvlText w:val=""/><w:lvlJc w:val="left"/><w:pPr><w:ind w:left="4320" w:hanging="360"/></w:pPr><w:rPr><w:rFonts w:ascii="Wingdings" w:hAnsi="Wingdings" w:hint="default"/></w:rPr></w:lvl><w:lvl w:ilvl="6" w:tplc="08090001" w:tentative="1"><w:start w:val="1"/><w:numFmt w:val="bullet"/><w:lvlText w:val=""/><w:lvlJc w:val="left"/><w:pPr><w:ind w:left="5040" w:hanging="360"/></w:pPr><w:rPr><w:rFonts w:ascii="Symbol" w:hAnsi="Symbol" w:hint="default"/></w:rPr></w:lvl><w:lvl w:ilvl="7" w:tplc="08090003" w:tentative="1"><w:start w:val="1"/><w:numFmt w:val="bullet"/><w:lvlText w:val="o"/><w:lvlJc w:val="left"/><w:pPr><w:ind w:left="5760" w:hanging="360"/></w:pPr><w:rPr><w:rFonts w:ascii="Courier New" w:hAnsi="Courier New" w:cs="Courier New" w:hint="default"/></w:rPr></w:lvl><w:lvl w:ilvl="8" w:tplc="08090005" w:tentative="1"><w:start w:val="1"/><w:numFmt w:val="bullet"/><w:lvlText w:val=""/><w:lvlJc w:val="left"/><w:pPr><w:ind w:left="6480" w:hanging="360"/></w:pPr><w:rPr><w:rFonts w:ascii="Wingdings" w:hAnsi="Wingdings" w:hint="default"/></w:rPr></w:lvl></w:abstractNum><w:abstractNum w:abstractNumId="8" w15:restartNumberingAfterBreak="0"><w:nsid w:val="334B10EB"/><w:multiLevelType w:val="hybridMultilevel"/><w:tmpl w:val="898A12A4"/><w:lvl w:ilvl="0" w:tplc="0B6C81AA"><w:start w:val="1"/><w:numFmt w:val="bullet"/><w:lvlText w:val=""/><w:lvlJc w:val="left"/><w:pPr><w:ind w:left="720" w:hanging="360"/></w:pPr><w:rPr><w:rFonts w:ascii="Symbol" w:hAnsi="Symbol" w:cs="Symbol" w:hint="default"/><w:sz w:val="16"/></w:rPr></w:lvl><w:lvl w:ilvl="1" w:tplc="08090003" w:tentative="1"><w:start w:val="1"/><w:numFmt w:val="bullet"/><w:lvlText w:val="o"/><w:lvlJc w:val="left"/><w:pPr><w:ind w:left="1440" w:hanging="360"/></w:pPr><w:rPr><w:rFonts w:ascii="Courier New" w:hAnsi="Courier New" w:cs="Courier New" w:hint="default"/></w:rPr></w:lvl><w:lvl w:ilvl="2" w:tplc="08090005" w:tentative="1"><w:start w:val="1"/><w:numFmt w:val="bullet"/><w:lvlText w:val=""/><w:lvlJc w:val="left"/><w:pPr><w:ind w:left="2160" w:hanging="360"/></w:pPr><w:rPr><w:rFonts w:ascii="Wingdings" w:hAnsi="Wingdings" w:hint="default"/></w:rPr></w:lvl><w:lvl w:ilvl="3" w:tplc="08090001" w:tentative="1"><w:start w:val="1"/><w:numFmt w:val="bullet"/><w:lvlText w:val=""/><w:lvlJc w:val="left"/><w:pPr><w:ind w:left="2880" w:hanging="360"/></w:pPr><w:rPr><w:rFonts w:ascii="Symbol" w:hAnsi="Symbol" w:hint="default"/></w:rPr></w:lvl><w:lvl w:ilvl="4" w:tplc="08090003" w:tentative="1"><w:start w:val="1"/><w:numFmt w:val="bullet"/><w:lvlText w:val="o"/><w:lvlJc w:val="left"/><w:pPr><w:ind w:left="3600" w:hanging="360"/></w:pPr><w:rPr><w:rFonts w:ascii="Courier New" w:hAnsi="Courier New" w:cs="Courier New" w:hint="default"/></w:rPr></w:lvl><w:lvl w:ilvl="5" w:tplc="08090005" w:tentative="1"><w:start w:val="1"/><w:numFmt w:val="bullet"/><w:lvlText w:val=""/><w:lvlJc w:val="left"/><w:pPr><w:ind w:left="4320" w:hanging="360"/></w:pPr><w:rPr><w:rFonts w:ascii="Wingdings" w:hAnsi="Wingdings" w:hint="default"/></w:rPr></w:lvl><w:lvl w:ilvl="6" w:tplc="08090001" w:tentative="1"><w:start w:val="1"/><w:numFmt w:val="bullet"/><w:lvlText w:val=""/><w:lvlJc w:val="left"/><w:pPr><w:ind w:left="5040" w:hanging="360"/></w:pPr><w:rPr><w:rFonts w:ascii="Symbol" w:hAnsi="Symbol" w:hint="default"/></w:rPr></w:lvl><w:lvl w:ilvl="7" w:tplc="08090003" w:tentative="1"><w:start w:val="1"/><w:numFmt w:val="bullet"/><w:lvlText w:val="o"/><w:lvlJc w:val="left"/><w:pPr><w:ind w:left="5760" w:hanging="360"/></w:pPr><w:rPr><w:rFonts w:ascii="Courier New" w:hAnsi="Courier New" w:cs="Courier New" w:hint="default"/></w:rPr></w:lvl><w:lvl w:ilvl="8" w:tplc="08090005" w:tentative="1"><w:start w:val="1"/><w:numFmt w:val="bullet"/><w:lvlText w:val=""/><w:lvlJc w:val="left"/><w:pPr><w:ind w:left="6480" w:hanging="360"/></w:pPr><w:rPr><w:rFonts w:ascii="Wingdings" w:hAnsi="Wingdings" w:hint="default"/></w:rPr></w:lvl></w:abstractNum><w:abstractNum w:abstractNumId="9" w15:restartNumberingAfterBreak="0"><w:nsid w:val="376C58FE"/><w:multiLevelType w:val="hybridMultilevel"/><w:tmpl w:val="41D2767E"/><w:lvl w:ilvl="0" w:tplc="326A7FBE"><w:numFmt w:val="bullet"/><w:lvlText w:val=""/><w:lvlJc w:val="left"/><w:pPr><w:ind w:left="855" w:hanging="360"/></w:pPr><w:rPr><w:rFonts w:ascii="Symbol" w:eastAsia="SimSun" w:hAnsi="Symbol" w:cs="Arial" w:hint="default"/></w:rPr></w:lvl><w:lvl w:ilvl="1" w:tplc="08090003" w:tentative="1"><w:start w:val="1"/><w:numFmt w:val="bullet"/><w:lvlText w:val="o"/><w:lvlJc w:val="left"/><w:pPr><w:ind w:left="1575" w:hanging="360"/></w:pPr><w:rPr><w:rFonts w:ascii="Courier New" w:hAnsi="Courier New" w:cs="Courier New" w:hint="default"/></w:rPr></w:lvl><w:lvl w:ilvl="2" w:tplc="08090005" w:tentative="1"><w:start w:val="1"/><w:numFmt w:val="bullet"/><w:lvlText w:val=""/><w:lvlJc w:val="left"/><w:pPr><w:ind w:left="2295" w:hanging="360"/></w:pPr><w:rPr><w:rFonts w:ascii="Wingdings" w:hAnsi="Wingdings" w:hint="default"/></w:rPr></w:lvl><w:lvl w:ilvl="3" w:tplc="08090001" w:tentative="1"><w:start w:val="1"/><w:numFmt w:val="bullet"/><w:lvlText w:val=""/><w:lvlJc w:val="left"/><w:pPr><w:ind w:left="3015" w:hanging="360"/></w:pPr><w:rPr><w:rFonts w:ascii="Symbol" w:hAnsi="Symbol" w:hint="default"/></w:rPr></w:lvl><w:lvl w:ilvl="4" w:tplc="08090003" w:tentative="1"><w:start w:val="1"/><w:numFmt w:val="bullet"/><w:lvlText w:val="o"/><w:lvlJc w:val="left"/><w:pPr><w:ind w:left="3735" w:hanging="360"/></w:pPr><w:rPr><w:rFonts w:ascii="Courier New" w:hAnsi="Courier New" w:cs="Courier New" w:hint="default"/></w:rPr></w:lvl><w:lvl w:ilvl="5" w:tplc="08090005" w:tentative="1"><w:start w:val="1"/><w:numFmt w:val="bullet"/><w:lvlText w:val=""/><w:lvlJc w:val="left"/><w:pPr><w:ind w:left="4455" w:hanging="360"/></w:pPr><w:rPr><w:rFonts w:ascii="Wingdings" w:hAnsi="Wingdings" w:hint="default"/></w:rPr></w:lvl><w:lvl w:ilvl="6" w:tplc="08090001" w:tentative="1"><w:start w:val="1"/><w:numFmt w:val="bullet"/><w:lvlText w:val=""/><w:lvlJc w:val="left"/><w:pPr><w:ind w:left="5175" w:hanging="360"/></w:pPr><w:rPr><w:rFonts w:ascii="Symbol" w:hAnsi="Symbol" w:hint="default"/></w:rPr></w:lvl><w:lvl w:ilvl="7" w:tplc="08090003" w:tentative="1"><w:start w:val="1"/><w:numFmt w:val="bullet"/><w:lvlText w:val="o"/><w:lvlJc w:val="left"/><w:pPr><w:ind w:left="5895" w:hanging="360"/></w:pPr><w:rPr><w:rFonts w:ascii="Courier New" w:hAnsi="Courier New" w:cs="Courier New" w:hint="default"/></w:rPr></w:lvl><w:lvl w:ilvl="8" w:tplc="08090005" w:tentative="1"><w:start w:val="1"/><w:numFmt w:val="bullet"/><w:lvlText w:val=""/><w:lvlJc w:val="left"/><w:pPr><w:ind w:left="6615" w:hanging="360"/></w:pPr><w:rPr><w:rFonts w:ascii="Wingdings" w:hAnsi="Wingdings" w:hint="default"/></w:rPr></w:lvl></w:abstractNum><w:abstractNum w:abstractNumId="10" w15:restartNumberingAfterBreak="0"><w:nsid w:val="3E546A7F"/><w:multiLevelType w:val="hybridMultilevel"/><w:tmpl w:val="AE48B01C"/><w:lvl w:ilvl="0" w:tplc="0809000F"><w:start w:val="1"/><w:numFmt w:val="decimal"/><w:lvlText w:val="%1."/><w:lvlJc w:val="left"/><w:pPr><w:ind w:left="720" w:hanging="360"/></w:pPr></w:lvl><w:lvl w:ilvl="1" w:tplc="08090019" w:tentative="1"><w:start w:val="1"/><w:numFmt w:val="lowerLetter"/><w:lvlText w:val="%2."/><w:lvlJc w:val="left"/><w:pPr><w:ind w:left="1440" w:hanging="360"/></w:pPr></w:lvl><w:lvl w:ilvl="2" w:tplc="0809001B" w:tentative="1"><w:start w:val="1"/><w:numFmt w:val="lowerRoman"/><w:lvlText w:val="%3."/><w:lvlJc w:val="right"/><w:pPr><w:ind w:left="2160" w:hanging="180"/></w:pPr></w:lvl><w:lvl w:ilvl="3" w:tplc="0809000F" w:tentative="1"><w:start w:val="1"/><w:numFmt w:val="decimal"/><w:lvlText w:val="%4."/><w:lvlJc w:val="left"/><w:pPr><w:ind w:left="2880" w:hanging="360"/></w:pPr></w:lvl><w:lvl w:ilvl="4" w:tplc="08090019" w:tentative="1"><w:start w:val="1"/><w:numFmt w:val="lowerLetter"/><w:lvlText w:val="%5."/><w:lvlJc w:val="left"/><w:pPr><w:ind w:left="3600" w:hanging="360"/></w:pPr></w:lvl><w:lvl w:ilvl="5" w:tplc="0809001B" w:tentative="1"><w:start w:val="1"/><w:numFmt w:val="lowerRoman"/><w:lvlText w:val="%6."/><w:lvlJc w:val="right"/><w:pPr><w:ind w:left="4320" w:hanging="180"/></w:pPr></w:lvl><w:lvl w:ilvl="6" w:tplc="0809000F" w:tentative="1"><w:start w:val="1"/><w:numFmt w:val="decimal"/><w:lvlText w:val="%7."/><w:lvlJc w:val="left"/><w:pPr><w:ind w:left="5040" w:hanging="360"/></w:pPr></w:lvl><w:lvl w:ilvl="7" w:tplc="08090019" w:tentative="1"><w:start w:val="1"/><w:numFmt w:val="lowerLetter"/><w:lvlText w:val="%8."/><w:lvlJc w:val="left"/><w:pPr><w:ind w:left="5760" w:hanging="360"/></w:pPr></w:lvl><w:lvl w:ilvl="8" w:tplc="0809001B" w:tentative="1"><w:start w:val="1"/><w:numFmt w:val="lowerRoman"/><w:lvlText w:val="%9."/><w:lvlJc w:val="right"/><w:pPr><w:ind w:left="6480" w:hanging="180"/></w:pPr></w:lvl></w:abstractNum><w:abstractNum w:abstractNumId="11" w15:restartNumberingAfterBreak="0"><w:nsid w:val="3EAC0E16"/><w:multiLevelType w:val="hybridMultilevel"/><w:tmpl w:val="85D85652"/><w:lvl w:ilvl="0" w:tplc="8824552A"><w:start w:val="7"/><w:numFmt w:val="bullet"/><w:lvlText w:val="-"/><w:lvlJc w:val="left"/><w:pPr><w:ind w:left="720" w:hanging="360"/></w:pPr><w:rPr><w:rFonts w:ascii="Segoe UI" w:eastAsia="SimSun" w:hAnsi="Segoe UI" w:cs="Segoe UI" w:hint="default"/></w:rPr></w:lvl><w:lvl w:ilvl="1" w:tplc="08090003" w:tentative="1"><w:start w:val="1"/><w:numFmt w:val="bullet"/><w:lvlText w:val="o"/><w:lvlJc w:val="left"/><w:pPr><w:ind w:left="1440" w:hanging="360"/></w:pPr><w:rPr><w:rFonts w:ascii="Courier New" w:hAnsi="Courier New" w:cs="Courier New" w:hint="default"/></w:rPr></w:lvl><w:lvl w:ilvl="2" w:tplc="08090005" w:tentative="1"><w:start w:val="1"/><w:numFmt w:val="bullet"/><w:lvlText w:val=""/><w:lvlJc w:val="left"/><w:pPr><w:ind w:left="2160" w:hanging="360"/></w:pPr><w:rPr><w:rFonts w:ascii="Wingdings" w:hAnsi="Wingdings" w:hint="default"/></w:rPr></w:lvl><w:lvl w:ilvl="3" w:tplc="08090001" w:tentative="1"><w:start w:val="1"/><w:numFmt w:val="bullet"/><w:lvlText w:val=""/><w:lvlJc w:val="left"/><w:pPr><w:ind w:left="2880" w:hanging="360"/></w:pPr><w:rPr><w:rFonts w:ascii="Symbol" w:hAnsi="Symbol" w:hint="default"/></w:rPr></w:lvl><w:lvl w:ilvl="4" w:tplc="08090003" w:tentative="1"><w:start w:val="1"/><w:numFmt w:val="bullet"/><w:lvlText w:val="o"/><w:lvlJc w:val="left"/><w:pPr><w:ind w:left="3600" w:hanging="360"/></w:pPr><w:rPr><w:rFonts w:ascii="Courier New" w:hAnsi="Courier New" w:cs="Courier New" w:hint="default"/></w:rPr></w:lvl><w:lvl w:ilvl="5" w:tplc="08090005" w:tentative="1"><w:start w:val="1"/><w:numFmt w:val="bullet"/><w:lvlText w:val=""/><w:lvlJc w:val="left"/><w:pPr><w:ind w:left="4320" w:hanging="360"/></w:pPr><w:rPr><w:rFonts w:ascii="Wingdings" w:hAnsi="Wingdings" w:hint="default"/></w:rPr></w:lvl><w:lvl w:ilvl="6" w:tplc="08090001" w:tentative="1"><w:start w:val="1"/><w:numFmt w:val="bullet"/><w:lvlText w:val=""/><w:lvlJc w:val="left"/><w:pPr><w:ind w:left="5040" w:hanging="360"/></w:pPr><w:rPr><w:rFonts w:ascii="Symbol" w:hAnsi="Symbol" w:hint="default"/></w:rPr></w:lvl><w:lvl w:ilvl="7" w:tplc="08090003" w:tentative="1"><w:start w:val="1"/><w:numFmt w:val="bullet"/><w:lvlText w:val="o"/><w:lvlJc w:val="left"/><w:pPr><w:ind w:left="5760" w:hanging="360"/></w:pPr><w:rPr><w:rFonts w:ascii="Courier New" w:hAnsi="Courier New" w:cs="Courier New" w:hint="default"/></w:rPr></w:lvl><w:lvl w:ilvl="8" w:tplc="08090005" w:tentative="1"><w:start w:val="1"/><w:numFmt w:val="bullet"/><w:lvlText w:val=""/><w:lvlJc w:val="left"/><w:pPr><w:ind w:left="6480" w:hanging="360"/></w:pPr><w:rPr><w:rFonts w:ascii="Wingdings" w:hAnsi="Wingdings" w:hint="default"/></w:rPr></w:lvl></w:abstractNum><w:abstractNum w:abstractNumId="12" w15:restartNumberingAfterBreak="0"><w:nsid w:val="41AA69E8"/><w:multiLevelType w:val="hybridMultilevel"/><w:tmpl w:val="851CF4DA"/><w:lvl w:ilvl="0" w:tplc="0804FAEA"><w:start w:val="2"/><w:numFmt w:val="bullet"/><w:lvlText w:val=""/><w:lvlJc w:val="left"/><w:pPr><w:ind w:left="720" w:hanging="360"/></w:pPr><w:rPr><w:rFonts w:ascii="Symbol" w:eastAsia="SimSun" w:hAnsi="Symbol" w:cs="Arial" w:hint="default"/></w:rPr></w:lvl><w:lvl w:ilvl="1" w:tplc="08090003" w:tentative="1"><w:start w:val="1"/><w:numFmt w:val="bullet"/><w:lvlText w:val="o"/><w:lvlJc w:val="left"/><w:pPr><w:ind w:left="1440" w:hanging="360"/></w:pPr><w:rPr><w:rFonts w:ascii="Courier New" w:hAnsi="Courier New" w:cs="Courier New" w:hint="default"/></w:rPr></w:lvl><w:lvl w:ilvl="2" w:tplc="08090005" w:tentative="1"><w:start w:val="1"/><w:numFmt w:val="bullet"/><w:lvlText w:val=""/><w:lvlJc w:val="left"/><w:pPr><w:ind w:left="2160" w:hanging="360"/></w:pPr><w:rPr><w:rFonts w:ascii="Wingdings" w:hAnsi="Wingdings" w:hint="default"/></w:rPr></w:lvl><w:lvl w:ilvl="3" w:tplc="08090001" w:tentative="1"><w:start w:val="1"/><w:numFmt w:val="bullet"/><w:lvlText w:val=""/><w:lvlJc w:val="left"/><w:pPr><w:ind w:left="2880" w:hanging="360"/></w:pPr><w:rPr><w:rFonts w:ascii="Symbol" w:hAnsi="Symbol" w:hint="default"/></w:rPr></w:lvl><w:lvl w:ilvl="4" w:tplc="08090003" w:tentative="1"><w:start w:val="1"/><w:numFmt w:val="bullet"/><w:lvlText w:val="o"/><w:lvlJc w:val="left"/><w:pPr><w:ind w:left="3600" w:hanging="360"/></w:pPr><w:rPr><w:rFonts w:ascii="Courier New" w:hAnsi="Courier New" w:cs="Courier New" w:hint="default"/></w:rPr></w:lvl><w:lvl w:ilvl="5" w:tplc="08090005" w:tentative="1"><w:start w:val="1"/><w:numFmt w:val="bullet"/><w:lvlText w:val=""/><w:lvlJc w:val="left"/><w:pPr><w:ind w:left="4320" w:hanging="360"/></w:pPr><w:rPr><w:rFonts w:ascii="Wingdings" w:hAnsi="Wingdings" w:hint="default"/></w:rPr></w:lvl><w:lvl w:ilvl="6" w:tplc="08090001" w:tentative="1"><w:start w:val="1"/><w:numFmt w:val="bullet"/><w:lvlText w:val=""/><w:lvlJc w:val="left"/><w:pPr><w:ind w:left="5040" w:hanging="360"/></w:pPr><w:rPr><w:rFonts w:ascii="Symbol" w:hAnsi="Symbol" w:hint="default"/></w:rPr></w:lvl><w:lvl w:ilvl="7" w:tplc="08090003" w:tentative="1"><w:start w:val="1"/><w:numFmt w:val="bullet"/><w:lvlText w:val="o"/><w:lvlJc w:val="left"/><w:pPr><w:ind w:left="5760" w:hanging="360"/></w:pPr><w:rPr><w:rFonts w:ascii="Courier New" w:hAnsi="Courier New" w:cs="Courier New" w:hint="default"/></w:rPr></w:lvl><w:lvl w:ilvl="8" w:tplc="08090005" w:tentative="1"><w:start w:val="1"/><w:numFmt w:val="bullet"/><w:lvlText w:val=""/><w:lvlJc w:val="left"/><w:pPr><w:ind w:left="6480" w:hanging="360"/></w:pPr><w:rPr><w:rFonts w:ascii="Wingdings" w:hAnsi="Wingdings" w:hint="default"/></w:rPr></w:lvl></w:abstractNum><w:abstractNum w:abstractNumId="13" w15:restartNumberingAfterBreak="0"><w:nsid w:val="498A670F"/><w:multiLevelType w:val="hybridMultilevel"/><w:tmpl w:val="D7F0CB30"/><w:lvl w:ilvl="0" w:tplc="041D000F"><w:start w:val="1"/><w:numFmt w:val="decimal"/><w:lvlText w:val="%1."/><w:lvlJc w:val="left"/><w:pPr><w:ind w:left="360" w:hanging="360"/></w:pPr><w:rPr><w:rFonts w:hint="default"/></w:rPr></w:lvl><w:lvl w:ilvl="1" w:tplc="041D0019" w:tentative="1"><w:start w:val="1"/><w:numFmt w:val="lowerLetter"/><w:lvlText w:val="%2."/><w:lvlJc w:val="left"/><w:pPr><w:ind w:left="1080" w:hanging="360"/></w:pPr></w:lvl><w:lvl w:ilvl="2" w:tplc="041D001B" w:tentative="1"><w:start w:val="1"/><w:numFmt w:val="lowerRoman"/><w:lvlText w:val="%3."/><w:lvlJc w:val="right"/><w:pPr><w:ind w:left="1800" w:hanging="180"/></w:pPr></w:lvl><w:lvl w:ilvl="3" w:tplc="041D000F" w:tentative="1"><w:start w:val="1"/><w:numFmt w:val="decimal"/><w:lvlText w:val="%4."/><w:lvlJc w:val="left"/><w:pPr><w:ind w:left="2520" w:hanging="360"/></w:pPr></w:lvl><w:lvl w:ilvl="4" w:tplc="041D0019" w:tentative="1"><w:start w:val="1"/><w:numFmt w:val="lowerLetter"/><w:lvlText w:val="%5."/><w:lvlJc w:val="left"/><w:pPr><w:ind w:left="3240" w:hanging="360"/></w:pPr></w:lvl><w:lvl w:ilvl="5" w:tplc="041D001B" w:tentative="1"><w:start w:val="1"/><w:numFmt w:val="lowerRoman"/><w:lvlText w:val="%6."/><w:lvlJc w:val="right"/><w:pPr><w:ind w:left="3960" w:hanging="180"/></w:pPr></w:lvl><w:lvl w:ilvl="6" w:tplc="041D000F" w:tentative="1"><w:start w:val="1"/><w:numFmt w:val="decimal"/><w:lvlText w:val="%7."/><w:lvlJc w:val="left"/><w:pPr><w:ind w:left="4680" w:hanging="360"/></w:pPr></w:lvl><w:lvl w:ilvl="7" w:tplc="041D0019" w:tentative="1"><w:start w:val="1"/><w:numFmt w:val="lowerLetter"/><w:lvlText w:val="%8."/><w:lvlJc w:val="left"/><w:pPr><w:ind w:left="5400" w:hanging="360"/></w:pPr></w:lvl><w:lvl w:ilvl="8" w:tplc="041D001B" w:tentative="1"><w:start w:val="1"/><w:numFmt w:val="lowerRoman"/><w:lvlText w:val="%9."/><w:lvlJc w:val="right"/><w:pPr><w:ind w:left="6120" w:hanging="180"/></w:pPr></w:lvl></w:abstractNum><w:abstractNum w:abstractNumId="14" w15:restartNumberingAfterBreak="0"><w:nsid w:val="4BAB2EE6"/><w:multiLevelType w:val="hybridMultilevel"/><w:tmpl w:val="D7C09E0C"/><w:lvl w:ilvl="0" w:tplc="08090001"><w:start w:val="1"/><w:numFmt w:val="bullet"/><w:lvlText w:val=""/><w:lvlJc w:val="left"/><w:pPr><w:ind w:left="883" w:hanging="360"/></w:pPr><w:rPr><w:rFonts w:ascii="Symbol" w:hAnsi="Symbol" w:hint="default"/></w:rPr></w:lvl><w:lvl w:ilvl="1" w:tplc="08090003" w:tentative="1"><w:start w:val="1"/><w:numFmt w:val="bullet"/><w:lvlText w:val="o"/><w:lvlJc w:val="left"/><w:pPr><w:ind w:left="1603" w:hanging="360"/></w:pPr><w:rPr><w:rFonts w:ascii="Courier New" w:hAnsi="Courier New" w:cs="Courier New" w:hint="default"/></w:rPr></w:lvl><w:lvl w:ilvl="2" w:tplc="08090005" w:tentative="1"><w:start w:val="1"/><w:numFmt w:val="bullet"/><w:lvlText w:val=""/><w:lvlJc w:val="left"/><w:pPr><w:ind w:left="2323" w:hanging="360"/></w:pPr><w:rPr><w:rFonts w:ascii="Wingdings" w:hAnsi="Wingdings" w:hint="default"/></w:rPr></w:lvl><w:lvl w:ilvl="3" w:tplc="08090001"><w:start w:val="1"/><w:numFmt w:val="bullet"/><w:lvlText w:val=""/><w:lvlJc w:val="left"/><w:pPr><w:ind w:left="3043" w:hanging="360"/></w:pPr><w:rPr><w:rFonts w:ascii="Symbol" w:hAnsi="Symbol" w:hint="default"/></w:rPr></w:lvl><w:lvl w:ilvl="4" w:tplc="08090003" w:tentative="1"><w:start w:val="1"/><w:numFmt w:val="bullet"/><w:lvlText w:val="o"/><w:lvlJc w:val="left"/><w:pPr><w:ind w:left="3763" w:hanging="360"/></w:pPr><w:rPr><w:rFonts w:ascii="Courier New" w:hAnsi="Courier New" w:cs="Courier New" w:hint="default"/></w:rPr></w:lvl><w:lvl w:ilvl="5" w:tplc="08090005" w:tentative="1"><w:start w:val="1"/><w:numFmt w:val="bullet"/><w:lvlText w:val=""/><w:lvlJc w:val="left"/><w:pPr><w:ind w:left="4483" w:hanging="360"/></w:pPr><w:rPr><w:rFonts w:ascii="Wingdings" w:hAnsi="Wingdings" w:hint="default"/></w:rPr></w:lvl><w:lvl w:ilvl="6" w:tplc="08090001" w:tentative="1"><w:start w:val="1"/><w:numFmt w:val="bullet"/><w:lvlText w:val=""/><w:lvlJc w:val="left"/><w:pPr><w:ind w:left="5203" w:hanging="360"/></w:pPr><w:rPr><w:rFonts w:ascii="Symbol" w:hAnsi="Symbol" w:hint="default"/></w:rPr></w:lvl><w:lvl w:ilvl="7" w:tplc="08090003" w:tentative="1"><w:start w:val="1"/><w:numFmt w:val="bullet"/><w:lvlText w:val="o"/><w:lvlJc w:val="left"/><w:pPr><w:ind w:left="5923" w:hanging="360"/></w:pPr><w:rPr><w:rFonts w:ascii="Courier New" w:hAnsi="Courier New" w:cs="Courier New" w:hint="default"/></w:rPr></w:lvl><w:lvl w:ilvl="8" w:tplc="08090005" w:tentative="1"><w:start w:val="1"/><w:numFmt w:val="bullet"/><w:lvlText w:val=""/><w:lvlJc w:val="left"/><w:pPr><w:ind w:left="6643" w:hanging="360"/></w:pPr><w:rPr><w:rFonts w:ascii="Wingdings" w:hAnsi="Wingdings" w:hint="default"/></w:rPr></w:lvl></w:abstractNum><w:abstractNum w:abstractNumId="15" w15:restartNumberingAfterBreak="0"><w:nsid w:val="52850D2E"/><w:multiLevelType w:val="hybridMultilevel"/><w:tmpl w:val="9364F8F4"/><w:lvl w:ilvl="0" w:tplc="62D4F0AC"><w:start w:val="1"/><w:numFmt w:val="decimal"/><w:lvlText w:val="(%1)"/><w:lvlJc w:val="left"/><w:pPr><w:ind w:left="720" w:hanging="360"/></w:pPr><w:rPr><w:rFonts w:hint="default"/></w:rPr></w:lvl><w:lvl w:ilvl="1" w:tplc="08090019" w:tentative="1"><w:start w:val="1"/><w:numFmt w:val="lowerLetter"/><w:lvlText w:val="%2."/><w:lvlJc w:val="left"/><w:pPr><w:ind w:left="1440" w:hanging="360"/></w:pPr></w:lvl><w:lvl w:ilvl="2" w:tplc="0809001B" w:tentative="1"><w:start w:val="1"/><w:numFmt w:val="lowerRoman"/><w:lvlText w:val="%3."/><w:lvlJc w:val="right"/><w:pPr><w:ind w:left="2160" w:hanging="180"/></w:pPr></w:lvl><w:lvl w:ilvl="3" w:tplc="0809000F" w:tentative="1"><w:start w:val="1"/><w:numFmt w:val="decimal"/><w:lvlText w:val="%4."/><w:lvlJc w:val="left"/><w:pPr><w:ind w:left="2880" w:hanging="360"/></w:pPr></w:lvl><w:lvl w:ilvl="4" w:tplc="08090019" w:tentative="1"><w:start w:val="1"/><w:numFmt w:val="lowerLetter"/><w:lvlText w:val="%5."/><w:lvlJc w:val="left"/><w:pPr><w:ind w:left="3600" w:hanging="360"/></w:pPr></w:lvl><w:lvl w:ilvl="5" w:tplc="0809001B" w:tentative="1"><w:start w:val="1"/><w:numFmt w:val="lowerRoman"/><w:lvlText w:val="%6."/><w:lvlJc w:val="right"/><w:pPr><w:ind w:left="4320" w:hanging="180"/></w:pPr></w:lvl><w:lvl w:ilvl="6" w:tplc="0809000F" w:tentative="1"><w:start w:val="1"/><w:numFmt w:val="decimal"/><w:lvlText w:val="%7."/><w:lvlJc w:val="left"/><w:pPr><w:ind w:left="5040" w:hanging="360"/></w:pPr></w:lvl><w:lvl w:ilvl="7" w:tplc="08090019" w:tentative="1"><w:start w:val="1"/><w:numFmt w:val="lowerLetter"/><w:lvlText w:val="%8."/><w:lvlJc w:val="left"/><w:pPr><w:ind w:left="5760" w:hanging="360"/></w:pPr></w:lvl><w:lvl w:ilvl="8" w:tplc="0809001B" w:tentative="1"><w:start w:val="1"/><w:numFmt w:val="lowerRoman"/><w:lvlText w:val="%9."/><w:lvlJc w:val="right"/><w:pPr><w:ind w:left="6480" w:hanging="180"/></w:pPr></w:lvl></w:abstractNum><w:abstractNum w:abstractNumId="16" w15:restartNumberingAfterBreak="0"><w:nsid w:val="567A4CE4"/><w:multiLevelType w:val="hybridMultilevel"/><w:tmpl w:val="3D7ABF44"/><w:lvl w:ilvl="0" w:tplc="08090001"><w:start w:val="1"/><w:numFmt w:val="bullet"/><w:lvlText w:val=""/><w:lvlJc w:val="left"/><w:pPr><w:ind w:left="720" w:hanging="360"/></w:pPr><w:rPr><w:rFonts w:ascii="Symbol" w:hAnsi="Symbol" w:hint="default"/></w:rPr></w:lvl><w:lvl w:ilvl="1" w:tplc="08090003" w:tentative="1"><w:start w:val="1"/><w:numFmt w:val="bullet"/><w:lvlText w:val="o"/><w:lvlJc w:val="left"/><w:pPr><w:ind w:left="1440" w:hanging="360"/></w:pPr><w:rPr><w:rFonts w:ascii="Courier New" w:hAnsi="Courier New" w:cs="Courier New" w:hint="default"/></w:rPr></w:lvl><w:lvl w:ilvl="2" w:tplc="08090005" w:tentative="1"><w:start w:val="1"/><w:numFmt w:val="bullet"/><w:lvlText w:val=""/><w:lvlJc w:val="left"/><w:pPr><w:ind w:left="2160" w:hanging="360"/></w:pPr><w:rPr><w:rFonts w:ascii="Wingdings" w:hAnsi="Wingdings" w:hint="default"/></w:rPr></w:lvl><w:lvl w:ilvl="3" w:tplc="08090001" w:tentative="1"><w:start w:val="1"/><w:numFmt w:val="bullet"/><w:lvlText w:val=""/><w:lvlJc w:val="left"/><w:pPr><w:ind w:left="2880" w:hanging="360"/></w:pPr><w:rPr><w:rFonts w:ascii="Symbol" w:hAnsi="Symbol" w:hint="default"/></w:rPr></w:lvl><w:lvl w:ilvl="4" w:tplc="08090003" w:tentative="1"><w:start w:val="1"/><w:numFmt w:val="bullet"/><w:lvlText w:val="o"/><w:lvlJc w:val="left"/><w:pPr><w:ind w:left="3600" w:hanging="360"/></w:pPr><w:rPr><w:rFonts w:ascii="Courier New" w:hAnsi="Courier New" w:cs="Courier New" w:hint="default"/></w:rPr></w:lvl><w:lvl w:ilvl="5" w:tplc="08090005" w:tentative="1"><w:start w:val="1"/><w:numFmt w:val="bullet"/><w:lvlText w:val=""/><w:lvlJc w:val="left"/><w:pPr><w:ind w:left="4320" w:hanging="360"/></w:pPr><w:rPr><w:rFonts w:ascii="Wingdings" w:hAnsi="Wingdings" w:hint="default"/></w:rPr></w:lvl><w:lvl w:ilvl="6" w:tplc="08090001" w:tentative="1"><w:start w:val="1"/><w:numFmt w:val="bullet"/><w:lvlText w:val=""/><w:lvlJc w:val="left"/><w:pPr><w:ind w:left="5040" w:hanging="360"/></w:pPr><w:rPr><w:rFonts w:ascii="Symbol" w:hAnsi="Symbol" w:hint="default"/></w:rPr></w:lvl><w:lvl w:ilvl="7" w:tplc="08090003" w:tentative="1"><w:start w:val="1"/><w:numFmt w:val="bullet"/><w:lvlText w:val="o"/><w:lvlJc w:val="left"/><w:pPr><w:ind w:left="5760" w:hanging="360"/></w:pPr><w:rPr><w:rFonts w:ascii="Courier New" w:hAnsi="Courier New" w:cs="Courier New" w:hint="default"/></w:rPr></w:lvl><w:lvl w:ilvl="8" w:tplc="08090005" w:tentative="1"><w:start w:val="1"/><w:numFmt w:val="bullet"/><w:lvlText w:val=""/><w:lvlJc w:val="left"/><w:pPr><w:ind w:left="6480" w:hanging="360"/></w:pPr><w:rPr><w:rFonts w:ascii="Wingdings" w:hAnsi="Wingdings" w:hint="default"/></w:rPr></w:lvl></w:abstractNum><w:abstractNum w:abstractNumId="17" w15:restartNumberingAfterBreak="0"><w:nsid w:val="58EE7DC8"/><w:multiLevelType w:val="hybridMultilevel"/><w:tmpl w:val="738E8326"/><w:lvl w:ilvl="0" w:tplc="62D4F0AC"><w:start w:val="1"/><w:numFmt w:val="decimal"/><w:lvlText w:val="(%1)"/><w:lvlJc w:val="left"/><w:pPr><w:ind w:left="720" w:hanging="360"/></w:pPr><w:rPr><w:rFonts w:hint="default"/></w:rPr></w:lvl><w:lvl w:ilvl="1" w:tplc="08090019" w:tentative="1"><w:start w:val="1"/><w:numFmt w:val="lowerLetter"/><w:lvlText w:val="%2."/><w:lvlJc w:val="left"/><w:pPr><w:ind w:left="1440" w:hanging="360"/></w:pPr></w:lvl><w:lvl w:ilvl="2" w:tplc="0809001B" w:tentative="1"><w:start w:val="1"/><w:numFmt w:val="lowerRoman"/><w:lvlText w:val="%3."/><w:lvlJc w:val="right"/><w:pPr><w:ind w:left="2160" w:hanging="180"/></w:pPr></w:lvl><w:lvl w:ilvl="3" w:tplc="0809000F" w:tentative="1"><w:start w:val="1"/><w:numFmt w:val="decimal"/><w:lvlText w:val="%4."/><w:lvlJc w:val="left"/><w:pPr><w:ind w:left="2880" w:hanging="360"/></w:pPr></w:lvl><w:lvl w:ilvl="4" w:tplc="08090019" w:tentative="1"><w:start w:val="1"/><w:numFmt w:val="lowerLetter"/><w:lvlText w:val="%5."/><w:lvlJc w:val="left"/><w:pPr><w:ind w:left="3600" w:hanging="360"/></w:pPr></w:lvl><w:lvl w:ilvl="5" w:tplc="0809001B" w:tentative="1"><w:start w:val="1"/><w:numFmt w:val="lowerRoman"/><w:lvlText w:val="%6."/><w:lvlJc w:val="right"/><w:pPr><w:ind w:left="4320" w:hanging="180"/></w:pPr></w:lvl><w:lvl w:ilvl="6" w:tplc="0809000F" w:tentative="1"><w:start w:val="1"/><w:numFmt w:val="decimal"/><w:lvlText w:val="%7."/><w:lvlJc w:val="left"/><w:pPr><w:ind w:left="5040" w:hanging="360"/></w:pPr></w:lvl><w:lvl w:ilvl="7" w:tplc="08090019" w:tentative="1"><w:start w:val="1"/><w:numFmt w:val="lowerLetter"/><w:lvlText w:val="%8."/><w:lvlJc w:val="left"/><w:pPr><w:ind w:left="5760" w:hanging="360"/></w:pPr></w:lvl><w:lvl w:ilvl="8" w:tplc="0809001B" w:tentative="1"><w:start w:val="1"/><w:numFmt w:val="lowerRoman"/><w:lvlText w:val="%9."/><w:lvlJc w:val="right"/><w:pPr><w:ind w:left="6480" w:hanging="180"/></w:pPr></w:lvl></w:abstractNum><w:abstractNum w:abstractNumId="18" w15:restartNumberingAfterBreak="0"><w:nsid w:val="59320CD7"/><w:multiLevelType w:val="hybridMultilevel"/><w:tmpl w:val="A94AEB5A"/><w:lvl w:ilvl="0" w:tplc="0809000F"><w:start w:val="1"/><w:numFmt w:val="decimal"/><w:lvlText w:val="%1."/><w:lvlJc w:val="left"/><w:pPr><w:ind w:left="720" w:hanging="360"/></w:pPr></w:lvl><w:lvl w:ilvl="1" w:tplc="08090019" w:tentative="1"><w:start w:val="1"/><w:numFmt w:val="lowerLetter"/><w:lvlText w:val="%2."/><w:lvlJc w:val="left"/><w:pPr><w:ind w:left="1440" w:hanging="360"/></w:pPr></w:lvl><w:lvl w:ilvl="2" w:tplc="0809001B" w:tentative="1"><w:start w:val="1"/><w:numFmt w:val="lowerRoman"/><w:lvlText w:val="%3."/><w:lvlJc w:val="right"/><w:pPr><w:ind w:left="2160" w:hanging="180"/></w:pPr></w:lvl><w:lvl w:ilvl="3" w:tplc="0809000F" w:tentative="1"><w:start w:val="1"/><w:numFmt w:val="decimal"/><w:lvlText w:val="%4."/><w:lvlJc w:val="left"/><w:pPr><w:ind w:left="2880" w:hanging="360"/></w:pPr></w:lvl><w:lvl w:ilvl="4" w:tplc="08090019" w:tentative="1"><w:start w:val="1"/><w:numFmt w:val="lowerLetter"/><w:lvlText w:val="%5."/><w:lvlJc w:val="left"/><w:pPr><w:ind w:left="3600" w:hanging="360"/></w:pPr></w:lvl><w:lvl w:ilvl="5" w:tplc="0809001B" w:tentative="1"><w:start w:val="1"/><w:numFmt w:val="lowerRoman"/><w:lvlText w:val="%6."/><w:lvlJc w:val="right"/><w:pPr><w:ind w:left="4320" w:hanging="180"/></w:pPr></w:lvl><w:lvl w:ilvl="6" w:tplc="0809000F" w:tentative="1"><w:start w:val="1"/><w:numFmt w:val="decimal"/><w:lvlText w:val="%7."/><w:lvlJc w:val="left"/><w:pPr><w:ind w:left="5040" w:hanging="360"/></w:pPr></w:lvl><w:lvl w:ilvl="7" w:tplc="08090019" w:tentative="1"><w:start w:val="1"/><w:numFmt w:val="lowerLetter"/><w:lvlText w:val="%8."/><w:lvlJc w:val="left"/><w:pPr><w:ind w:left="5760" w:hanging="360"/></w:pPr></w:lvl><w:lvl w:ilvl="8" w:tplc="0809001B" w:tentative="1"><w:start w:val="1"/><w:numFmt w:val="lowerRoman"/><w:lvlText w:val="%9."/><w:lvlJc w:val="right"/><w:pPr><w:ind w:left="6480" w:hanging="180"/></w:pPr></w:lvl></w:abstractNum><w:abstractNum w:abstractNumId="19" w15:restartNumberingAfterBreak="0"><w:nsid w:val="60CA011C"/><w:multiLevelType w:val="hybridMultilevel"/><w:tmpl w:val="780CF156"/><w:lvl w:ilvl="0" w:tplc="08090001"><w:start w:val="1"/><w:numFmt w:val="bullet"/><w:lvlText w:val=""/><w:lvlJc w:val="left"/><w:pPr><w:ind w:left="720" w:hanging="360"/></w:pPr><w:rPr><w:rFonts w:ascii="Symbol" w:hAnsi="Symbol" w:hint="default"/></w:rPr></w:lvl><w:lvl w:ilvl="1" w:tplc="08090003" w:tentative="1"><w:start w:val="1"/><w:numFmt w:val="bullet"/><w:lvlText w:val="o"/><w:lvlJc w:val="left"/><w:pPr><w:ind w:left="1440" w:hanging="360"/></w:pPr><w:rPr><w:rFonts w:ascii="Courier New" w:hAnsi="Courier New" w:cs="Courier New" w:hint="default"/></w:rPr></w:lvl><w:lvl w:ilvl="2" w:tplc="08090005" w:tentative="1"><w:start w:val="1"/><w:numFmt w:val="bullet"/><w:lvlText w:val=""/><w:lvlJc w:val="left"/><w:pPr><w:ind w:left="2160" w:hanging="360"/></w:pPr><w:rPr><w:rFonts w:ascii="Wingdings" w:hAnsi="Wingdings" w:hint="default"/></w:rPr></w:lvl><w:lvl w:ilvl="3" w:tplc="08090001" w:tentative="1"><w:start w:val="1"/><w:numFmt w:val="bullet"/><w:lvlText w:val=""/><w:lvlJc w:val="left"/><w:pPr><w:ind w:left="2880" w:hanging="360"/></w:pPr><w:rPr><w:rFonts w:ascii="Symbol" w:hAnsi="Symbol" w:hint="default"/></w:rPr></w:lvl><w:lvl w:ilvl="4" w:tplc="08090003" w:tentative="1"><w:start w:val="1"/><w:numFmt w:val="bullet"/><w:lvlText w:val="o"/><w:lvlJc w:val="left"/><w:pPr><w:ind w:left="3600" w:hanging="360"/></w:pPr><w:rPr><w:rFonts w:ascii="Courier New" w:hAnsi="Courier New" w:cs="Courier New" w:hint="default"/></w:rPr></w:lvl><w:lvl w:ilvl="5" w:tplc="08090005" w:tentative="1"><w:start w:val="1"/><w:numFmt w:val="bullet"/><w:lvlText w:val=""/><w:lvlJc w:val="left"/><w:pPr><w:ind w:left="4320" w:hanging="360"/></w:pPr><w:rPr><w:rFonts w:ascii="Wingdings" w:hAnsi="Wingdings" w:hint="default"/></w:rPr></w:lvl><w:lvl w:ilvl="6" w:tplc="08090001" w:tentative="1"><w:start w:val="1"/><w:numFmt w:val="bullet"/><w:lvlText w:val=""/><w:lvlJc w:val="left"/><w:pPr><w:ind w:left="5040" w:hanging="360"/></w:pPr><w:rPr><w:rFonts w:ascii="Symbol" w:hAnsi="Symbol" w:hint="default"/></w:rPr></w:lvl><w:lvl w:ilvl="7" w:tplc="08090003" w:tentative="1"><w:start w:val="1"/><w:numFmt w:val="bullet"/><w:lvlText w:val="o"/><w:lvlJc w:val="left"/><w:pPr><w:ind w:left="5760" w:hanging="360"/></w:pPr><w:rPr><w:rFonts w:ascii="Courier New" w:hAnsi="Courier New" w:cs="Courier New" w:hint="default"/></w:rPr></w:lvl><w:lvl w:ilvl="8" w:tplc="08090005" w:tentative="1"><w:start w:val="1"/><w:numFmt w:val="bullet"/><w:lvlText w:val=""/><w:lvlJc w:val="left"/><w:pPr><w:ind w:left="6480" w:hanging="360"/></w:pPr><w:rPr><w:rFonts w:ascii="Wingdings" w:hAnsi="Wingdings" w:hint="default"/></w:rPr></w:lvl></w:abstractNum><w:abstractNum w:abstractNumId="20" w15:restartNumberingAfterBreak="0"><w:nsid w:val="61135B6F"/><w:multiLevelType w:val="hybridMultilevel"/><w:tmpl w:val="13E0D64A"/><w:lvl w:ilvl="0" w:tplc="08090001"><w:start w:val="1"/><w:numFmt w:val="bullet"/><w:lvlText w:val=""/><w:lvlJc w:val="left"/><w:pPr><w:ind w:left="720" w:hanging="360"/></w:pPr><w:rPr><w:rFonts w:ascii="Symbol" w:hAnsi="Symbol" w:hint="default"/></w:rPr></w:lvl><w:lvl w:ilvl="1" w:tplc="08090003" w:tentative="1"><w:start w:val="1"/><w:numFmt w:val="bullet"/><w:lvlText w:val="o"/><w:lvlJc w:val="left"/><w:pPr><w:ind w:left="1440" w:hanging="360"/></w:pPr><w:rPr><w:rFonts w:ascii="Courier New" w:hAnsi="Courier New" w:cs="Courier New" w:hint="default"/></w:rPr></w:lvl><w:lvl w:ilvl="2" w:tplc="08090005" w:tentative="1"><w:start w:val="1"/><w:numFmt w:val="bullet"/><w:lvlText w:val=""/><w:lvlJc w:val="left"/><w:pPr><w:ind w:left="2160" w:hanging="360"/></w:pPr><w:rPr><w:rFonts w:ascii="Wingdings" w:hAnsi="Wingdings" w:hint="default"/></w:rPr></w:lvl><w:lvl w:ilvl="3" w:tplc="08090001" w:tentative="1"><w:start w:val="1"/><w:numFmt w:val="bullet"/><w:lvlText w:val=""/><w:lvlJc w:val="left"/><w:pPr><w:ind w:left="2880" w:hanging="360"/></w:pPr><w:rPr><w:rFonts w:ascii="Symbol" w:hAnsi="Symbol" w:hint="default"/></w:rPr></w:lvl><w:lvl w:ilvl="4" w:tplc="08090003" w:tentative="1"><w:start w:val="1"/><w:numFmt w:val="bullet"/><w:lvlText w:val="o"/><w:lvlJc w:val="left"/><w:pPr><w:ind w:left="3600" w:hanging="360"/></w:pPr><w:rPr><w:rFonts w:ascii="Courier New" w:hAnsi="Courier New" w:cs="Courier New" w:hint="default"/></w:rPr></w:lvl><w:lvl w:ilvl="5" w:tplc="08090005" w:tentative="1"><w:start w:val="1"/><w:numFmt w:val="bullet"/><w:lvlText w:val=""/><w:lvlJc w:val="left"/><w:pPr><w:ind w:left="4320" w:hanging="360"/></w:pPr><w:rPr><w:rFonts w:ascii="Wingdings" w:hAnsi="Wingdings" w:hint="default"/></w:rPr></w:lvl><w:lvl w:ilvl="6" w:tplc="08090001" w:tentative="1"><w:start w:val="1"/><w:numFmt w:val="bullet"/><w:lvlText w:val=""/><w:lvlJc w:val="left"/><w:pPr><w:ind w:left="5040" w:hanging="360"/></w:pPr><w:rPr><w:rFonts w:ascii="Symbol" w:hAnsi="Symbol" w:hint="default"/></w:rPr></w:lvl><w:lvl w:ilvl="7" w:tplc="08090003" w:tentative="1"><w:start w:val="1"/><w:numFmt w:val="bullet"/><w:lvlText w:val="o"/><w:lvlJc w:val="left"/><w:pPr><w:ind w:left="5760" w:hanging="360"/></w:pPr><w:rPr><w:rFonts w:ascii="Courier New" w:hAnsi="Courier New" w:cs="Courier New" w:hint="default"/></w:rPr></w:lvl><w:lvl w:ilvl="8" w:tplc="08090005" w:tentative="1"><w:start w:val="1"/><w:numFmt w:val="bullet"/><w:lvlText w:val=""/><w:lvlJc w:val="left"/><w:pPr><w:ind w:left="6480" w:hanging="360"/></w:pPr><w:rPr><w:rFonts w:ascii="Wingdings" w:hAnsi="Wingdings" w:hint="default"/></w:rPr></w:lvl></w:abstractNum><w:abstractNum w:abstractNumId="21" w15:restartNumberingAfterBreak="0"><w:nsid w:val="68B77816"/><w:multiLevelType w:val="hybridMultilevel"/><w:tmpl w:val="10D04A98"/><w:lvl w:ilvl="0" w:tplc="08090001"><w:start w:val="1"/><w:numFmt w:val="bullet"/><w:lvlText w:val=""/><w:lvlJc w:val="left"/><w:pPr><w:ind w:left="720" w:hanging="360"/></w:pPr><w:rPr><w:rFonts w:ascii="Symbol" w:hAnsi="Symbol" w:hint="default"/></w:rPr></w:lvl><w:lvl w:ilvl="1" w:tplc="08090003"><w:start w:val="1"/><w:numFmt w:val="bullet"/><w:lvlText w:val="o"/><w:lvlJc w:val="left"/><w:pPr><w:ind w:left="1440" w:hanging="360"/></w:pPr><w:rPr><w:rFonts w:ascii="Courier New" w:hAnsi="Courier New" w:cs="Courier New" w:hint="default"/></w:rPr></w:lvl><w:lvl w:ilvl="2" w:tplc="08090005" w:tentative="1"><w:start w:val="1"/><w:numFmt w:val="bullet"/><w:lvlText w:val=""/><w:lvlJc w:val="left"/><w:pPr><w:ind w:left="2160" w:hanging="360"/></w:pPr><w:rPr><w:rFonts w:ascii="Wingdings" w:hAnsi="Wingdings" w:hint="default"/></w:rPr></w:lvl><w:lvl w:ilvl="3" w:tplc="08090001" w:tentative="1"><w:start w:val="1"/><w:numFmt w:val="bullet"/><w:lvlText w:val=""/><w:lvlJc w:val="left"/><w:pPr><w:ind w:left="2880" w:hanging="360"/></w:pPr><w:rPr><w:rFonts w:ascii="Symbol" w:hAnsi="Symbol" w:hint="default"/></w:rPr></w:lvl><w:lvl w:ilvl="4" w:tplc="08090003" w:tentative="1"><w:start w:val="1"/><w:numFmt w:val="bullet"/><w:lvlText w:val="o"/><w:lvlJc w:val="left"/><w:pPr><w:ind w:left="3600" w:hanging="360"/></w:pPr><w:rPr><w:rFonts w:ascii="Courier New" w:hAnsi="Courier New" w:cs="Courier New" w:hint="default"/></w:rPr></w:lvl><w:lvl w:ilvl="5" w:tplc="08090005" w:tentative="1"><w:start w:val="1"/><w:numFmt w:val="bullet"/><w:lvlText w:val=""/><w:lvlJc w:val="left"/><w:pPr><w:ind w:left="4320" w:hanging="360"/></w:pPr><w:rPr><w:rFonts w:ascii="Wingdings" w:hAnsi="Wingdings" w:hint="default"/></w:rPr></w:lvl><w:lvl w:ilvl="6" w:tplc="08090001" w:tentative="1"><w:start w:val="1"/><w:numFmt w:val="bullet"/><w:lvlText w:val=""/><w:lvlJc w:val="left"/><w:pPr><w:ind w:left="5040" w:hanging="360"/></w:pPr><w:rPr><w:rFonts w:ascii="Symbol" w:hAnsi="Symbol" w:hint="default"/></w:rPr></w:lvl><w:lvl w:ilvl="7" w:tplc="08090003" w:tentative="1"><w:start w:val="1"/><w:numFmt w:val="bullet"/><w:lvlText w:val="o"/><w:lvlJc w:val="left"/><w:pPr><w:ind w:left="5760" w:hanging="360"/></w:pPr><w:rPr><w:rFonts w:ascii="Courier New" w:hAnsi="Courier New" w:cs="Courier New" w:hint="default"/></w:rPr></w:lvl><w:lvl w:ilvl="8" w:tplc="08090005" w:tentative="1"><w:start w:val="1"/><w:numFmt w:val="bullet"/><w:lvlText w:val=""/><w:lvlJc w:val="left"/><w:pPr><w:ind w:left="6480" w:hanging="360"/></w:pPr><w:rPr><w:rFonts w:ascii="Wingdings" w:hAnsi="Wingdings" w:hint="default"/></w:rPr></w:lvl></w:abstractNum><w:abstractNum w:abstractNumId="22" w15:restartNumberingAfterBreak="0"><w:nsid w:val="73F677A4"/><w:multiLevelType w:val="hybridMultilevel"/><w:tmpl w:val="5910445E"/><w:lvl w:ilvl="0" w:tplc="0809000F"><w:start w:val="1"/><w:numFmt w:val="decimal"/><w:lvlText w:val="%1."/><w:lvlJc w:val="left"/><w:pPr><w:ind w:left="720" w:hanging="360"/></w:pPr></w:lvl><w:lvl w:ilvl="1" w:tplc="08090019" w:tentative="1"><w:start w:val="1"/><w:numFmt w:val="lowerLetter"/><w:lvlText w:val="%2."/><w:lvlJc w:val="left"/><w:pPr><w:ind w:left="1440" w:hanging="360"/></w:pPr></w:lvl><w:lvl w:ilvl="2" w:tplc="0809001B" w:tentative="1"><w:start w:val="1"/><w:numFmt w:val="lowerRoman"/><w:lvlText w:val="%3."/><w:lvlJc w:val="right"/><w:pPr><w:ind w:left="2160" w:hanging="180"/></w:pPr></w:lvl><w:lvl w:ilvl="3" w:tplc="0809000F" w:tentative="1"><w:start w:val="1"/><w:numFmt w:val="decimal"/><w:lvlText w:val="%4."/><w:lvlJc w:val="left"/><w:pPr><w:ind w:left="2880" w:hanging="360"/></w:pPr></w:lvl><w:lvl w:ilvl="4" w:tplc="08090019" w:tentative="1"><w:start w:val="1"/><w:numFmt w:val="lowerLetter"/><w:lvlText w:val="%5."/><w:lvlJc w:val="left"/><w:pPr><w:ind w:left="3600" w:hanging="360"/></w:pPr></w:lvl><w:lvl w:ilvl="5" w:tplc="0809001B" w:tentative="1"><w:start w:val="1"/><w:numFmt w:val="lowerRoman"/><w:lvlText w:val="%6."/><w:lvlJc w:val="right"/><w:pPr><w:ind w:left="4320" w:hanging="180"/></w:pPr></w:lvl><w:lvl w:ilvl="6" w:tplc="0809000F" w:tentative="1"><w:start w:val="1"/><w:numFmt w:val="decimal"/><w:lvlText w:val="%7."/><w:lvlJc w:val="left"/><w:pPr><w:ind w:left="5040" w:hanging="360"/></w:pPr></w:lvl><w:lvl w:ilvl="7" w:tplc="08090019" w:tentative="1"><w:start w:val="1"/><w:numFmt w:val="lowerLetter"/><w:lvlText w:val="%8."/><w:lvlJc w:val="left"/><w:pPr><w:ind w:left="5760" w:hanging="360"/></w:pPr></w:lvl><w:lvl w:ilvl="8" w:tplc="0809001B" w:tentative="1"><w:start w:val="1"/><w:numFmt w:val="lowerRoman"/><w:lvlText w:val="%9."/><w:lvlJc w:val="right"/><w:pPr><w:ind w:left="6480" w:hanging="180"/></w:pPr></w:lvl></w:abstractNum><w:num w:numId="1" w16cid:durableId="1915628899"><w:abstractNumId w:val="12"/></w:num><w:num w:numId="2" w16cid:durableId="1979261424"><w:abstractNumId w:val="17"/></w:num><w:num w:numId="3" w16cid:durableId="37946300"><w:abstractNumId w:val="2"/></w:num><w:num w:numId="4" w16cid:durableId="1204319847"><w:abstractNumId w:val="0"/></w:num><w:num w:numId="5" w16cid:durableId="194462100"><w:abstractNumId w:val="15"/></w:num><w:num w:numId="6" w16cid:durableId="1456872493"><w:abstractNumId w:val="4"/></w:num><w:num w:numId="7" w16cid:durableId="224028891"><w:abstractNumId w:val="8"/></w:num><w:num w:numId="8" w16cid:durableId="648553547"><w:abstractNumId w:val="9"/></w:num><w:num w:numId="9" w16cid:durableId="1117024194"><w:abstractNumId w:val="10"/></w:num><w:num w:numId="10" w16cid:durableId="1768961151"><w:abstractNumId w:val="22"/></w:num><w:num w:numId="11" w16cid:durableId="100607907"><w:abstractNumId w:val="3"/></w:num><w:num w:numId="12" w16cid:durableId="1006445330"><w:abstractNumId w:val="21"/></w:num><w:num w:numId="13" w16cid:durableId="1589266600"><w:abstractNumId w:val="6"/></w:num><w:num w:numId="14" w16cid:durableId="1903175239"><w:abstractNumId w:val="7"/></w:num><w:num w:numId="15" w16cid:durableId="1793596014"><w:abstractNumId w:val="19"/></w:num><w:num w:numId="16" w16cid:durableId="1561207448"><w:abstractNumId w:val="20"/></w:num><w:num w:numId="17" w16cid:durableId="1421633105"><w:abstractNumId w:val="1"/></w:num><w:num w:numId="18" w16cid:durableId="344793069"><w:abstractNumId w:val="18"/></w:num><w:num w:numId="19" w16cid:durableId="1787774509"><w:abstractNumId w:val="16"/></w:num><w:num w:numId="20" w16cid:durableId="993531203"><w:abstractNumId w:val="14"/></w:num><w:num w:numId="21" w16cid:durableId="2102531211"><w:abstractNumId w:val="5"/></w:num><w:num w:numId="22" w16cid:durableId="353192295"><w:abstractNumId w:val="13"/></w:num><w:num w:numId="23" w16cid:durableId="494420026"><w:abstractNumId w:val="11"/></w:num></w:numbering>
