# Supplementary material for: Loss of Lamin A leads to the nuclear translocation of AGO2 and compromised RNA interference
Source: Nucleic Acids Res. 2024 Jul 12;52(16):9917–35. doi: 10.1093/nar/gkae589 (PMC11381323; doi:10.1093/nar/gkae589)
Supplement: gkae589_Supplemental_Files [file gkae589_supplemental_files.zip › Lobo and Nowak et al 31-May-2024 supplemental information/word/settings.xml]

<?xml version="1.0" encoding="UTF-8" standalone="yes"?>
<w:settings xmlns:mc="http://schemas.openxmlformats.org/markup-compatibility/2006" xmlns:o="urn:schemas-microsoft-com:office:office" xmlns:r="http://schemas.openxmlformats.org/officeDocument/2006/relationships" xmlns:m="http://schemas.openxmlformats.org/officeDocument/2006/math" xmlns:v="urn:schemas-microsoft-com:vml" xmlns:w10="urn:schemas-microsoft-com:office:word" xmlns:w="http://schemas.openxmlformats.org/wordprocessingml/2006/main" xmlns:w14="http://schemas.microsoft.com/office/word/2010/wordml" xmlns:w15="http://schemas.microsoft.com/office/word/2012/wordml" xmlns:w16cex="http://schemas.microsoft.com/office/word/2018/wordml/cex" xmlns:w16cid="http://schemas.microsoft.com/office/word/2016/wordml/cid" xmlns:w16="http://schemas.microsoft.com/office/word/2018/wordml" xmlns:w16sdtdh="http://schemas.microsoft.com/office/word/2020/wordml/sdtdatahash" xmlns:w16se="http://schemas.microsoft.com/office/word/2015/wordml/symex" xmlns:sl="http://schemas.openxmlformats.org/schemaLibrary/2006/main" mc:Ignorable="w14 w15 w16se w16cid w16 w16cex w16sdtdh"><w:zoom w:percent="88"/><w:proofState w:spelling="clean" w:grammar="clean"/><w:defaultTabStop w:val="720"/><w:hyphenationZone w:val="425"/><w:characterSpacingControl w:val="doNotCompress"/><w:hdrShapeDefaults><o:shapedefaults v:ext="edit" spidmax="2050"/></w:hdrShapeDefaults><w:footnotePr><w:footnote w:id="-1"/><w:footnote w:id="0"/><w:footnote w:id="1"/></w:footnotePr><w:endnotePr><w:endnote w:id="-1"/><w:endnote w:id="0"/><w:endnote w:id="1"/></w:endnotePr><w:compat><w:useFELayout/><w:compatSetting w:name="compatibilityMode" w:uri="http://schemas.microsoft.com/office/word" w:val="15"/><w:compatSetting w:name="overrideTableStyleFontSizeAndJustification" w:uri="http://schemas.microsoft.com/office/word" w:val="1"/><w:compatSetting w:name="enableOpenTypeFeatures" w:uri="http://schemas.microsoft.com/office/word" w:val="1"/><w:compatSetting w:name="doNotFlipMirrorIndents" w:uri="http://schemas.microsoft.com/office/word" w:val="1"/><w:compatSetting w:name="differentiateMultirowTableHeaders" w:uri="http://schemas.microsoft.com/office/word" w:val="1"/><w:compatSetting w:name="useWord2013TrackBottomHyphenation" w:uri="http://schemas.microsoft.com/office/word" w:val="0"/></w:compat><w:rsids><w:rsidRoot w:val="00040537"/><w:rsid w:val="0000011A"/><w:rsid w:val="000029FA"/><w:rsid w:val="000031FB"/><w:rsid w:val="0000367F"/><w:rsid w:val="00003DF0"/><w:rsid w:val="00004629"/><w:rsid w:val="000047CC"/><w:rsid w:val="00004A28"/><w:rsid w:val="00004E37"/><w:rsid w:val="00004F3B"/><w:rsid w:val="00005E2D"/><w:rsid w:val="00011236"/><w:rsid w:val="000113C9"/><w:rsid w:val="00011B81"/><w:rsid w:val="00012635"/><w:rsid w:val="00012FA7"/><w:rsid w:val="00013156"/><w:rsid w:val="000139D3"/><w:rsid w:val="00013A23"/><w:rsid w:val="00014325"/><w:rsid w:val="000146A0"/><w:rsid w:val="000147AE"/><w:rsid w:val="000160C8"/><w:rsid w:val="0002039B"/><w:rsid w:val="000211D5"/><w:rsid w:val="00023628"/><w:rsid w:val="000256AA"/><w:rsid w:val="00025EE3"/><w:rsid w:val="00026375"/><w:rsid w:val="00030049"/><w:rsid w:val="00031225"/><w:rsid w:val="00031391"/><w:rsid w:val="0003173B"/><w:rsid w:val="00032CBB"/><w:rsid w:val="00033FEA"/><w:rsid w:val="00037135"/><w:rsid w:val="000375B6"/><w:rsid w:val="00040537"/><w:rsid w:val="00041971"/><w:rsid w:val="00041DBE"/><w:rsid w:val="00041EC2"/><w:rsid w:val="000426C3"/><w:rsid w:val="00043626"/><w:rsid w:val="000439A1"/><w:rsid w:val="00043FB0"/><w:rsid w:val="00044183"/><w:rsid w:val="0004418B"/><w:rsid w:val="00044B18"/><w:rsid w:val="00044CCD"/><w:rsid w:val="00050A20"/><w:rsid w:val="00050B7D"/><w:rsid w:val="000523FF"/><w:rsid w:val="00052DEF"/><w:rsid w:val="00053936"/><w:rsid w:val="0005545F"/><w:rsid w:val="00056750"/><w:rsid w:val="00056919"/><w:rsid w:val="000570FA"/><w:rsid w:val="00057743"/><w:rsid w:val="0006102A"/><w:rsid w:val="0006141F"/><w:rsid w:val="00061FDF"/><w:rsid w:val="00063210"/><w:rsid w:val="00063A61"/><w:rsid w:val="00064A78"/><w:rsid w:val="00066773"/><w:rsid w:val="00066F49"/><w:rsid w:val="000676F9"/><w:rsid w:val="000720C2"/><w:rsid w:val="00072FDB"/><w:rsid w:val="00073870"/><w:rsid w:val="00073B3E"/><w:rsid w:val="000770B2"/><w:rsid w:val="00081126"/><w:rsid w:val="0008310A"/><w:rsid w:val="0008329B"/><w:rsid w:val="00083A76"/><w:rsid w:val="00083E58"/><w:rsid w:val="00084B58"/><w:rsid w:val="00085718"/><w:rsid w:val="00087326"/><w:rsid w:val="00087664"/><w:rsid w:val="00090A07"/><w:rsid w:val="00093136"/><w:rsid w:val="000939F3"/><w:rsid w:val="000943CC"/><w:rsid w:val="000954D7"/><w:rsid w:val="00096436"/><w:rsid w:val="000974EB"/><w:rsid w:val="00097A4F"/><w:rsid w:val="00097A7B"/><w:rsid w:val="000A19D3"/><w:rsid w:val="000A380E"/><w:rsid w:val="000A702B"/><w:rsid w:val="000B04D3"/><w:rsid w:val="000B1661"/><w:rsid w:val="000B1D90"/><w:rsid w:val="000B308B"/><w:rsid w:val="000B436B"/><w:rsid w:val="000B47A1"/><w:rsid w:val="000B4CC2"/><w:rsid w:val="000B56B7"/><w:rsid w:val="000B5E0D"/><w:rsid w:val="000B703A"/><w:rsid w:val="000C2B5C"/><w:rsid w:val="000C4FA5"/><w:rsid w:val="000C6210"/><w:rsid w:val="000D0158"/><w:rsid w:val="000D04C6"/><w:rsid w:val="000D058E"/><w:rsid w:val="000D1D2A"/><w:rsid w:val="000D2D1D"/><w:rsid w:val="000D2FDF"/><w:rsid w:val="000D427D"/><w:rsid w:val="000D4293"/><w:rsid w:val="000D5EDE"/><w:rsid w:val="000D631F"/><w:rsid w:val="000D6669"/><w:rsid w:val="000D6993"/><w:rsid w:val="000E028E"/><w:rsid w:val="000E02AC"/><w:rsid w:val="000E0E25"/><w:rsid w:val="000E31DA"/><w:rsid w:val="000E3997"/><w:rsid w:val="000E4BAB"/><w:rsid w:val="000E50CE"/><w:rsid w:val="000E6790"/><w:rsid w:val="000E783D"/><w:rsid w:val="000E7F73"/><w:rsid w:val="000F089C"/><w:rsid w:val="000F1B90"/><w:rsid w:val="000F4370"/><w:rsid w:val="000F5B7F"/><w:rsid w:val="000F5EAA"/><w:rsid w:val="00100C44"/><w:rsid w:val="00100CF5"/><w:rsid w:val="001013C0"/><w:rsid w:val="00101D9A"/><w:rsid w:val="001023CE"/><w:rsid w:val="00103BC4"/><w:rsid w:val="00104118"/><w:rsid w:val="00107B5D"/><w:rsid w:val="0011045B"/><w:rsid w:val="00111AD7"/><w:rsid w:val="00112266"/><w:rsid w:val="00112FE8"/><w:rsid w:val="00112FF2"/><w:rsid w:val="00113019"/><w:rsid w:val="001143F5"/><w:rsid w:val="0011441F"/><w:rsid w:val="001151CF"/><w:rsid w:val="00115837"/><w:rsid w:val="001173AE"/><w:rsid w:val="00120069"/><w:rsid w:val="001209C5"/><w:rsid w:val="00120F33"/><w:rsid w:val="00121FB8"/><w:rsid w:val="0012383F"/><w:rsid w:val="00123D79"/><w:rsid w:val="00124005"/><w:rsid w:val="00126246"/><w:rsid w:val="00126BFB"/><w:rsid w:val="00126EB3"/><w:rsid w:val="00127257"/><w:rsid w:val="00130301"/><w:rsid w:val="00131318"/><w:rsid w:val="0013150D"/><w:rsid w:val="0013244C"/><w:rsid w:val="001332E1"/><w:rsid w:val="0013385A"/><w:rsid w:val="0013515C"/><w:rsid w:val="001363ED"/><w:rsid w:val="0013654F"/><w:rsid w:val="00136F08"/><w:rsid w:val="00141699"/><w:rsid w:val="001425A5"/><w:rsid w:val="00142898"/><w:rsid w:val="00142C1E"/><w:rsid w:val="001448B6"/><w:rsid w:val="00144E5D"/><w:rsid w:val="00145219"/><w:rsid w:val="00146723"/><w:rsid w:val="00147B38"/><w:rsid w:val="001507F6"/><w:rsid w:val="0015152C"/><w:rsid w:val="001543C5"/><w:rsid w:val="00154870"/><w:rsid w:val="0015715C"/><w:rsid w:val="0016069B"/><w:rsid w:val="001614C0"/><w:rsid w:val="0016211F"/><w:rsid w:val="001629EC"/><w:rsid w:val="00165586"/><w:rsid w:val="0016573F"/><w:rsid w:val="001663A0"/><w:rsid w:val="00166A22"/><w:rsid w:val="001676DE"/><w:rsid w:val="0017062C"/><w:rsid w:val="0017214A"/><w:rsid w:val="001734FC"/><w:rsid w:val="0017380A"/><w:rsid w:val="0017453A"/><w:rsid w:val="0017525E"/><w:rsid w:val="001767F0"/><w:rsid w:val="00176B6E"/><w:rsid w:val="001812D4"/><w:rsid w:val="00181EBB"/><w:rsid w:val="00181EBC"/><w:rsid w:val="00181F11"/><w:rsid w:val="00182B27"/><w:rsid w:val="00182DB6"/><w:rsid w:val="00185CE4"/><w:rsid w:val="00186603"/><w:rsid w:val="00186F25"/><w:rsid w:val="001903A9"/><w:rsid w:val="001906A6"/><w:rsid w:val="0019144A"/><w:rsid w:val="001914B9"/><w:rsid w:val="001939ED"/><w:rsid w:val="00193E77"/><w:rsid w:val="001949D5"/><w:rsid w:val="001966AB"/><w:rsid w:val="00197404"/><w:rsid w:val="001A1DD7"/><w:rsid w:val="001A1FB0"/><w:rsid w:val="001A2201"/><w:rsid w:val="001A2C4B"/><w:rsid w:val="001A2D70"/><w:rsid w:val="001A36DF"/><w:rsid w:val="001A6A81"/><w:rsid w:val="001A775B"/><w:rsid w:val="001B4084"/><w:rsid w:val="001B581D"/><w:rsid w:val="001B6D6C"/><w:rsid w:val="001B6DBB"/><w:rsid w:val="001C1D4D"/><w:rsid w:val="001C4882"/><w:rsid w:val="001C716B"/><w:rsid w:val="001D132B"/><w:rsid w:val="001D1B60"/><w:rsid w:val="001D2B19"/><w:rsid w:val="001D3281"/><w:rsid w:val="001D33BB"/><w:rsid w:val="001D4C64"/><w:rsid w:val="001D63AB"/><w:rsid w:val="001D6946"/><w:rsid w:val="001D6E98"/><w:rsid w:val="001D726B"/><w:rsid w:val="001D7583"/><w:rsid w:val="001E043F"/><w:rsid w:val="001E1507"/><w:rsid w:val="001E4DAB"/><w:rsid w:val="001E6899"/><w:rsid w:val="001E7515"/><w:rsid w:val="001F0C46"/><w:rsid w:val="001F0DEC"/><w:rsid w:val="001F150B"/><w:rsid w:val="001F1796"/><w:rsid w:val="001F2BC6"/><w:rsid w:val="001F3C92"/><w:rsid w:val="001F3FA0"/><w:rsid w:val="001F47DC"/><w:rsid w:val="001F5AD9"/><w:rsid w:val="001F6520"/><w:rsid w:val="001F6814"/><w:rsid w:val="001F72E3"/><w:rsid w:val="0020041D"/><w:rsid w:val="00200FFD"/><w:rsid w:val="002023E6"/><w:rsid w:val="0020489F"/><w:rsid w:val="002068B8"/><w:rsid w:val="00206E89"/><w:rsid w:val="00207A9F"/><w:rsid w:val="00207D2F"/><w:rsid w:val="002109F9"/><w:rsid w:val="00211B5F"/><w:rsid w:val="00211C3A"/><w:rsid w:val="00212E1F"/><w:rsid w:val="002134B7"/><w:rsid w:val="002145C4"/><w:rsid w:val="00215011"/><w:rsid w:val="00215A02"/><w:rsid w:val="00217B8D"/><w:rsid w:val="00222066"/><w:rsid w:val="002241B1"/><w:rsid w:val="00224AC8"/><w:rsid w:val="00224BAB"/><w:rsid w:val="002252A0"/><w:rsid w:val="0022579B"/><w:rsid w:val="00226BAC"/><w:rsid w:val="0022728F"/><w:rsid w:val="00230640"/><w:rsid w:val="00231767"/><w:rsid w:val="00231BCA"/><w:rsid w:val="002328CE"/><w:rsid w:val="0023540C"/><w:rsid w:val="00236326"/><w:rsid w:val="00236D81"/><w:rsid w:val="002371B3"/><w:rsid w:val="00240273"/><w:rsid w:val="00243419"/><w:rsid w:val="00244F8A"/><w:rsid w:val="002461B8"/><w:rsid w:val="00246A35"/><w:rsid w:val="00247212"/><w:rsid w:val="00250523"/><w:rsid w:val="002511EF"/><w:rsid w:val="00251DF3"/><w:rsid w:val="00252A53"/><w:rsid w:val="00252C3C"/><w:rsid w:val="00253598"/><w:rsid w:val="00253860"/><w:rsid w:val="00257051"/><w:rsid w:val="002575BA"/><w:rsid w:val="002612B4"/><w:rsid w:val="00262489"/><w:rsid w:val="00263154"/><w:rsid w:val="00263494"/><w:rsid w:val="002644CE"/><w:rsid w:val="00264778"/><w:rsid w:val="00265A07"/><w:rsid w:val="00265B99"/><w:rsid w:val="00266FAE"/><w:rsid w:val="002707E0"/><w:rsid w:val="00275750"/><w:rsid w:val="00276370"/><w:rsid w:val="0027662B"/><w:rsid w:val="00277AC7"/><w:rsid w:val="00277B99"/><w:rsid w:val="0028045C"/><w:rsid w:val="00281D4C"/><w:rsid w:val="00282C5C"/><w:rsid w:val="002840CB"/><w:rsid w:val="00284411"/><w:rsid w:val="0028520F"/><w:rsid w:val="002853D6"/><w:rsid w:val="00285552"/><w:rsid w:val="00286343"/><w:rsid w:val="00286F16"/><w:rsid w:val="00287CF8"/><w:rsid w:val="00294DC1"/><w:rsid w:val="002970AB"/><w:rsid w:val="00297B0D"/><w:rsid w:val="00297BF5"/><w:rsid w:val="002A02FE"/><w:rsid w:val="002A07DC"/><w:rsid w:val="002A14C7"/><w:rsid w:val="002A2A80"/><w:rsid w:val="002A3434"/><w:rsid w:val="002A4998"/><w:rsid w:val="002A4CA5"/><w:rsid w:val="002A55F6"/><w:rsid w:val="002A5676"/><w:rsid w:val="002A5927"/><w:rsid w:val="002A5B7D"/><w:rsid w:val="002A6FF8"/><w:rsid w:val="002A7078"/><w:rsid w:val="002B0C65"/><w:rsid w:val="002B2383"/><w:rsid w:val="002B2D28"/><w:rsid w:val="002B434F"/><w:rsid w:val="002B4D99"/><w:rsid w:val="002B4FF2"/><w:rsid w:val="002B60E1"/><w:rsid w:val="002B63E6"/><w:rsid w:val="002B6EA4"/><w:rsid w:val="002C1267"/><w:rsid w:val="002C4A15"/><w:rsid w:val="002C6DA4"/><w:rsid w:val="002C6DAF"/><w:rsid w:val="002D1FE5"/><w:rsid w:val="002D33CA"/><w:rsid w:val="002D3C42"/><w:rsid w:val="002D3CEF"/><w:rsid w:val="002D4625"/><w:rsid w:val="002D4A00"/><w:rsid w:val="002D5AC9"/><w:rsid w:val="002D74CD"/><w:rsid w:val="002D7AB7"/><w:rsid w:val="002D7C23"/><w:rsid w:val="002D7CBA"/><w:rsid w:val="002E0BE1"/><w:rsid w:val="002E1146"/><w:rsid w:val="002E1E63"/><w:rsid w:val="002E2A30"/><w:rsid w:val="002E2ECB"/><w:rsid w:val="002E3B37"/><w:rsid w:val="002E558F"/><w:rsid w:val="002E6C63"/><w:rsid w:val="002E6FA4"/><w:rsid w:val="002E7B57"/><w:rsid w:val="002F0526"/><w:rsid w:val="002F108C"/><w:rsid w:val="002F18FA"/><w:rsid w:val="002F272A"/><w:rsid w:val="002F3B52"/><w:rsid w:val="002F45AF"/><w:rsid w:val="002F5A23"/><w:rsid w:val="002F5E41"/><w:rsid w:val="002F5EB2"/><w:rsid w:val="002F6A1B"/><w:rsid w:val="003011A0"/><w:rsid w:val="00301515"/><w:rsid w:val="003025BB"/><w:rsid w:val="003035DE"/><w:rsid w:val="003039DA"/><w:rsid w:val="00303C1A"/><w:rsid w:val="00303E02"/><w:rsid w:val="00303E52"/><w:rsid w:val="003048BA"/><w:rsid w:val="003064E5"/><w:rsid w:val="003100D9"/><w:rsid w:val="003109A0"/><w:rsid w:val="00310C14"/><w:rsid w:val="00310DF1"/><w:rsid w:val="003111F5"/><w:rsid w:val="00313730"/><w:rsid w:val="00315136"/><w:rsid w:val="00315C5B"/><w:rsid w:val="00320488"/><w:rsid w:val="0032245B"/><w:rsid w:val="00323343"/><w:rsid w:val="0032378D"/><w:rsid w:val="00323C55"/><w:rsid w:val="00324327"/><w:rsid w:val="00324800"/><w:rsid w:val="00325D71"/><w:rsid w:val="003268AC"/><w:rsid w:val="00326FC7"/><w:rsid w:val="003272F1"/><w:rsid w:val="00327C05"/><w:rsid w:val="00327C48"/><w:rsid w:val="00327F83"/><w:rsid w:val="00330F07"/><w:rsid w:val="00331E0C"/><w:rsid w:val="0033229F"/><w:rsid w:val="00332C7C"/><w:rsid w:val="00334529"/><w:rsid w:val="00335137"/><w:rsid w:val="0033601B"/><w:rsid w:val="00337FB1"/><w:rsid w:val="00341500"/><w:rsid w:val="003418B7"/><w:rsid w:val="003438E5"/><w:rsid w:val="00344ACF"/><w:rsid w:val="00344F9F"/><w:rsid w:val="00345198"/><w:rsid w:val="00345DE6"/><w:rsid w:val="00347478"/><w:rsid w:val="00352E58"/><w:rsid w:val="003533CB"/><w:rsid w:val="003541CF"/><w:rsid w:val="003543E4"/><w:rsid w:val="003556F3"/><w:rsid w:val="00355819"/><w:rsid w:val="00357786"/><w:rsid w:val="00360051"/><w:rsid w:val="00360B94"/><w:rsid w:val="003612E7"/><w:rsid w:val="00362449"/><w:rsid w:val="003627E5"/><w:rsid w:val="00362CC7"/><w:rsid w:val="0036337D"/><w:rsid w:val="00363590"/><w:rsid w:val="00363E28"/><w:rsid w:val="003640CA"/><w:rsid w:val="00364EBC"/><w:rsid w:val="00365FA8"/><w:rsid w:val="00367036"/><w:rsid w:val="00367497"/><w:rsid w:val="00367DA6"/><w:rsid w:val="00370E1B"/><w:rsid w:val="00373206"/><w:rsid w:val="0037359D"/><w:rsid w:val="00373F9B"/><w:rsid w:val="00374B53"/><w:rsid w:val="00376C17"/><w:rsid w:val="0037745C"/><w:rsid w:val="003778B5"/><w:rsid w:val="00380B7A"/><w:rsid w:val="00380E99"/><w:rsid w:val="00381B8A"/><w:rsid w:val="00381D79"/><w:rsid w:val="00382479"/><w:rsid w:val="00383C87"/><w:rsid w:val="003920C5"/><w:rsid w:val="00392111"/><w:rsid w:val="0039284C"/><w:rsid w:val="00392D0B"/><w:rsid w:val="00392F2D"/><w:rsid w:val="00394165"/><w:rsid w:val="00395081"/><w:rsid w:val="00395D6C"/><w:rsid w:val="003977EC"/><w:rsid w:val="003A3460"/><w:rsid w:val="003A50CD"/><w:rsid w:val="003A52C9"/><w:rsid w:val="003A5877"/><w:rsid w:val="003A58E1"/><w:rsid w:val="003A65D2"/><w:rsid w:val="003A7AC7"/><w:rsid w:val="003A7DA1"/><w:rsid w:val="003B05F6"/><w:rsid w:val="003B0C34"/><w:rsid w:val="003B188A"/><w:rsid w:val="003B196F"/><w:rsid w:val="003B19FC"/><w:rsid w:val="003B1EFC"/><w:rsid w:val="003B1FF6"/><w:rsid w:val="003B2FC5"/><w:rsid w:val="003B41F0"/><w:rsid w:val="003B5028"/><w:rsid w:val="003B5EBD"/><w:rsid w:val="003B6993"/><w:rsid w:val="003C061E"/><w:rsid w:val="003C11F4"/><w:rsid w:val="003C1EFE"/><w:rsid w:val="003C4E69"/><w:rsid w:val="003C5E68"/><w:rsid w:val="003C6A10"/><w:rsid w:val="003D0A6B"/><w:rsid w:val="003D1D3F"/><w:rsid w:val="003D2AAE"/><w:rsid w:val="003D6B11"/><w:rsid w:val="003E0CF2"/><w:rsid w:val="003E1125"/><w:rsid w:val="003E226A"/><w:rsid w:val="003E2868"/><w:rsid w:val="003E339E"/><w:rsid w:val="003E3C4E"/><w:rsid w:val="003E4646"/><w:rsid w:val="003E52A8"/><w:rsid w:val="003E6BE8"/><w:rsid w:val="003E76CA"/><w:rsid w:val="003E795B"/><w:rsid w:val="003E7E7B"/><w:rsid w:val="003F0EF9"/><w:rsid w:val="003F1387"/><w:rsid w:val="003F293D"/><w:rsid w:val="003F46F3"/><w:rsid w:val="003F4F77"/><w:rsid w:val="003F5341"/><w:rsid w:val="003F5794"/><w:rsid w:val="003F5C16"/><w:rsid w:val="003F6027"/><w:rsid w:val="003F7ADE"/><w:rsid w:val="00402059"/><w:rsid w:val="00402B43"/><w:rsid w:val="00402F0D"/><w:rsid w:val="0040553B"/><w:rsid w:val="00406934"/><w:rsid w:val="00411490"/><w:rsid w:val="00411B9A"/><w:rsid w:val="00412C9B"/><w:rsid w:val="00412DCD"/><w:rsid w:val="00414B2F"/><w:rsid w:val="00415470"/><w:rsid w:val="00422E5E"/><w:rsid w:val="00423CB8"/><w:rsid w:val="004242AB"/><w:rsid w:val="0043008D"/><w:rsid w:val="004314AA"/><w:rsid w:val="00432502"/><w:rsid w:val="00432CD1"/><w:rsid w:val="00432FFD"/><w:rsid w:val="00433570"/><w:rsid w:val="00433B6F"/><w:rsid w:val="00434BF9"/><w:rsid w:val="0043546A"/><w:rsid w:val="00436ECC"/><w:rsid w:val="004375B7"/><w:rsid w:val="00437C99"/><w:rsid w:val="004415D7"/><w:rsid w:val="004424F0"/><w:rsid w:val="004434E8"/><w:rsid w:val="00444427"/><w:rsid w:val="00446712"/><w:rsid w:val="004469F6"/><w:rsid w:val="004476BB"/><w:rsid w:val="00447845"/><w:rsid w:val="00447ED6"/><w:rsid w:val="00450379"/><w:rsid w:val="00450C87"/><w:rsid w:val="00450EE8"/><w:rsid w:val="00453D0B"/><w:rsid w:val="004568DC"/><w:rsid w:val="00457780"/><w:rsid w:val="0046048F"/><w:rsid w:val="004609DD"/><w:rsid w:val="00460D2D"/><w:rsid w:val="004611D6"/><w:rsid w:val="00463433"/><w:rsid w:val="00463675"/><w:rsid w:val="004647F8"/><w:rsid w:val="004649A2"/><w:rsid w:val="00465A87"/><w:rsid w:val="00466F1C"/><w:rsid w:val="00467A37"/><w:rsid w:val="00471F5C"/><w:rsid w:val="00472379"/><w:rsid w:val="00472D9B"/><w:rsid w:val="0047318A"/><w:rsid w:val="00474378"/><w:rsid w:val="00475B81"/><w:rsid w:val="004764DC"/><w:rsid w:val="00477AA6"/><w:rsid w:val="00477CED"/><w:rsid w:val="00477EAE"/><w:rsid w:val="00481119"/><w:rsid w:val="00482CB4"/><w:rsid w:val="004830C7"/><w:rsid w:val="004837DA"/><w:rsid w:val="004838E8"/><w:rsid w:val="00484662"/><w:rsid w:val="004846CB"/><w:rsid w:val="00486687"/><w:rsid w:val="00487E8E"/><w:rsid w:val="00491899"/><w:rsid w:val="00493384"/><w:rsid w:val="00494FC8"/><w:rsid w:val="0049665C"/><w:rsid w:val="00496B91"/><w:rsid w:val="004A0923"/><w:rsid w:val="004A132C"/><w:rsid w:val="004A14F0"/><w:rsid w:val="004A27C7"/><w:rsid w:val="004A3085"/><w:rsid w:val="004A3754"/><w:rsid w:val="004A3A43"/><w:rsid w:val="004A6CBC"/><w:rsid w:val="004A745D"/><w:rsid w:val="004B4A7C"/><w:rsid w:val="004B5ADD"/><w:rsid w:val="004B6F7A"/><w:rsid w:val="004C121E"/><w:rsid w:val="004C3203"/><w:rsid w:val="004C3787"/><w:rsid w:val="004C47D5"/><w:rsid w:val="004C4C61"/><w:rsid w:val="004C5122"/><w:rsid w:val="004C64F4"/><w:rsid w:val="004C6E99"/><w:rsid w:val="004D0BAE"/><w:rsid w:val="004D2DD0"/><w:rsid w:val="004D30E9"/><w:rsid w:val="004D3E9D"/><w:rsid w:val="004D4030"/><w:rsid w:val="004D4508"/><w:rsid w:val="004D513C"/><w:rsid w:val="004D5D6C"/><w:rsid w:val="004E1911"/><w:rsid w:val="004E45D5"/><w:rsid w:val="004E4D00"/><w:rsid w:val="004E5CB0"/><w:rsid w:val="004E5CB7"/><w:rsid w:val="004E601A"/><w:rsid w:val="004E769F"/><w:rsid w:val="004E7BA7"/><w:rsid w:val="004F0C43"/><w:rsid w:val="004F0F2E"/><w:rsid w:val="004F12EE"/><w:rsid w:val="004F1750"/><w:rsid w:val="004F3680"/><w:rsid w:val="004F41F6"/><w:rsid w:val="004F5648"/><w:rsid w:val="004F5789"/><w:rsid w:val="004F7A3E"/><w:rsid w:val="0050156E"/><w:rsid w:val="00502816"/><w:rsid w:val="00503D7F"/><w:rsid w:val="00504B57"/><w:rsid w:val="005058F5"/><w:rsid w:val="005067CC"/><w:rsid w:val="00506B91"/><w:rsid w:val="00512F7B"/><w:rsid w:val="0051606E"/><w:rsid w:val="00516682"/><w:rsid w:val="005168AA"/><w:rsid w:val="0051723D"/><w:rsid w:val="00517980"/><w:rsid w:val="00517FCC"/><w:rsid w:val="00520A9A"/><w:rsid w:val="00520F94"/><w:rsid w:val="00522D97"/><w:rsid w:val="00522F21"/><w:rsid w:val="0052395E"/><w:rsid w:val="005256DD"/><w:rsid w:val="0052700A"/><w:rsid w:val="00530A3A"/><w:rsid w:val="00531EE8"/><w:rsid w:val="0053375A"/><w:rsid w:val="005339CE"/><w:rsid w:val="00534365"/><w:rsid w:val="0053503F"/><w:rsid w:val="00541C68"/><w:rsid w:val="005425CD"/><w:rsid w:val="005426A3"/><w:rsid w:val="005428EE"/><w:rsid w:val="005434E5"/><w:rsid w:val="00546529"/><w:rsid w:val="0054684C"/><w:rsid w:val="005470E9"/><w:rsid w:val="00551204"/><w:rsid w:val="00551D9A"/><w:rsid w:val="005526BD"/><w:rsid w:val="00552D70"/><w:rsid w:val="00554A6F"/><w:rsid w:val="005566B4"/><w:rsid w:val="005568D4"/><w:rsid w:val="00556CCE"/><w:rsid w:val="00562933"/><w:rsid w:val="00563ED8"/><w:rsid w:val="0056400C"/><w:rsid w:val="00564481"/><w:rsid w:val="00564760"/><w:rsid w:val="005647B2"/><w:rsid w:val="00565F65"/><w:rsid w:val="00567EB2"/><w:rsid w:val="005703C1"/><w:rsid w:val="00570C5C"/><w:rsid w:val="00571907"/><w:rsid w:val="00571C52"/><w:rsid w:val="00571D04"/><w:rsid w:val="00573DD2"/><w:rsid w:val="0057488B"/><w:rsid w:val="00574A64"/><w:rsid w:val="00574E84"/><w:rsid w:val="00576E43"/><w:rsid w:val="00577002"/><w:rsid w:val="005805D6"/><w:rsid w:val="00581401"/><w:rsid w:val="00582034"/><w:rsid w:val="00584E22"/><w:rsid w:val="005879A4"/><w:rsid w:val="00587F46"/><w:rsid w:val="005902A6"/><w:rsid w:val="00591356"/><w:rsid w:val="005919C8"/><w:rsid w:val="00591EBC"/><w:rsid w:val="005921BC"/><w:rsid w:val="0059292D"/><w:rsid w:val="00593552"/><w:rsid w:val="0059374A"/><w:rsid w:val="00594476"/><w:rsid w:val="00594503"/><w:rsid w:val="005962B9"/><w:rsid w:val="005A0532"/><w:rsid w:val="005A07A7"/><w:rsid w:val="005A1867"/><w:rsid w:val="005A29B4"/><w:rsid w:val="005A2A93"/><w:rsid w:val="005A33E1"/><w:rsid w:val="005A3BCE"/><w:rsid w:val="005A42FC"/><w:rsid w:val="005A4EDE"/><w:rsid w:val="005A5272"/><w:rsid w:val="005A60F8"/><w:rsid w:val="005A65B3"/><w:rsid w:val="005A7183"/><w:rsid w:val="005A772E"/><w:rsid w:val="005B06F8"/><w:rsid w:val="005B0F7D"/><w:rsid w:val="005B41C0"/><w:rsid w:val="005B4281"/><w:rsid w:val="005B5F16"/><w:rsid w:val="005B734B"/><w:rsid w:val="005B7B2A"/><w:rsid w:val="005C0183"/><w:rsid w:val="005C100F"/><w:rsid w:val="005C28F4"/><w:rsid w:val="005C3DCA"/><w:rsid w:val="005C4E56"/><w:rsid w:val="005C5410"/><w:rsid w:val="005C5D45"/><w:rsid w:val="005C71A2"/><w:rsid w:val="005C7BF8"/><w:rsid w:val="005D14AD"/><w:rsid w:val="005D1A77"/><w:rsid w:val="005D2143"/><w:rsid w:val="005D2795"/><w:rsid w:val="005D2AE9"/><w:rsid w:val="005D3402"/><w:rsid w:val="005D51A6"/><w:rsid w:val="005D52E9"/><w:rsid w:val="005D66CD"/><w:rsid w:val="005D6C88"/><w:rsid w:val="005D6F40"/><w:rsid w:val="005D7669"/><w:rsid w:val="005E0A20"/><w:rsid w:val="005E0C03"/><w:rsid w:val="005E11D6"/><w:rsid w:val="005E1A10"/><w:rsid w:val="005E1E3C"/><w:rsid w:val="005E3D1C"/><w:rsid w:val="005E3EDE"/><w:rsid w:val="005E4479"/><w:rsid w:val="005E48E3"/><w:rsid w:val="005E4A8B"/><w:rsid w:val="005E4FE6"/><w:rsid w:val="005E6856"/><w:rsid w:val="005E7296"/><w:rsid w:val="005E74B3"/><w:rsid w:val="005F0282"/><w:rsid w:val="005F1D67"/><w:rsid w:val="005F1D8F"/><w:rsid w:val="005F5030"/><w:rsid w:val="005F62DE"/><w:rsid w:val="005F71AC"/><w:rsid w:val="0060066F"/><w:rsid w:val="0060134F"/><w:rsid w:val="00601C5F"/><w:rsid w:val="006041FC"/><w:rsid w:val="00605150"/><w:rsid w:val="00605939"/><w:rsid w:val="0060684F"/><w:rsid w:val="00606F58"/><w:rsid w:val="00614017"/><w:rsid w:val="00614730"/><w:rsid w:val="00614A68"/><w:rsid w:val="0061526B"/><w:rsid w:val="00615EA2"/><w:rsid w:val="00620ABB"/><w:rsid w:val="00620BC5"/><w:rsid w:val="006223A4"/><w:rsid w:val="006224A1"/><w:rsid w:val="00625B31"/><w:rsid w:val="0062607F"/><w:rsid w:val="00626135"/><w:rsid w:val="00627112"/><w:rsid w:val="00630AE4"/><w:rsid w:val="00632A93"/><w:rsid w:val="00633833"/><w:rsid w:val="00633FAB"/><w:rsid w:val="006351A1"/><w:rsid w:val="0063694E"/><w:rsid w:val="0063792D"/><w:rsid w:val="00637A96"/><w:rsid w:val="00640241"/><w:rsid w:val="00640453"/><w:rsid w:val="00640950"/><w:rsid w:val="006410AE"/><w:rsid w:val="006419B6"/><w:rsid w:val="00643A7C"/><w:rsid w:val="00644283"/><w:rsid w:val="00646DA4"/><w:rsid w:val="00647005"/><w:rsid w:val="006472E9"/><w:rsid w:val="00647C93"/><w:rsid w:val="0065084B"/><w:rsid w:val="00650B3F"/><w:rsid w:val="00650BB4"/><w:rsid w:val="00651577"/><w:rsid w:val="00652C48"/><w:rsid w:val="006548C4"/><w:rsid w:val="006549B2"/><w:rsid w:val="00654B47"/><w:rsid w:val="00657A87"/><w:rsid w:val="00660C1F"/><w:rsid w:val="00660D33"/><w:rsid w:val="00660FED"/><w:rsid w:val="006618AA"/><w:rsid w:val="00662EA9"/><w:rsid w:val="00663370"/><w:rsid w:val="0066679E"/><w:rsid w:val="006670E4"/><w:rsid w:val="00667687"/><w:rsid w:val="00670831"/><w:rsid w:val="00671052"/><w:rsid w:val="006714BB"/><w:rsid w:val="00671CCA"/><w:rsid w:val="00672BEE"/><w:rsid w:val="006733E7"/><w:rsid w:val="00674A25"/><w:rsid w:val="00681C62"/><w:rsid w:val="006822AF"/><w:rsid w:val="006838B5"/><w:rsid w:val="00684FF8"/><w:rsid w:val="00687A58"/><w:rsid w:val="00690D9E"/><w:rsid w:val="00690DD3"/><w:rsid w:val="006919A3"/><w:rsid w:val="00691F65"/><w:rsid w:val="00692299"/><w:rsid w:val="0069277B"/><w:rsid w:val="00694615"/><w:rsid w:val="00695EDF"/><w:rsid w:val="006975AE"/><w:rsid w:val="00697CF2"/><w:rsid w:val="006A07D5"/><w:rsid w:val="006A0E3C"/><w:rsid w:val="006A1988"/><w:rsid w:val="006A1D5B"/><w:rsid w:val="006A5B27"/><w:rsid w:val="006A733A"/><w:rsid w:val="006A7E07"/><w:rsid w:val="006B0A7D"/><w:rsid w:val="006B3025"/><w:rsid w:val="006B42E7"/><w:rsid w:val="006B44EA"/><w:rsid w:val="006B596C"/><w:rsid w:val="006B5EBE"/><w:rsid w:val="006B66FF"/><w:rsid w:val="006B6E15"/><w:rsid w:val="006C026D"/><w:rsid w:val="006C3933"/><w:rsid w:val="006C4B77"/><w:rsid w:val="006C4EEE"/><w:rsid w:val="006C4F6A"/><w:rsid w:val="006C57BE"/><w:rsid w:val="006C5836"/><w:rsid w:val="006C6735"/><w:rsid w:val="006D13FC"/><w:rsid w:val="006D1530"/><w:rsid w:val="006D35A1"/><w:rsid w:val="006D4C95"/><w:rsid w:val="006D4FFA"/><w:rsid w:val="006D5F38"/><w:rsid w:val="006D6598"/><w:rsid w:val="006D764B"/><w:rsid w:val="006E2AD2"/><w:rsid w:val="006E30FB"/><w:rsid w:val="006E4ABA"/><w:rsid w:val="006E56AE"/><w:rsid w:val="006E5C2E"/><w:rsid w:val="006E62FE"/><w:rsid w:val="006E648D"/><w:rsid w:val="006E7418"/><w:rsid w:val="006E74D9"/><w:rsid w:val="006E7D1D"/><w:rsid w:val="006F046E"/><w:rsid w:val="006F0E86"/><w:rsid w:val="006F1715"/><w:rsid w:val="006F1799"/><w:rsid w:val="006F1CA2"/><w:rsid w:val="006F2464"/><w:rsid w:val="006F2602"/><w:rsid w:val="006F2814"/><w:rsid w:val="006F318A"/><w:rsid w:val="006F3B46"/><w:rsid w:val="006F3BBA"/><w:rsid w:val="006F4D18"/><w:rsid w:val="006F6829"/><w:rsid w:val="006F7FD5"/><w:rsid w:val="007005F3"/><w:rsid w:val="0070179B"/><w:rsid w:val="00701E3A"/><w:rsid w:val="00702610"/><w:rsid w:val="007035B1"/><w:rsid w:val="0070453B"/><w:rsid w:val="007050BE"/><w:rsid w:val="00705800"/><w:rsid w:val="00705BA9"/><w:rsid w:val="00707625"/><w:rsid w:val="0071178E"/><w:rsid w:val="007130A3"/><w:rsid w:val="007131DC"/><w:rsid w:val="00720586"/><w:rsid w:val="0072237E"/><w:rsid w:val="00724F41"/><w:rsid w:val="00725782"/><w:rsid w:val="00725B1F"/><w:rsid w:val="00731AA8"/><w:rsid w:val="00731D8F"/><w:rsid w:val="00733110"/><w:rsid w:val="00733EC1"/><w:rsid w:val="0073531F"/><w:rsid w:val="007354CC"/><w:rsid w:val="0073592F"/><w:rsid w:val="00736581"/><w:rsid w:val="00737898"/><w:rsid w:val="007446E3"/><w:rsid w:val="00746733"/><w:rsid w:val="00746949"/><w:rsid w:val="00753000"/><w:rsid w:val="00753355"/><w:rsid w:val="00755834"/><w:rsid w:val="007578BB"/><w:rsid w:val="007579F9"/><w:rsid w:val="00760BFE"/><w:rsid w:val="0076123F"/><w:rsid w:val="00762CAD"/><w:rsid w:val="007639DB"/><w:rsid w:val="00764B45"/><w:rsid w:val="00764F29"/><w:rsid w:val="0076645C"/><w:rsid w:val="00766C6D"/><w:rsid w:val="00770E51"/><w:rsid w:val="007712B6"/><w:rsid w:val="00771797"/><w:rsid w:val="00771B50"/><w:rsid w:val="00772267"/><w:rsid w:val="00773792"/><w:rsid w:val="00774155"/><w:rsid w:val="007744A1"/><w:rsid w:val="00775274"/><w:rsid w:val="007768AA"/><w:rsid w:val="00777971"/><w:rsid w:val="00777BCA"/><w:rsid w:val="0078457C"/><w:rsid w:val="00785018"/><w:rsid w:val="00786760"/><w:rsid w:val="00787030"/><w:rsid w:val="00787621"/><w:rsid w:val="0078788C"/><w:rsid w:val="00787F54"/><w:rsid w:val="0079100D"/><w:rsid w:val="0079160A"/><w:rsid w:val="00791C4D"/><w:rsid w:val="007925B1"/><w:rsid w:val="00792CD6"/><w:rsid w:val="007931B2"/><w:rsid w:val="00793A70"/><w:rsid w:val="00793DA5"/><w:rsid w:val="007951E4"/><w:rsid w:val="007953C3"/><w:rsid w:val="00796636"/><w:rsid w:val="007972B4"/><w:rsid w:val="007A6A01"/><w:rsid w:val="007A7CCF"/><w:rsid w:val="007B0C2A"/><w:rsid w:val="007B135C"/><w:rsid w:val="007B1609"/><w:rsid w:val="007B24CA"/><w:rsid w:val="007B46E5"/><w:rsid w:val="007B631C"/><w:rsid w:val="007B6A92"/><w:rsid w:val="007B6DB7"/><w:rsid w:val="007B6F80"/><w:rsid w:val="007B6FA1"/><w:rsid w:val="007B729D"/><w:rsid w:val="007C1109"/><w:rsid w:val="007C131C"/><w:rsid w:val="007C2A99"/><w:rsid w:val="007C2F99"/><w:rsid w:val="007C5CDC"/><w:rsid w:val="007C7971"/><w:rsid w:val="007D11B8"/><w:rsid w:val="007D20E8"/><w:rsid w:val="007D308F"/><w:rsid w:val="007D52C7"/><w:rsid w:val="007D6104"/><w:rsid w:val="007D66EF"/><w:rsid w:val="007D6904"/><w:rsid w:val="007E02D5"/><w:rsid w:val="007E077B"/><w:rsid w:val="007E1516"/><w:rsid w:val="007E1DFB"/><w:rsid w:val="007E3593"/><w:rsid w:val="007E379D"/><w:rsid w:val="007E564A"/><w:rsid w:val="007E5789"/><w:rsid w:val="007E57F9"/><w:rsid w:val="007E5C40"/><w:rsid w:val="007E6A32"/><w:rsid w:val="007E6AF5"/><w:rsid w:val="007F04C8"/><w:rsid w:val="007F0A62"/><w:rsid w:val="007F1415"/><w:rsid w:val="007F1785"/><w:rsid w:val="007F3BE8"/><w:rsid w:val="007F46EB"/><w:rsid w:val="007F5A79"/><w:rsid w:val="007F66BA"/><w:rsid w:val="007F6769"/><w:rsid w:val="007F742A"/><w:rsid w:val="007F7E2C"/><w:rsid w:val="00801EEE"/><w:rsid w:val="00802766"/><w:rsid w:val="0080401D"/><w:rsid w:val="00804CB3"/><w:rsid w:val="0080680F"/><w:rsid w:val="00806B90"/><w:rsid w:val="00810497"/><w:rsid w:val="0081189A"/><w:rsid w:val="0081266E"/><w:rsid w:val="0081332D"/><w:rsid w:val="00813BAF"/><w:rsid w:val="00814627"/><w:rsid w:val="00817095"/><w:rsid w:val="008170EE"/><w:rsid w:val="00821A5D"/><w:rsid w:val="0082212B"/><w:rsid w:val="008247EF"/><w:rsid w:val="008254DE"/><w:rsid w:val="00825E7E"/><w:rsid w:val="008265B3"/><w:rsid w:val="00826D3E"/><w:rsid w:val="008300D5"/><w:rsid w:val="00833D87"/><w:rsid w:val="008348E6"/><w:rsid w:val="0083501F"/><w:rsid w:val="00835211"/><w:rsid w:val="00836ABE"/><w:rsid w:val="00837484"/><w:rsid w:val="00841B43"/><w:rsid w:val="00842054"/><w:rsid w:val="00844381"/><w:rsid w:val="0084443F"/><w:rsid w:val="008449C1"/><w:rsid w:val="00845484"/><w:rsid w:val="00847633"/><w:rsid w:val="008479C0"/><w:rsid w:val="00850248"/><w:rsid w:val="008517B1"/><w:rsid w:val="00851DE0"/><w:rsid w:val="00852554"/><w:rsid w:val="008535D7"/><w:rsid w:val="00855A20"/><w:rsid w:val="00855AE6"/><w:rsid w:val="0085795E"/><w:rsid w:val="00857A22"/><w:rsid w:val="00861B45"/><w:rsid w:val="00861BC4"/><w:rsid w:val="00862039"/><w:rsid w:val="008620BC"/><w:rsid w:val="00862152"/><w:rsid w:val="00862592"/><w:rsid w:val="00862FDF"/><w:rsid w:val="00863A7A"/><w:rsid w:val="008643CB"/><w:rsid w:val="00864FE0"/><w:rsid w:val="00865D97"/><w:rsid w:val="008667EC"/><w:rsid w:val="008710AC"/><w:rsid w:val="0087117A"/><w:rsid w:val="0087184D"/><w:rsid w:val="0087248B"/><w:rsid w:val="008725B7"/><w:rsid w:val="00873AB4"/><w:rsid w:val="008767AF"/><w:rsid w:val="008770C6"/><w:rsid w:val="008772D2"/><w:rsid w:val="00877FA1"/><w:rsid w:val="008904B2"/><w:rsid w:val="008920A7"/><w:rsid w:val="00893800"/><w:rsid w:val="008960B3"/><w:rsid w:val="008A0FD2"/><w:rsid w:val="008A1842"/><w:rsid w:val="008A233C"/><w:rsid w:val="008A2483"/><w:rsid w:val="008A273C"/><w:rsid w:val="008A3F76"/><w:rsid w:val="008A44FD"/><w:rsid w:val="008A558A"/><w:rsid w:val="008A5D3C"/><w:rsid w:val="008A614B"/><w:rsid w:val="008A758E"/><w:rsid w:val="008A7DDD"/><w:rsid w:val="008B0073"/><w:rsid w:val="008B0E29"/><w:rsid w:val="008B0E49"/><w:rsid w:val="008B4D2F"/><w:rsid w:val="008B4DCF"/><w:rsid w:val="008B538D"/><w:rsid w:val="008B54C1"/><w:rsid w:val="008B626F"/><w:rsid w:val="008C00A7"/><w:rsid w:val="008C04D9"/><w:rsid w:val="008C16A0"/><w:rsid w:val="008C3051"/><w:rsid w:val="008C3246"/><w:rsid w:val="008C3327"/><w:rsid w:val="008C42DC"/><w:rsid w:val="008C76AC"/><w:rsid w:val="008C7767"/><w:rsid w:val="008C7D3F"/><w:rsid w:val="008D0564"/><w:rsid w:val="008D11BE"/><w:rsid w:val="008D173F"/><w:rsid w:val="008D3E5C"/><w:rsid w:val="008D53E0"/><w:rsid w:val="008E04CC"/><w:rsid w:val="008E1A94"/><w:rsid w:val="008E1E9C"/><w:rsid w:val="008E2769"/><w:rsid w:val="008E4319"/><w:rsid w:val="008E5C22"/><w:rsid w:val="008E7EE0"/><w:rsid w:val="008E7FAE"/><w:rsid w:val="008F3B99"/><w:rsid w:val="008F3C44"/><w:rsid w:val="008F490D"/><w:rsid w:val="008F54CF"/><w:rsid w:val="008F6354"/><w:rsid w:val="008F6756"/><w:rsid w:val="009027D7"/><w:rsid w:val="00902898"/><w:rsid w:val="00902D76"/><w:rsid w:val="00902EBE"/><w:rsid w:val="00902F2B"/><w:rsid w:val="00903CCD"/><w:rsid w:val="009047CA"/><w:rsid w:val="0090496A"/><w:rsid w:val="00905AA2"/><w:rsid w:val="00905D7E"/><w:rsid w:val="009067BF"/><w:rsid w:val="00906AEB"/><w:rsid w:val="00906F8F"/><w:rsid w:val="0091240F"/><w:rsid w:val="00913156"/><w:rsid w:val="009150B9"/><w:rsid w:val="00916CFF"/><w:rsid w:val="00917EF0"/><w:rsid w:val="00920306"/><w:rsid w:val="00922058"/><w:rsid w:val="00923D3D"/><w:rsid w:val="0092569C"/><w:rsid w:val="009257CB"/><w:rsid w:val="00925B49"/><w:rsid w:val="00925CF4"/><w:rsid w:val="0092608A"/><w:rsid w:val="00931827"/><w:rsid w:val="00931F4D"/><w:rsid w:val="009328A2"/><w:rsid w:val="00932BC5"/><w:rsid w:val="00932C7B"/><w:rsid w:val="00932EF0"/><w:rsid w:val="009335A8"/><w:rsid w:val="00933A58"/><w:rsid w:val="00933BD3"/><w:rsid w:val="00935ABD"/><w:rsid w:val="0093626A"/><w:rsid w:val="00936851"/><w:rsid w:val="00940092"/><w:rsid w:val="00940ED9"/><w:rsid w:val="00940F6D"/><w:rsid w:val="0094159D"/><w:rsid w:val="009418A4"/><w:rsid w:val="00942B1F"/><w:rsid w:val="0094568E"/><w:rsid w:val="00946ED8"/><w:rsid w:val="009479EB"/><w:rsid w:val="00952C20"/><w:rsid w:val="00953E11"/><w:rsid w:val="00954BE4"/><w:rsid w:val="00954D94"/><w:rsid w:val="00955A0A"/><w:rsid w:val="009561B1"/><w:rsid w:val="00956C8C"/><w:rsid w:val="00956D3A"/><w:rsid w:val="00957409"/><w:rsid w:val="009575D9"/><w:rsid w:val="00957685"/><w:rsid w:val="009578C0"/><w:rsid w:val="00960DB2"/><w:rsid w:val="00963E19"/><w:rsid w:val="00964A36"/><w:rsid w:val="00964F4D"/><w:rsid w:val="00966D44"/><w:rsid w:val="00967273"/><w:rsid w:val="00967E57"/><w:rsid w:val="0097027A"/><w:rsid w:val="00970588"/><w:rsid w:val="009715B8"/><w:rsid w:val="009723AB"/><w:rsid w:val="00972D71"/><w:rsid w:val="00975B50"/><w:rsid w:val="0097698B"/><w:rsid w:val="00976B28"/><w:rsid w:val="009779EA"/><w:rsid w:val="0098017E"/><w:rsid w:val="009808D9"/><w:rsid w:val="00980F02"/><w:rsid w:val="00981D06"/><w:rsid w:val="009849C7"/><w:rsid w:val="0098508C"/><w:rsid w:val="00986150"/><w:rsid w:val="009869E0"/><w:rsid w:val="009873FA"/><w:rsid w:val="00987E6A"/><w:rsid w:val="00990D7D"/><w:rsid w:val="00991444"/><w:rsid w:val="0099332F"/><w:rsid w:val="00993579"/><w:rsid w:val="00993727"/><w:rsid w:val="00993B76"/><w:rsid w:val="00994003"/><w:rsid w:val="009942BF"/><w:rsid w:val="009943B4"/><w:rsid w:val="0099465F"/><w:rsid w:val="00994839"/><w:rsid w:val="00995252"/><w:rsid w:val="0099641F"/><w:rsid w:val="00996D37"/><w:rsid w:val="00997502"/><w:rsid w:val="00997D65"/><w:rsid w:val="009A20F0"/><w:rsid w:val="009A2A31"/><w:rsid w:val="009A342E"/><w:rsid w:val="009A4F80"/><w:rsid w:val="009A5114"/><w:rsid w:val="009A6494"/><w:rsid w:val="009A6CA1"/><w:rsid w:val="009A7EC3"/><w:rsid w:val="009B0061"/><w:rsid w:val="009B0292"/><w:rsid w:val="009B1CC9"/><w:rsid w:val="009B22CD"/><w:rsid w:val="009B2686"/><w:rsid w:val="009B29D8"/><w:rsid w:val="009B2F3A"/><w:rsid w:val="009B33A4"/><w:rsid w:val="009B4556"/><w:rsid w:val="009B7A32"/><w:rsid w:val="009B7CD3"/><w:rsid w:val="009C1E0C"/><w:rsid w:val="009C232F"/><w:rsid w:val="009C261D"/><w:rsid w:val="009C26A0"/><w:rsid w:val="009C48B0"/><w:rsid w:val="009C4A41"/><w:rsid w:val="009C531A"/><w:rsid w:val="009C55D9"/><w:rsid w:val="009C5E53"/><w:rsid w:val="009C6FF9"/><w:rsid w:val="009C7668"/><w:rsid w:val="009D005D"/><w:rsid w:val="009D2EF5"/><w:rsid w:val="009D3B6D"/><w:rsid w:val="009D5E61"/><w:rsid w:val="009D5EA6"/><w:rsid w:val="009D65F0"/><w:rsid w:val="009D736A"/><w:rsid w:val="009D7B9F"/><w:rsid w:val="009E04F1"/><w:rsid w:val="009E1D6C"/><w:rsid w:val="009E287C"/><w:rsid w:val="009E5AC8"/><w:rsid w:val="009E6030"/><w:rsid w:val="009E6C1D"/><w:rsid w:val="009E736E"/><w:rsid w:val="009E7978"/><w:rsid w:val="009E7B22"/><w:rsid w:val="009F232A"/><w:rsid w:val="009F27B7"/><w:rsid w:val="009F3E13"/><w:rsid w:val="009F4B95"/><w:rsid w:val="009F55E4"/><w:rsid w:val="009F595E"/><w:rsid w:val="009F5D3A"/><w:rsid w:val="009F6B9E"/><w:rsid w:val="009F7AC4"/><w:rsid w:val="00A03466"/><w:rsid w:val="00A04B93"/><w:rsid w:val="00A0538B"/><w:rsid w:val="00A055D9"/><w:rsid w:val="00A0599F"/><w:rsid w:val="00A05A2B"/><w:rsid w:val="00A107E7"/><w:rsid w:val="00A118E5"/><w:rsid w:val="00A2001C"/><w:rsid w:val="00A204BA"/><w:rsid w:val="00A21294"/><w:rsid w:val="00A22498"/><w:rsid w:val="00A23871"/><w:rsid w:val="00A24152"/><w:rsid w:val="00A24288"/><w:rsid w:val="00A24613"/><w:rsid w:val="00A25BD4"/><w:rsid w:val="00A26219"/><w:rsid w:val="00A27A38"/><w:rsid w:val="00A31EE0"/><w:rsid w:val="00A32E37"/><w:rsid w:val="00A33D99"/><w:rsid w:val="00A351DC"/><w:rsid w:val="00A35A0D"/><w:rsid w:val="00A36B3C"/><w:rsid w:val="00A401DC"/><w:rsid w:val="00A40E96"/><w:rsid w:val="00A40EA9"/><w:rsid w:val="00A419B1"/><w:rsid w:val="00A42115"/><w:rsid w:val="00A441C1"/><w:rsid w:val="00A44FEF"/><w:rsid w:val="00A45F10"/><w:rsid w:val="00A50253"/><w:rsid w:val="00A50426"/><w:rsid w:val="00A50FA2"/><w:rsid w:val="00A51600"/><w:rsid w:val="00A51E3E"/><w:rsid w:val="00A53EB7"/><w:rsid w:val="00A54AFA"/><w:rsid w:val="00A55067"/><w:rsid w:val="00A55CB3"/><w:rsid w:val="00A577E9"/><w:rsid w:val="00A57C23"/><w:rsid w:val="00A60324"/><w:rsid w:val="00A60F39"/><w:rsid w:val="00A6153F"/><w:rsid w:val="00A616F9"/><w:rsid w:val="00A67EF0"/><w:rsid w:val="00A71536"/><w:rsid w:val="00A71AC8"/><w:rsid w:val="00A720F5"/><w:rsid w:val="00A729CA"/><w:rsid w:val="00A740B4"/><w:rsid w:val="00A74AAB"/><w:rsid w:val="00A752F6"/><w:rsid w:val="00A7743E"/><w:rsid w:val="00A779FE"/><w:rsid w:val="00A77DBD"/><w:rsid w:val="00A77EE8"/><w:rsid w:val="00A77F86"/><w:rsid w:val="00A77FCA"/><w:rsid w:val="00A812FE"/><w:rsid w:val="00A82F3E"/><w:rsid w:val="00A83860"/><w:rsid w:val="00A84BFD"/><w:rsid w:val="00A857AF"/><w:rsid w:val="00A85E45"/><w:rsid w:val="00A85ED5"/><w:rsid w:val="00A90F63"/><w:rsid w:val="00A92106"/><w:rsid w:val="00A92483"/><w:rsid w:val="00A926BF"/><w:rsid w:val="00A93663"/><w:rsid w:val="00A939BD"/><w:rsid w:val="00A93FB3"/><w:rsid w:val="00A9483A"/><w:rsid w:val="00A94AF4"/><w:rsid w:val="00AA17C5"/><w:rsid w:val="00AA1D9F"/><w:rsid w:val="00AA32C5"/><w:rsid w:val="00AA36ED"/><w:rsid w:val="00AA3EAD"/><w:rsid w:val="00AA57BE"/><w:rsid w:val="00AA5BA4"/><w:rsid w:val="00AA6102"/><w:rsid w:val="00AB08B2"/><w:rsid w:val="00AB0E71"/><w:rsid w:val="00AB129F"/><w:rsid w:val="00AB1384"/><w:rsid w:val="00AB1638"/><w:rsid w:val="00AB28A2"/><w:rsid w:val="00AB2951"/><w:rsid w:val="00AB319D"/><w:rsid w:val="00AB4B70"/><w:rsid w:val="00AB4DBD"/><w:rsid w:val="00AB7861"/><w:rsid w:val="00AC2BE3"/><w:rsid w:val="00AC3363"/><w:rsid w:val="00AC3673"/><w:rsid w:val="00AC4D05"/><w:rsid w:val="00AC5ADC"/><w:rsid w:val="00AC5E84"/><w:rsid w:val="00AC7B5A"/><w:rsid w:val="00AD21CE"/><w:rsid w:val="00AD2B99"/><w:rsid w:val="00AD3355"/><w:rsid w:val="00AD4B09"/><w:rsid w:val="00AD65CC"/><w:rsid w:val="00AD79CC"/><w:rsid w:val="00AE5A4C"/><w:rsid w:val="00AE7942"/><w:rsid w:val="00AE7BA0"/><w:rsid w:val="00AF0340"/><w:rsid w:val="00AF044D"/><w:rsid w:val="00AF2181"/><w:rsid w:val="00AF2B9E"/><w:rsid w:val="00AF3177"/><w:rsid w:val="00AF4897"/><w:rsid w:val="00AF5CE3"/><w:rsid w:val="00B00FAA"/><w:rsid w:val="00B01239"/><w:rsid w:val="00B01898"/><w:rsid w:val="00B03428"/><w:rsid w:val="00B037EC"/><w:rsid w:val="00B076BF"/><w:rsid w:val="00B10354"/><w:rsid w:val="00B11F95"/><w:rsid w:val="00B128B5"/><w:rsid w:val="00B1360D"/><w:rsid w:val="00B149B0"/><w:rsid w:val="00B20963"/><w:rsid w:val="00B2166E"/><w:rsid w:val="00B25209"/><w:rsid w:val="00B25790"/><w:rsid w:val="00B27311"/><w:rsid w:val="00B30870"/><w:rsid w:val="00B30AB1"/><w:rsid w:val="00B30E31"/><w:rsid w:val="00B30E4E"/><w:rsid w:val="00B31B7A"/><w:rsid w:val="00B31E6A"/><w:rsid w:val="00B32136"/><w:rsid w:val="00B32519"/><w:rsid w:val="00B339B7"/><w:rsid w:val="00B33E83"/><w:rsid w:val="00B34062"/><w:rsid w:val="00B34E3A"/><w:rsid w:val="00B37B08"/><w:rsid w:val="00B37FC9"/><w:rsid w:val="00B40E6E"/><w:rsid w:val="00B412EB"/><w:rsid w:val="00B417A9"/><w:rsid w:val="00B42F58"/><w:rsid w:val="00B453E0"/><w:rsid w:val="00B4638F"/><w:rsid w:val="00B46BE9"/><w:rsid w:val="00B46C43"/><w:rsid w:val="00B46E7F"/><w:rsid w:val="00B51F7C"/><w:rsid w:val="00B54410"/><w:rsid w:val="00B548D4"/><w:rsid w:val="00B54FF4"/><w:rsid w:val="00B57EDC"/><w:rsid w:val="00B6104D"/><w:rsid w:val="00B6241F"/><w:rsid w:val="00B628D9"/><w:rsid w:val="00B63659"/><w:rsid w:val="00B63BD6"/><w:rsid w:val="00B6519A"/><w:rsid w:val="00B670C0"/><w:rsid w:val="00B672E3"/><w:rsid w:val="00B72ECF"/><w:rsid w:val="00B730F2"/><w:rsid w:val="00B747DB"/><w:rsid w:val="00B74B1C"/><w:rsid w:val="00B75027"/><w:rsid w:val="00B810EA"/><w:rsid w:val="00B81706"/><w:rsid w:val="00B83405"/><w:rsid w:val="00B83B30"/><w:rsid w:val="00B84751"/><w:rsid w:val="00B84A22"/><w:rsid w:val="00B873A8"/><w:rsid w:val="00B923A4"/><w:rsid w:val="00B92502"/><w:rsid w:val="00B933F8"/><w:rsid w:val="00B949AA"/><w:rsid w:val="00B94E7C"/><w:rsid w:val="00BA06AA"/><w:rsid w:val="00BA1034"/><w:rsid w:val="00BA43FF"/><w:rsid w:val="00BA45A8"/><w:rsid w:val="00BA62D2"/><w:rsid w:val="00BA67DB"/><w:rsid w:val="00BB0374"/><w:rsid w:val="00BB096F"/><w:rsid w:val="00BB18C7"/><w:rsid w:val="00BB2A3F"/><w:rsid w:val="00BB31D8"/><w:rsid w:val="00BB4156"/><w:rsid w:val="00BB46D1"/><w:rsid w:val="00BB6B4E"/><w:rsid w:val="00BB6FAF"/><w:rsid w:val="00BC0E87"/><w:rsid w:val="00BC2020"/><w:rsid w:val="00BC2085"/><w:rsid w:val="00BC2477"/><w:rsid w:val="00BC2D53"/><w:rsid w:val="00BC2F81"/><w:rsid w:val="00BC3D4E"/><w:rsid w:val="00BC451E"/><w:rsid w:val="00BC527F"/><w:rsid w:val="00BC5630"/><w:rsid w:val="00BC5830"/><w:rsid w:val="00BC5887"/><w:rsid w:val="00BC7290"/><w:rsid w:val="00BC74D9"/><w:rsid w:val="00BC74DE"/><w:rsid w:val="00BD2D65"/><w:rsid w:val="00BD428C"/><w:rsid w:val="00BD48A8"/><w:rsid w:val="00BD5BAB"/><w:rsid w:val="00BD65F0"/><w:rsid w:val="00BD6E0F"/><w:rsid w:val="00BE060A"/><w:rsid w:val="00BE0A5A"/><w:rsid w:val="00BE0B5B"/><w:rsid w:val="00BE0C31"/><w:rsid w:val="00BE1C2D"/><w:rsid w:val="00BE22FB"/><w:rsid w:val="00BE335C"/><w:rsid w:val="00BE34C0"/><w:rsid w:val="00BE47B7"/><w:rsid w:val="00BE4BF7"/><w:rsid w:val="00BE4C29"/><w:rsid w:val="00BE5000"/><w:rsid w:val="00BE563A"/><w:rsid w:val="00BE5912"/><w:rsid w:val="00BE600D"/><w:rsid w:val="00BE741E"/><w:rsid w:val="00BE7DD5"/><w:rsid w:val="00BF4C4A"/><w:rsid w:val="00BF703E"/><w:rsid w:val="00C021CB"/><w:rsid w:val="00C034D0"/><w:rsid w:val="00C05826"/><w:rsid w:val="00C06709"/><w:rsid w:val="00C0676D"/><w:rsid w:val="00C068B9"/><w:rsid w:val="00C0763B"/><w:rsid w:val="00C07AE6"/><w:rsid w:val="00C1002C"/><w:rsid w:val="00C118F4"/><w:rsid w:val="00C1235C"/><w:rsid w:val="00C14D38"/><w:rsid w:val="00C15138"/><w:rsid w:val="00C1712B"/><w:rsid w:val="00C17530"/><w:rsid w:val="00C21294"/><w:rsid w:val="00C22165"/><w:rsid w:val="00C2265B"/><w:rsid w:val="00C22C5A"/><w:rsid w:val="00C23B6D"/><w:rsid w:val="00C25ABC"/><w:rsid w:val="00C25B34"/><w:rsid w:val="00C27146"/><w:rsid w:val="00C27965"/><w:rsid w:val="00C27FB2"/><w:rsid w:val="00C32DBF"/><w:rsid w:val="00C33984"/><w:rsid w:val="00C3573C"/><w:rsid w:val="00C35D2C"/><w:rsid w:val="00C37A25"/><w:rsid w:val="00C37DAA"/><w:rsid w:val="00C402B6"/><w:rsid w:val="00C41E2C"/><w:rsid w:val="00C41E79"/><w:rsid w:val="00C42176"/><w:rsid w:val="00C42A67"/><w:rsid w:val="00C42D50"/><w:rsid w:val="00C4393D"/><w:rsid w:val="00C44EC1"/><w:rsid w:val="00C4749B"/><w:rsid w:val="00C50249"/><w:rsid w:val="00C51C0C"/><w:rsid w:val="00C5362F"/><w:rsid w:val="00C53C7A"/><w:rsid w:val="00C5498D"/><w:rsid w:val="00C549C1"/><w:rsid w:val="00C55C86"/><w:rsid w:val="00C55F7D"/><w:rsid w:val="00C5765A"/><w:rsid w:val="00C57B57"/><w:rsid w:val="00C6078E"/><w:rsid w:val="00C6175C"/><w:rsid w:val="00C617B1"/><w:rsid w:val="00C62389"/><w:rsid w:val="00C6261A"/><w:rsid w:val="00C628DE"/><w:rsid w:val="00C6345D"/><w:rsid w:val="00C63966"/><w:rsid w:val="00C639C6"/><w:rsid w:val="00C63F11"/><w:rsid w:val="00C64976"/><w:rsid w:val="00C66B9E"/><w:rsid w:val="00C66C23"/><w:rsid w:val="00C67CDB"/><w:rsid w:val="00C67E54"/><w:rsid w:val="00C70719"/><w:rsid w:val="00C7089A"/><w:rsid w:val="00C746FF"/><w:rsid w:val="00C752E6"/><w:rsid w:val="00C769AD"/><w:rsid w:val="00C82E9B"/><w:rsid w:val="00C835AD"/><w:rsid w:val="00C83BF6"/><w:rsid w:val="00C853DA"/><w:rsid w:val="00C85528"/><w:rsid w:val="00C86B1E"/><w:rsid w:val="00C87047"/><w:rsid w:val="00C87A45"/><w:rsid w:val="00C87D9F"/><w:rsid w:val="00C9081C"/><w:rsid w:val="00C90B31"/><w:rsid w:val="00C91D56"/><w:rsid w:val="00C92936"/><w:rsid w:val="00C929D5"/><w:rsid w:val="00C931A4"/><w:rsid w:val="00C934CB"/><w:rsid w:val="00C93B5E"/><w:rsid w:val="00C94EEF"/><w:rsid w:val="00C96251"/><w:rsid w:val="00C96F9F"/><w:rsid w:val="00C97639"/><w:rsid w:val="00CA049E"/><w:rsid w:val="00CA22FD"/><w:rsid w:val="00CA2FB1"/><w:rsid w:val="00CA3137"/><w:rsid w:val="00CA5414"/><w:rsid w:val="00CA5CC0"/><w:rsid w:val="00CA6977"/><w:rsid w:val="00CA6F56"/><w:rsid w:val="00CB0054"/><w:rsid w:val="00CB0127"/><w:rsid w:val="00CB1BFA"/><w:rsid w:val="00CB2FBA"/><w:rsid w:val="00CB4E76"/><w:rsid w:val="00CB5071"/><w:rsid w:val="00CB6951"/><w:rsid w:val="00CC00C1"/><w:rsid w:val="00CC0126"/><w:rsid w:val="00CC015B"/><w:rsid w:val="00CC0442"/><w:rsid w:val="00CC1C36"/><w:rsid w:val="00CC2251"/><w:rsid w:val="00CC3238"/><w:rsid w:val="00CC4ACE"/><w:rsid w:val="00CD07C5"/><w:rsid w:val="00CD0985"/><w:rsid w:val="00CD0AF0"/><w:rsid w:val="00CD10E5"/><w:rsid w:val="00CD2EEB"/><w:rsid w:val="00CD2F07"/><w:rsid w:val="00CD3483"/><w:rsid w:val="00CD3834"/><w:rsid w:val="00CD3D0D"/><w:rsid w:val="00CD40AB"/><w:rsid w:val="00CD5646"/><w:rsid w:val="00CD5849"/><w:rsid w:val="00CD5D32"/><w:rsid w:val="00CD7529"/><w:rsid w:val="00CE13A9"/><w:rsid w:val="00CE3D15"/><w:rsid w:val="00CE451D"/><w:rsid w:val="00CE53F1"/><w:rsid w:val="00CE693D"/><w:rsid w:val="00CE7140"/><w:rsid w:val="00CE7752"/><w:rsid w:val="00CF07FA"/><w:rsid w:val="00CF0EBF"/><w:rsid w:val="00CF1E93"/><w:rsid w:val="00CF2700"/><w:rsid w:val="00CF3434"/><w:rsid w:val="00CF3514"/><w:rsid w:val="00CF44FD"/><w:rsid w:val="00CF4839"/><w:rsid w:val="00CF4E3C"/><w:rsid w:val="00CF6042"/><w:rsid w:val="00CF66D1"/><w:rsid w:val="00CF7FBB"/><w:rsid w:val="00D00D21"/><w:rsid w:val="00D00F62"/><w:rsid w:val="00D01046"/><w:rsid w:val="00D01B56"/><w:rsid w:val="00D0645A"/><w:rsid w:val="00D075AA"/><w:rsid w:val="00D10554"/><w:rsid w:val="00D10ECD"/><w:rsid w:val="00D11832"/><w:rsid w:val="00D12116"/><w:rsid w:val="00D12E09"/><w:rsid w:val="00D13958"/><w:rsid w:val="00D16005"/><w:rsid w:val="00D16147"/><w:rsid w:val="00D178F9"/><w:rsid w:val="00D17C81"/><w:rsid w:val="00D21965"/><w:rsid w:val="00D21EAF"/><w:rsid w:val="00D222FF"/><w:rsid w:val="00D2240C"/><w:rsid w:val="00D24003"/><w:rsid w:val="00D252F9"/><w:rsid w:val="00D25AF4"/><w:rsid w:val="00D25BB5"/><w:rsid w:val="00D26437"/><w:rsid w:val="00D26FA3"/><w:rsid w:val="00D27130"/><w:rsid w:val="00D3135E"/><w:rsid w:val="00D31875"/><w:rsid w:val="00D3342E"/><w:rsid w:val="00D33DE7"/><w:rsid w:val="00D3410A"/><w:rsid w:val="00D34B24"/><w:rsid w:val="00D34C34"/><w:rsid w:val="00D35B43"/><w:rsid w:val="00D35FAF"/><w:rsid w:val="00D366D1"/><w:rsid w:val="00D369F9"/><w:rsid w:val="00D36B9E"/><w:rsid w:val="00D37094"/><w:rsid w:val="00D40A05"/><w:rsid w:val="00D410B2"/><w:rsid w:val="00D41C77"/><w:rsid w:val="00D41DBF"/><w:rsid w:val="00D42F01"/><w:rsid w:val="00D43A56"/><w:rsid w:val="00D43D83"/><w:rsid w:val="00D4417C"/><w:rsid w:val="00D44D97"/><w:rsid w:val="00D4575D"/><w:rsid w:val="00D465FD"/><w:rsid w:val="00D46D70"/><w:rsid w:val="00D51B11"/><w:rsid w:val="00D51C6E"/><w:rsid w:val="00D544C1"/><w:rsid w:val="00D56665"/><w:rsid w:val="00D566AF"/><w:rsid w:val="00D57EC9"/><w:rsid w:val="00D614E0"/><w:rsid w:val="00D61AD6"/><w:rsid w:val="00D62E77"/><w:rsid w:val="00D637C4"/><w:rsid w:val="00D64053"/><w:rsid w:val="00D65EBD"/><w:rsid w:val="00D70ADF"/><w:rsid w:val="00D7190C"/><w:rsid w:val="00D73D2D"/><w:rsid w:val="00D74391"/><w:rsid w:val="00D764D3"/><w:rsid w:val="00D766C2"/><w:rsid w:val="00D77E4D"/><w:rsid w:val="00D800C9"/><w:rsid w:val="00D83C46"/><w:rsid w:val="00D84ABF"/><w:rsid w:val="00D860B9"/><w:rsid w:val="00D863AB"/><w:rsid w:val="00D866D2"/><w:rsid w:val="00D86EBD"/><w:rsid w:val="00D907D9"/><w:rsid w:val="00D90FD2"/><w:rsid w:val="00D9156D"/><w:rsid w:val="00D919FA"/><w:rsid w:val="00D91AB3"/><w:rsid w:val="00D92662"/><w:rsid w:val="00D92D21"/><w:rsid w:val="00D96558"/><w:rsid w:val="00D97CBD"/><w:rsid w:val="00DA0A43"/><w:rsid w:val="00DA156F"/><w:rsid w:val="00DA2409"/><w:rsid w:val="00DA3D5D"/><w:rsid w:val="00DA41AA"/><w:rsid w:val="00DA5500"/><w:rsid w:val="00DA6D50"/><w:rsid w:val="00DA7201"/><w:rsid w:val="00DB048A"/><w:rsid w:val="00DB282C"/><w:rsid w:val="00DB465C"/><w:rsid w:val="00DB5C58"/><w:rsid w:val="00DB5CFE"/><w:rsid w:val="00DB7A47"/><w:rsid w:val="00DC1543"/><w:rsid w:val="00DC2FB8"/><w:rsid w:val="00DC4D31"/><w:rsid w:val="00DC5419"/><w:rsid w:val="00DC5851"/><w:rsid w:val="00DC5DC0"/><w:rsid w:val="00DC626A"/><w:rsid w:val="00DC6337"/><w:rsid w:val="00DC76A6"/><w:rsid w:val="00DC7ED4"/><w:rsid w:val="00DD19C0"/><w:rsid w:val="00DD2CDB"/><w:rsid w:val="00DD2EE6"/><w:rsid w:val="00DD5925"/><w:rsid w:val="00DD5D75"/><w:rsid w:val="00DD7430"/><w:rsid w:val="00DD776D"/><w:rsid w:val="00DD79FF"/><w:rsid w:val="00DE0BEB"/><w:rsid w:val="00DE3CB5"/><w:rsid w:val="00DE45FC"/><w:rsid w:val="00DE4833"/><w:rsid w:val="00DF01A9"/><w:rsid w:val="00DF09D8"/><w:rsid w:val="00DF197D"/><w:rsid w:val="00DF2007"/><w:rsid w:val="00DF22EE"/><w:rsid w:val="00DF299C"/><w:rsid w:val="00DF305A"/><w:rsid w:val="00DF3BDD"/><w:rsid w:val="00DF5FB3"/><w:rsid w:val="00DF618F"/><w:rsid w:val="00E0155A"/><w:rsid w:val="00E01677"/><w:rsid w:val="00E01E24"/><w:rsid w:val="00E0221A"/><w:rsid w:val="00E03610"/><w:rsid w:val="00E04A41"/><w:rsid w:val="00E05552"/><w:rsid w:val="00E05993"/><w:rsid w:val="00E05F57"/><w:rsid w:val="00E061B3"/><w:rsid w:val="00E06C32"/><w:rsid w:val="00E12185"/><w:rsid w:val="00E12901"/><w:rsid w:val="00E12E11"/><w:rsid w:val="00E13F72"/><w:rsid w:val="00E14072"/><w:rsid w:val="00E14093"/><w:rsid w:val="00E1756B"/><w:rsid w:val="00E20562"/><w:rsid w:val="00E210CA"/><w:rsid w:val="00E21CB6"/><w:rsid w:val="00E21F6D"/><w:rsid w:val="00E22234"/><w:rsid w:val="00E23E0C"/><w:rsid w:val="00E2414F"/><w:rsid w:val="00E27AC3"/><w:rsid w:val="00E30266"/><w:rsid w:val="00E311D1"/><w:rsid w:val="00E3178E"/><w:rsid w:val="00E318D6"/><w:rsid w:val="00E31C2B"/><w:rsid w:val="00E3211F"/><w:rsid w:val="00E33C0E"/><w:rsid w:val="00E351FB"/><w:rsid w:val="00E35242"/><w:rsid w:val="00E3669C"/><w:rsid w:val="00E3782E"/><w:rsid w:val="00E42725"/><w:rsid w:val="00E42FA4"/><w:rsid w:val="00E42FF3"/><w:rsid w:val="00E4335E"/><w:rsid w:val="00E435A2"/><w:rsid w:val="00E43C5E"/><w:rsid w:val="00E44FF6"/><w:rsid w:val="00E47791"/><w:rsid w:val="00E478EA"/><w:rsid w:val="00E55656"/><w:rsid w:val="00E56921"/><w:rsid w:val="00E577B8"/><w:rsid w:val="00E57A1D"/><w:rsid w:val="00E57AF7"/><w:rsid w:val="00E60B68"/><w:rsid w:val="00E63CB1"/><w:rsid w:val="00E65A3E"/><w:rsid w:val="00E660A4"/><w:rsid w:val="00E66848"/><w:rsid w:val="00E66D22"/><w:rsid w:val="00E67202"/><w:rsid w:val="00E700A2"/><w:rsid w:val="00E721CD"/><w:rsid w:val="00E729BA"/><w:rsid w:val="00E73630"/><w:rsid w:val="00E738C2"/><w:rsid w:val="00E73A28"/><w:rsid w:val="00E73B34"/><w:rsid w:val="00E73D1E"/><w:rsid w:val="00E76236"/><w:rsid w:val="00E7677B"/><w:rsid w:val="00E8145C"/><w:rsid w:val="00E82EA6"/><w:rsid w:val="00E83482"/><w:rsid w:val="00E8599A"/><w:rsid w:val="00E85EB6"/><w:rsid w:val="00E85F1D"/><w:rsid w:val="00E878BB"/><w:rsid w:val="00E918A4"/><w:rsid w:val="00E92ED5"/><w:rsid w:val="00E96322"/><w:rsid w:val="00E97BE8"/><w:rsid w:val="00E97E16"/><w:rsid w:val="00EA050E"/><w:rsid w:val="00EA13DD"/><w:rsid w:val="00EA2D8A"/><w:rsid w:val="00EA4231"/><w:rsid w:val="00EA4F00"/><w:rsid w:val="00EA5499"/><w:rsid w:val="00EA652C"/><w:rsid w:val="00EA7450"/><w:rsid w:val="00EB1038"/><w:rsid w:val="00EB1C73"/><w:rsid w:val="00EB254D"/><w:rsid w:val="00EB367D"/><w:rsid w:val="00EB503E"/><w:rsid w:val="00EB6018"/><w:rsid w:val="00EB6A6C"/><w:rsid w:val="00EB6C58"/><w:rsid w:val="00EC1ACD"/><w:rsid w:val="00EC1F7E"/><w:rsid w:val="00EC34B6"/><w:rsid w:val="00EC37C9"/><w:rsid w:val="00EC4566"/><w:rsid w:val="00EC5DE7"/><w:rsid w:val="00EC7A46"/><w:rsid w:val="00ED2900"/><w:rsid w:val="00ED4A32"/><w:rsid w:val="00ED4E65"/><w:rsid w:val="00ED5237"/><w:rsid w:val="00ED575B"/><w:rsid w:val="00ED613C"/><w:rsid w:val="00ED6FE9"/><w:rsid w:val="00ED7B2C"/><w:rsid w:val="00EE2752"/><w:rsid w:val="00EE2F54"/><w:rsid w:val="00EE35C9"/><w:rsid w:val="00EE3A96"/><w:rsid w:val="00EE4A90"/><w:rsid w:val="00EE4FBE"/><w:rsid w:val="00EE7300"/><w:rsid w:val="00EE7F59"/><w:rsid w:val="00EF03D5"/><w:rsid w:val="00EF2645"/><w:rsid w:val="00EF2F2F"/><w:rsid w:val="00EF35F8"/><w:rsid w:val="00EF371C"/><w:rsid w:val="00EF5030"/><w:rsid w:val="00EF6222"/><w:rsid w:val="00EF66E1"/><w:rsid w:val="00EF6CBE"/><w:rsid w:val="00F01081"/><w:rsid w:val="00F01BFD"/><w:rsid w:val="00F047B0"/><w:rsid w:val="00F05341"/><w:rsid w:val="00F055EE"/><w:rsid w:val="00F059FD"/><w:rsid w:val="00F06514"/><w:rsid w:val="00F065F2"/><w:rsid w:val="00F075D3"/><w:rsid w:val="00F07677"/><w:rsid w:val="00F07C7A"/><w:rsid w:val="00F109BD"/><w:rsid w:val="00F12C7C"/><w:rsid w:val="00F13D47"/><w:rsid w:val="00F14055"/><w:rsid w:val="00F1432B"/><w:rsid w:val="00F1456E"/><w:rsid w:val="00F1472E"/><w:rsid w:val="00F16D09"/><w:rsid w:val="00F177E5"/><w:rsid w:val="00F17A73"/><w:rsid w:val="00F20BB6"/><w:rsid w:val="00F22C55"/><w:rsid w:val="00F23392"/><w:rsid w:val="00F23542"/><w:rsid w:val="00F23B70"/><w:rsid w:val="00F2450B"/><w:rsid w:val="00F25039"/><w:rsid w:val="00F25CBD"/><w:rsid w:val="00F2691D"/><w:rsid w:val="00F303F7"/><w:rsid w:val="00F3071F"/><w:rsid w:val="00F31E9A"/><w:rsid w:val="00F34ECE"/><w:rsid w:val="00F36290"/><w:rsid w:val="00F3677A"/><w:rsid w:val="00F3717B"/><w:rsid w:val="00F37F3F"/><w:rsid w:val="00F4082E"/><w:rsid w:val="00F40D4F"/><w:rsid w:val="00F415C0"/><w:rsid w:val="00F423A7"/><w:rsid w:val="00F42708"/><w:rsid w:val="00F43959"/><w:rsid w:val="00F43B48"/><w:rsid w:val="00F44722"/><w:rsid w:val="00F45283"/><w:rsid w:val="00F4587A"/><w:rsid w:val="00F45B5C"/><w:rsid w:val="00F47214"/><w:rsid w:val="00F52CEF"/><w:rsid w:val="00F5336C"/><w:rsid w:val="00F5379E"/><w:rsid w:val="00F53911"/><w:rsid w:val="00F55320"/><w:rsid w:val="00F57F5F"/><w:rsid w:val="00F644D9"/><w:rsid w:val="00F659F8"/><w:rsid w:val="00F65D53"/><w:rsid w:val="00F66B18"/><w:rsid w:val="00F66BFF"/><w:rsid w:val="00F66CE4"/><w:rsid w:val="00F67485"/><w:rsid w:val="00F675B2"/><w:rsid w:val="00F67E82"/><w:rsid w:val="00F71DAF"/><w:rsid w:val="00F744B0"/><w:rsid w:val="00F74B00"/><w:rsid w:val="00F76870"/><w:rsid w:val="00F80A1F"/><w:rsid w:val="00F80EE3"/><w:rsid w:val="00F87289"/><w:rsid w:val="00F8785D"/><w:rsid w:val="00F90728"/><w:rsid w:val="00F90B1C"/><w:rsid w:val="00F9129C"/><w:rsid w:val="00F92258"/><w:rsid w:val="00F92C3C"/><w:rsid w:val="00F93923"/><w:rsid w:val="00F94CA2"/><w:rsid w:val="00F95CE7"/><w:rsid w:val="00F96633"/><w:rsid w:val="00F97494"/><w:rsid w:val="00F97596"/><w:rsid w:val="00FA1602"/><w:rsid w:val="00FA20E2"/><w:rsid w:val="00FA2671"/><w:rsid w:val="00FA2CBE"/><w:rsid w:val="00FA32E4"/><w:rsid w:val="00FA3E89"/><w:rsid w:val="00FA5109"/><w:rsid w:val="00FA73B4"/><w:rsid w:val="00FA7B5F"/><w:rsid w:val="00FB229F"/><w:rsid w:val="00FB2BFF"/><w:rsid w:val="00FB3D79"/><w:rsid w:val="00FB4A33"/><w:rsid w:val="00FB7256"/><w:rsid w:val="00FB72AE"/><w:rsid w:val="00FC13B4"/><w:rsid w:val="00FC3A32"/><w:rsid w:val="00FC46EB"/><w:rsid w:val="00FC545A"/><w:rsid w:val="00FC6239"/><w:rsid w:val="00FC70EE"/><w:rsid w:val="00FC78DE"/><w:rsid w:val="00FD080D"/><w:rsid w:val="00FD2A2D"/><w:rsid w:val="00FD3322"/><w:rsid w:val="00FD3378"/><w:rsid w:val="00FD46B9"/><w:rsid w:val="00FD680E"/><w:rsid w:val="00FE2F5B"/><w:rsid w:val="00FE3B20"/><w:rsid w:val="00FE4597"/><w:rsid w:val="00FE45EF"/><w:rsid w:val="00FE6CC1"/><w:rsid w:val="00FE6FE6"/><w:rsid w:val="00FF1085"/><w:rsid w:val="00FF10D1"/><w:rsid w:val="00FF22ED"/><w:rsid w:val="00FF2EF0"/><w:rsid w:val="00FF3254"/><w:rsid w:val="00FF3609"/><w:rsid w:val="00FF661F"/></w:rsids><m:mathPr><m:mathFont m:val="Cambria Math"/><m:brkBin m:val="before"/><m:brkBinSub m:val="--"/><m:smallFrac m:val="0"/><m:dispDef/><m:lMargin m:val="0"/><m:rMargin m:val="0"/><m:defJc m:val="centerGroup"/><m:wrapIndent m:val="1440"/><m:intLim m:val="subSup"/><m:naryLim m:val="undOvr"/></m:mathPr><w:themeFontLang w:val="en-GB" w:bidi="he-IL"/><w:clrSchemeMapping w:bg1="light1" w:t1="dark1" w:bg2="light2" w:t2="dark2" w:accent1="accent1" w:accent2="accent2" w:accent3="accent3" w:accent4="accent4" w:accent5="accent5" w:accent6="accent6" w:hyperlink="hyperlink" w:followedHyperlink="followedHyperlink"/><w:shapeDefaults><o:shapedefaults v:ext="edit" spidmax="2050"/><o:shapelayout v:ext="edit"><o:idmap v:ext="edit" data="2"/></o:shapelayout></w:shapeDefaults><w:decimalSymbol w:val=","/><w:listSeparator w:val=","/><w14:docId w14:val="546651D3"/><w15:chartTrackingRefBased/><w15:docId w15:val="{9AE47289-7768-4522-A94B-5900C923F706}"/></w:settings>
