# Supplementary material for: Loss of Lamin A leads to the nuclear translocation of AGO2 and compromised RNA interference
Source: Nucleic Acids Res. 2024 Jul 12;52(16):9917–35. doi: 10.1093/nar/gkae589 (PMC11381323; doi:10.1093/nar/gkae589)
Supplement: gkae589_Supplemental_Files [file gkae589_supplemental_files.zip › Lobo and Nowak et al 31-May-2024 supplemental information/word/webSettings.xml]

<?xml version="1.0" encoding="UTF-8" standalone="yes"?>
<w:webSettings xmlns:mc="http://schemas.openxmlformats.org/markup-compatibility/2006" xmlns:r="http://schemas.openxmlformats.org/officeDocument/2006/relationships" xmlns:w="http://schemas.openxmlformats.org/wordprocessingml/2006/main" xmlns:w14="http://schemas.microsoft.com/office/word/2010/wordml" xmlns:w15="http://schemas.microsoft.com/office/word/2012/wordml" xmlns:w16cex="http://schemas.microsoft.com/office/word/2018/wordml/cex" xmlns:w16cid="http://schemas.microsoft.com/office/word/2016/wordml/cid" xmlns:w16="http://schemas.microsoft.com/office/word/2018/wordml" xmlns:w16sdtdh="http://schemas.microsoft.com/office/word/2020/wordml/sdtdatahash" xmlns:w16se="http://schemas.microsoft.com/office/word/2015/wordml/symex" mc:Ignorable="w14 w15 w16se w16cid w16 w16cex w16sdtdh"><w:divs><w:div w:id="34623601"><w:bodyDiv w:val="1"/><w:marLeft w:val="0"/><w:marRight w:val="0"/><w:marTop w:val="0"/><w:marBottom w:val="0"/><w:divBdr><w:top w:val="none" w:sz="0" w:space="0" w:color="auto"/><w:left w:val="none" w:sz="0" w:space="0" w:color="auto"/><w:bottom w:val="none" w:sz="0" w:space="0" w:color="auto"/><w:right w:val="none" w:sz="0" w:space="0" w:color="auto"/></w:divBdr></w:div><w:div w:id="73942612"><w:bodyDiv w:val="1"/><w:marLeft w:val="0"/><w:marRight w:val="0"/><w:marTop w:val="0"/><w:marBottom w:val="0"/><w:divBdr><w:top w:val="none" w:sz="0" w:space="0" w:color="auto"/><w:left w:val="none" w:sz="0" w:space="0" w:color="auto"/><w:bottom w:val="none" w:sz="0" w:space="0" w:color="auto"/><w:right w:val="none" w:sz="0" w:space="0" w:color="auto"/></w:divBdr></w:div><w:div w:id="86850042"><w:bodyDiv w:val="1"/><w:marLeft w:val="0"/><w:marRight w:val="0"/><w:marTop w:val="0"/><w:marBottom w:val="0"/><w:divBdr><w:top w:val="none" w:sz="0" w:space="0" w:color="auto"/><w:left w:val="none" w:sz="0" w:space="0" w:color="auto"/><w:bottom w:val="none" w:sz="0" w:space="0" w:color="auto"/><w:right w:val="none" w:sz="0" w:space="0" w:color="auto"/></w:divBdr><w:divsChild><w:div w:id="1724252700"><w:marLeft w:val="0"/><w:marRight w:val="0"/><w:marTop w:val="0"/><w:marBottom w:val="0"/><w:divBdr><w:top w:val="none" w:sz="0" w:space="0" w:color="auto"/><w:left w:val="none" w:sz="0" w:space="0" w:color="auto"/><w:bottom w:val="none" w:sz="0" w:space="0" w:color="auto"/><w:right w:val="none" w:sz="0" w:space="0" w:color="auto"/></w:divBdr></w:div></w:divsChild></w:div><w:div w:id="243146993"><w:bodyDiv w:val="1"/><w:marLeft w:val="0"/><w:marRight w:val="0"/><w:marTop w:val="0"/><w:marBottom w:val="0"/><w:divBdr><w:top w:val="none" w:sz="0" w:space="0" w:color="auto"/><w:left w:val="none" w:sz="0" w:space="0" w:color="auto"/><w:bottom w:val="none" w:sz="0" w:space="0" w:color="auto"/><w:right w:val="none" w:sz="0" w:space="0" w:color="auto"/></w:divBdr><w:divsChild><w:div w:id="2003700894"><w:marLeft w:val="0"/><w:marRight w:val="0"/><w:marTop w:val="0"/><w:marBottom w:val="0"/><w:divBdr><w:top w:val="none" w:sz="0" w:space="0" w:color="auto"/><w:left w:val="none" w:sz="0" w:space="0" w:color="auto"/><w:bottom w:val="none" w:sz="0" w:space="0" w:color="auto"/><w:right w:val="none" w:sz="0" w:space="0" w:color="auto"/></w:divBdr></w:div></w:divsChild></w:div><w:div w:id="248656409"><w:bodyDiv w:val="1"/><w:marLeft w:val="0"/><w:marRight w:val="0"/><w:marTop w:val="0"/><w:marBottom w:val="0"/><w:divBdr><w:top w:val="none" w:sz="0" w:space="0" w:color="auto"/><w:left w:val="none" w:sz="0" w:space="0" w:color="auto"/><w:bottom w:val="none" w:sz="0" w:space="0" w:color="auto"/><w:right w:val="none" w:sz="0" w:space="0" w:color="auto"/></w:divBdr><w:divsChild><w:div w:id="22438425"><w:marLeft w:val="0"/><w:marRight w:val="0"/><w:marTop w:val="0"/><w:marBottom w:val="0"/><w:divBdr><w:top w:val="none" w:sz="0" w:space="0" w:color="auto"/><w:left w:val="none" w:sz="0" w:space="0" w:color="auto"/><w:bottom w:val="none" w:sz="0" w:space="0" w:color="auto"/><w:right w:val="none" w:sz="0" w:space="0" w:color="auto"/></w:divBdr></w:div></w:divsChild></w:div><w:div w:id="260991169"><w:bodyDiv w:val="1"/><w:marLeft w:val="0"/><w:marRight w:val="0"/><w:marTop w:val="0"/><w:marBottom w:val="0"/><w:divBdr><w:top w:val="none" w:sz="0" w:space="0" w:color="auto"/><w:left w:val="none" w:sz="0" w:space="0" w:color="auto"/><w:bottom w:val="none" w:sz="0" w:space="0" w:color="auto"/><w:right w:val="none" w:sz="0" w:space="0" w:color="auto"/></w:divBdr><w:divsChild><w:div w:id="1969049829"><w:marLeft w:val="0"/><w:marRight w:val="0"/><w:marTop w:val="0"/><w:marBottom w:val="0"/><w:divBdr><w:top w:val="none" w:sz="0" w:space="0" w:color="auto"/><w:left w:val="none" w:sz="0" w:space="0" w:color="auto"/><w:bottom w:val="none" w:sz="0" w:space="0" w:color="auto"/><w:right w:val="none" w:sz="0" w:space="0" w:color="auto"/></w:divBdr></w:div></w:divsChild></w:div><w:div w:id="277302976"><w:bodyDiv w:val="1"/><w:marLeft w:val="0"/><w:marRight w:val="0"/><w:marTop w:val="0"/><w:marBottom w:val="0"/><w:divBdr><w:top w:val="none" w:sz="0" w:space="0" w:color="auto"/><w:left w:val="none" w:sz="0" w:space="0" w:color="auto"/><w:bottom w:val="none" w:sz="0" w:space="0" w:color="auto"/><w:right w:val="none" w:sz="0" w:space="0" w:color="auto"/></w:divBdr><w:divsChild><w:div w:id="1039669911"><w:marLeft w:val="0"/><w:marRight w:val="0"/><w:marTop w:val="0"/><w:marBottom w:val="0"/><w:divBdr><w:top w:val="none" w:sz="0" w:space="0" w:color="auto"/><w:left w:val="none" w:sz="0" w:space="0" w:color="auto"/><w:bottom w:val="none" w:sz="0" w:space="0" w:color="auto"/><w:right w:val="none" w:sz="0" w:space="0" w:color="auto"/></w:divBdr></w:div></w:divsChild></w:div><w:div w:id="304117483"><w:bodyDiv w:val="1"/><w:marLeft w:val="0"/><w:marRight w:val="0"/><w:marTop w:val="0"/><w:marBottom w:val="0"/><w:divBdr><w:top w:val="none" w:sz="0" w:space="0" w:color="auto"/><w:left w:val="none" w:sz="0" w:space="0" w:color="auto"/><w:bottom w:val="none" w:sz="0" w:space="0" w:color="auto"/><w:right w:val="none" w:sz="0" w:space="0" w:color="auto"/></w:divBdr><w:divsChild><w:div w:id="1955624655"><w:marLeft w:val="0"/><w:marRight w:val="0"/><w:marTop w:val="0"/><w:marBottom w:val="0"/><w:divBdr><w:top w:val="none" w:sz="0" w:space="0" w:color="auto"/><w:left w:val="none" w:sz="0" w:space="0" w:color="auto"/><w:bottom w:val="none" w:sz="0" w:space="0" w:color="auto"/><w:right w:val="none" w:sz="0" w:space="0" w:color="auto"/></w:divBdr></w:div></w:divsChild></w:div><w:div w:id="375665833"><w:bodyDiv w:val="1"/><w:marLeft w:val="0"/><w:marRight w:val="0"/><w:marTop w:val="0"/><w:marBottom w:val="0"/><w:divBdr><w:top w:val="none" w:sz="0" w:space="0" w:color="auto"/><w:left w:val="none" w:sz="0" w:space="0" w:color="auto"/><w:bottom w:val="none" w:sz="0" w:space="0" w:color="auto"/><w:right w:val="none" w:sz="0" w:space="0" w:color="auto"/></w:divBdr><w:divsChild><w:div w:id="542443968"><w:marLeft w:val="0"/><w:marRight w:val="0"/><w:marTop w:val="0"/><w:marBottom w:val="0"/><w:divBdr><w:top w:val="none" w:sz="0" w:space="0" w:color="auto"/><w:left w:val="none" w:sz="0" w:space="0" w:color="auto"/><w:bottom w:val="none" w:sz="0" w:space="0" w:color="auto"/><w:right w:val="none" w:sz="0" w:space="0" w:color="auto"/></w:divBdr></w:div></w:divsChild></w:div><w:div w:id="396782825"><w:bodyDiv w:val="1"/><w:marLeft w:val="0"/><w:marRight w:val="0"/><w:marTop w:val="0"/><w:marBottom w:val="0"/><w:divBdr><w:top w:val="none" w:sz="0" w:space="0" w:color="auto"/><w:left w:val="none" w:sz="0" w:space="0" w:color="auto"/><w:bottom w:val="none" w:sz="0" w:space="0" w:color="auto"/><w:right w:val="none" w:sz="0" w:space="0" w:color="auto"/></w:divBdr><w:divsChild><w:div w:id="88359487"><w:marLeft w:val="0"/><w:marRight w:val="0"/><w:marTop w:val="0"/><w:marBottom w:val="0"/><w:divBdr><w:top w:val="none" w:sz="0" w:space="0" w:color="auto"/><w:left w:val="none" w:sz="0" w:space="0" w:color="auto"/><w:bottom w:val="none" w:sz="0" w:space="0" w:color="auto"/><w:right w:val="none" w:sz="0" w:space="0" w:color="auto"/></w:divBdr></w:div></w:divsChild></w:div><w:div w:id="419067732"><w:bodyDiv w:val="1"/><w:marLeft w:val="0"/><w:marRight w:val="0"/><w:marTop w:val="0"/><w:marBottom w:val="0"/><w:divBdr><w:top w:val="none" w:sz="0" w:space="0" w:color="auto"/><w:left w:val="none" w:sz="0" w:space="0" w:color="auto"/><w:bottom w:val="none" w:sz="0" w:space="0" w:color="auto"/><w:right w:val="none" w:sz="0" w:space="0" w:color="auto"/></w:divBdr><w:divsChild><w:div w:id="1355767341"><w:marLeft w:val="0"/><w:marRight w:val="0"/><w:marTop w:val="0"/><w:marBottom w:val="0"/><w:divBdr><w:top w:val="none" w:sz="0" w:space="0" w:color="auto"/><w:left w:val="none" w:sz="0" w:space="0" w:color="auto"/><w:bottom w:val="none" w:sz="0" w:space="0" w:color="auto"/><w:right w:val="none" w:sz="0" w:space="0" w:color="auto"/></w:divBdr></w:div></w:divsChild></w:div><w:div w:id="464473659"><w:bodyDiv w:val="1"/><w:marLeft w:val="0"/><w:marRight w:val="0"/><w:marTop w:val="0"/><w:marBottom w:val="0"/><w:divBdr><w:top w:val="none" w:sz="0" w:space="0" w:color="auto"/><w:left w:val="none" w:sz="0" w:space="0" w:color="auto"/><w:bottom w:val="none" w:sz="0" w:space="0" w:color="auto"/><w:right w:val="none" w:sz="0" w:space="0" w:color="auto"/></w:divBdr></w:div><w:div w:id="468984578"><w:bodyDiv w:val="1"/><w:marLeft w:val="0"/><w:marRight w:val="0"/><w:marTop w:val="0"/><w:marBottom w:val="0"/><w:divBdr><w:top w:val="none" w:sz="0" w:space="0" w:color="auto"/><w:left w:val="none" w:sz="0" w:space="0" w:color="auto"/><w:bottom w:val="none" w:sz="0" w:space="0" w:color="auto"/><w:right w:val="none" w:sz="0" w:space="0" w:color="auto"/></w:divBdr><w:divsChild><w:div w:id="1454137101"><w:marLeft w:val="0"/><w:marRight w:val="0"/><w:marTop w:val="0"/><w:marBottom w:val="0"/><w:divBdr><w:top w:val="none" w:sz="0" w:space="0" w:color="auto"/><w:left w:val="none" w:sz="0" w:space="0" w:color="auto"/><w:bottom w:val="none" w:sz="0" w:space="0" w:color="auto"/><w:right w:val="none" w:sz="0" w:space="0" w:color="auto"/></w:divBdr></w:div></w:divsChild></w:div><w:div w:id="538082380"><w:bodyDiv w:val="1"/><w:marLeft w:val="0"/><w:marRight w:val="0"/><w:marTop w:val="0"/><w:marBottom w:val="0"/><w:divBdr><w:top w:val="none" w:sz="0" w:space="0" w:color="auto"/><w:left w:val="none" w:sz="0" w:space="0" w:color="auto"/><w:bottom w:val="none" w:sz="0" w:space="0" w:color="auto"/><w:right w:val="none" w:sz="0" w:space="0" w:color="auto"/></w:divBdr><w:divsChild><w:div w:id="296884216"><w:marLeft w:val="0"/><w:marRight w:val="0"/><w:marTop w:val="0"/><w:marBottom w:val="0"/><w:divBdr><w:top w:val="none" w:sz="0" w:space="0" w:color="auto"/><w:left w:val="none" w:sz="0" w:space="0" w:color="auto"/><w:bottom w:val="none" w:sz="0" w:space="0" w:color="auto"/><w:right w:val="none" w:sz="0" w:space="0" w:color="auto"/></w:divBdr></w:div></w:divsChild></w:div><w:div w:id="551622497"><w:bodyDiv w:val="1"/><w:marLeft w:val="0"/><w:marRight w:val="0"/><w:marTop w:val="0"/><w:marBottom w:val="0"/><w:divBdr><w:top w:val="none" w:sz="0" w:space="0" w:color="auto"/><w:left w:val="none" w:sz="0" w:space="0" w:color="auto"/><w:bottom w:val="none" w:sz="0" w:space="0" w:color="auto"/><w:right w:val="none" w:sz="0" w:space="0" w:color="auto"/></w:divBdr><w:divsChild><w:div w:id="395666183"><w:marLeft w:val="0"/><w:marRight w:val="0"/><w:marTop w:val="0"/><w:marBottom w:val="0"/><w:divBdr><w:top w:val="none" w:sz="0" w:space="0" w:color="auto"/><w:left w:val="none" w:sz="0" w:space="0" w:color="auto"/><w:bottom w:val="none" w:sz="0" w:space="0" w:color="auto"/><w:right w:val="none" w:sz="0" w:space="0" w:color="auto"/></w:divBdr></w:div></w:divsChild></w:div><w:div w:id="575675798"><w:bodyDiv w:val="1"/><w:marLeft w:val="0"/><w:marRight w:val="0"/><w:marTop w:val="0"/><w:marBottom w:val="0"/><w:divBdr><w:top w:val="none" w:sz="0" w:space="0" w:color="auto"/><w:left w:val="none" w:sz="0" w:space="0" w:color="auto"/><w:bottom w:val="none" w:sz="0" w:space="0" w:color="auto"/><w:right w:val="none" w:sz="0" w:space="0" w:color="auto"/></w:divBdr><w:divsChild><w:div w:id="1292054112"><w:marLeft w:val="0"/><w:marRight w:val="0"/><w:marTop w:val="0"/><w:marBottom w:val="0"/><w:divBdr><w:top w:val="none" w:sz="0" w:space="0" w:color="auto"/><w:left w:val="none" w:sz="0" w:space="0" w:color="auto"/><w:bottom w:val="none" w:sz="0" w:space="0" w:color="auto"/><w:right w:val="none" w:sz="0" w:space="0" w:color="auto"/></w:divBdr></w:div></w:divsChild></w:div><w:div w:id="642390299"><w:bodyDiv w:val="1"/><w:marLeft w:val="0"/><w:marRight w:val="0"/><w:marTop w:val="0"/><w:marBottom w:val="0"/><w:divBdr><w:top w:val="none" w:sz="0" w:space="0" w:color="auto"/><w:left w:val="none" w:sz="0" w:space="0" w:color="auto"/><w:bottom w:val="none" w:sz="0" w:space="0" w:color="auto"/><w:right w:val="none" w:sz="0" w:space="0" w:color="auto"/></w:divBdr><w:divsChild><w:div w:id="616065629"><w:marLeft w:val="0"/><w:marRight w:val="0"/><w:marTop w:val="0"/><w:marBottom w:val="0"/><w:divBdr><w:top w:val="none" w:sz="0" w:space="0" w:color="auto"/><w:left w:val="none" w:sz="0" w:space="0" w:color="auto"/><w:bottom w:val="none" w:sz="0" w:space="0" w:color="auto"/><w:right w:val="none" w:sz="0" w:space="0" w:color="auto"/></w:divBdr></w:div></w:divsChild></w:div><w:div w:id="646740472"><w:bodyDiv w:val="1"/><w:marLeft w:val="0"/><w:marRight w:val="0"/><w:marTop w:val="0"/><w:marBottom w:val="0"/><w:divBdr><w:top w:val="none" w:sz="0" w:space="0" w:color="auto"/><w:left w:val="none" w:sz="0" w:space="0" w:color="auto"/><w:bottom w:val="none" w:sz="0" w:space="0" w:color="auto"/><w:right w:val="none" w:sz="0" w:space="0" w:color="auto"/></w:divBdr></w:div><w:div w:id="662273810"><w:bodyDiv w:val="1"/><w:marLeft w:val="0"/><w:marRight w:val="0"/><w:marTop w:val="0"/><w:marBottom w:val="0"/><w:divBdr><w:top w:val="none" w:sz="0" w:space="0" w:color="auto"/><w:left w:val="none" w:sz="0" w:space="0" w:color="auto"/><w:bottom w:val="none" w:sz="0" w:space="0" w:color="auto"/><w:right w:val="none" w:sz="0" w:space="0" w:color="auto"/></w:divBdr></w:div><w:div w:id="732855447"><w:bodyDiv w:val="1"/><w:marLeft w:val="0"/><w:marRight w:val="0"/><w:marTop w:val="0"/><w:marBottom w:val="0"/><w:divBdr><w:top w:val="none" w:sz="0" w:space="0" w:color="auto"/><w:left w:val="none" w:sz="0" w:space="0" w:color="auto"/><w:bottom w:val="none" w:sz="0" w:space="0" w:color="auto"/><w:right w:val="none" w:sz="0" w:space="0" w:color="auto"/></w:divBdr><w:divsChild><w:div w:id="848788646"><w:marLeft w:val="0"/><w:marRight w:val="0"/><w:marTop w:val="0"/><w:marBottom w:val="0"/><w:divBdr><w:top w:val="none" w:sz="0" w:space="0" w:color="auto"/><w:left w:val="none" w:sz="0" w:space="0" w:color="auto"/><w:bottom w:val="none" w:sz="0" w:space="0" w:color="auto"/><w:right w:val="none" w:sz="0" w:space="0" w:color="auto"/></w:divBdr></w:div></w:divsChild></w:div><w:div w:id="749430991"><w:bodyDiv w:val="1"/><w:marLeft w:val="0"/><w:marRight w:val="0"/><w:marTop w:val="0"/><w:marBottom w:val="0"/><w:divBdr><w:top w:val="none" w:sz="0" w:space="0" w:color="auto"/><w:left w:val="none" w:sz="0" w:space="0" w:color="auto"/><w:bottom w:val="none" w:sz="0" w:space="0" w:color="auto"/><w:right w:val="none" w:sz="0" w:space="0" w:color="auto"/></w:divBdr><w:divsChild><w:div w:id="1679113905"><w:marLeft w:val="0"/><w:marRight w:val="0"/><w:marTop w:val="0"/><w:marBottom w:val="0"/><w:divBdr><w:top w:val="none" w:sz="0" w:space="0" w:color="auto"/><w:left w:val="none" w:sz="0" w:space="0" w:color="auto"/><w:bottom w:val="none" w:sz="0" w:space="0" w:color="auto"/><w:right w:val="none" w:sz="0" w:space="0" w:color="auto"/></w:divBdr></w:div></w:divsChild></w:div><w:div w:id="760562722"><w:bodyDiv w:val="1"/><w:marLeft w:val="0"/><w:marRight w:val="0"/><w:marTop w:val="0"/><w:marBottom w:val="0"/><w:divBdr><w:top w:val="none" w:sz="0" w:space="0" w:color="auto"/><w:left w:val="none" w:sz="0" w:space="0" w:color="auto"/><w:bottom w:val="none" w:sz="0" w:space="0" w:color="auto"/><w:right w:val="none" w:sz="0" w:space="0" w:color="auto"/></w:divBdr><w:divsChild><w:div w:id="180707533"><w:marLeft w:val="0"/><w:marRight w:val="0"/><w:marTop w:val="0"/><w:marBottom w:val="0"/><w:divBdr><w:top w:val="none" w:sz="0" w:space="0" w:color="auto"/><w:left w:val="none" w:sz="0" w:space="0" w:color="auto"/><w:bottom w:val="none" w:sz="0" w:space="0" w:color="auto"/><w:right w:val="none" w:sz="0" w:space="0" w:color="auto"/></w:divBdr></w:div></w:divsChild></w:div><w:div w:id="826018656"><w:bodyDiv w:val="1"/><w:marLeft w:val="0"/><w:marRight w:val="0"/><w:marTop w:val="0"/><w:marBottom w:val="0"/><w:divBdr><w:top w:val="none" w:sz="0" w:space="0" w:color="auto"/><w:left w:val="none" w:sz="0" w:space="0" w:color="auto"/><w:bottom w:val="none" w:sz="0" w:space="0" w:color="auto"/><w:right w:val="none" w:sz="0" w:space="0" w:color="auto"/></w:divBdr><w:divsChild><w:div w:id="956646009"><w:marLeft w:val="0"/><w:marRight w:val="0"/><w:marTop w:val="0"/><w:marBottom w:val="0"/><w:divBdr><w:top w:val="none" w:sz="0" w:space="0" w:color="auto"/><w:left w:val="none" w:sz="0" w:space="0" w:color="auto"/><w:bottom w:val="none" w:sz="0" w:space="0" w:color="auto"/><w:right w:val="none" w:sz="0" w:space="0" w:color="auto"/></w:divBdr></w:div></w:divsChild></w:div><w:div w:id="1070927312"><w:bodyDiv w:val="1"/><w:marLeft w:val="0"/><w:marRight w:val="0"/><w:marTop w:val="0"/><w:marBottom w:val="0"/><w:divBdr><w:top w:val="none" w:sz="0" w:space="0" w:color="auto"/><w:left w:val="none" w:sz="0" w:space="0" w:color="auto"/><w:bottom w:val="none" w:sz="0" w:space="0" w:color="auto"/><w:right w:val="none" w:sz="0" w:space="0" w:color="auto"/></w:divBdr><w:divsChild><w:div w:id="1766266469"><w:marLeft w:val="0"/><w:marRight w:val="0"/><w:marTop w:val="0"/><w:marBottom w:val="0"/><w:divBdr><w:top w:val="none" w:sz="0" w:space="0" w:color="auto"/><w:left w:val="none" w:sz="0" w:space="0" w:color="auto"/><w:bottom w:val="none" w:sz="0" w:space="0" w:color="auto"/><w:right w:val="none" w:sz="0" w:space="0" w:color="auto"/></w:divBdr></w:div></w:divsChild></w:div><w:div w:id="1072846923"><w:bodyDiv w:val="1"/><w:marLeft w:val="0"/><w:marRight w:val="0"/><w:marTop w:val="0"/><w:marBottom w:val="0"/><w:divBdr><w:top w:val="none" w:sz="0" w:space="0" w:color="auto"/><w:left w:val="none" w:sz="0" w:space="0" w:color="auto"/><w:bottom w:val="none" w:sz="0" w:space="0" w:color="auto"/><w:right w:val="none" w:sz="0" w:space="0" w:color="auto"/></w:divBdr><w:divsChild><w:div w:id="344289319"><w:marLeft w:val="0"/><w:marRight w:val="0"/><w:marTop w:val="0"/><w:marBottom w:val="0"/><w:divBdr><w:top w:val="none" w:sz="0" w:space="0" w:color="auto"/><w:left w:val="none" w:sz="0" w:space="0" w:color="auto"/><w:bottom w:val="none" w:sz="0" w:space="0" w:color="auto"/><w:right w:val="none" w:sz="0" w:space="0" w:color="auto"/></w:divBdr></w:div></w:divsChild></w:div><w:div w:id="1190800678"><w:bodyDiv w:val="1"/><w:marLeft w:val="0"/><w:marRight w:val="0"/><w:marTop w:val="0"/><w:marBottom w:val="0"/><w:divBdr><w:top w:val="none" w:sz="0" w:space="0" w:color="auto"/><w:left w:val="none" w:sz="0" w:space="0" w:color="auto"/><w:bottom w:val="none" w:sz="0" w:space="0" w:color="auto"/><w:right w:val="none" w:sz="0" w:space="0" w:color="auto"/></w:divBdr><w:divsChild><w:div w:id="2045787129"><w:marLeft w:val="0"/><w:marRight w:val="0"/><w:marTop w:val="0"/><w:marBottom w:val="0"/><w:divBdr><w:top w:val="none" w:sz="0" w:space="0" w:color="auto"/><w:left w:val="none" w:sz="0" w:space="0" w:color="auto"/><w:bottom w:val="none" w:sz="0" w:space="0" w:color="auto"/><w:right w:val="none" w:sz="0" w:space="0" w:color="auto"/></w:divBdr></w:div></w:divsChild></w:div><w:div w:id="1231303988"><w:bodyDiv w:val="1"/><w:marLeft w:val="0"/><w:marRight w:val="0"/><w:marTop w:val="0"/><w:marBottom w:val="0"/><w:divBdr><w:top w:val="none" w:sz="0" w:space="0" w:color="auto"/><w:left w:val="none" w:sz="0" w:space="0" w:color="auto"/><w:bottom w:val="none" w:sz="0" w:space="0" w:color="auto"/><w:right w:val="none" w:sz="0" w:space="0" w:color="auto"/></w:divBdr></w:div><w:div w:id="1286346500"><w:bodyDiv w:val="1"/><w:marLeft w:val="0"/><w:marRight w:val="0"/><w:marTop w:val="0"/><w:marBottom w:val="0"/><w:divBdr><w:top w:val="none" w:sz="0" w:space="0" w:color="auto"/><w:left w:val="none" w:sz="0" w:space="0" w:color="auto"/><w:bottom w:val="none" w:sz="0" w:space="0" w:color="auto"/><w:right w:val="none" w:sz="0" w:space="0" w:color="auto"/></w:divBdr><w:divsChild><w:div w:id="1218005129"><w:marLeft w:val="0"/><w:marRight w:val="0"/><w:marTop w:val="0"/><w:marBottom w:val="0"/><w:divBdr><w:top w:val="none" w:sz="0" w:space="0" w:color="auto"/><w:left w:val="none" w:sz="0" w:space="0" w:color="auto"/><w:bottom w:val="none" w:sz="0" w:space="0" w:color="auto"/><w:right w:val="none" w:sz="0" w:space="0" w:color="auto"/></w:divBdr></w:div></w:divsChild></w:div><w:div w:id="1290473337"><w:bodyDiv w:val="1"/><w:marLeft w:val="0"/><w:marRight w:val="0"/><w:marTop w:val="0"/><w:marBottom w:val="0"/><w:divBdr><w:top w:val="none" w:sz="0" w:space="0" w:color="auto"/><w:left w:val="none" w:sz="0" w:space="0" w:color="auto"/><w:bottom w:val="none" w:sz="0" w:space="0" w:color="auto"/><w:right w:val="none" w:sz="0" w:space="0" w:color="auto"/></w:divBdr><w:divsChild><w:div w:id="466052655"><w:marLeft w:val="0"/><w:marRight w:val="0"/><w:marTop w:val="0"/><w:marBottom w:val="0"/><w:divBdr><w:top w:val="none" w:sz="0" w:space="0" w:color="auto"/><w:left w:val="none" w:sz="0" w:space="0" w:color="auto"/><w:bottom w:val="none" w:sz="0" w:space="0" w:color="auto"/><w:right w:val="none" w:sz="0" w:space="0" w:color="auto"/></w:divBdr></w:div></w:divsChild></w:div><w:div w:id="1341735616"><w:bodyDiv w:val="1"/><w:marLeft w:val="0"/><w:marRight w:val="0"/><w:marTop w:val="0"/><w:marBottom w:val="0"/><w:divBdr><w:top w:val="none" w:sz="0" w:space="0" w:color="auto"/><w:left w:val="none" w:sz="0" w:space="0" w:color="auto"/><w:bottom w:val="none" w:sz="0" w:space="0" w:color="auto"/><w:right w:val="none" w:sz="0" w:space="0" w:color="auto"/></w:divBdr><w:divsChild><w:div w:id="1800682539"><w:marLeft w:val="0"/><w:marRight w:val="0"/><w:marTop w:val="0"/><w:marBottom w:val="0"/><w:divBdr><w:top w:val="none" w:sz="0" w:space="0" w:color="auto"/><w:left w:val="none" w:sz="0" w:space="0" w:color="auto"/><w:bottom w:val="none" w:sz="0" w:space="0" w:color="auto"/><w:right w:val="none" w:sz="0" w:space="0" w:color="auto"/></w:divBdr></w:div></w:divsChild></w:div><w:div w:id="1345941187"><w:bodyDiv w:val="1"/><w:marLeft w:val="0"/><w:marRight w:val="0"/><w:marTop w:val="0"/><w:marBottom w:val="0"/><w:divBdr><w:top w:val="none" w:sz="0" w:space="0" w:color="auto"/><w:left w:val="none" w:sz="0" w:space="0" w:color="auto"/><w:bottom w:val="none" w:sz="0" w:space="0" w:color="auto"/><w:right w:val="none" w:sz="0" w:space="0" w:color="auto"/></w:divBdr><w:divsChild><w:div w:id="1457676313"><w:marLeft w:val="0"/><w:marRight w:val="0"/><w:marTop w:val="0"/><w:marBottom w:val="0"/><w:divBdr><w:top w:val="none" w:sz="0" w:space="0" w:color="auto"/><w:left w:val="none" w:sz="0" w:space="0" w:color="auto"/><w:bottom w:val="none" w:sz="0" w:space="0" w:color="auto"/><w:right w:val="none" w:sz="0" w:space="0" w:color="auto"/></w:divBdr></w:div></w:divsChild></w:div><w:div w:id="1362822315"><w:bodyDiv w:val="1"/><w:marLeft w:val="0"/><w:marRight w:val="0"/><w:marTop w:val="0"/><w:marBottom w:val="0"/><w:divBdr><w:top w:val="none" w:sz="0" w:space="0" w:color="auto"/><w:left w:val="none" w:sz="0" w:space="0" w:color="auto"/><w:bottom w:val="none" w:sz="0" w:space="0" w:color="auto"/><w:right w:val="none" w:sz="0" w:space="0" w:color="auto"/></w:divBdr><w:divsChild><w:div w:id="118190904"><w:marLeft w:val="0"/><w:marRight w:val="0"/><w:marTop w:val="0"/><w:marBottom w:val="0"/><w:divBdr><w:top w:val="none" w:sz="0" w:space="0" w:color="auto"/><w:left w:val="none" w:sz="0" w:space="0" w:color="auto"/><w:bottom w:val="none" w:sz="0" w:space="0" w:color="auto"/><w:right w:val="none" w:sz="0" w:space="0" w:color="auto"/></w:divBdr></w:div></w:divsChild></w:div><w:div w:id="1407069759"><w:bodyDiv w:val="1"/><w:marLeft w:val="0"/><w:marRight w:val="0"/><w:marTop w:val="0"/><w:marBottom w:val="0"/><w:divBdr><w:top w:val="none" w:sz="0" w:space="0" w:color="auto"/><w:left w:val="none" w:sz="0" w:space="0" w:color="auto"/><w:bottom w:val="none" w:sz="0" w:space="0" w:color="auto"/><w:right w:val="none" w:sz="0" w:space="0" w:color="auto"/></w:divBdr><w:divsChild><w:div w:id="1410466872"><w:marLeft w:val="0"/><w:marRight w:val="0"/><w:marTop w:val="0"/><w:marBottom w:val="0"/><w:divBdr><w:top w:val="none" w:sz="0" w:space="0" w:color="auto"/><w:left w:val="none" w:sz="0" w:space="0" w:color="auto"/><w:bottom w:val="none" w:sz="0" w:space="0" w:color="auto"/><w:right w:val="none" w:sz="0" w:space="0" w:color="auto"/></w:divBdr></w:div></w:divsChild></w:div><w:div w:id="1449861220"><w:bodyDiv w:val="1"/><w:marLeft w:val="0"/><w:marRight w:val="0"/><w:marTop w:val="0"/><w:marBottom w:val="0"/><w:divBdr><w:top w:val="none" w:sz="0" w:space="0" w:color="auto"/><w:left w:val="none" w:sz="0" w:space="0" w:color="auto"/><w:bottom w:val="none" w:sz="0" w:space="0" w:color="auto"/><w:right w:val="none" w:sz="0" w:space="0" w:color="auto"/></w:divBdr><w:divsChild><w:div w:id="1686516995"><w:marLeft w:val="0"/><w:marRight w:val="0"/><w:marTop w:val="0"/><w:marBottom w:val="0"/><w:divBdr><w:top w:val="none" w:sz="0" w:space="0" w:color="auto"/><w:left w:val="none" w:sz="0" w:space="0" w:color="auto"/><w:bottom w:val="none" w:sz="0" w:space="0" w:color="auto"/><w:right w:val="none" w:sz="0" w:space="0" w:color="auto"/></w:divBdr></w:div></w:divsChild></w:div><w:div w:id="1453749147"><w:bodyDiv w:val="1"/><w:marLeft w:val="0"/><w:marRight w:val="0"/><w:marTop w:val="0"/><w:marBottom w:val="0"/><w:divBdr><w:top w:val="none" w:sz="0" w:space="0" w:color="auto"/><w:left w:val="none" w:sz="0" w:space="0" w:color="auto"/><w:bottom w:val="none" w:sz="0" w:space="0" w:color="auto"/><w:right w:val="none" w:sz="0" w:space="0" w:color="auto"/></w:divBdr><w:divsChild><w:div w:id="961351853"><w:marLeft w:val="0"/><w:marRight w:val="0"/><w:marTop w:val="0"/><w:marBottom w:val="0"/><w:divBdr><w:top w:val="none" w:sz="0" w:space="0" w:color="auto"/><w:left w:val="none" w:sz="0" w:space="0" w:color="auto"/><w:bottom w:val="none" w:sz="0" w:space="0" w:color="auto"/><w:right w:val="none" w:sz="0" w:space="0" w:color="auto"/></w:divBdr></w:div></w:divsChild></w:div><w:div w:id="1488404428"><w:bodyDiv w:val="1"/><w:marLeft w:val="0"/><w:marRight w:val="0"/><w:marTop w:val="0"/><w:marBottom w:val="0"/><w:divBdr><w:top w:val="none" w:sz="0" w:space="0" w:color="auto"/><w:left w:val="none" w:sz="0" w:space="0" w:color="auto"/><w:bottom w:val="none" w:sz="0" w:space="0" w:color="auto"/><w:right w:val="none" w:sz="0" w:space="0" w:color="auto"/></w:divBdr><w:divsChild><w:div w:id="1845853332"><w:marLeft w:val="0"/><w:marRight w:val="0"/><w:marTop w:val="0"/><w:marBottom w:val="0"/><w:divBdr><w:top w:val="none" w:sz="0" w:space="0" w:color="auto"/><w:left w:val="none" w:sz="0" w:space="0" w:color="auto"/><w:bottom w:val="none" w:sz="0" w:space="0" w:color="auto"/><w:right w:val="none" w:sz="0" w:space="0" w:color="auto"/></w:divBdr></w:div></w:divsChild></w:div><w:div w:id="1494833629"><w:bodyDiv w:val="1"/><w:marLeft w:val="0"/><w:marRight w:val="0"/><w:marTop w:val="0"/><w:marBottom w:val="0"/><w:divBdr><w:top w:val="none" w:sz="0" w:space="0" w:color="auto"/><w:left w:val="none" w:sz="0" w:space="0" w:color="auto"/><w:bottom w:val="none" w:sz="0" w:space="0" w:color="auto"/><w:right w:val="none" w:sz="0" w:space="0" w:color="auto"/></w:divBdr><w:divsChild><w:div w:id="1837114580"><w:marLeft w:val="0"/><w:marRight w:val="0"/><w:marTop w:val="0"/><w:marBottom w:val="0"/><w:divBdr><w:top w:val="none" w:sz="0" w:space="0" w:color="auto"/><w:left w:val="none" w:sz="0" w:space="0" w:color="auto"/><w:bottom w:val="none" w:sz="0" w:space="0" w:color="auto"/><w:right w:val="none" w:sz="0" w:space="0" w:color="auto"/></w:divBdr></w:div></w:divsChild></w:div><w:div w:id="1548297166"><w:bodyDiv w:val="1"/><w:marLeft w:val="0"/><w:marRight w:val="0"/><w:marTop w:val="0"/><w:marBottom w:val="0"/><w:divBdr><w:top w:val="none" w:sz="0" w:space="0" w:color="auto"/><w:left w:val="none" w:sz="0" w:space="0" w:color="auto"/><w:bottom w:val="none" w:sz="0" w:space="0" w:color="auto"/><w:right w:val="none" w:sz="0" w:space="0" w:color="auto"/></w:divBdr></w:div><w:div w:id="1551458657"><w:bodyDiv w:val="1"/><w:marLeft w:val="0"/><w:marRight w:val="0"/><w:marTop w:val="0"/><w:marBottom w:val="0"/><w:divBdr><w:top w:val="none" w:sz="0" w:space="0" w:color="auto"/><w:left w:val="none" w:sz="0" w:space="0" w:color="auto"/><w:bottom w:val="none" w:sz="0" w:space="0" w:color="auto"/><w:right w:val="none" w:sz="0" w:space="0" w:color="auto"/></w:divBdr><w:divsChild><w:div w:id="2120174102"><w:marLeft w:val="0"/><w:marRight w:val="0"/><w:marTop w:val="0"/><w:marBottom w:val="0"/><w:divBdr><w:top w:val="none" w:sz="0" w:space="0" w:color="auto"/><w:left w:val="none" w:sz="0" w:space="0" w:color="auto"/><w:bottom w:val="none" w:sz="0" w:space="0" w:color="auto"/><w:right w:val="none" w:sz="0" w:space="0" w:color="auto"/></w:divBdr></w:div></w:divsChild></w:div><w:div w:id="1560626221"><w:bodyDiv w:val="1"/><w:marLeft w:val="0"/><w:marRight w:val="0"/><w:marTop w:val="0"/><w:marBottom w:val="0"/><w:divBdr><w:top w:val="none" w:sz="0" w:space="0" w:color="auto"/><w:left w:val="none" w:sz="0" w:space="0" w:color="auto"/><w:bottom w:val="none" w:sz="0" w:space="0" w:color="auto"/><w:right w:val="none" w:sz="0" w:space="0" w:color="auto"/></w:divBdr><w:divsChild><w:div w:id="1275283020"><w:marLeft w:val="0"/><w:marRight w:val="0"/><w:marTop w:val="0"/><w:marBottom w:val="0"/><w:divBdr><w:top w:val="none" w:sz="0" w:space="0" w:color="auto"/><w:left w:val="none" w:sz="0" w:space="0" w:color="auto"/><w:bottom w:val="none" w:sz="0" w:space="0" w:color="auto"/><w:right w:val="none" w:sz="0" w:space="0" w:color="auto"/></w:divBdr></w:div></w:divsChild></w:div><w:div w:id="1591354520"><w:bodyDiv w:val="1"/><w:marLeft w:val="0"/><w:marRight w:val="0"/><w:marTop w:val="0"/><w:marBottom w:val="0"/><w:divBdr><w:top w:val="none" w:sz="0" w:space="0" w:color="auto"/><w:left w:val="none" w:sz="0" w:space="0" w:color="auto"/><w:bottom w:val="none" w:sz="0" w:space="0" w:color="auto"/><w:right w:val="none" w:sz="0" w:space="0" w:color="auto"/></w:divBdr><w:divsChild><w:div w:id="1487086060"><w:marLeft w:val="0"/><w:marRight w:val="0"/><w:marTop w:val="0"/><w:marBottom w:val="0"/><w:divBdr><w:top w:val="none" w:sz="0" w:space="0" w:color="auto"/><w:left w:val="none" w:sz="0" w:space="0" w:color="auto"/><w:bottom w:val="none" w:sz="0" w:space="0" w:color="auto"/><w:right w:val="none" w:sz="0" w:space="0" w:color="auto"/></w:divBdr></w:div></w:divsChild></w:div><w:div w:id="1664120519"><w:bodyDiv w:val="1"/><w:marLeft w:val="0"/><w:marRight w:val="0"/><w:marTop w:val="0"/><w:marBottom w:val="0"/><w:divBdr><w:top w:val="none" w:sz="0" w:space="0" w:color="auto"/><w:left w:val="none" w:sz="0" w:space="0" w:color="auto"/><w:bottom w:val="none" w:sz="0" w:space="0" w:color="auto"/><w:right w:val="none" w:sz="0" w:space="0" w:color="auto"/></w:divBdr><w:divsChild><w:div w:id="1470053229"><w:marLeft w:val="0"/><w:marRight w:val="0"/><w:marTop w:val="0"/><w:marBottom w:val="0"/><w:divBdr><w:top w:val="none" w:sz="0" w:space="0" w:color="auto"/><w:left w:val="none" w:sz="0" w:space="0" w:color="auto"/><w:bottom w:val="none" w:sz="0" w:space="0" w:color="auto"/><w:right w:val="none" w:sz="0" w:space="0" w:color="auto"/></w:divBdr></w:div></w:divsChild></w:div><w:div w:id="1704942466"><w:bodyDiv w:val="1"/><w:marLeft w:val="0"/><w:marRight w:val="0"/><w:marTop w:val="0"/><w:marBottom w:val="0"/><w:divBdr><w:top w:val="none" w:sz="0" w:space="0" w:color="auto"/><w:left w:val="none" w:sz="0" w:space="0" w:color="auto"/><w:bottom w:val="none" w:sz="0" w:space="0" w:color="auto"/><w:right w:val="none" w:sz="0" w:space="0" w:color="auto"/></w:divBdr></w:div><w:div w:id="1711759081"><w:bodyDiv w:val="1"/><w:marLeft w:val="0"/><w:marRight w:val="0"/><w:marTop w:val="0"/><w:marBottom w:val="0"/><w:divBdr><w:top w:val="none" w:sz="0" w:space="0" w:color="auto"/><w:left w:val="none" w:sz="0" w:space="0" w:color="auto"/><w:bottom w:val="none" w:sz="0" w:space="0" w:color="auto"/><w:right w:val="none" w:sz="0" w:space="0" w:color="auto"/></w:divBdr><w:divsChild><w:div w:id="1777168544"><w:marLeft w:val="0"/><w:marRight w:val="0"/><w:marTop w:val="0"/><w:marBottom w:val="0"/><w:divBdr><w:top w:val="none" w:sz="0" w:space="0" w:color="auto"/><w:left w:val="none" w:sz="0" w:space="0" w:color="auto"/><w:bottom w:val="none" w:sz="0" w:space="0" w:color="auto"/><w:right w:val="none" w:sz="0" w:space="0" w:color="auto"/></w:divBdr></w:div></w:divsChild></w:div><w:div w:id="1746491852"><w:bodyDiv w:val="1"/><w:marLeft w:val="0"/><w:marRight w:val="0"/><w:marTop w:val="0"/><w:marBottom w:val="0"/><w:divBdr><w:top w:val="none" w:sz="0" w:space="0" w:color="auto"/><w:left w:val="none" w:sz="0" w:space="0" w:color="auto"/><w:bottom w:val="none" w:sz="0" w:space="0" w:color="auto"/><w:right w:val="none" w:sz="0" w:space="0" w:color="auto"/></w:divBdr><w:divsChild><w:div w:id="1575551142"><w:marLeft w:val="0"/><w:marRight w:val="0"/><w:marTop w:val="0"/><w:marBottom w:val="0"/><w:divBdr><w:top w:val="none" w:sz="0" w:space="0" w:color="auto"/><w:left w:val="none" w:sz="0" w:space="0" w:color="auto"/><w:bottom w:val="none" w:sz="0" w:space="0" w:color="auto"/><w:right w:val="none" w:sz="0" w:space="0" w:color="auto"/></w:divBdr></w:div></w:divsChild></w:div><w:div w:id="1785423885"><w:bodyDiv w:val="1"/><w:marLeft w:val="0"/><w:marRight w:val="0"/><w:marTop w:val="0"/><w:marBottom w:val="0"/><w:divBdr><w:top w:val="none" w:sz="0" w:space="0" w:color="auto"/><w:left w:val="none" w:sz="0" w:space="0" w:color="auto"/><w:bottom w:val="none" w:sz="0" w:space="0" w:color="auto"/><w:right w:val="none" w:sz="0" w:space="0" w:color="auto"/></w:divBdr><w:divsChild><w:div w:id="471755813"><w:marLeft w:val="0"/><w:marRight w:val="0"/><w:marTop w:val="0"/><w:marBottom w:val="0"/><w:divBdr><w:top w:val="none" w:sz="0" w:space="0" w:color="auto"/><w:left w:val="none" w:sz="0" w:space="0" w:color="auto"/><w:bottom w:val="none" w:sz="0" w:space="0" w:color="auto"/><w:right w:val="none" w:sz="0" w:space="0" w:color="auto"/></w:divBdr></w:div></w:divsChild></w:div><w:div w:id="1785659796"><w:bodyDiv w:val="1"/><w:marLeft w:val="0"/><w:marRight w:val="0"/><w:marTop w:val="0"/><w:marBottom w:val="0"/><w:divBdr><w:top w:val="none" w:sz="0" w:space="0" w:color="auto"/><w:left w:val="none" w:sz="0" w:space="0" w:color="auto"/><w:bottom w:val="none" w:sz="0" w:space="0" w:color="auto"/><w:right w:val="none" w:sz="0" w:space="0" w:color="auto"/></w:divBdr></w:div><w:div w:id="1801653287"><w:bodyDiv w:val="1"/><w:marLeft w:val="0"/><w:marRight w:val="0"/><w:marTop w:val="0"/><w:marBottom w:val="0"/><w:divBdr><w:top w:val="none" w:sz="0" w:space="0" w:color="auto"/><w:left w:val="none" w:sz="0" w:space="0" w:color="auto"/><w:bottom w:val="none" w:sz="0" w:space="0" w:color="auto"/><w:right w:val="none" w:sz="0" w:space="0" w:color="auto"/></w:divBdr><w:divsChild><w:div w:id="1785925896"><w:marLeft w:val="0"/><w:marRight w:val="0"/><w:marTop w:val="0"/><w:marBottom w:val="0"/><w:divBdr><w:top w:val="none" w:sz="0" w:space="0" w:color="auto"/><w:left w:val="none" w:sz="0" w:space="0" w:color="auto"/><w:bottom w:val="none" w:sz="0" w:space="0" w:color="auto"/><w:right w:val="none" w:sz="0" w:space="0" w:color="auto"/></w:divBdr></w:div></w:divsChild></w:div><w:div w:id="1814516147"><w:bodyDiv w:val="1"/><w:marLeft w:val="0"/><w:marRight w:val="0"/><w:marTop w:val="0"/><w:marBottom w:val="0"/><w:divBdr><w:top w:val="none" w:sz="0" w:space="0" w:color="auto"/><w:left w:val="none" w:sz="0" w:space="0" w:color="auto"/><w:bottom w:val="none" w:sz="0" w:space="0" w:color="auto"/><w:right w:val="none" w:sz="0" w:space="0" w:color="auto"/></w:divBdr><w:divsChild><w:div w:id="36127518"><w:marLeft w:val="0"/><w:marRight w:val="0"/><w:marTop w:val="0"/><w:marBottom w:val="0"/><w:divBdr><w:top w:val="none" w:sz="0" w:space="0" w:color="auto"/><w:left w:val="none" w:sz="0" w:space="0" w:color="auto"/><w:bottom w:val="none" w:sz="0" w:space="0" w:color="auto"/><w:right w:val="none" w:sz="0" w:space="0" w:color="auto"/></w:divBdr></w:div></w:divsChild></w:div><w:div w:id="1818372759"><w:bodyDiv w:val="1"/><w:marLeft w:val="0"/><w:marRight w:val="0"/><w:marTop w:val="0"/><w:marBottom w:val="0"/><w:divBdr><w:top w:val="none" w:sz="0" w:space="0" w:color="auto"/><w:left w:val="none" w:sz="0" w:space="0" w:color="auto"/><w:bottom w:val="none" w:sz="0" w:space="0" w:color="auto"/><w:right w:val="none" w:sz="0" w:space="0" w:color="auto"/></w:divBdr><w:divsChild><w:div w:id="1352486276"><w:marLeft w:val="0"/><w:marRight w:val="0"/><w:marTop w:val="0"/><w:marBottom w:val="0"/><w:divBdr><w:top w:val="none" w:sz="0" w:space="0" w:color="auto"/><w:left w:val="none" w:sz="0" w:space="0" w:color="auto"/><w:bottom w:val="none" w:sz="0" w:space="0" w:color="auto"/><w:right w:val="none" w:sz="0" w:space="0" w:color="auto"/></w:divBdr></w:div></w:divsChild></w:div><w:div w:id="1867134582"><w:bodyDiv w:val="1"/><w:marLeft w:val="0"/><w:marRight w:val="0"/><w:marTop w:val="0"/><w:marBottom w:val="0"/><w:divBdr><w:top w:val="none" w:sz="0" w:space="0" w:color="auto"/><w:left w:val="none" w:sz="0" w:space="0" w:color="auto"/><w:bottom w:val="none" w:sz="0" w:space="0" w:color="auto"/><w:right w:val="none" w:sz="0" w:space="0" w:color="auto"/></w:divBdr><w:divsChild><w:div w:id="990404020"><w:marLeft w:val="0"/><w:marRight w:val="0"/><w:marTop w:val="0"/><w:marBottom w:val="0"/><w:divBdr><w:top w:val="none" w:sz="0" w:space="0" w:color="auto"/><w:left w:val="none" w:sz="0" w:space="0" w:color="auto"/><w:bottom w:val="none" w:sz="0" w:space="0" w:color="auto"/><w:right w:val="none" w:sz="0" w:space="0" w:color="auto"/></w:divBdr></w:div></w:divsChild></w:div><w:div w:id="1884634903"><w:bodyDiv w:val="1"/><w:marLeft w:val="0"/><w:marRight w:val="0"/><w:marTop w:val="0"/><w:marBottom w:val="0"/><w:divBdr><w:top w:val="none" w:sz="0" w:space="0" w:color="auto"/><w:left w:val="none" w:sz="0" w:space="0" w:color="auto"/><w:bottom w:val="none" w:sz="0" w:space="0" w:color="auto"/><w:right w:val="none" w:sz="0" w:space="0" w:color="auto"/></w:divBdr></w:div><w:div w:id="1894809234"><w:bodyDiv w:val="1"/><w:marLeft w:val="0"/><w:marRight w:val="0"/><w:marTop w:val="0"/><w:marBottom w:val="0"/><w:divBdr><w:top w:val="none" w:sz="0" w:space="0" w:color="auto"/><w:left w:val="none" w:sz="0" w:space="0" w:color="auto"/><w:bottom w:val="none" w:sz="0" w:space="0" w:color="auto"/><w:right w:val="none" w:sz="0" w:space="0" w:color="auto"/></w:divBdr><w:divsChild><w:div w:id="816144700"><w:marLeft w:val="0"/><w:marRight w:val="0"/><w:marTop w:val="0"/><w:marBottom w:val="0"/><w:divBdr><w:top w:val="none" w:sz="0" w:space="0" w:color="auto"/><w:left w:val="none" w:sz="0" w:space="0" w:color="auto"/><w:bottom w:val="none" w:sz="0" w:space="0" w:color="auto"/><w:right w:val="none" w:sz="0" w:space="0" w:color="auto"/></w:divBdr></w:div></w:divsChild></w:div><w:div w:id="1911426571"><w:bodyDiv w:val="1"/><w:marLeft w:val="0"/><w:marRight w:val="0"/><w:marTop w:val="0"/><w:marBottom w:val="0"/><w:divBdr><w:top w:val="none" w:sz="0" w:space="0" w:color="auto"/><w:left w:val="none" w:sz="0" w:space="0" w:color="auto"/><w:bottom w:val="none" w:sz="0" w:space="0" w:color="auto"/><w:right w:val="none" w:sz="0" w:space="0" w:color="auto"/></w:divBdr><w:divsChild><w:div w:id="1874882324"><w:marLeft w:val="0"/><w:marRight w:val="0"/><w:marTop w:val="0"/><w:marBottom w:val="0"/><w:divBdr><w:top w:val="none" w:sz="0" w:space="0" w:color="auto"/><w:left w:val="none" w:sz="0" w:space="0" w:color="auto"/><w:bottom w:val="none" w:sz="0" w:space="0" w:color="auto"/><w:right w:val="none" w:sz="0" w:space="0" w:color="auto"/></w:divBdr></w:div></w:divsChild></w:div><w:div w:id="1911498753"><w:bodyDiv w:val="1"/><w:marLeft w:val="0"/><w:marRight w:val="0"/><w:marTop w:val="0"/><w:marBottom w:val="0"/><w:divBdr><w:top w:val="none" w:sz="0" w:space="0" w:color="auto"/><w:left w:val="none" w:sz="0" w:space="0" w:color="auto"/><w:bottom w:val="none" w:sz="0" w:space="0" w:color="auto"/><w:right w:val="none" w:sz="0" w:space="0" w:color="auto"/></w:divBdr><w:divsChild><w:div w:id="870072531"><w:marLeft w:val="0"/><w:marRight w:val="0"/><w:marTop w:val="0"/><w:marBottom w:val="0"/><w:divBdr><w:top w:val="none" w:sz="0" w:space="0" w:color="auto"/><w:left w:val="none" w:sz="0" w:space="0" w:color="auto"/><w:bottom w:val="none" w:sz="0" w:space="0" w:color="auto"/><w:right w:val="none" w:sz="0" w:space="0" w:color="auto"/></w:divBdr><w:divsChild><w:div w:id="54594749"><w:marLeft w:val="0"/><w:marRight w:val="0"/><w:marTop w:val="0"/><w:marBottom w:val="0"/><w:divBdr><w:top w:val="none" w:sz="0" w:space="0" w:color="auto"/><w:left w:val="none" w:sz="0" w:space="0" w:color="auto"/><w:bottom w:val="none" w:sz="0" w:space="0" w:color="auto"/><w:right w:val="none" w:sz="0" w:space="0" w:color="auto"/></w:divBdr><w:divsChild><w:div w:id="939528350"><w:marLeft w:val="0"/><w:marRight w:val="0"/><w:marTop w:val="0"/><w:marBottom w:val="0"/><w:divBdr><w:top w:val="none" w:sz="0" w:space="0" w:color="auto"/><w:left w:val="none" w:sz="0" w:space="0" w:color="auto"/><w:bottom w:val="none" w:sz="0" w:space="0" w:color="auto"/><w:right w:val="none" w:sz="0" w:space="0" w:color="auto"/></w:divBdr></w:div></w:divsChild></w:div></w:divsChild></w:div></w:divsChild></w:div><w:div w:id="1960721261"><w:bodyDiv w:val="1"/><w:marLeft w:val="0"/><w:marRight w:val="0"/><w:marTop w:val="0"/><w:marBottom w:val="0"/><w:divBdr><w:top w:val="none" w:sz="0" w:space="0" w:color="auto"/><w:left w:val="none" w:sz="0" w:space="0" w:color="auto"/><w:bottom w:val="none" w:sz="0" w:space="0" w:color="auto"/><w:right w:val="none" w:sz="0" w:space="0" w:color="auto"/></w:divBdr><w:divsChild><w:div w:id="1281491754"><w:marLeft w:val="0"/><w:marRight w:val="0"/><w:marTop w:val="0"/><w:marBottom w:val="0"/><w:divBdr><w:top w:val="none" w:sz="0" w:space="0" w:color="auto"/><w:left w:val="none" w:sz="0" w:space="0" w:color="auto"/><w:bottom w:val="none" w:sz="0" w:space="0" w:color="auto"/><w:right w:val="none" w:sz="0" w:space="0" w:color="auto"/></w:divBdr></w:div></w:divsChild></w:div><w:div w:id="1995835021"><w:bodyDiv w:val="1"/><w:marLeft w:val="0"/><w:marRight w:val="0"/><w:marTop w:val="0"/><w:marBottom w:val="0"/><w:divBdr><w:top w:val="none" w:sz="0" w:space="0" w:color="auto"/><w:left w:val="none" w:sz="0" w:space="0" w:color="auto"/><w:bottom w:val="none" w:sz="0" w:space="0" w:color="auto"/><w:right w:val="none" w:sz="0" w:space="0" w:color="auto"/></w:divBdr><w:divsChild><w:div w:id="760761316"><w:marLeft w:val="0"/><w:marRight w:val="0"/><w:marTop w:val="0"/><w:marBottom w:val="0"/><w:divBdr><w:top w:val="none" w:sz="0" w:space="0" w:color="auto"/><w:left w:val="none" w:sz="0" w:space="0" w:color="auto"/><w:bottom w:val="none" w:sz="0" w:space="0" w:color="auto"/><w:right w:val="none" w:sz="0" w:space="0" w:color="auto"/></w:divBdr></w:div></w:divsChild></w:div><w:div w:id="1999649385"><w:bodyDiv w:val="1"/><w:marLeft w:val="0"/><w:marRight w:val="0"/><w:marTop w:val="0"/><w:marBottom w:val="0"/><w:divBdr><w:top w:val="none" w:sz="0" w:space="0" w:color="auto"/><w:left w:val="none" w:sz="0" w:space="0" w:color="auto"/><w:bottom w:val="none" w:sz="0" w:space="0" w:color="auto"/><w:right w:val="none" w:sz="0" w:space="0" w:color="auto"/></w:divBdr><w:divsChild><w:div w:id="1954051724"><w:marLeft w:val="0"/><w:marRight w:val="0"/><w:marTop w:val="0"/><w:marBottom w:val="0"/><w:divBdr><w:top w:val="none" w:sz="0" w:space="0" w:color="auto"/><w:left w:val="none" w:sz="0" w:space="0" w:color="auto"/><w:bottom w:val="none" w:sz="0" w:space="0" w:color="auto"/><w:right w:val="none" w:sz="0" w:space="0" w:color="auto"/></w:divBdr></w:div></w:divsChild></w:div><w:div w:id="2040466733"><w:bodyDiv w:val="1"/><w:marLeft w:val="0"/><w:marRight w:val="0"/><w:marTop w:val="0"/><w:marBottom w:val="0"/><w:divBdr><w:top w:val="none" w:sz="0" w:space="0" w:color="auto"/><w:left w:val="none" w:sz="0" w:space="0" w:color="auto"/><w:bottom w:val="none" w:sz="0" w:space="0" w:color="auto"/><w:right w:val="none" w:sz="0" w:space="0" w:color="auto"/></w:divBdr></w:div><w:div w:id="2089573867"><w:bodyDiv w:val="1"/><w:marLeft w:val="0"/><w:marRight w:val="0"/><w:marTop w:val="0"/><w:marBottom w:val="0"/><w:divBdr><w:top w:val="none" w:sz="0" w:space="0" w:color="auto"/><w:left w:val="none" w:sz="0" w:space="0" w:color="auto"/><w:bottom w:val="none" w:sz="0" w:space="0" w:color="auto"/><w:right w:val="none" w:sz="0" w:space="0" w:color="auto"/></w:divBdr><w:divsChild><w:div w:id="374624378"><w:marLeft w:val="0"/><w:marRight w:val="0"/><w:marTop w:val="0"/><w:marBottom w:val="0"/><w:divBdr><w:top w:val="none" w:sz="0" w:space="0" w:color="auto"/><w:left w:val="none" w:sz="0" w:space="0" w:color="auto"/><w:bottom w:val="none" w:sz="0" w:space="0" w:color="auto"/><w:right w:val="none" w:sz="0" w:space="0" w:color="auto"/></w:divBdr></w:div></w:divsChild></w:div><w:div w:id="2091199205"><w:bodyDiv w:val="1"/><w:marLeft w:val="0"/><w:marRight w:val="0"/><w:marTop w:val="0"/><w:marBottom w:val="0"/><w:divBdr><w:top w:val="none" w:sz="0" w:space="0" w:color="auto"/><w:left w:val="none" w:sz="0" w:space="0" w:color="auto"/><w:bottom w:val="none" w:sz="0" w:space="0" w:color="auto"/><w:right w:val="none" w:sz="0" w:space="0" w:color="auto"/></w:divBdr></w:div><w:div w:id="2095279858"><w:bodyDiv w:val="1"/><w:marLeft w:val="0"/><w:marRight w:val="0"/><w:marTop w:val="0"/><w:marBottom w:val="0"/><w:divBdr><w:top w:val="none" w:sz="0" w:space="0" w:color="auto"/><w:left w:val="none" w:sz="0" w:space="0" w:color="auto"/><w:bottom w:val="none" w:sz="0" w:space="0" w:color="auto"/><w:right w:val="none" w:sz="0" w:space="0" w:color="auto"/></w:divBdr><w:divsChild><w:div w:id="2064061438"><w:marLeft w:val="0"/><w:marRight w:val="0"/><w:marTop w:val="0"/><w:marBottom w:val="0"/><w:divBdr><w:top w:val="none" w:sz="0" w:space="0" w:color="auto"/><w:left w:val="none" w:sz="0" w:space="0" w:color="auto"/><w:bottom w:val="none" w:sz="0" w:space="0" w:color="auto"/><w:right w:val="none" w:sz="0" w:space="0" w:color="auto"/></w:divBdr></w:div></w:divsChild></w:div><w:div w:id="2128693306"><w:bodyDiv w:val="1"/><w:marLeft w:val="0"/><w:marRight w:val="0"/><w:marTop w:val="0"/><w:marBottom w:val="0"/><w:divBdr><w:top w:val="none" w:sz="0" w:space="0" w:color="auto"/><w:left w:val="none" w:sz="0" w:space="0" w:color="auto"/><w:bottom w:val="none" w:sz="0" w:space="0" w:color="auto"/><w:right w:val="none" w:sz="0" w:space="0" w:color="auto"/></w:divBdr><w:divsChild><w:div w:id="1819684874"><w:marLeft w:val="0"/><w:marRight w:val="0"/><w:marTop w:val="0"/><w:marBottom w:val="0"/><w:divBdr><w:top w:val="none" w:sz="0" w:space="0" w:color="auto"/><w:left w:val="none" w:sz="0" w:space="0" w:color="auto"/><w:bottom w:val="none" w:sz="0" w:space="0" w:color="auto"/><w:right w:val="none" w:sz="0" w:space="0" w:color="auto"/></w:divBdr></w:div></w:divsChild></w:div></w:divs><w:optimizeForBrowser/><w:allowPNG/></w:webSettings>
