# Supplementary material for: Loss of Lamin A leads to the nuclear translocation of AGO2 and compromised RNA interference
Source: Nucleic Acids Res. 2024 Jul 12;52(16):9917–35. doi: 10.1093/nar/gkae589 (PMC11381323; doi:10.1093/nar/gkae589)
Supplement: gkae589_Supplemental_Files [file gkae589_supplemental_files.zip › Lobo and Nowak et al 31-May-2024 supplemental information/[Content_Types].xml]

<?xml version="1.0" encoding="UTF-8" standalone="yes"?>
<Types xmlns="http://schemas.openxmlformats.org/package/2006/content-types"><Default Extension="rels" ContentType="application/vnd.openxmlformats-package.relationships+xml"/><Default Extension="xml" ContentType="application/xml"/><Override PartName="/word/document.xml" ContentType="application/vnd.openxmlformats-officedocument.wordprocessingml.document.main+xml"/><Override PartName="/customXml/itemProps1.xml" ContentType="application/vnd.openxmlformats-officedocument.customXmlProperties+xml"/><Override PartName="/customXml/itemProps2.xml" ContentType="application/vnd.openxmlformats-officedocument.customXmlProperties+xml"/><Override PartName="/customXml/itemProps3.xml" ContentType="application/vnd.openxmlformats-officedocument.customXmlProperties+xml"/><Override PartName="/customXml/itemProps4.xml" ContentType="application/vnd.openxmlformats-officedocument.customXmlProperties+xml"/><Override PartName="/customXml/itemProps5.xml" ContentType="application/vnd.openxmlformats-officedocument.customXmlProperties+xml"/><Override PartName="/word/numbering.xml" ContentType="application/vnd.openxmlformats-officedocument.wordprocessingml.numbering+xml"/><Override PartName="/word/styles.xml" ContentType="application/vnd.openxmlformats-officedocument.wordprocessingml.styles+xml"/><Override PartName="/word/settings.xml" ContentType="application/vnd.openxmlformats-officedocument.wordprocessingml.settings+xml"/><Override PartName="/word/webSettings.xml" ContentType="application/vnd.openxmlformats-officedocument.wordprocessingml.webSettings+xml"/><Override PartName="/word/footnotes.xml" ContentType="application/vnd.openxmlformats-officedocument.wordprocessingml.footnotes+xml"/><Override PartName="/word/endnotes.xml" ContentType="application/vnd.openxmlformats-officedocument.wordprocessingml.endnotes+xml"/><Override PartName="/word/footer1.xml" ContentType="application/vnd.openxmlformats-officedocument.wordprocessingml.footer+xml"/><Override PartName="/word/footer2.xml" ContentType="application/vnd.openxmlformats-officedocument.wordprocessingml.footer+xml"/><Override PartName="/word/fontTable.xml" ContentType="application/vnd.openxmlformats-officedocument.wordprocessingml.fontTable+xml"/><Override PartName="/word/theme/theme1.xml" ContentType="application/vnd.openxmlformats-officedocument.theme+xml"/><Override PartName="/docProps/core.xml" ContentType="application/vnd.openxmlformats-package.core-properties+xml"/><Override PartName="/docProps/app.xml" ContentType="application/vnd.openxmlformats-officedocument.extended-properties+xml"/><Override PartName="/docProps/custom.xml" ContentType="application/vnd.openxmlformats-officedocument.custom-properties+xml"/></Types>
