# Supplementary material for: Loss of Lamin A leads to the nuclear translocation of AGO2 and compromised RNA interference
Source: Nucleic Acids Res. 2024 Jul 12;52(16):9917–35. doi: 10.1093/nar/gkae589 (PMC11381323; doi:10.1093/nar/gkae589)
Supplement: gkae589_Supplemental_Files [file gkae589_supplemental_files.zip › Supplemental Table 1.xlsx]

## Sheet: Sheet1
Table 1: Supplemental file for RNAseq data
SHSY5Y
Processed data from RNAseq performed in SHSY5Y WT and SHSY5Y Lamin A KO cells total RNA.
A375
Processed data from RNAseq performed in A375 WT and A375 Lamin A KO cells total RNA.

## Sheet: SHSY5Y
Gene_ID	log2FoldChange	lfcSE	pvalue	padj	SHSY5Y Lamin A KO Rep 1 TPM	SHSY5Y Lamin A KO Rep 2 TPM	SHSY5Y Lamin A KO Rep 3 TPM	SHSY5Y WT Rep 1 TPM	SHSY5Y WT Rep 2 TPM	SHSY5Y WT Rep 3 TPM	SHSY5Y Lamin A KO Rep 1 counts	SHSY5Y Lamin A KO Rep 2 counts	SHSY5Y Lamin A KO Rep 3 counts	SHSY5Y WT Rep 1 counts	SHSY5Y WT Rep 2 counts	SHSY5Y WT Rep 3 counts
NPY	-18.14	3.77	1.1e-43	2e-42	0	0	0	234.28	210.63	226.32	0	0	0	12148	10920	13173
HAND2	-17.89	3.76	1.7e-42	3e-41	0	0	0	291.66	282.52	288.16	0	0	0	9944	9781	10974
HIST1H4L	-17.55	3.73	6.1e-41	1e-39	0	0	0	142.49	132.35	132.86	0	0	0	8250	7986	8583
HIST1H3I	-17.52	3.72	8.9e-41	1.5e-39	0	0	0	137.15	136.44	133.25	0	0	0	7820	8026	8404
STMN2	-17.34	3.7	5.7e-40	9.1e-39	0	0	0	187.24	182.23	188.3	0	0	0	6984	6851	7833
TUBB2B	-17.06	3.68	1.1e-38	1.7e-37	3.07	3.49	3.48	129.53	146.93	121.66	0	0	0	5735	6101	6239
PHOX2A	-16.94	3.66	3.4e-38	5.1e-37	0	0	0	150.95	148.18	151.2	0	0	0	5432	5337	6054
C7	-16.82	3.65	1.2e-37	1.8e-36	0	0.01	0.01	156.83	165.27	165.65	0	0	0	4829	5060	5673
TWIST1	-16.71	3.64	3.3e-37	4.8e-36	0	0	0	134.56	132.7	136.49	0	0	0	4682	4624	5274
HIST1H1D	-16.7	3.64	3.9e-37	5.7e-36	0.02	0	0	109.91	103.53	110.3	0	0	0	4673	4498	5267
CACNG4	-16.62	3.63	8.5e-37	1.2e-35	0	0	0	141.25	136.25	138.47	0	0	0	4472	4338	4924
PRSS12	-16.43	3.53	3e-36	4.1e-35	0	0	0	126.35	119.53	127.7	0	0	0	4142	3946	4597
SLC6A2	-16.42	3.62	5.9e-36	8.1e-35	0	0	0	136.58	135.04	135.23	0	0	0	3957	3854	4313
CHRNA3	-16.42	3.62	6e-36	8.2e-35	0	0	0	124.3	131.74	129.9	0	0	0	3773	3952	4399
CRMP1	-16.31	3.6	1.8e-35	2.4e-34	0	0	0	110.52	108.43	110.68	0	0	0	3659	3604	4018
IGFBPL1	-16.18	3.59	6.5e-35	8.5e-34	0	0	0	108.77	104.18	105.79	0	0	0	3425	3245	3714
ELAVL4	-16.13	3.59	1e-34	1.3e-33	0	0	0	97.33	97.13	98.59	0	0	0	3221	3198	3664
SYT4	-15.99	3.57	4.1e-34	5.2e-33	0	0	0	99.27	92.87	96.65	0	0	0	3030	2862	3310
KCNH2	-15.86	3.56	1.4e-33	1.7e-32	0	0	0	77.48	72.81	75.28	0	0	0	2832	2645	3009
BEX1	-15.74	3.55	4.5e-33	5.6e-32	0	0	0	61.37	56.52	57.81	0	0	0	2641	2454	2747
RBP1	-15.65	3.08	2.1e-34	2.8e-33	0	0	0	70.07	71.46	75.64	0	0	0	2986	3084	3539
TFAP2B	-15.64	3.54	1e-32	1.3e-31	0	0	0	68.16	65.01	66.39	0	0	0	2420	2347	2637
DPYSL5	-15.64	3.54	1.1e-32	1.3e-31	0	0	0	77.77	75.61	72.77	0	0	0	2436	2377	2565
RTN1	-15.51	3.53	3.5e-32	4.2e-31	0	0	0	53.84	54.7	57.56	0	0	0	2145	2175	2510
INA	-15.48	3.52	4.9e-32	5.8e-31	0	0	0	69.75	66.34	68.66	0	0	0	2179	2081	2414
CDH2	-15.45	3.22	5.5e-33	6.7e-32	0	0.02	0.01	74.1	72.89	74.68	0	0	0	2493	2468	2769
COLEC11	-15.43	3.17	4.3e-33	5.3e-32	0	0	0	60.46	60.14	59.24	0	0	0	2521	2547	2788
KIF1A	-15.4	3.51	1e-31	1.2e-30	0	0	0	68.87	66.7	65.17	0	0	0	2106	2040	2199
PHOX2B	-15.39	3.51	1.1e-31	1.3e-30	0	0	0	62.9	60.32	61.39	0	0	0	2078	1985	2241
SMAD9	-15.31	3.5	2.3e-31	2.6e-30	0	0	0	63.32	61.41	65.31	0	0	0	1957	1926	2110
ADAMTS9	-15.31	3.5	2.3e-31	2.6e-30	0	0	0	64.19	63.39	63.92	0	0	0	1922	1924	2147
TMEM229A	-15.29	3.5	2.7e-31	3.1e-30	0	0	0	59.64	59.12	60.6	0	0	0	1907	1873	2146
FEV	-15.15	3.48	1e-30	1.1e-29	0	0	0	54.38	46.36	46.31	0	0	0	1950	1667	1835
NNAT	-15.14	3.47	9.9e-31	1.1e-29	0.15	0.14	0	50.18	45.16	43.34	0	0	0	1891	1708	1839
RET	-15.12	3.4	7.1e-31	7.9e-30	0	0	0.01	62.76	57.05	58.9	0	0	0	1771	1742	2042
NSG1	-15.12	3.49	1.3e-30	1.4e-29	0	0	0	53.08	51.68	50.82	0	0	0	1729	1706	1892
PROX1	-15.11	3.49	1.4e-30	1.5e-29	0	0	0	48.14	45.07	43.65	0	0	0	1807	1688	1805
H1F0	-15.09	3.44	1.2e-30	1.4e-29	0	0	0	50.94	46.12	47.22	0	0	0	1794	1654	1893
LOC101928409	-15.09	3.48	2e-30	2.2e-29	0	0	0	52.4	45.18	55.16	0	0	0	1744	1474	2008
CNRIP1	-15.04	3.48	2.6e-30	2.8e-29	0	0	0	36.83	35.86	37.83	0	0	0	1604	1577	1905
TMSB15A	-15.02	3.48	3.2e-30	3.4e-29	0	0	0	35.08	36.76	36.22	0	0	0	1583	1634	1778
SOX11	-15.01	3.4	1.9e-30	2.1e-29	0	0	0	53.14	52.36	51.62	0	0	0	1683	1655	1832
DCX	-14.97	3.47	5e-30	5.3e-29	0	0	0	52.52	49.98	50.5	0	0	0	1603	1523	1717
ESRRG	-14.9	3.45	8.4e-30	9e-29	0	0	0	48.83	49.62	51.26	0	0	0	1471	1485	1712
NEFM	-14.9	3.46	9.4e-30	1e-28	0	0	0	44.19	42.73	41.71	0	0	0	1531	1468	1630
KIF5C	-14.88	3.46	1.1e-29	1.1e-28	0	0.01	0	49.31	46.27	46.81	0	0	0	1531	1437	1623
RTL1	-14.87	1.33	3.4e-37	5e-36	0.01	0.04	0.01	296.76	290.52	296.53	0	1	0	9152	8922	10183
UNC5C	-14.87	3.46	1.2e-29	1.3e-28	0	0	0	48.82	48.92	48.16	0	0	0	1462	1471	1609
ADRBK2	-14.86	3.46	1.3e-29	1.4e-28	0.01	0.01	0	47.5	48.06	48.58	0	0	0	1440	1439	1648
MAB21L1	-14.83	3.46	1.7e-29	1.8e-28	0	0	0	41.82	41.78	44.5	0	0	0	1399	1399	1652
SCG3	-14.81	3.44	1.8e-29	1.9e-28	0	0	0	44.34	45.74	42.42	0	0	0	1416	1465	1535
PHF21B	-14.8	3.45	2.3e-29	2.4e-28	0	0	0	41.18	38.81	39.38	0	0	0	1440	1299	1629
MAP2	-14.79	3.45	2.4e-29	2.5e-28	0	0	0	39.73	36.7	35.65	0	0	0	1442	1333	1560
MFAP2	-14.78	3.45	2.9e-29	3e-28	0	0	0	35.72	31.69	36.51	0	0	0	1451	1260	1593
CPE	-14.77	3.42	2.2e-29	2.3e-28	0	0	0	41.47	43.92	41.84	0	0	0	1376	1449	1530
RPH3A	-14.74	3.38	2.3e-29	2.4e-28	0	0	0	46.12	43.61	45.38	0	0	0	1413	1358	1574
2024-03-11	-14.72	3.44	4.6e-29	4.8e-28	0	0	0	43.29	43.12	41.85	0	0	0	1340	1370	1421
TAGLN3	-14.65	3.42	7.2e-29	7.4e-28	0	0	0	32.75	31.53	31.39	0	0	0	1331	1258	1416
CHGA	-14.62	1.33	5.1e-36	7e-35	0	0	0.01	221.09	219.19	216.07	0	0	1	7609	7714	8439
PHYHIPL	-14.62	3.43	1.1e-28	1.1e-27	0	0	0	41.54	42.24	39.96	0	0	0	1274	1256	1359
TRIB2	-14.61	3.43	1.2e-28	1.2e-27	0	0	0	39.36	39.02	39.54	0	0	0	1229	1233	1403
PLXNA4	-14.56	3.43	1.8e-28	1.8e-27	0	0	0	39.93	40.2	38.03	0	0	0	1211	1232	1304
XIST	-14.56	3.43	1.8e-28	1.9e-27	0	0.01	0	41.2	37.82	41.21	0	0	0	1240	1137	1380
CHGB	-14.55	3.43	1.9e-28	1.9e-27	0	0	0	34.25	33.31	34.09	0	0	0	1205	1177	1355
C14orf132	-14.48	3.42	3.7e-28	3.7e-27	0	0	0	35.92	37.09	37.64	0	0	0	1113	1141	1312
H2AFY2	-14.47	3.41	3.5e-28	3.6e-27	0	0	0	33.81	33.17	31.72	0	0	0	1179	1145	1246
C3orf14	-14.46	3.42	5.1e-28	5.1e-27	0	0	0	10.54	27	22.13	0	0	0	1155	1233	1113
TLX2	-14.45	3.4	4.3e-28	4.3e-27	0	0	0	36.22	35.48	35.84	0	0	0	1135	1107	1282
PNMA2	-14.43	3.41	5.6e-28	5.6e-27	0	0	0	35.25	35.43	35.22	0	0	0	1116	1116	1220
FABP5	-14.41	3.39	5.9e-28	5.9e-27	0.5	0.55	0.8	24.77	21.29	21.52	0	0	0	1201	1066	1184
FHOD3	-14.41	3.41	6.3e-28	6.2e-27	0	0	0	35.8	34.42	35.68	0	0	0	1107	1083	1236
SLIT3	-14.36	3.41	9.8e-28	9.6e-27	0	0	0	36.36	35.55	36.08	0	0	0	1068	1061	1186
OPRM1	-14.36	3.41	1e-27	1e-26	0	0	0	32.31	31.14	30.07	0	0	0	1100	1079	1128
PRSS3	-14.32	3.4	1.4e-27	1.4e-26	0	0	0	24.34	27.11	28.62	0	0	0	965	1059	1217
CPLX2	-14.3	3.4	1.7e-27	1.7e-26	0	0	0	31.3	31.28	31.51	0	0	0	1023	1008	1155
GULP1	-14.3	3.4	1.7e-27	1.7e-26	0	0	0	32.77	34.84	34.76	0	0	0	970	1053	1162
RNF152	-14.29	3.35	1.3e-27	1.3e-26	0	0	0	29.73	29.63	29.96	0	0	0	1031	1070	1141
CDH11	-14.27	3.4	2.1e-27	2.1e-26	0	0	0	30.55	32.36	28.63	0	0	0	973	1029	1131
DBH	-14.26	0.98	3.4e-45	6.3e-44	0	0	0.01	342.5	353.34	344.03	1	0	1	10838	11168	12207
TMEM98	-14.22	3.38	3e-27	2.9e-26	0	0	0	31.77	29.16	28.9	0	0	0	1032	955	1068
BEX4	-14.22	3.38	3.1e-27	3e-26	0	0	0	24.89	25.36	27.83	0	0	0	935	963	1160
EFS	-14.18	3.38	4.9e-27	4.7e-26	0	0	0	32.83	28.81	28.93	0	0	0	1025	892	1041
MYEF2	-14.11	3.38	8.2e-27	7.7e-26	0	0	0	30.13	29.51	29.52	0	0	0	932	895	1010
ITGA9	-14.1	3.38	8.8e-27	8.3e-26	0	0	0	30.73	30.65	31.93	0	0	0	913	883	1027
THY1	-14.08	3.38	1e-26	9.7e-26	0	0	0	26.6	26.17	26.53	0	0	0	892	896	999
PCBP3	-14.06	3.38	1.2e-26	1.2e-25	0	0	0	32.27	31.08	30.78	0	0	0	897	890	961
TMEM108	-14.05	3.34	1.1e-26	1.1e-25	0	0	0	29.29	27.35	27.72	0	0	0	927	860	982
SEZ6L	-14.05	3.38	1.4e-26	1.3e-25	0	0	0	28.01	28.45	28.88	0	0	0	865	876	992
RD3	-14.03	3.33	1.1e-26	1.1e-25	0	0	0	29.42	28.23	29.29	0	0	0	904	873	990
TENM4	-14.02	3.35	1.5e-26	1.4e-25	0.01	0	0	30.3	29.55	29.96	0	0	0	883	858	967
GATA4	-14.01	3.34	1.5e-26	1.4e-25	0	0	0	25.89	25.86	25.58	0	0	0	866	878	973
HAND2-AS1	-14	3.37	2.4e-26	2.2e-25	0	0	0	63.07	62.54	62.26	0	0	0	773	936	930
TSPYL5	-13.99	3.36	2.2e-26	2.1e-25	0	0	0	27.51	26.45	26.17	0	0	0	863	836	933
LEF1	-13.93	3.36	3.6e-26	3.3e-25	0	0	0	21.8	22.01	21.12	0	0	0	829	811	897
SIX3	-13.93	3.34	3.7e-26	3.4e-25	0	0	0	27.03	24.16	27.35	0	0	0	830	743	985
LRRN3	-13.92	3.36	4.2e-26	3.8e-25	0	0	0	24.53	25.62	26.31	0	0	0	774	814	928
MSI1	-13.91	3.36	4.4e-26	3.9e-25	0	0	0	23.25	23.07	22.66	0	0	0	812	818	873
TCEAL7	-13.9	3.34	3.9e-26	3.6e-25	0	0	0	20.78	21.61	21.09	0	0	0	790	824	911
DOC2B	-13.89	3.36	5.2e-26	4.7e-25	0	0	0	24.92	24.89	24.2	0	0	0	776	812	883
APBA2	-13.88	3.36	5.9e-26	5.3e-25	0	0	0	26.3	25.72	24.24	0	0	0	810	801	837
TUB	-13.88	3.36	5.9e-26	5.3e-25	0	0.01	0.01	27.62	25.71	26.05	0	0	0	819	759	872
SCOC	-13.86	3.35	6.6e-26	5.9e-25	0	0	0	22.43	25.18	23.81	0	0	0	726	829	881
NBEA	-13.84	3.35	7.9e-26	7.1e-25	0	0	0	15.65	15.71	14.19	0	0	0	772	795	827
CHRNB4	-13.84	3.35	8.1e-26	7.2e-25	0	0	0	22.59	24.64	26.39	0	0	0	720	765	920
GSTP1	-13.82	0.98	1.4e-42	2.4e-41	0.03	0	0	217.63	204.43	215.84	2	0	0	8216	7862	9218
SLC18A1	-13.81	3.34	8.9e-26	7.9e-25	0	0	0	26.04	26.32	25.47	0	0	0	771	786	816
SLC8A3	-13.81	3.33	8.9e-26	7.9e-25	0	0	0	23.14	24.28	23.7	0	0	0	750	777	846
NRCAM	-13.8	0.98	1.8e-42	3.1e-41	0.01	0.02	0	259.29	257.13	262.75	1	1	0	8081	7914	8938
CRABP1	-13.79	3.33	1.2e-25	1.1e-24	0	0	0	19.65	16.26	17.58	0	0	0	834	693	811
LAMP5	-13.78	3.35	1.5e-25	1.3e-24	0	0	0	24.74	21.46	23.43	0	0	0	800	673	828
KCTD17	-13.74	3.33	1.6e-25	1.4e-24	0	0	0	25.46	26.05	25.51	0	0	0	725	739	803
ACTL6B	-13.72	3.32	1.8e-25	1.6e-24	0	0	0	22.68	22.1	22.03	0	0	0	742	706	801
RGAG4	-13.7	3.32	2.1e-25	1.9e-24	0	0	0	22.67	21.16	21.76	0	0	0	739	697	786
VSTM2L	-13.69	3.32	2.4e-25	2.1e-24	0	0	0	20.57	19.73	21.33	0	0	0	712	672	826
RAB3C	-13.69	3.32	2.5e-25	2.1e-24	0	0	0	20.33	16.79	19.49	0	0	0	734	669	800
JPH4	-13.67	3.32	2.8e-25	2.4e-24	0	0	0	23.03	22.63	23.73	0	0	0	704	693	781
PTPRN	-13.66	3.31	2.9e-25	2.5e-24	0	0	0	23.26	21.94	23.36	0	0	0	700	673	801
DLK1	-13.65	1.32	8.8e-32	1e-30	0	0	0	116.09	116.98	115.2	1	0	0	4006	3951	4453
FAM163B	-13.65	3.32	3.3e-25	2.9e-24	0	0	0	20.98	19.56	19.13	0	0	0	713	680	754
CYB5A	-13.65	3.33	3.7e-25	3.2e-24	0	0	0	15.92	16.81	18.1	0	0	0	647	682	808
HMP19	-13.63	1.31	9.8e-32	1.1e-30	0	0	0	122.47	119.78	118.14	1	0	0	4041	3924	4349
REEP2	-13.63	3.31	4.1e-25	3.5e-24	0	0	0	20.89	20.93	20.02	0	0	0	688	686	740
UBE2L6	-13.63	3.33	4.7e-25	4e-24	0	0	0	19.18	17.29	17.96	0	0	0	707	646	743
CD200	-13.62	3.33	4.8e-25	4.1e-24	0	0	0	18.79	20.65	18.31	0	0	0	670	682	736
FXYD6	-13.62	3.33	5.2e-25	4.5e-24	0	0	0	19.53	18.35	17.8	0	0	0	717	652	711
SGCB	-13.61	3.31	4.6e-25	4e-24	0	0	0	20.42	21	19.66	0	0	0	676	671	747
SOGA3	-13.61	3.33	5e-25	4.3e-24	0	0	0	23.14	22.36	22.53	0	0	0	677	662	741
CAMK4	-13.6	3.33	6e-25	5.1e-24	0	0	0	22.71	20.51	19.79	0	0	0	707	648	701
IGLON5	-13.56	3.32	7.4e-25	6.3e-24	0	0	0	21.7	19.41	19.4	0	0	0	700	621	706
PTPRN2	-13.56	3.32	7.4e-25	6.3e-24	0	0	0	21.03	21.51	20.73	0	0	0	647	672	701
ATCAY	-13.54	3.3	8e-25	6.8e-24	0	0	0	21.03	20.52	20.12	0	0	0	657	638	713
GALNT13	-13.54	3.32	8.7e-25	7.3e-24	0	0	0.01	19.72	19.45	19.96	0	0	0	645	636	715
SLC22A17	-13.54	3.32	9e-25	7.6e-24	0	0	0	19.63	20.65	18.71	0	0	0	641	656	693
TMEM119	-13.5	3.32	1.3e-24	1.1e-23	0	0	0	17.56	18.56	20.39	0	0	0	595	601	748
BVES	-13.48	3.31	1.5e-24	1.2e-23	0	0	0	20.15	19.99	20.85	0	0	0	610	605	702
RNF144A	-13.48	3.31	1.5e-24	1.3e-23	0	0	0	21.24	19.97	20.69	0	0	0	620	597	697
NID1	-13.47	3.31	1.6e-24	1.3e-23	0	0.01	0	21.17	19.12	19.87	0	0	0	641	594	675
ABCD2	-13.45	3.31	1.9e-24	1.6e-23	0	0	0.01	19.66	21.34	20.33	0	0	0	581	627	672
LRRC4B	-13.45	3.31	2e-24	1.6e-23	0	0	0	18.06	19.12	17.1	0	0	0	596	640	640
HIPK2	-13.43	3.31	2.2e-24	1.8e-23	0	0	0	19.56	18.7	19.34	0	0	0	612	581	663
IGSF9B	-13.42	3.31	2.4e-24	1.9e-23	0	0	0	21.6	19.57	21.02	0	0	0	611	568	671
PRKAR2B	-13.41	3.31	2.5e-24	2.1e-23	0	0	0	19.16	18.74	18.54	0	0	0	597	585	656
CELF3	-13.41	3.31	2.7e-24	2.2e-23	0	0	0	20.07	18.86	19.01	0	0	0	608	583	637
NEFL	-13.4	1.32	1.1e-30	1.2e-29	0.01	0	0.02	103.64	106.02	103.02	0	0	1	3310	3419	3693
ARHGEF25	-13.4	3.31	2.7e-24	2.2e-23	0	0	0	19.11	18.66	19.16	0	0	0	580	581	669
TUBB4A	-13.4	3.3	2.8e-24	2.3e-23	0	0	0	17.27	16.47	16.54	0	0	0	607	586	631
POPDC3	-13.39	3.3	3.3e-24	2.6e-23	0	0	0	16.57	14.23	16.4	0	0	0	625	526	665
STK39	-13.37	3.31	3.5e-24	2.9e-23	0	0	0	20.22	18.59	18.74	0	0	0	598	560	634
ADAMTS19	-13.36	3.27	3.1e-24	2.5e-23	0	0	0	21.15	20.69	20.11	0	0	0	588	580	641
PPM1E	-13.35	3.3	4.1e-24	3.3e-23	0	0	0	18.44	18.46	18.16	0	0	0	573	567	631
ADCY1	-13.32	3.28	4.7e-24	3.8e-23	0	0	0	17.52	17.43	17.76	0	0	0	566	560	626
TMEM246	-13.3	3.28	5.5e-24	4.4e-23	0	0	0	16.26	17.45	17.37	0	0	0	552	561	618
ALCAM	-13.28	1.32	3.7e-30	4e-29	0	0	0	99.68	100.17	98.85	0	0	1	3072	3072	3422
ARL10	-13.27	3.29	8e-24	6.4e-23	0	0	0	17.31	17.89	16.31	0	0	0	539	564	578
IGFBP2	-13.26	1.32	4.5e-30	4.8e-29	0	0	0	84.8	84.36	84.11	1	0	0	3043	3006	3388
ARHGAP31	-13.26	3.29	8.9e-24	7.1e-23	0	0	0	17.05	16.81	16.67	0	0	0	542	538	586
JAM3	-13.25	3.29	9.3e-24	7.3e-23	0	0	0	17.49	16.57	17.55	0	0	0	537	513	615
CUX2	-13.24	3.29	9.8e-24	7.8e-23	0	0	0	17.66	17.07	17.58	0	0	0	536	519	600
ZNF595	-13.24	3.29	1e-23	8e-23	0	0	0	18.26	18.83	13.01	0	0	0	530	543	576
WASF3	-13.23	3.29	1.1e-23	8.9e-23	0	0	0	17.82	15.74	17.28	0	0	0	550	491	602
PDGFRA	-13.22	3.27	1.1e-23	8.7e-23	0	0	0	17.09	16.94	16.59	0	0	0	522	530	586
ZNF22	-13.22	3.29	1.2e-23	9.3e-23	0	0	0	15.44	15.73	16.24	0	0	0	512	524	595
ADD2	-13.21	3.29	1.2e-23	9.7e-23	0	0	0	17.27	15.8	16.73	0	0	0	543	509	573
MAGI2-AS3	-13.19	3.29	1.5e-23	1.1e-22	0	0	0	13.15	13.86	14.2	0	0	0	499	520	585
APBB1	-13.19	3.29	1.5e-23	1.1e-22	0	0	0	16.09	14.91	17.27	0	0	0	500	512	593
HS6ST2	-13.19	3.29	1.5e-23	1.2e-22	0	0	0	16.61	17.78	16.05	0	0	0	510	546	545
NMU	-13.19	3.27	1.5e-23	1.2e-22	0	0	0	16.74	12.94	13.86	0	0	0	585	468	560
FKBP1B	-13.15	3.26	1.8e-23	1.4e-22	0	0	0	13.45	14.26	13.24	0	0	0	500	529	549
RASL10B	-13.15	3.28	2e-23	1.6e-22	0	0.01	0.05	15.8	15.11	15.39	0	0	0	509	487	568
WDR54	-13.13	3.26	2.2e-23	1.7e-22	0	0.05	0	14.7	14.55	14.93	0	0	0	511	476	570
BEX2	-13.12	3.27	2.5e-23	1.9e-22	0	0	0	11.19	11.76	11.72	0	0	0	476	505	558
PDZD4	-13.09	3.26	2.9e-23	2.3e-22	0.01	0	0	15.76	15.8	15.4	0	0	0	488	500	529
FAM69B	-13.09	3.28	3.2e-23	2.5e-22	0.34	0	0	13.78	14.72	13.82	0	0	0	473	511	523
CMTM7	-13.09	3.27	3.3e-23	2.5e-22	0	0	0	14.78	14.21	13.15	0	0	0	518	474	515
MAGED4B	-13.09	3.26	4.9e-23	3.7e-22	0	0	0	10.31	9.69	9.38	0	0	0	590	366	567
PRRT4	-13.08	1.32	2.5e-29	2.7e-28	0	0	0	73.38	68.42	72.48	0	1	0	2762	2548	3050
GNG8	-13.07	3.27	6.5e-23	4.8e-22	0	0	0	43.28	45.07	46.56	0	0	0	490	360	648
TFPI2	-13.05	0.97	2.8e-38	4.2e-37	0	0	0.04	149.11	145.82	149.75	0	0	2	4813	4747	5438
PNMAL1	-13.02	3.26	5.5e-23	4.1e-22	0	0	0	14.37	14.4	14.73	0	0	0	472	464	508
RASL11B	-13.01	3.26	5.5e-23	4.1e-22	0	0	0	14.52	14.71	14.24	0	0	0	456	469	520
ALK	-13.01	3.26	6.3e-23	4.7e-22	0	0	0	15.53	15.19	15.53	0	0	0	466	459	504
CBLN2	-13	3.26	6.4e-23	4.8e-22	0	0	0	13.85	14.22	14.43	0	0	0	445	463	520
MAP9	-13	3.26	6.8e-23	5e-22	0	0	0	15.61	15.3	14.65	0	0	0	467	464	490
FUZ	-12.97	3.26	8.7e-23	6.5e-22	0	0	0	15.2	14.09	13.71	0	0	0	467	450	476
MAP6	-12.96	3.25	8.2e-23	6.1e-22	0	0	0	14.46	13.81	14.14	0	0	0	471	435	495
PPP1R16B	-12.94	3.26	1e-22	7.7e-22	0	0	0	14.9	14.19	13.71	0	0	0	457	441	475
NPTX2	-12.93	3.25	1.1e-22	8.3e-22	0	0	0	14.57	12.93	13.44	0	0	0	469	421	478
NOVA2	-12.93	3.26	1.2e-22	8.9e-22	0	0	0	16.13	14.66	14.78	0	0	0	462	420	478
ATRNL1	-12.92	3.25	1.3e-22	9.4e-22	0	0	0	8.05	8.95	7.81	0	0	0	399	484	477
ST8SIA3	-12.91	3.25	1.4e-22	1e-21	0	0	0	14.38	14.18	14.25	0	0	0	435	428	481
SALL2	-12.91	3.25	1.4e-22	1e-21	0	0	0	13.49	13.09	13.38	0	0	0	443	424	477
CELF4	-12.9	3.25	1.6e-22	1.1e-21	0	0	0	13.75	12.31	13.5	0	0	0	448	402	484
PRIMA1	-12.89	3.24	1.5e-22	1.1e-21	0	0	0	13.22	12.73	14.07	0	0	0	433	404	506
ZNF536	-12.89	3.25	1.5e-22	1.1e-21	0	0	0	15.63	15.63	15.21	0	0	0	429	436	467
TRO	-12.88	3.25	1.7e-22	1.2e-21	0	0	0.02	10.55	10.61	11.75	0	0	0	420	420	481
ST8SIA2	-12.87	3.25	1.7e-22	1.3e-21	0	0	0	13.88	13.67	13.81	0	0	0	422	419	479
CHST8	-12.87	3.25	1.8e-22	1.3e-21	0	0	0	12.34	13.42	11.8	0	0	0	415	443	456
FAM171A1	-12.87	3.25	1.9e-22	1.4e-21	0	0	0	14.25	13.98	13.85	0	0	0	428	424	459
FAM101B	-12.86	1.32	1.9e-28	1.9e-27	0	0	0.02	70.77	73.74	71.82	0	0	1	2285	2379	2543
KCNJ8	-12.86	3.25	1.9e-22	1.4e-21	0	0	0	12.12	12.93	13.76	0	0	0	400	422	488
GALNT14	-12.86	3.25	1.9e-22	1.4e-21	0	0	0	14.27	13.74	14.22	0	0	0	432	404	472
GATA3-AS1	-12.84	3.23	2.4e-22	1.8e-21	0	0	0	9.31	10.6	10.29	0	0	0	360	496	452
UCHL1	-12.83	0.58	1.2e-105	7.8e-104	0	0	0	329.3	337.3	326.01	0	3	3	11536	11828	12500
PPP2R2C	-12.78	3.24	3.6e-22	2.6e-21	0	0	0	13.02	14.13	12.6	0	0	0	393	421	430
C11orf96	-12.72	0.97	2.1e-36	2.9e-35	0	0	0.04	105.54	108.63	94.63	0	0	2	3911	4033	3939
SLAIN1	-12.71	3.23	5.9e-22	4.2e-21	0	0	0	11.36	12.19	11.83	0	0	0	367	392	439
ARMCX6	-12.7	3.22	6.9e-22	4.9e-21	0	0	0	7.32	6.79	8.18	0	0	0	406	346	436
PIANP	-12.69	3.22	7.3e-22	5.2e-21	0	0	0	11.82	10.3	11.6	0	0	0	395	358	425
ZNF711	-12.67	3.23	8.6e-22	6.1e-21	0	0	0	11.64	12.21	12.26	0	0	0	365	377	418
SHD	-12.63	1.31	1.5e-27	1.5e-26	0	0	0	61.15	61.52	58.6	0	1	0	1998	2029	2157
TMEFF1	-12.58	3.22	2e-21	1.4e-20	0	0	0	14.58	16.21	6.64	0	0	0	389	373	334
GAREML	-12.57	3.21	1.7e-21	1.2e-20	0	0	0	11.38	11.54	10.64	0	0	0	355	358	384
CACHD1	-12.51	3.2	2.6e-21	1.8e-20	0	0	0	12.14	11.39	11.73	0	0	0	351	327	384
SIMC1	-12.51	3.21	2.9e-21	2e-20	0	0	0	10.44	9.78	11.18	0	0	0	339	314	404
MVB12B	-12.5	3.21	3e-21	2.1e-20	0	0	0	10.86	10.78	10.89	0	0	0	334	330	384
SMO	-12.5	3.21	3.1e-21	2.1e-20	0	0	0	11.28	10.75	10.33	0	0	0	348	339	359
DUSP26	-12.5	3.21	3.2e-21	2.2e-20	0	0	0	10.8	8.96	10.18	0	0	0	350	305	394
FSTL5	-12.49	3.2	3.2e-21	2.2e-20	0	0	0	11.51	10.3	11.12	0	0	0	348	316	381
EHD3	-12.49	3.21	3.3e-21	2.3e-20	0	0	0	10.26	10.56	10.21	0	0	0	336	338	365
TTBK1	-12.49	3.21	3.3e-21	2.3e-20	0	0	0	11.36	10.59	10.78	0	0	0	342	323	375
CNTN1	-12.47	3.2	3.7e-21	2.6e-20	0	0	0	10.98	10.66	10.63	0	0	0	336	320	374
ABRACL	-12.46	3.2	4e-21	2.7e-20	0	0	0	8.55	8.31	7.98	0	0	0	340	329	355
ZNF808	-12.45	3.2	4.4e-21	3e-20	0	0	0.01	10.73	10.58	10.32	0	0	0	333	317	367
LRRC8C	-12.44	3.2	4.5e-21	3.1e-20	0	0	0	10.91	10.95	10.97	0	0	0	325	325	364
F2R	-12.43	3.19	4.9e-21	3.4e-20	0	0	0	10.39	9.67	10.68	0	0	0	324	305	381
LPPR5	-12.41	3.19	5.5e-21	3.8e-20	0	0	0	10.39	10.27	11.07	0	0	0	315	309	376
CCNJL	-12.4	3.2	6.4e-21	4.3e-20	0	0	0	9.88	9.64	9.7	0	0	0	330	314	341
MAML3	-12.39	3.19	6.3e-21	4.3e-20	0	0	0	9.93	9.88	9.71	0	0	0	318	321	346
LHFPL4	-12.39	3.19	6.7e-21	4.5e-20	0	0	0	10.92	10.38	9.73	0	0	0	332	318	332
MMP16	-12.38	3.2	7.7e-21	5.2e-20	0	0	0	10.61	10.19	9.99	0	0	0	321	311	338
RIPPLY2	-12.37	3.19	7.5e-21	5.1e-20	0	0	0	6.63	7.05	6.68	0	0	0	296	330	348
UNC79	-12.37	3.2	8.1e-21	5.5e-20	0.01	0.02	0.02	11.65	11.84	11.4	0	0	0	310	316	339
CCDC74B	-12.37	3.2	8.2e-21	5.5e-20	0	0	0	10.97	9.56	8.76	0	0	0	310	330	326
DTX1	-12.36	3.19	8.1e-21	5.5e-20	0	0	0	9.39	9.69	10.25	0	0	0	299	306	363
LPPR4	-12.36	3.2	8.4e-21	5.7e-20	0	0	0	9.92	9.97	10.24	0	0	0	308	302	354
SULT1C4	-12.35	3.19	9.4e-21	6.3e-20	0	0	0	9.83	9.64	9.52	0	0	0	317	307	330
EMB	-12.35	3.2	9.5e-21	6.4e-20	0	0	0	9.63	9.7	10.88	0	0	0	302	291	365
RGS17	-12.34	3.19	1e-20	6.8e-20	0	0	0	10.97	9.66	10.7	0	0	0	311	287	353
FBXL7	-12.31	3.19	1.3e-20	8.8e-20	0	0	0.01	9.42	9.7	9.71	0	0	0	283	302	345
RAB15	-12.31	3.19	1.3e-20	8.9e-20	0	0	0	10.07	9.16	8.8	0	0	0	321	290	318
TSPAN5	-12.3	3.17	1.2e-20	7.9e-20	0	0	0	9.46	10.06	9.7	0	0	0	292	314	331
PAX5	-12.3	3.19	1.4e-20	9.2e-20	0	0	0.01	9.91	9.72	9.59	0	0	0	299	298	327
UBE2QL1	-12.28	3.19	1.6e-20	1.1e-19	0	0	0	3.56	3.89	3.59	0	0	0	284	304	324
FLNC	-12.27	3.18	1.6e-20	1.1e-19	0	0	0	9.71	9.8	9.41	0	0	0	296	298	317
ZNF506	-12.27	3.19	1.6e-20	1.1e-19	0	0	0.01	9.69	9.45	9.31	0	0	0	304	290	317
ZFHX4	-12.26	3.19	1.9e-20	1.3e-19	0	0	0	9.7	9.15	9.47	0	0	0	296	281	324
C8orf88	-12.25	3.18	1.9e-20	1.3e-19	0	0	0	8.59	8.05	8.69	0	0	0	312	281	309
SEZ6	-12.25	3.18	2e-20	1.3e-19	0	0	0.01	9.91	9.2	8.71	0	0	0	303	289	304
ZNF354C	-12.25	3.18	2.1e-20	1.4e-19	0	0	0	10.09	8.49	9.16	0	0	0	316	259	326
ZNF724P	-12.25	3.18	2.1e-20	1.4e-19	0	0	0	9.35	10.01	8.68	0	0	0	300	317	281
NAP1L5	-12.24	1.32	6.1e-26	5.5e-25	0	0	0.01	42.68	46.06	43.94	0	0	1	1444	1598	1665
KIF26B	-12.24	3.17	1.9e-20	1.3e-19	0	0	0	9.94	9.24	9.36	0	0	0	300	280	319
TBKBP1	-12.22	3.18	2.3e-20	1.5e-19	0	0	0	8.17	8.69	8.46	0	0	0	277	291	319
NT5C1A	-12.22	3.18	2.4e-20	1.6e-19	0	0	0	12.37	12.62	12.75	0	0	0	276	284	324
ZNF141	-12.21	3.17	2.6e-20	1.7e-19	0	0	0	9.25	9.19	9.3	0	0	0	280	294	304
NFE2L3	-12.2	3.18	2.9e-20	1.9e-19	0	0.04	0.03	8.48	8.74	8.63	0	0	0	275	282	313
SNAP91	-12.2	3.18	2.9e-20	1.9e-19	0	0	0	10.35	9.11	10.49	0	0	0	283	262	327
ZNF667-AS1	-12.2	3.18	3e-20	1.9e-19	0	0	0	7.67	8.1	8.58	0	0	0	257	281	335
SLC6A15	-12.19	3.18	3e-20	2e-19	0	0	0	9.45	9.91	8.73	0	0	0	283	294	290
ZDHHC21	-12.19	3.17	3.1e-20	2e-19	0	0	0	9.31	9.73	9.79	0	0	0	270	281	315
CTNNA2	-12.19	3.18	3.2e-20	2.1e-19	0	0	0	8.99	8.59	8.12	0	0	0	295	277	292
FGF14	-12.19	3.17	3.2e-20	2.1e-19	0	0	0	10.3	9.44	9.07	0	0	0	306	269	290
LARP6	-12.19	3.17	3.3e-20	2.1e-19	0	0	0	5.95	7	7.9	0	0	0	249	292	326
CHST10	-12.18	3.17	3.4e-20	2.2e-19	0	0	0	8.14	8.86	8.83	0	0	0	259	285	317
KBTBD11	-12.17	3.17	3.4e-20	2.2e-19	0	0	0	8.99	9.26	8.53	0	0	0	277	286	295
MGMT	-12.17	3.17	3.9e-20	2.5e-19	0	0	0	3.94	5.79	4.42	0	0	0	242	315	301
GSPT2	-12.14	3.17	4.4e-20	2.8e-19	0	0	0	7.75	8.05	8.26	0	0	0	259	269	314
APBA1	-12.11	3.17	5.6e-20	3.6e-19	0	0	0	9.01	8.13	8.23	0	0	0	285	253	287
TMSB15B	-12.11	3.17	7.4e-20	4.7e-19	0	0	0	5.08	5.97	5.72	0	0	0	254	321	245
TMEM35	-12.1	3.16	5.8e-20	3.7e-19	0	0	0	7.75	8	8	0	0	0	257	262	302
SPTSSB	-12.08	3.16	6.7e-20	4.3e-19	0	0	0	8.91	7.57	8.26	0	0	0	284	243	287
ATP1A3	-12.07	0.81	3e-48	6.1e-47	0.01	0.03	0.02	106.64	106.86	107.49	1	1	1	3513	3542	3944
SYK	-12.06	3.16	7.8e-20	5e-19	0	0	0	8.18	8.27	8.24	0	0	0	258	255	287
PKIA	-12.06	3.17	8.1e-20	5.1e-19	0	0	0	8.87	8.33	7.86	0	0	0	270	259	269
PAK3	-12.05	3.16	8.8e-20	5.5e-19	0	0	0	6.14	6.53	6.56	0	0	0	254	250	289
C1orf233	-12.05	3.16	9.3e-20	5.8e-19	0	0	0	8.21	7.41	6.53	0	0	0	280	254	258
ZNF625	-12.05	3.16	1e-19	6.5e-19	0	0	0	8.54	7.08	6.3	0	0	0	295	240	255
CLGN	-12.04	3.16	9.1e-20	5.7e-19	0	0	0	8.09	7.4	8.46	0	0	0	252	236	308
FAM89A	-12.04	3.16	9.3e-20	5.8e-19	0	0	0	6.78	7.12	7.76	0	0	0	235	260	297
DCP1B	-12.04	3.16	1e-19	6.2e-19	0	0	0	8.29	6.87	7.87	0	0	0	270	227	293
ST6GALNAC3	-12.04	3.16	1e-19	6.3e-19	0	0	0	7.01	7.86	5.07	0	0	0	268	269	250
CACNA2D2	-12.02	1.31	4.1e-25	3.5e-24	0	0	0.03	43.23	42.89	44.68	0	0	1	1295	1287	1479
RIMBP2	-12.02	3.15	1.1e-19	6.6e-19	0	0	0	8.83	8.68	8.46	0	0	0	256	250	274
SERPINA5	-12.02	3.16	1.1e-19	7e-19	0	0	0	8.29	7.4	8.21	0	0	0	268	228	285
AK5	-12.01	3.16	1.1e-19	7e-19	0	0	0	7.85	7.59	7.97	0	0	0	244	252	280
ADRA2C	-12.01	3.16	1.2e-19	7.7e-19	0	0	0	7.66	7.4	6.12	0	0	0	263	268	243
CHFR	-11.98	3.15	1.4e-19	8.8e-19	0	0	0	8.56	8.5	8.81	0	0	0	245	242	274
RAB39B	-11.97	3.15	1.5e-19	9.2e-19	0	0	0	7.52	7.59	7.52	0	0	0	239	250	269
AADAT	-11.97	3.15	1.7e-19	1e-18	0	0	0	8.62	7.57	7.88	0	0	0	266	225	264
POU3F3	-11.97	3.15	1.7e-19	1.1e-18	0	0	0	7.19	8.59	6.38	0	0	0	235	283	238
FBXO25	-11.96	3.15	1.8e-19	1.1e-18	0	0	0	7.32	7.68	7.06	0	0	0	245	263	240
FAM92A1	-11.95	3.15	1.7e-19	1.1e-18	0	0	0.05	7.39	8.7	7.73	0	0	0	229	254	267
DRGX	-11.94	3.15	1.9e-19	1.2e-18	0	0	0	7.96	8.07	8.27	0	0	0	247	226	272
GAP43	-11.93	0.81	3.9e-47	7.7e-46	0	0	0	90.74	86.2	83.02	1	0	2	3347	3188	3442
MGC70870	-11.93	3.15	2.2e-19	1.4e-18	0	0.01	0.02	7.13	7.77	8.62	0	0	0	216	232	292
CAMK1	-11.92	3.15	2.1e-19	1.3e-18	0	0	0	7	7.39	7.42	0	0	0	226	240	271
NEUROG2	-11.92	3.15	2.3e-19	1.4e-18	0	0	0	6.8	6.97	7.46	0	0	0	220	235	279
KCNH1	-11.91	3.15	2.4e-19	1.5e-18	0.01	0	0.01	7.63	7.48	8.01	0	0	0	232	227	271
ZFP30	-11.91	3.15	2.4e-19	1.5e-18	0	0	0	8.03	6.87	6.54	0	0	0	253	222	255
PCDH18	-11.91	3.15	2.5e-19	1.5e-18	0	0	0	7.06	6.48	6.89	0	0	0	245	229	253
COCH	-11.91	3.15	2.5e-19	1.5e-18	0	0	0	7.65	7.42	7.59	0	0	0	247	234	246
TMEM145	-11.9	3.15	2.6e-19	1.6e-18	0	0	0	8.66	7.89	8.31	0	0	0	241	218	266
HAND1	-11.89	1.31	1.2e-24	1e-23	0	0	0	34.85	32.68	35.82	0	0	1	1207	1153	1377
HDGFRP3	-11.89	1.31	1.3e-24	1.1e-23	0.02	0	0	35.07	38.41	36.23	1	0	0	1136	1257	1323
CNTN4	-11.89	3.15	2.8e-19	1.7e-18	0	0	0	8.09	7.54	7.58	0	0	0	243	225	251
HUNK	-11.87	3.14	3.1e-19	1.9e-18	0	0	0	7.6	7.14	7.38	0	0	0	235	222	257
IRAK1BP1	-11.87	3.14	4.1e-19	2.5e-18	0	0	0	5.61	5.26	5.37	0	0	0	281	203	227
HIST1H4D	-11.85	0.36	4.1e-235	1e-232	0.31	0.46	0.63	349.6	333.24	335.98	8	0	8	15694	15020	16802
STMN3	-11.85	0.97	6.4e-32	7.5e-31	0.01	0	0	59.47	57.69	61.69	1	0	1	2103	2064	2398
TMEM168	-11.85	3.14	3.7e-19	2.3e-18	0	0	0	5.51	5.07	5.39	0	0	0	230	219	253
ZNF551	-11.85	3.14	3.8e-19	2.3e-18	0	0	0	8.08	7.14	7.07	0	0	0	247	222	234
SCD5	-11.85	3.14	4e-19	2.4e-18	0	0	0	7.71	6.88	6.51	0	0	0	251	216	234
ZNF516	-11.84	3.14	3.9e-19	2.4e-18	0.01	0	0	7.91	7.29	7.15	0	0	0	236	224	239
SNX7	-11.81	0.97	9.8e-32	1.1e-30	0	0	0	60.79	62.68	60.15	0	1	1	2046	2090	2253
FRMD4A	-11.81	3.14	4.7e-19	2.8e-18	0	0	0	6.93	6.73	6.84	0	0	0	229	219	240
SRSF12	-11.81	3.14	4.7e-19	2.8e-18	0	0	0	7.38	7.66	7.18	0	0	0	225	222	240
GPX3	-11.81	3.14	4.8e-19	2.9e-18	0	0	0	6.9	5.89	6.55	0	0	0	234	207	247
HMX1	-11.79	3.13	5.8e-19	3.4e-18	0	0	0	6.62	5.92	6.64	0	0	0	222	204	252
BAALC	-11.77	3.13	7e-19	4.1e-18	0	0	0	7.56	6.72	6.51	0	0	0	235	207	225
FAM163A	-11.76	1.31	3.8e-24	3.1e-23	0.02	0	0	35.81	35.45	35.25	1	0	0	1114	1084	1217
DPYSL3	-11.75	0.63	1.2e-74	4.5e-73	0.04	0.02	0.03	149.45	146.04	147.32	2	1	2	4636	4552	5149
ADCYAP1R1	-11.75	3.13	7.5e-19	4.5e-18	0	0	0	6.84	7.19	7.03	0	0	0	206	216	239
ADAM12	-11.74	1.31	4.6e-24	3.7e-23	0.01	0	0.03	35.38	35.13	34.86	0	0	1	1102	1079	1183
EEF1A2	-11.73	0.7	4.8e-60	1.3e-58	0.01	0	0.09	113.09	110.04	104.84	0	0	4	3803	3719	3935
TSPAN11	-11.72	3.13	9.4e-19	5.5e-18	0	0	0	6.71	7.05	7.34	0	0	0	197	206	248
C10orf35	-11.72	3.13	9.7e-19	5.7e-18	0	0	0	5.51	6.61	5.43	0	0	0	201	228	219
KIF5A	-11.71	3.13	1e-18	5.9e-18	0	0.02	0	7.65	7.01	8.1	0	0	0	217	189	242
PTPRO	-11.71	3.13	1e-18	6e-18	0	0	0	7.12	6.77	6.91	0	0	0	212	205	227
DPYSL4	-11.7	1.31	6e-24	4.8e-23	0	0	0.02	33.45	31.95	33.66	0	0	1	1066	1024	1207
LOC102724399	-11.69	3.12	1.2e-18	6.8e-18	0	0	0	4.8	4.04	4.36	0	0	0	207	209	220
LOC101927458	-11.69	3.12	1.3e-18	7.5e-18	0	0	0	8.86	7.95	7.79	0	0	0	210	222	202
2024-09-11	-11.67	0.97	5.2e-31	5.8e-30	0.01	0	0.03	60.08	58.25	59.26	0	1	1	1848	1856	2086
DOK6	-11.67	3.12	1.3e-18	7.6e-18	0	0	0	6.61	6.68	6.72	0	0	0	198	205	228
MSX2	-11.67	3.12	1.4e-18	7.9e-18	0	0	0	6.14	6.21	5.57	0	0	0	210	212	207
CAMKV	-11.67	3.12	1.4e-18	7.9e-18	0	0	0	6.65	5.73	6.93	0	0	0	208	185	239
ZKSCAN7	-11.67	3.12	1.4e-18	8.3e-18	0	0.01	0.01	7.12	6.03	7.39	0	0	0	211	178	243
EXO5	-11.66	3.12	1.4e-18	8.3e-18	0	0	0	6.07	6.13	5.05	0	0	0	215	213	200
DLX6	-11.66	3.12	1.5e-18	9e-18	0	0	0	5.8	6.53	4.99	0	0	0	204	227	195
ADAM23	-11.65	3.12	1.5e-18	8.9e-18	0	0	0	7.06	6.38	6.56	0	0	0	208	190	225
CGREF1	-11.65	3.12	1.5e-18	8.9e-18	0	0	0	7.31	7.87	7.79	0	0	0	205	190	228
BCAT1	-11.64	1.31	1e-23	8e-23	0	0	0.01	33.54	32.94	33.34	0	0	1	1022	1006	1129
DRD2	-11.64	3.12	1.7e-18	9.8e-18	0	0	0	6.06	6.23	6.76	0	0	0	186	200	233
SYT5	-11.64	3.11	1.7e-18	1e-17	0	0	0	5.53	5.45	5.22	0	0	0	210	213	195
ISLR2	-11.63	1.31	1.1e-23	9e-23	0.02	0	0	30.53	30.89	30.31	1	0	0	999	1004	1126
MMP2	-11.61	0.54	6.3e-101	3.7e-99	0.06	0.04	0.05	184.19	182.84	181.44	3	2	2	5825	5736	6428
ATP6V0E2	-11.6	1.31	1.5e-23	1.1e-22	0.01	0	0	31.05	30.49	30.51	1	0	0	986	987	1093
VASH1	-11.58	3.11	2.6e-18	1.5e-17	0	0	0	6.92	6.5	6.46	0	0	0	204	175	218
SIX6	-11.57	3.11	2.8e-18	1.6e-17	0	0	0	5.71	5.11	6.32	0	0	0	192	171	234
GRM7	-11.57	3.11	2.8e-18	1.6e-17	0	0	0	5.66	5.69	6.16	0	0	0	181	185	227
RIMS2	-11.55	3.11	3.1e-18	1.8e-17	0	0	0	6.95	6.18	6.65	0	0	0	198	174	216
GUCY1B3	-11.55	3.11	3.2e-18	1.8e-17	0	0	0	6.46	5.63	5.83	0	0	0	201	177	207
NRSN1	-11.55	3.11	3.3e-18	1.9e-17	0	0	0	5.32	5.56	6.45	0	0	0	177	179	232
GPRASP2	-11.55	3.11	4.5e-18	2.6e-17	0	0	0	5.2	7.23	2.85	0	0	0	140	226	223
BAI3	-11.54	3.11	3.2e-18	1.8e-17	0	0	0	6.56	6.74	6.68	0	0	0	184	191	209
TGIF2LX	-11.54	3.11	3.7e-18	2.1e-17	0	0	0	5.18	4.73	5.85	0	0	0	198	158	230
LINC00888	-11.53	3.11	3.4e-18	1.9e-17	0	0	0	6.34	5.97	5.74	0	0	0	189	187	204
KCNC1	-11.53	3.11	3.7e-18	2.1e-17	0	0	0	5.77	5.71	6.34	0	0	0	184	172	224
TP73	-11.52	3.11	3.7e-18	2.1e-17	0	0	0	5.92	5.87	5.73	0	0	0	188	187	201
ARMCX3	-11.52	3.11	3.8e-18	2.1e-17	0	0	0	5.46	5.53	5.8	0	0	0	183	177	217
PARP8	-11.51	3.11	4e-18	2.3e-17	0	0	0	4.65	5.24	4.9	0	0	0	172	188	214
NUDT16	-11.5	3.1	4.5e-18	2.5e-17	0	0	0	4.85	5.81	4.9	0	0	0	176	188	203
PLD5	-11.49	3.1	4.6e-18	2.6e-17	0	0	0	6.74	6.58	6.25	0	0	0	175	186	205
LYPD1	-11.49	3.1	5.1e-18	2.9e-17	0	0	0	4.65	4.51	4.41	0	0	0	186	193	183
SCRT2	-11.49	3.1	5.2e-18	2.9e-17	0	0	0	6.17	4.91	5.75	0	0	0	196	162	206
ZNF585A	-11.48	3.1	5.1e-18	2.9e-17	0	0	0	4.79	3.7	3.65	0	0	0	184	170	208
SLC18A3	-11.48	3.1	5.2e-18	2.9e-17	0	0	0	5.52	6.08	5.09	0	0	0	178	200	184
GLIPR2	-11.48	3.1	5.5e-18	3.1e-17	0	0	0	5.65	5.17	4.75	0	0	0	198	177	184
LOC441601	-11.48	3.1	7e-18	3.9e-17	0	0	0	7.29	5.78	7.48	0	0	0	185	140	241
SFRP1	-11.45	3.1	6.1e-18	3.4e-17	0	0.01	0	6.02	5.26	5.59	0	0	0	189	169	195
PCLO	-11.45	3.1	6.2e-18	3.5e-17	0	0	0.01	5.79	5.48	5.76	0	0	0	178	171	203
PTK7	-11.44	1.31	5.3e-23	4e-22	0.04	0	0.01	27.86	29.8	29.69	1	0	0	861	900	1010
TNFSF12	-11.44	3.1	6.8e-18	3.8e-17	0	0	0	5.16	5.52	4.63	0	0	0	174	185	188
ZNF660	-11.43	3.1	7.9e-18	4.4e-17	0	0	0	6.73	5.33	5.64	0	0	0	199	154	193
PEG3	-11.42	3.09	7.2e-18	4e-17	0	0	0	5.91	5.56	5.69	0	0	0	180	172	192
RADIL	-11.39	3.09	8.9e-18	4.9e-17	0	0	0	5.61	5.64	5.48	0	0	0	174	177	183
FCGRT	-11.38	3.09	1.2e-17	6.5e-17	0	0	0	7.43	6.34	6.57	0	0	0	197	157	172
DDC	-11.37	0.97	1.5e-29	1.5e-28	0	0	0	46.54	47.19	46.14	2	0	0	1536	1545	1644
CERS6	-11.37	1.31	1e-22	7.6e-22	0.02	0	0	28.29	28.05	27.42	1	0	0	849	845	930
ZNF681	-11.37	3.09	1.1e-17	5.9e-17	0	0	0	5.56	5.22	5.83	0	0	0	172	156	200
KCNT1	-11.37	3.09	1.1e-17	5.9e-17	0	0	0	5.96	5.66	5.91	0	0	0	177	161	188
RP11-344E13.3	-11.37	3.09	1.2e-17	6.4e-17	0	0	0	6.63	5.55	5.88	0	0	0	184	156	184
ZFP3	-11.36	3.09	1.2e-17	6.4e-17	0	0	0	5.41	5.7	4.78	0	0	0	169	180	173
MLF1	-11.36	3.09	1.3e-17	7.1e-17	0	0	0	5.23	5.95	4.63	0	0	0	169	191	161
ZNF649	-11.36	3.08	1.3e-17	7.1e-17	0	0	0	5.26	4.78	5.9	0	0	0	174	144	206
NUDT11	-11.35	3.09	1.3e-17	6.9e-17	0	0	0	4.88	4.91	5.01	0	0	0	163	167	188
DNALI1	-11.35	3.09	1.3e-17	7.2e-17	0	0.11	0.07	5.64	4.8	4.88	0	0	0	179	158	180
SLC27A6	-11.34	3.09	1.4e-17	7.4e-17	0	0	0	5.41	5.13	5.24	0	0	0	174	160	181
LOC100505501	-11.34	3.09	1.4e-17	7.4e-17	0	0	0	4.47	5.49	5.92	0	0	0	152	169	196
RPS6KA6	-11.33	3.09	1.4e-17	7.6e-17	0	0	0	5.04	5.46	4.95	0	0	0	165	171	177
LOC100130502	-11.33	3.08	1.5e-17	8.2e-17	0	0	0	6.46	6.31	5.67	0	0	0	175	176	161
LINC01102	-11.32	3.08	1.5e-17	8.2e-17	0	0	0	5.57	5.26	5	0	0	0	174	162	174
CORO1A	-11.32	3.08	1.5e-17	8.3e-17	0	0	0	5.06	4.31	4.85	0	0	0	172	156	182
ZNF826P	-11.32	3.09	1.9e-17	1e-16	0	0	0	8.81	8.04	7.99	0	0	0	137	199	175
GABRB3	-11.31	1.31	1.7e-22	1.2e-21	0	0.01	0	26.29	26.27	26.98	0	1	0	806	794	925
BEND4	-11.31	3.07	1.6e-17	8.7e-17	0	0	0	5.48	5.47	5.42	0	0	0	165	163	179
TMEM179	-11.31	3.07	1.6e-17	8.7e-17	0	0	0	5.21	5.63	5.48	0	0	0	162	163	182
NOVA1	-11.31	3.07	1.6e-17	8.8e-17	0	0	0	4.75	4.41	4.66	0	0	0	164	159	184
ZNF486	-11.28	3.08	2e-17	1.1e-16	0	0	0	4.99	5.43	4.75	0	0	0	160	170	168
TMEM200C	-11.27	3.07	2.2e-17	1.2e-16	0	0	0	5.41	4.47	5.06	0	0	0	166	147	183
ARHGAP36	-11.27	3.07	2.4e-17	1.3e-16	0	0	0	4.74	3.96	5.88	0	0	0	167	135	195
IFT57	-11.25	3.07	2.4e-17	1.3e-16	0	0	0	4.93	4.68	5	0	0	0	166	150	174
WNK3	-11.25	3.07	2.5e-17	1.3e-16	0	0.01	0	5.53	4.95	5.21	0	0	0	166	151	172
ZNF69	-11.24	3.07	2.6e-17	1.4e-16	0	0	0	5.66	4.75	4.92	0	0	0	170	148	170
DCLK1	-11.24	3.07	2.7e-17	1.4e-16	0	0	0	5.4	4.7	5.42	0	0	0	158	145	185
ELAVL3	-11.23	0.81	5e-42	8.5e-41	0	0.03	0.01	58.04	56.61	59.28	1	2	0	2012	1978	2187
MRAP2	-11.23	3.07	2.7e-17	1.4e-16	0	0	0	5.27	4.93	4.84	0	0	0	161	156	168
FRAS1	-11.23	3.07	2.8e-17	1.5e-16	0	0	0	5.36	5.08	5.15	0	0	0	159	152	173
ELOVL4	-11.23	3.07	3e-17	1.6e-16	0	0	0	4.74	5.19	4.65	0	0	0	151	173	158
HS3ST2	-11.22	3.07	3e-17	1.6e-16	0	0	0	5.03	5.17	5.48	0	0	0	145	162	174
ZNF483	-11.21	3.07	3.2e-17	1.7e-16	0	0	0.01	5.06	4.82	4.97	0	0	0	155	144	180
CYP7B1	-11.21	3.07	3.8e-17	2e-16	0	0	0	4.55	5.69	5.29	0	0	0	128	170	180
MAGED4	-11.21	3.18	2.7e-13	1.1e-12	0	0	0	10.25	9.75	9.35	0	0	0	92	281	131
FBLN7	-11.2	3.07	3.7e-17	1.9e-16	0	0	0	5.66	5.69	5.14	0	0	0	162	162	150
LRRC4	-11.19	3.07	3.7e-17	2e-16	0	0	0	5.16	5	4.83	0	0	0	157	151	163
GPR137B	-11.19	3.07	3.8e-17	2e-16	0	0	0	5.42	4.95	5.39	0	0	0	156	146	169
KCNA3	-11.19	3.07	3.9e-17	2e-16	0	0	0	4.62	5.1	5.59	0	0	0	139	150	184
F10	-11.18	3.06	4.1e-17	2.2e-16	0	0	0	4.39	3.75	4.61	0	0	0	156	133	183
LOC100132815	-11.18	3.07	4.2e-17	2.2e-16	0	0	0	5.44	5.12	4.88	0	0	0	156	155	156
TIAM1	-11.17	3.07	4.3e-17	2.2e-16	0	0	0	4.94	5.21	4.7	0	0	0	147	160	159
GPR162	-11.16	3.06	4.7e-17	2.5e-16	0	0	0	3.9	4.52	4.61	0	0	0	133	156	176
LOC102724436	-11.16	3.06	4.9e-17	2.5e-16	0	0	0	5.32	4.77	4.4	0	0	0	159	156	147
TNFAIP6	-11.16	3.07	6.3e-17	3.3e-16	0	0	0	4.67	3.66	5.23	0	0	0	155	115	196
TRIM67	-11.15	3.07	4.8e-17	2.5e-16	0	0	0	5.06	4.93	5.1	0	0	0	149	145	167
GNG2	-11.14	1.31	6.8e-22	4.8e-21	0	0	0.03	21.78	22.26	22.63	0	0	1	705	723	824
ZNF90	-11.14	3.07	6.5e-17	3.4e-16	0	0.01	0	5.52	3.88	4.98	0	0	0	168	121	168
ZFP28	-11.13	3.06	5.7e-17	2.9e-16	0	0	0	4.94	4.37	4.75	0	0	0	156	135	165
ZNF83	-11.12	3.06	6.3e-17	3.2e-16	0	0	0	4.27	4.4	5.03	0	0	0	138	137	179
RP11-586D19.1	-11.12	3.06	6.4e-17	3.3e-16	0	0	0	5.54	5.18	4.82	0	0	0	162	136	154
ZNF256	-11.12	3.07	7.8e-17	4e-16	0	0	0	3.65	4.32	4.89	0	0	0	118	151	182
ASPDH	-11.12	3.05	8.5e-17	4.4e-16	0	0	0	3.55	2.7	5.3	0	0	0	149	109	201
CACNA1B	-11.11	3.06	6.7e-17	3.5e-16	0.01	0	0.01	5.13	4.73	4.98	0	0	0	146	138	164
C11orf63	-11.09	3.06	7.4e-17	3.8e-16	0	0	0	4.58	4.31	4.23	0	0	0	152	141	151
VANGL2	-11.08	1.31	1.2e-21	8.2e-21	0.02	0	0	22.66	22.24	21.87	1	0	0	710	681	763
ZNF518B	-11.08	3.06	7.9e-17	4e-16	0	0	0	4.69	4.63	4.52	0	0	0	143	144	154
ETV1	-11.08	3.06	7.9e-17	4.1e-16	0	0	0	4.56	4.77	4.43	0	0	0	141	148	152
ARHGDIG	-11.07	3.05	8.8e-17	4.5e-16	0	0	0	3.63	4.38	3.18	0	0	0	130	162	148
CX3CL1	-11.05	3.05	9.4e-17	4.8e-16	0	0	0.01	4.52	4.32	4.82	0	0	0	138	133	165
RNF175	-11.05	3.05	1e-16	5.1e-16	0	0	0	4.79	3.86	4.42	0	0	0	147	146	140
INPP1	-11.05	3.06	1e-16	5.2e-16	0	0	0	3.82	3.57	3.72	0	0	0	135	130	169
LINC01116	-11.04	3.05	1e-16	5.3e-16	0	0	0	3.76	4.26	4.38	0	0	0	124	143	167
RAB36	-11.04	3.05	1.1e-16	5.4e-16	0	0	0	4.89	4.24	4.38	0	0	0	150	132	149
CCNYL2	-11.02	3.05	1.2e-16	6.1e-16	0	0	0	4.65	4.4	4.74	0	0	0	137	133	155
VCAN	-11.01	3.05	1.3e-16	6.5e-16	0	0	0	4.68	4.43	4.43	0	0	0	141	132	150
ZSCAN18	-11	3.05	1.3e-16	6.7e-16	0	0	0	4.29	4.18	3.93	0	0	0	139	135	147
SPATA6	-11	3.05	1.4e-16	7.1e-16	0	0	0	4.13	3.9	4.39	0	0	0	125	131	167
PTGER2	-11	3.05	1.5e-16	7.4e-16	0	0	0	3.89	4.3	4.69	0	0	0	124	129	169
KCNH8	-10.99	3.05	1.5e-16	7.3e-16	0	0	0	4.48	4.63	4.85	0	0	0	132	130	157
RIC3	-10.98	3.05	2.1e-16	1.1e-15	0	0	0	4.5	3.52	4.52	0	0	0	159	102	156
CYFIP2	-10.97	1.31	2.9e-21	2e-20	0	0	0	21.07	21.05	21.06	0	0	1	644	635	718
DTX3	-10.97	1.31	2.9e-21	2e-20	0	0	0	19.64	18.45	18.26	1	0	0	655	635	704
PKIG	-10.97	1.31	3e-21	2e-20	0	0	0.06	14.68	16.09	15.98	0	0	1	601	642	758
GAL3ST3	-10.96	3.04	1.8e-16	8.9e-16	0	0	0	4.02	4.77	4.2	0	0	0	125	141	145
LOC101928458	-10.96	3.04	1.8e-16	9.2e-16	0	0	0	6.53	5.16	7.32	0	0	0	123	133	155
AMOT	-10.96	3.05	2e-16	9.7e-16	0	0	0	4.32	3.82	4.69	0	0	0	132	118	161
ZNF280B	-10.94	3.04	2e-16	1e-15	0	0	0	2.87	2.7	2.87	0	0	0	125	140	141
FSD1	-10.93	1.31	4.2e-21	2.9e-20	0	0	0	22.42	20.13	19.64	1	0	0	666	589	685
SHANK2	-10.93	3.03	2.2e-16	1.1e-15	0	0	0	3.99	3.6	3.89	0	0	0	138	123	142
PHACTR3	-10.93	3.04	2.6e-16	1.3e-15	0	0	0	3.19	4.52	3.83	0	0	0	108	151	145
JAKMIP1	-10.92	3.04	2.2e-16	1.1e-15	0	0	0	3.97	3.64	4.13	0	0	0	131	124	148
CCDC15	-10.92	3.04	2.3e-16	1.1e-15	0	0	0	3.97	3.58	4.27	0	0	0	129	122	152
NCAM1	-10.9	0.81	1.1e-39	1.7e-38	0.02	0.02	0.03	53.11	51.8	51.23	1	0	2	1622	1572	1739
ADAMTSL2	-10.9	3.04	2.9e-16	1.4e-15	0	0	0	3.84	5	4.11	0	0	0	113	140	143
BEND7	-10.9	3.04	2.9e-16	1.4e-15	0	0	0	3.23	3.62	3.33	0	0	0	115	146	135
HIST1H2BE	-10.89	0.27	0	0	0.56	0.38	0.12	304.39	270.58	273.26	18	6	6	15575	14374	15652
ST3GAL6	-10.89	1.31	5.4e-21	3.7e-20	0.02	0	0	20.63	19.09	20.79	1	0	0	593	599	706
VSTM4	-10.89	3.04	3e-16	1.5e-15	0	0	0	4.44	3.95	3.96	0	0	0	132	119	142
ZNF549	-10.88	3.04	3e-16	1.5e-15	0	0	0	3.94	4.3	3.73	0	0	0	121	136	135
SYNPO2	-10.87	0.54	1.8e-88	8.6e-87	0.07	0.03	0.07	109.86	110.17	110.92	3	1	3	3425	3425	3893
CPXM1	-10.87	0.97	3.7e-27	3.5e-26	0	0.04	0	37.43	36.05	36.52	0	2	0	1088	1078	1176
RNF150	-10.87	1.31	6.7e-21	4.6e-20	0.01	0	0	20.75	19.18	19.23	0	0	1	628	591	642
SEMA5B	-10.87	3.04	3.4e-16	1.7e-15	0	0	0.01	4.83	4.08	4.09	0	0	0	139	118	132
NPY2R	-10.86	3.03	3.7e-16	1.8e-15	0	0	0	3.96	4.13	4.47	0	0	0	116	121	150
LRRC34	-10.86	3.03	4e-16	1.9e-15	0	0	0	5.5	4.66	5.59	0	0	0	127	106	155
CD248	-10.85	3.03	4.1e-16	2e-15	0	0	0	4.29	3.36	3.5	0	0	0	140	116	127
EPHX2	-10.84	3.03	4e-16	2e-15	0	0	0	4.33	3.86	4.21	0	0	0	131	113	139
ZNF415	-10.83	3.03	4.3e-16	2.1e-15	0	0	0	3.6	3.69	3.81	0	0	0	120	124	135
LINC00839	-10.82	3.03	4.6e-16	2.2e-15	0	0	0	4.09	4.52	4.47	0	0	0	112	123	144
BHLHB9	-10.82	3.03	4.7e-16	2.3e-15	0	0	0	4.02	3.74	3.99	0	0	0	129	114	134
RAB6B	-10.8	3.03	5.3e-16	2.6e-15	0	0.07	0	3.88	3.73	4.02	0	0	0	120	116	137
BEND5	-10.8	3.03	5.5e-16	2.7e-15	0	0	0	4.05	2.86	3.54	0	0	0	129	113	130
SDK1	-10.8	3.03	5.6e-16	2.7e-15	0	0	0	3.58	3.56	3.75	0	0	0	129	107	137
ANO5	-10.79	3.03	5.8e-16	2.8e-15	0	0	0	3.92	4.15	3.93	0	0	0	112	127	131
GNG4	-10.76	0.54	1e-86	4.9e-85	0.01	0.11	0.06	104.63	102.56	103.33	1	3	3	3217	3174	3560
LOC102724238	-10.76	3.02	9.6e-16	4.6e-15	0	0.04	0	2.77	2.42	2.05	0	0	0	147	115	101
MSRA	-10.75	3.02	1.1e-15	5e-15	0	0	0	4.02	2.93	3.62	0	0	0	135	86	142
GUCY1A3	-10.74	3.02	7.7e-16	3.7e-15	0	0	0	2.93	2.84	2.78	0	0	0	116	117	127
TCEAL5	-10.74	3.02	9.3e-16	4.4e-15	0	0	0	2.53	2.34	3.29	0	0	0	108	100	155
HYLS1	-10.73	3.02	9.3e-16	4.4e-15	0	0	0	2.62	2.07	2.5	0	0	0	113	101	145
SEMA4G	-10.72	3.02	9.1e-16	4.4e-15	0.08	0.05	0.03	4.63	3.86	3.87	0	0	0	127	108	121
GPC6	-10.71	3.01	9.4e-16	4.5e-15	0	0	0	3.93	3.44	3.64	0	0	0	121	105	129
AKR1E2	-10.71	3.02	9.6e-16	4.6e-15	0	0	0	3.97	4.61	4.58	0	0	0	109	112	133
STAC	-10.7	1.3	2.5e-20	1.6e-19	0	0	0	17.69	16.22	16.3	0	1	0	533	529	604
TMEM63C	-10.7	3.01	1e-15	4.7e-15	0	0	0	3.64	3.78	4.03	0	0	0	109	110	134
ARMCX2	-10.68	1.31	3e-20	1.9e-19	0	0	0	17.52	15.69	17.23	1	0	0	537	499	608
TIAM2	-10.68	3.02	1.2e-15	5.7e-15	0.01	0.01	0	4.31	3.72	3.76	0	0	0	123	109	115
HDX	-10.68	3.02	1.2e-15	5.8e-15	0	0	0	3.97	2.87	3.2	0	0	0	116	105	125
L3MBTL4	-10.68	3.02	1.9e-15	9e-15	0	0	0	3.09	2.58	3.33	0	0	0	89	95	168
SEMA6A	-10.67	3.01	1.2e-15	5.7e-15	0	0	0	3.76	3.51	3.76	0	0	0	113	108	125
FAM171B	-10.66	1.31	3.4e-20	2.2e-19	0	0	0.01	15.41	15.7	14.76	0	0	1	533	519	568
DNM3OS	-10.66	3.01	1.4e-15	6.6e-15	0	0	0	3.5	3.5	3.85	0	0	0	104	106	133
CHRNB2	-10.65	0.97	3.6e-26	3.3e-25	0	0.02	0.01	29.45	30.17	31.76	0	1	1	919	934	1038
LOC283731	-10.65	1.3	3.6e-20	2.3e-19	0	0	0	17	16.04	16.74	1	0	0	528	505	583
ZNF667	-10.65	3.01	1.6e-15	7.6e-15	0	0	0	3.11	3.26	3.93	0	0	0	99	102	141
PFN2	-10.64	0.45	6.3e-120	5.1e-118	0.07	0.05	0.06	126.16	124.32	124.85	4	2	4	4146	4184	4645
RAPGEF5	-10.64	1.3	3.7e-20	2.4e-19	0	0	0.02	14.46	14.27	13.76	0	0	1	509	545	555
UNC80	-10.64	3.01	1.6e-15	7.5e-15	0	0	0	3.84	3.36	3.27	0	0	0	119	108	111
STXBP5L	-10.63	3.01	1.7e-15	7.9e-15	0	0	0.01	3.95	3.29	3.77	0	0	0	117	96	125
GATA3	-10.61	0.42	3.8e-142	4.1e-140	0.15	0.09	0.05	147.82	143.4	145.49	6	4	2	4923	4786	5400
RORB	-10.61	0.97	6e-26	5.4e-25	0.04	0	0	30.67	28.13	29.49	2	0	0	928	863	1009
SPSB4	-10.61	3.01	1.8e-15	8.6e-15	0	0	0	3.52	3.34	2.93	0	0	0	112	110	111
NFASC	-10.61	3.01	1.9e-15	8.9e-15	0	0	0	2.76	3.39	2.91	0	0	0	102	112	118
DPP10	-10.59	3.01	2.2e-15	1e-14	0	0	0	3.43	3.74	3.99	0	0	0	95	106	130
INSM2	-10.58	1.31	6.3e-20	4e-19	0	0.01	0	15.94	14.44	15.25	0	1	0	525	461	557
ANK2	-10.58	1.31	6.4e-20	4.1e-19	0.01	0.01	0	18.87	15.74	16.21	1	0	0	526	463	552
HIST1H3C	-10.57	0.52	1.1e-93	5.7e-92	0.07	0.49	0.18	395.42	359.18	376.78	5	23	16	18741	16717	19347
B3GAT1	-10.57	1.3	6.6e-20	4.2e-19	0.05	0	0	15.49	14.66	16.31	1	0	0	486	483	565
NBPF3	-10.57	3	2.5e-15	1.2e-14	0	0	0	3.83	3.45	3.04	0	0	0	115	101	108
SLC4A3	-10.56	3	2.5e-15	1.2e-14	0	0	0	3.94	3.73	3.96	0	0	0	102	103	119
MOCS1	-10.56	3	2.5e-15	1.2e-14	0	0	0	3.28	3.67	3.28	0	0	0	100	112	112
LZTS1	-10.56	3	2.5e-15	1.2e-14	0	0	0	3.37	3.03	3.16	0	0	0	110	97	117
ARSD	-10.56	3	2.6e-15	1.2e-14	0	0	0	3.76	3.18	3.47	0	0	0	112	95	117
SYT11	-10.55	0.7	6.7e-49	1.4e-47	0.01	0.04	0.05	52.56	51.58	50.52	1	1	2	1646	1630	1805
C2orf72	-10.55	3	2.7e-15	1.3e-14	0	0	0	3.01	3.5	3.17	0	0	0	96	110	116
HTR1E	-10.55	3	4e-15	1.8e-14	0	0	0	4.26	2.7	2.85	0	0	0	136	83	103
OPRD1	-10.53	3	3.3e-15	1.5e-14	0	0	0	4.05	3.83	3.19	0	0	0	114	101	102
PLCXD3	-10.52	0.97	1.4e-25	1.2e-24	0	0.01	0	27.47	28.44	26.94	0	2	0	837	881	931
DIAPH2	-10.52	3	3.5e-15	1.6e-14	0	0	0	2.91	2.84	3.79	0	0	0	94	96	127
ZNF610	-10.51	3	3.5e-15	1.6e-14	0	0	0	3.35	3.45	3.29	0	0	0	94	104	117
ZFP37	-10.51	3	3.9e-15	1.8e-14	0	0	0	2.69	3.51	3.27	0	0	0	87	111	116
MCF2L-AS1	-10.51	3	4.7e-15	2.1e-14	0	0	0	2.63	2.1	3.68	0	0	0	106	77	133
CYP4V2	-10.5	3	3.7e-15	1.7e-14	0	0	0	3.38	3.38	3.01	0	0	0	102	105	105
MYRIP	-10.5	3	3.9e-15	1.8e-14	0	0	0	3.39	3.09	3.02	0	0	0	106	99	106
TSHZ3	-10.5	3	4.1e-15	1.9e-14	0	0	0	3.04	2.73	3.45	0	0	0	98	90	125
SORCS1	-10.49	0.97	2e-25	1.7e-24	0	0.01	0	29.03	26.73	28.08	0	1	1	855	812	918
MGAT3	-10.49	3	4e-15	1.8e-14	0	0	0	3.01	3.2	3.03	0	0	0	98	104	108
LOC100289092	-10.49	3	4.3e-15	2e-14	0	0.16	0	2.34	1.94	2.48	0	0	0	97	89	126
PROX1-AS1	-10.49	2.99	4.4e-15	2e-14	0	0	0	4.85	4.21	3.99	0	0	0	105	87	118
TDRP	-10.49	3	4.7e-15	2.1e-14	0	0	0	3.61	3.07	3.14	0	0	0	117	91	101
RFTN1	-10.48	0.97	2.1e-25	1.8e-24	0	0	0	26.16	25.44	26.65	2	0	0	832	810	937
MFAP4	-10.46	0.8	9.6e-37	1.4e-35	0.06	0.06	0	34.19	33.6	33.9	1	1	1	1196	1156	1317
PALM3	-10.46	2.99	5e-15	2.2e-14	0	0	0	2.67	2.52	2.52	0	0	0	102	97	105
TSPAN7	-10.46	2.99	5e-15	2.3e-14	0	0	0	3.17	2.89	2.58	0	0	0	106	97	101
ASXL3	-10.46	2.99	5.3e-15	2.4e-14	0	0	0	3.43	2.95	2.81	0	0	0	107	93	103
ASTN1	-10.44	2.99	5.7e-15	2.6e-14	0	0	0	2.77	2.61	3.36	0	0	0	96	90	116
CNTFR	-10.43	0.7	7.8e-48	1.6e-46	0	0.04	0	44.16	42.8	41.11	2	2	0	1556	1491	1641
SV2C	-10.43	1.3	2.1e-19	1.3e-18	0	0	0	12.76	14.85	14	0	1	0	413	474	507
HS6ST3	-10.43	2.99	6e-15	2.7e-14	0	0	0	2.95	3.26	3.22	0	0	0	92	98	109
CTSH	-10.43	2.99	6.2e-15	2.8e-14	0	0	0	2.78	2.98	2.76	0	0	0	95	100	103
TTC9B	-10.4	2.99	1.3e-14	5.7e-14	0	0	0	2.41	1.85	3.56	0	0	0	91	66	141
ZNF525	-10.39	2.98	8e-15	3.6e-14	0	0	0.01	3.37	2.95	2.94	0	0	0	104	89	99
TMEM130	-10.39	2.98	8.2e-15	3.7e-14	0	0	0	2.75	2.84	3.46	0	0	0	86	91	116
C5orf63	-10.39	2.98	8.3e-15	3.7e-14	0	0	0	2.5	2.94	3.45	0	0	0	81	106	106
PNMT	-10.39	2.98	8.8e-15	3.9e-14	0	0	0	2.68	2.01	2.4	0	0	0	107	80	105
MAGED1	-10.38	0.43	9.2e-125	7.9e-123	0.04	0.03	0.15	122.99	116.37	118.21	2	2	7	3922	3693	4234
C8orf49	-10.38	2.98	8.3e-15	3.7e-14	0	0	0	3.05	3.03	2.59	0	0	0	93	98	99
AEBP1	-10.37	1.3	3.2e-19	1.9e-18	0	0.01	0	13.54	14.02	13.19	0	0	1	426	444	466
KAZN	-10.37	2.98	9.1e-15	4e-14	0	0	0	2.61	2.8	2.51	0	0	0	88	99	101
CD302	-10.36	2.98	9.4e-15	4.2e-14	0	0	0	3.14	2.89	3.16	0	0	0	95	88	104
KISS1R	-10.36	2.98	9.5e-15	4.2e-14	0	0	0	3.18	3.04	2.72	0	0	0	98	97	92
SCN5A	-10.35	2.98	9.8e-15	4.4e-14	0	0	0	2.96	3.3	3.1	0	0	0	87	99	100
CNTNAP2	-10.35	2.98	9.9e-15	4.4e-14	0	0	0	3.06	2.66	2.84	0	0	0	95	87	104
TFR2	-10.35	2.98	1.1e-14	4.8e-14	0	0	0	3.15	2.77	3.67	0	0	0	92	80	115
HTR2B	-10.35	2.98	1.5e-14	6.4e-14	0	0	0	2.26	3.18	3.03	0	0	0	66	101	120
FRRS1L	-10.34	2.98	1.2e-14	5.3e-14	0	0	0	3.03	2.74	3.61	0	0	0	84	83	118
RAB39A	-10.33	0.97	9.9e-25	8.3e-24	0	0	0.04	23.62	24.51	24.24	0	0	2	762	752	812
FNDC4	-10.33	1.3	4.3e-19	2.6e-18	0.02	0	0	12.71	11.4	11.5	1	0	0	442	408	453
ASPHD2	-10.33	2.97	1.1e-14	5e-14	0	0	0	2.69	2.92	3.06	0	0	0	85	92	106
CACNG7	-10.32	0.97	1.1e-24	9.2e-24	0	0	0	20.34	20.63	20.96	0	2	0	711	731	873
ZNF853	-10.32	1.31	4.8e-19	2.9e-18	0.02	0	0	13.52	13.07	12.08	1	0	0	429	431	430
TRAM1L1	-10.32	2.97	1.2e-14	5.1e-14	0	0	0	2.47	2.81	2.92	0	0	0	84	94	104
LOC101927720	-10.32	2.97	1.4e-14	6.1e-14	0	0	0	2.53	2.19	2.84	0	0	0	89	76	117
ZNF114	-10.31	2.97	1.4e-14	6.3e-14	0	0	0	2.29	3.15	2.5	0	0	0	75	105	100
SIX3-AS1	-10.31	2.98	2e-14	8.7e-14	0	0	0	2.72	3.8	2.28	0	0	0	77	121	80
LOC102724366	-10.31	3.12	9.3e-11	3.1e-10	0	0	0	4.74	3.73	5.3	0	0	0	66	50	198
GRM8	-10.3	2.98	1.4e-14	6e-14	0	0	0	2.99	3.02	2.84	0	0	0	86	95	96
LOC102724301	-10.29	2.98	1.8e-14	7.9e-14	0.07	0	0	3.03	3.81	3.17	0	0	0	81	108	85
SYT9	-10.28	2.97	1.6e-14	7.1e-14	0	0	0	3.15	2.99	2.68	0	0	0	95	87	91
FAM184A	-10.28	2.97	1.6e-14	7.1e-14	0	0	0	3.21	2.64	2.55	0	0	0	100	84	90
CACNA2D1	-10.27	0.97	1.9e-24	1.6e-23	0.02	0.02	0	22.31	22.63	22.1	1	1	0	721	707	796
ELMO1	-10.27	0.97	2.1e-24	1.7e-23	0.02	0	0.01	19.82	17.07	18.05	1	0	1	774	674	774
THSD7A	-10.27	1.3	7e-19	4.1e-18	0	0.01	0	13.66	13.3	13.35	0	1	0	401	398	450
MICU3	-10.27	2.97	1.7e-14	7.3e-14	0	0	0	2.5	3.3	3.02	0	0	0	86	87	99
NAALAD2	-10.27	2.97	1.7e-14	7.3e-14	0	0	0	3.15	2.87	2.99	0	0	0	84	93	95
DPP10-AS1	-10.26	2.97	1.9e-14	8.1e-14	0	0	0	2.25	2.17	1.95	0	0	0	100	80	91
TMEM17	-10.25	2.97	2.3e-14	9.7e-14	0	0	0	2.76	2.54	2.05	0	0	0	97	91	79
ZNF571-AS1	-10.25	2.97	2.3e-14	9.8e-14	0	0	0	3.28	2.69	2.44	0	0	0	101	83	83
AMER3	-10.24	2.96	2e-14	8.8e-14	0	0	0	2.76	2.8	2.55	0	0	0	87	88	92
WDR17	-10.24	2.96	2.1e-14	8.9e-14	0	0	0	2.95	3.02	3.11	0	0	0	82	88	97
RIIAD1	-10.24	2.97	2.2e-14	9.5e-14	0	0	0	1.75	1.68	1.73	0	0	0	93	89	84
ZNF502	-10.23	2.96	2.1e-14	9.2e-14	0	0	0	2.32	2.48	2.68	0	0	0	80	85	102
NRN1	-10.23	2.97	2.2e-14	9.3e-14	0	0	0	2.6	2.32	2.48	0	0	0	88	78	101
GUCA1A	-10.23	2.97	2.7e-14	1.1e-13	0	0	0	1.08	1.85	1.72	0	0	0	67	91	109
ZIC1	-10.22	2.96	2.3e-14	9.9e-14	0	0	0	2.98	2.43	2.73	0	0	0	91	78	96
PHACTR1	-10.21	1.3	1.1e-18	6.5e-18	0	0	0	12.68	12.71	12.24	0	1	0	398	387	413
EPHA6	-10.21	2.97	2.9e-14	1.2e-13	0	0	0	2.64	2.24	2.52	0	0	0	83	99	79
FAM181B	-10.21	2.97	3e-14	1.3e-13	0	0	0	2.25	2.6	1.85	0	0	0	81	101	79
RNF144A-AS1	-10.2	2.96	2.6e-14	1.1e-13	0	0	0	3.08	2.79	3.26	0	0	0	81	81	100
ARMCX4	-10.19	2.96	2.8e-14	1.2e-13	0	0	0	2.54	2.69	2.57	0	0	0	80	92	88
UNC5D	-10.19	2.96	2.8e-14	1.2e-13	0.01	0	0	2.82	2.71	2.73	0	0	0	85	82	92
SERPINF1	-10.19	2.97	3.1e-14	1.3e-13	0	0.02	0	2.43	2.76	2	0	0	0	86	95	78
LRFN2	-10.18	2.96	3e-14	1.3e-13	0	0	0	2.7	2.63	2.83	0	0	0	81	80	97
ZNF287	-10.18	2.96	3.1e-14	1.3e-13	0	0	0	2.65	2.47	2.76	0	0	0	82	76	101
ZNF732	-10.18	2.97	4.1e-14	1.8e-13	0	0	0	3.66	2.43	2.27	0	0	0	107	73	77
ST6GAL2	-10.17	2.96	3.2e-14	1.4e-13	0	0	0	2.8	2.89	2.8	0	0	0	82	83	91
ZNF701	-10.16	2.96	3.6e-14	1.5e-13	0	0	0	3.06	2.53	2.49	0	0	0	93	76	86
CRTAC1	-10.15	2.96	3.7e-14	1.6e-13	0	0	0	2.69	2.23	2.57	0	0	0	86	74	94
ZDHHC15	-10.15	2.97	5.6e-14	2.3e-13	0	0	0	2.24	2.07	2.53	0	0	0	70	65	122
LOC102724880	-10.14	2.97	1.1e-13	4.3e-13	0	0	0	1.67	1.62	1.46	0	0	0	80	118	52
NKAIN1	-10.12	0.97	9.6e-24	7.6e-23	0	0	0.03	21.06	18.53	20.63	1	0	1	681	590	739
ST6GALNAC5	-10.12	1.3	2.1e-18	1.2e-17	0.02	0.01	0	10.45	8.98	10.09	1	0	0	374	349	411
TRIL	-10.12	2.96	4.6e-14	1.9e-13	0	0	0	2.43	2.82	2.46	0	0	0	78	86	84
PDLIM4	-10.11	1.3	2.5e-18	1.4e-17	0.02	0	0	10.45	10.18	9.58	0	0	1	371	371	373
ZNF682	-10.1	2.95	4.9e-14	2.1e-13	0	0	0	2.6	2.54	2.87	0	0	0	75	78	94
NTM	-10.1	2.95	5.2e-14	2.2e-13	0	0	0	2.82	2.21	2.49	0	0	0	87	69	91
LOC100506734	-10.1	2.95	5.5e-14	2.3e-13	0	0	0	1.62	1.97	2	0	0	0	67	88	91
LIPE	-10.09	2.95	5.4e-14	2.3e-13	0	0	0	2.35	2.69	2.37	0	0	0	76	82	86
APOC1	-10.09	2.96	7.2e-14	3e-13	0	0	0	1.38	1.98	1.11	0	0	0	71	102	71
LOC202181	-10.08	2.95	6.4e-14	2.7e-13	0	0	0	2.34	3.21	2.61	0	0	0	71	94	78
LOC100132249	-10.08	2.96	8e-14	3.3e-13	0	0	0	2.72	2.06	1.56	0	0	0	98	76	67
OLFM3	-10.07	2.95	6.3e-14	2.6e-13	0	0	0	2.54	2.36	2.45	0	0	0	85	75	81
IRF7	-10.06	2.95	6.7e-14	2.8e-13	0.2	0.02	0	2.59	2.63	2.45	0	0	0	78	82	79
LOC728819	-10.06	2.95	6.9e-14	2.9e-13	0	0	0	1.94	2.55	2.44	0	0	0	69	88	83
SYT3	-10.03	2.94	7.6e-14	3.1e-13	0	0	0	2.34	2.18	2.34	0	0	0	78	71	88
MAGI2	-10.03	2.95	8.5e-14	3.5e-13	0	0	0	2.41	2.87	2.23	0	0	0	71	86	78
GDF7	-10.03	2.94	8.6e-14	3.6e-13	0	0	0	3.11	2.57	2.26	0	0	0	83	81	71
LOC100506454	-10.03	2.97	3e-13	1.2e-12	0	0	0	2.39	1.66	2.74	0	0	0	45	58	141
THEMIS2	-10.02	2.95	8.5e-14	3.5e-13	0	0.04	0	2.16	2.39	2.31	0	0	0	72	77	85
MT1F	-10.02	2.95	1.2e-13	4.7e-13	0	0	0	1.47	1.26	1.82	0	0	0	82	55	99
SLC16A14	-10.01	2.94	9e-14	3.7e-13	0	0	0	2.37	2.47	2.34	0	0	0	72	83	78
SMIM18	-10.01	2.94	9.5e-14	3.9e-13	0	0	0	1.55	1.82	1.65	0	0	0	67	85	81
TGFB1I1	-9.99	1.3	6e-18	3.3e-17	0	0	0	9.69	10.03	11.09	0	0	1	316	324	397
STMN4	-9.99	2.94	1e-13	4.3e-13	0	0	0	2.35	1.96	2.08	0	0	0	78	80	72
GSAP	-9.99	2.94	1e-13	4.3e-13	0	0	0	2.55	2.55	3.48	0	0	0	76	66	89
PDGFD	-9.99	2.94	1.1e-13	4.5e-13	0	0	0	2.28	2.25	2.74	0	0	0	71	67	93
MDK	-9.97	0.35	7.4e-185	1.3e-182	0.17	0.52	0.31	298.78	270.31	269.73	14	27	10	14183	12867	14425
RP11-629G13.1	-9.97	2.94	1.1e-13	4.5e-13	0	0	0	2.1	2.11	1.91	0	0	0	74	75	79
ZFAND4	-9.97	2.94	1.2e-13	4.8e-13	0	0	0	2.53	2.49	2.84	0	0	0	72	68	88
HRH3	-9.97	2.94	1.2e-13	4.9e-13	0	0	0	2	2.41	2.15	0	0	0	66	85	77
GPR85	-9.96	2.94	1.2e-13	5e-13	0	0	0	1.88	1.49	2	0	0	0	74	67	86
ZNF608	-9.95	1.3	7.8e-18	4.3e-17	0	0.03	0	9.84	9.72	9.62	0	1	0	335	315	358
ABAT	-9.94	0.97	4.9e-23	3.7e-22	0.02	0.03	0.01	18.08	18.48	19.45	1	1	0	562	572	651
ID4	-9.94	2.94	1.3e-13	5.4e-13	0	0	0	2.21	2.36	2.25	0	0	0	71	75	78
HOXD-AS1	-9.94	2.94	1.4e-13	5.5e-13	0	0	0	2.2	2.4	2.35	0	0	0	68	75	81
SYNGR1	-9.94	2.94	1.5e-13	6e-13	0	0	0	1.95	2.42	2.05	0	0	0	62	79	83
ENO2	-9.93	0.58	1.2e-63	3.5e-62	0	0.09	0.09	49.16	51.21	46.99	1	3	2	1562	1611	1663
PCSK1N	-9.93	0.81	4.4e-33	5.5e-32	0	0.09	0	20.76	18.01	22.09	0	3	0	815	733	994
XKR5	-9.93	2.94	1.4e-13	5.7e-13	0	0.01	0	2.52	2.4	2.49	0	0	0	72	72	79
CDH4	-9.93	2.94	1.5e-13	6e-13	0	0	0.01	2.38	2.28	2.25	0	0	0	73	70	79
RP11-10A14.5	-9.93	2.95	4.9e-13	1.9e-12	0	0	0.09	5.54	4.21	4	0	0	0	105	74	41
LPHN2	-9.92	0.37	3e-154	3.8e-152	0.11	0.11	0.12	115.95	114.45	112.63	5	4	6	3769	3719	4185
RASEF	-9.92	2.93	1.5e-13	6.1e-13	0	0.01	0	2.33	2.49	2.56	0	0	0	67	73	82
SLC7A14	-9.92	2.93	1.6e-13	6.3e-13	0	0	0	2.42	2.39	2.08	0	0	0	73	75	73
GPR22	-9.92	2.93	1.6e-13	6.5e-13	0	0	0	2.3	2.58	2.3	0	0	0	66	79	76
FGF14-AS2	-9.92	2.94	1.8e-13	7.1e-13	0	0	0	2.02	1.53	1.78	0	0	0	81	58	83
ZNF835	-9.91	2.93	1.7e-13	6.9e-13	0	0	0	1.92	2.27	2.33	0	0	0	64	75	81
LSAMP	-9.89	1.3	1.1e-17	6.3e-17	0	0.01	0	9.33	9.26	9.66	0	1	0	306	319	348
ARRDC4	-9.89	2.93	1.9e-13	7.6e-13	0	0	0	2.11	2.17	2.43	0	0	0	65	69	84
SLC40A1	-9.88	2.93	2e-13	8e-13	0	0.01	0	2.27	2.47	2.4	0	0	0	67	73	76
AQP10	-9.87	2.93	2.1e-13	8.4e-13	0	0	0	2.58	2.42	2.53	0	0	0	67	65	84
CDK5R2	-9.86	0.97	1.3e-22	9.4e-22	0	0.04	0	16.33	14.41	17.15	0	2	0	553	486	649
ZDHHC22	-9.86	2.93	2.4e-13	9.7e-13	0	0	0	2.03	2.44	1.92	0	0	0	65	79	69
S100B	-9.86	2.93	2.6e-13	1e-12	0	0	0	1.63	2.12	2.19	0	0	0	54	75	86
HS3ST5	-9.85	2.92	2.3e-13	9.1e-13	0	0	0	2.18	2.23	2.31	0	0	0	68	69	76
ZBTB8B	-9.85	2.93	2.3e-13	9.4e-13	0	0	0	2.31	2.12	2.34	0	0	0	69	65	79
MAATS1	-9.85	2.93	2.6e-13	1e-12	0	0	0	1.88	2.21	2.32	0	0	0	57	74	82
CLVS1	-9.84	2.93	2.6e-13	1e-12	0	0	0	2.09	1.77	2.04	0	0	0	69	65	77
PALD1	-9.83	2.93	2.8e-13	1.1e-12	0	0	0	2.13	2.51	2.15	0	0	0	65	73	71
SCGN	-9.82	2.93	3.8e-13	1.5e-12	0	0	0	2.37	1.46	1.95	0	0	0	83	51	75
FAM155B	-9.81	2.92	3.1e-13	1.2e-12	0	0	0	1.88	2.11	2.03	0	0	0	62	68	78
LOC101929206	-9.81	2.93	3.9e-13	1.5e-12	0	0	0	4.19	3.59	3.71	0	0	0	80	68	58
CACNG2	-9.8	2.92	3.3e-13	1.3e-12	0	0	0	2.1	2.28	2.25	0	0	0	63	69	74
LRRN1	-9.79	2.92	3.7e-13	1.4e-12	0	0	0	1.98	2.04	2.32	0	0	0	60	63	83
NRXN2	-9.78	0.97	2.5e-22	1.8e-21	0.01	0	0.01	15.73	15.76	16.19	1	0	1	531	497	570
RAMP1	-9.77	0.97	3.1e-22	2.2e-21	0	0	0	12.06	13.25	11.93	0	0	2	480	549	550
AKAP12	-9.77	1.3	3.2e-17	1.7e-16	0	0	0.01	9.46	8.07	8.72	0	0	1	305	268	317
ZNF718	-9.77	2.92	3.9e-13	1.5e-12	0	0	0	2.16	2.18	2	0	0	0	62	70	71
ABCA12	-9.75	2.92	4.5e-13	1.8e-12	0	0	0	2.36	1.98	2.16	0	0	0	69	63	68
SPATA18	-9.74	2.92	4.7e-13	1.8e-12	0	0	0	2.19	2.32	2.21	0	0	0	67	63	69
CADM2	-9.74	2.91	4.7e-13	1.8e-12	0	0	0	1.93	2.09	2.17	0	0	0	60	63	77
LOC100128885	-9.74	2.92	5.2e-13	2e-12	0	0	0	2.54	2.61	2.09	0	0	0	69	69	60
CCDC74A	-9.73	1.3	4.1e-17	2.1e-16	0	0.02	0	8.27	8.61	8.22	0	1	0	286	285	296
TMEM169	-9.72	1.3	4.3e-17	2.2e-16	0	0	0	7.89	9.31	8.86	0	0	1	256	296	314
FAT3	-9.72	2.91	5.6e-13	2.2e-12	0	0	0	2.3	2.04	2.05	0	0	0	68	61	67
HOMER2	-9.71	1.3	4.9e-17	2.5e-16	0	0.01	0	7.23	7.75	6.79	1	0	0	266	298	291
GPR98	-9.71	2.91	5.5e-13	2.2e-12	0.01	0	0.02	2.32	2.22	2.2	0	0	0	66	61	69
ZNF702P	-9.71	2.91	5.6e-13	2.2e-12	0	0	0	1.94	2	2.08	0	0	0	60	67	69
ZNF781	-9.7	2.91	6.1e-13	2.4e-12	0.01	0	0	2.11	2.09	2.11	0	0	0	63	62	69
ITPRIPL1	-9.69	1.3	5.6e-17	2.9e-16	0.01	0	0	8.68	7.68	7.98	1	0	0	296	258	291
KCNH6	-9.69	2.91	6.5e-13	2.5e-12	0	0	0	2.16	1.91	2.24	0	0	0	63	60	70
ZNF879	-9.69	2.91	6.6e-13	2.6e-12	0	0	0	1.9	2.14	1.85	0	0	0	58	65	70
LINC00599	-9.69	2.91	7.3e-13	2.8e-12	0	0	0	1.97	2.06	2.41	0	0	0	53	61	80
ZNF365	-9.69	2.91	7.3e-13	2.8e-12	0	0	0	1.75	2	1.99	0	0	0	53	73	67
PDE5A	-9.68	2.91	6.7e-13	2.6e-12	0	0	0.05	2.35	2.22	2.43	0	0	0	61	59	73
LOC101929560	-9.68	2.91	7.2e-13	2.8e-12	0	0	0	2.03	2.26	1.86	0	0	0	59	71	62
ZCCHC12	-9.67	2.91	8.5e-13	3.3e-12	0	0	0	1.96	2.19	1.58	0	0	0	62	72	56
ZNF345	-9.67	2.92	1.1e-12	4e-12	0	0	0	1.71	1.92	2.6	0	0	0	50	52	92
LOC101928432	-9.64	2.91	1.4e-12	5.3e-12	0	0	0	1.12	1.68	1.17	0	0	0	47	83	57
NACAD	-9.63	0.97	1.1e-21	7.5e-21	0	0.02	0	14.21	14.56	14.46	0	1	1	457	466	519
GOLGA7B	-9.63	2.91	9.1e-13	3.5e-12	0.01	0.01	0.01	2.04	1.9	1.91	0	0	0	61	59	67
RUNDC3A	-9.62	0.71	8.6e-41	1.4e-39	0.01	0.03	0.03	26.31	24.66	25.94	1	1	2	869	842	966
2024-09-03	-9.62	1.3	9e-17	4.6e-16	0	0	0	8.49	8.62	8.12	0	0	1	265	260	281
LOC150051	-9.62	2.91	1.4e-12	5.5e-12	0	0	0	2.89	1.69	2.26	0	0	0	72	42	72
FAM221A	-9.61	0.97	1.5e-21	1e-20	0.01	0	0.02	11.25	10.65	10.24	1	0	1	411	499	511
BOC	-9.61	2.9	1e-12	4e-12	0	0	0	1.95	1.85	1.86	0	0	0	59	57	69
SULT4A1	-9.61	2.9	1.1e-12	4.2e-12	0	0	0	1.79	1.79	2.29	0	0	0	56	56	73
LOC374443	-9.61	2.9	1.2e-12	4.6e-12	0	0	0	2.07	1.58	2.28	0	0	0	61	49	75
LINC00632	-9.61	2.91	1.6e-12	6.1e-12	0	0	0	1.44	2.53	1.93	0	0	0	41	76	68
TBC1D32	-9.6	2.9	1.2e-12	4.4e-12	0	0	0	2.22	2.19	2.21	0	0	0	56	64	63
TRIM17	-9.6	2.91	1.6e-12	6e-12	0.03	0	0	2.81	1.73	2.32	0	0	0	71	42	71
LINC00925	-9.58	2.9	1.3e-12	4.9e-12	0	0	0	2.21	1.96	2.1	0	0	0	62	55	64
MNS1	-9.57	2.9	1.3e-12	5.1e-12	0	0	0	1.69	1.63	1.63	0	0	0	58	58	64
CYP2J2	-9.57	2.9	1.5e-12	5.5e-12	0	0	0	2.17	1.65	1.92	0	0	0	65	51	64
DLX6-AS1	-9.56	2.9	1.4e-12	5.4e-12	0	0	0	2.27	1.73	1.96	0	0	0	61	56	62
LOC642366	-9.55	1.3	1.5e-16	7.6e-16	0.01	0.03	0	7.78	7.5	8.43	0	1	0	242	239	290
PARP11	-9.55	2.9	1.6e-12	5.9e-12	0	0	0	1.78	1.97	1.63	0	0	0	58	64	56
LINC00682	-9.55	2.89	1.7e-12	6.2e-12	0	0	0	2.32	2.48	2.47	0	0	0	50	66	62
SV2A	-9.54	0.63	1.6e-49	3.3e-48	0.01	0.09	0.02	30.9	31.28	31.45	1	3	1	1014	993	1120
MTSS1	-9.54	2.9	1.6e-12	6.1e-12	0.01	0	0	1.69	2.01	1.59	0	0	0	55	60	62
ZNF790-AS1	-9.54	2.9	3e-12	1.1e-11	0	0	0	2.31	1.32	2.7	0	0	0	64	35	80
TOX	-9.53	0.81	1.1e-30	1.2e-29	0.02	0	0.02	19.57	20.29	20.43	1	1	1	599	628	709
LEPREL2	-9.53	1.3	1.9e-16	9.3e-16	0	0	0	8.67	8.24	7.23	1	0	0	263	253	241
ZNF454	-9.53	2.9	1.7e-12	6.4e-12	0	0	0	1.88	1.77	1.61	0	0	0	61	57	58
ZNF669	-9.52	0.97	3.2e-21	2.2e-20	0.03	0.02	0	12.92	13.13	12.66	1	1	0	425	422	486
SHC3	-9.52	1.3	1.9e-16	9.3e-16	0	0.02	0.01	8.11	8.23	7.89	0	1	0	244	248	262
NEUROD1	-9.52	2.9	1.9e-12	7.2e-12	0	0	0	1.49	1.77	1.88	0	0	0	48	59	69
RNVU1-3	9.51	2.96	1.4e-09	4.1e-09	2.44	1.25	1.83	0.23	0	0.14	180	46	86	0	0	0
EML5	-9.5	0.81	1.7e-30	1.9e-29	0.05	0.07	0.08	20.37	19.98	21.67	0	2	1	603	593	695
DKK2	-9.5	2.89	2.2e-12	8.3e-12	0	0	0	1.65	1.61	2	0	0	0	51	51	72
GPR27	-9.5	2.9	3.3e-12	1.2e-11	0	0	0	2.94	2.06	2.02	0	0	0	77	47	48
SPAG16	-9.49	1.3	2.5e-16	1.2e-15	0	0	0	5.2	6.31	7.5	0	1	0	201	260	284
GPC3	-9.49	2.89	2.3e-12	8.5e-12	0	0	0	1.37	1.82	1.74	0	0	0	49	60	63
NIPAL2	-9.49	2.9	3.6e-12	1.3e-11	0	0	0	1.56	1.47	1.69	0	0	0	44	44	87
AP3B2	-9.48	0.81	2.3e-30	2.5e-29	0	0.03	0.03	20.89	18.95	19.96	1	1	1	623	576	669
ZNF542	-9.48	1.3	2.5e-16	1.2e-15	0	0	0	7.43	7.45	8.14	0	0	1	230	229	278
ZSCAN23	-9.48	2.89	2.4e-12	8.9e-12	0	0	0	2.25	1.84	2.53	0	0	0	57	50	64
ROBO2	-9.47	2.89	2.6e-12	9.5e-12	0	0	0	1.83	1.78	1.63	0	0	0	49	60	61
PRKCQ	-9.46	2.89	2.6e-12	9.8e-12	0	0.01	0	1.65	1.95	1.59	0	0	0	54	60	55
ZFR2	-9.46	2.89	3.4e-12	1.2e-11	0	0	0	1.26	1.3	1.88	0	0	0	45	48	78
RAI2	-9.45	2.89	2.9e-12	1.1e-11	0	0	0	1.87	1.38	1.71	0	0	0	60	48	60
BVES-AS1	-9.45	2.89	3.1e-12	1.1e-11	0	0	0	2.57	2.11	2.38	0	0	0	63	47	58
SARDH	-9.44	2.89	3e-12	1.1e-11	0.01	0	0	1.87	1.75	1.58	0	0	0	58	53	56
TSPAN18	-9.43	1.3	3.7e-16	1.8e-15	0	0	0	7.6	6.76	7.32	0	0	1	239	215	255
LRRCC1	-9.43	2.88	3.1e-12	1.2e-11	0	0	0	1.8	1.68	1.73	0	0	0	55	53	58
PTH2R	-9.43	2.89	3.3e-12	1.2e-11	0	0	0	1.76	1.9	2.06	0	0	0	51	48	68
IQSEC3	-9.43	2.89	3.5e-12	1.3e-11	0	0	0.01	1.93	1.54	1.85	0	0	0	61	45	60
PTPRG-AS1	-9.42	2.88	3.3e-12	1.2e-11	0	0	0	2.08	1.72	1.75	0	0	0	57	52	56
ATP6V0E2-AS1	-9.42	2.88	3.4e-12	1.3e-11	0	0	0	1.43	1.75	1.47	0	0	0	49	56	60
LOC101928464	-9.41	2.89	5.7e-12	2.1e-11	0	0	0	1.13	1.63	1.5	0	0	0	37	74	54
RP11-430H10.1	-9.41	2.89	6.2e-12	2.3e-11	0	0	0	0.95	1.02	1.77	0	0	0	46	37	85
MAP1B	-9.4	0.28	3e-245	8.1e-243	0.18	0.19	0.28	154.96	151.88	149.23	7	7	13	4775	4672	5170
ELN	-9.4	0.81	7.1e-30	7.6e-29	0.03	0.02	0	17.51	16.42	16.1	2	1	0	598	565	605
RUNX1T1	-9.4	2.88	3.8e-12	1.4e-11	0	0	0	1.55	1.41	1.44	0	0	0	55	51	57
BDH1	-9.39	1.3	4.6e-16	2.2e-15	0	0	0	4.52	4.45	4.53	1	0	0	227	220	246
TMEM151B	-9.39	1.3	4.9e-16	2.4e-15	0	0.02	0	7.17	6.61	7.36	0	1	0	227	205	260
ITGA4	-9.39	2.88	4.1e-12	1.5e-11	0	0	0	1.87	1.8	1.69	0	0	0	55	50	57
NRIP3	-9.39	2.88	4.2e-12	1.6e-11	0	0	0	2.04	1.6	1.44	0	0	0	60	50	52
GPR68	-9.38	2.88	4.1e-12	1.5e-11	0	0	0	1.65	1.74	1.94	0	0	0	50	51	61
PTPN13	-9.37	1.3	5.4e-16	2.6e-15	0	0	0.01	7.09	7.02	7.18	0	0	1	218	216	249
CHRDL1	-9.37	2.87	4.3e-12	1.6e-11	0	0	0	1.52	1.68	1.72	0	0	0	50	52	59
RAB3B	-9.37	2.88	4.4e-12	1.6e-11	0	0	0	1.65	1.66	1.75	0	0	0	51	50	60
FEZ1	-9.36	0.81	1.4e-29	1.4e-28	0	0	0	16.23	15.45	17.1	0	0	3	562	518	643
FHIT	-9.36	2.88	4.7e-12	1.7e-11	0	0	0	1.5	1.5	1.54	0	0	0	48	52	60
ULK4P3	-9.36	2.88	4.7e-12	1.7e-11	0	0	0	1.12	1.43	1.59	0	0	0	47	54	59
VAT1L	-9.36	2.88	5.3e-12	1.9e-11	0	0	0	1.84	1.31	1.73	0	0	0	58	42	60
LOC101927855	-9.36	2.9	2.3e-11	8.1e-11	0	0	0	3	2.02	2.35	0	0	0	94	33	33
LRCH2	-9.35	1.3	6e-16	2.9e-15	0	0	0.02	7.38	7.21	7.34	0	0	1	222	213	241
ZNF630	-9.35	2.88	5.1e-12	1.8e-11	0	0	0	1.5	1.73	1.85	0	0	0	48	51	60
ZNF491	-9.35	2.88	5.1e-12	1.9e-11	0	0	0	1.59	1.6	1.56	0	0	0	49	49	61
SYT16	-9.34	2.88	5.3e-12	1.9e-11	0	0	0	1.8	2.07	1.91	0	0	0	50	50	58
DUSP15	-9.34	2.88	5.9e-12	2.1e-11	0	0	0	1.39	1.63	1.72	0	0	0	47	45	67
NCK2	-9.33	0.71	2.9e-38	4.4e-37	0.03	0.02	0.02	21.1	20.81	18.03	2	1	1	720	754	712
PRR16	-9.33	0.81	2.2e-29	2.3e-28	0.06	0	0	17.29	15.72	17.25	3	0	0	557	498	628
USP44	-9.33	2.87	5.9e-12	2.1e-11	0	0	0	1.47	1.43	2	0	0	0	48	48	61
BMP7	-9.33	2.88	6e-12	2.2e-11	0	0	0	1.43	1.61	1.71	0	0	0	45	51	61
LOC441204	-9.33	2.88	6.1e-12	2.2e-11	0	0	0	2.07	2.18	1.85	0	0	0	50	56	50
DDX26B	-9.33	2.88	6.3e-12	2.3e-11	0	0	0	1.72	1.97	1.55	0	0	0	49	58	49
GGTA1P	-9.33	2.88	7.8e-12	2.8e-11	0	0	0	1.12	1.49	1.76	0	0	0	36	54	68
MAGEH1	-9.31	1.3	8.3e-16	4e-15	0	0	0.02	5.31	6.32	6.06	0	0	1	194	221	243
PLEKHG4B	-9.31	2.87	6.4e-12	2.3e-11	0	0.01	0	1.73	1.81	1.79	0	0	0	48	52	55
FAM149A	-9.31	2.87	6.5e-12	2.4e-11	0	0	0	1.6	1.6	1.7	0	0	0	46	52	57
ZIK1	-9.3	1.3	8.9e-16	4.3e-15	0	0	0.01	6.35	6.24	6.3	0	0	1	213	213	225
PIK3AP1	-9.3	2.87	7.1e-12	2.5e-11	0	0	0.01	1.84	1.43	1.72	0	0	0	54	45	55
NHSL2	-9.29	0.97	2.7e-20	1.7e-19	0	0.01	0.01	12.68	11.9	12.18	0	1	1	380	362	404
ZNF626	-9.29	1.3	1e-15	4.9e-15	0	0	0	5.16	4.81	5.19	0	0	1	234	183	232
ZNF285	-9.29	2.87	7.3e-12	2.6e-11	0	0	0	1.64	1.52	1.38	0	0	0	52	49	52
ZNF677	-9.29	2.87	7.4e-12	2.7e-11	0	0	0	1.72	1.73	1.52	0	0	0	47	54	52
GRIA3	-9.28	2.87	8.8e-12	3.2e-11	0	0	0	1.5	1.34	1.49	0	0	0	54	39	60
STEAP2	-9.27	2.87	8.4e-12	3e-11	0	0	0	1.6	1.45	1.87	0	0	0	50	43	59
ZNF818P	-9.27	2.87	9e-12	3.2e-11	0	0	0	1.64	1.26	1.67	0	0	0	48	42	62
CADPS	-9.26	2.87	8.5e-12	3e-11	0	0	0	1.42	1.4	1.89	0	0	0	47	48	56
KCNQ3	-9.26	2.87	9.1e-12	3.3e-11	0	0	0	1.91	1.6	1.44	0	0	0	51	52	47
H2BFXP	-9.26	2.87	1.3e-11	4.5e-11	0	0	0	1.17	1.77	1.81	0	0	0	32	57	63
GDAP1L1	-9.25	1.3	1.2e-15	5.9e-15	0	0	0	6.54	6.58	6.1	0	0	1	210	191	232
LOC102724143	-9.25	2.87	1.2e-11	4.1e-11	0	0	0	1.48	1.76	1.78	0	0	0	42	61	46
NME5	-9.25	2.87	1.3e-11	4.7e-11	0	0	0	1.81	1	1.15	0	0	0	63	48	38
ZNF577	-9.24	2.87	1e-11	3.6e-11	0	0	0	1.69	1.61	1.89	0	0	0	43	50	56
EMID1	-9.24	2.87	1.1e-11	3.8e-11	0	0	0	1.52	1.97	1.77	0	0	0	38	53	59
LOC102723591	-9.24	2.89	3.9e-11	1.3e-10	0	0	0	2.66	1.83	2.55	0	0	0	44	22	88
KHDRBS3	-9.22	0.71	1.8e-37	2.6e-36	0	0.02	0.04	18.12	21.69	18.01	0	1	3	650	700	688
DCHS1	-9.21	0.58	7.1e-55	1.7e-53	0.06	0.05	0.07	32.01	31.29	31.41	2	2	2	962	952	1051
RPS6KA2	-9.21	0.64	4.6e-46	8.7e-45	0.06	0.02	0.05	26.43	25.16	26.15	2	1	2	813	772	896
PAK7	-9.21	2.86	1.2e-11	4.2e-11	0	0	0	1.53	1.46	1.49	0	0	0	47	47	52
AKR1C1	-9.21	2.87	2e-11	7.1e-11	0	0	0	1.82	1.26	1.1	0	0	0	65	45	35
C1orf115	-9.2	2.86	1.3e-11	4.5e-11	0	0	0	1.48	1.56	1.37	0	0	0	46	50	49
ARHGEF26	-9.2	2.86	1.3e-11	4.5e-11	0	0.01	0	1.49	1.62	1.35	0	0	0	47	50	48
VASH2	-9.19	1.3	1.9e-15	8.7e-15	0.02	0	0	6.28	6.27	6.69	1	0	0	190	188	232
MRVI1	-9.19	2.86	1.3e-11	4.5e-11	0	0	0	1.51	1.67	1.65	0	0	0	45	47	53
GRM2	-9.19	2.87	1.8e-11	6.4e-11	0	0	0	2.07	1.36	1.22	0	0	0	62	42	40
C16orf62	-9.17	0.97	8.4e-20	5.3e-19	0.02	0	0	10.86	11.75	12.16	1	0	1	322	338	397
SYN2	-9.17	1.3	2.3e-15	1.1e-14	0	0.01	0.02	6.62	6.06	5.47	0	0	1	213	187	197
XKR6	-9.17	2.86	1.7e-11	5.9e-11	0	0	0	1.8	1.58	1.35	0	0	0	54	45	43
HERC6	-9.16	2.86	1.6e-11	5.6e-11	0.01	0	0.01	1.58	1.43	1.54	0	0	0	47	43	52
PRICKLE1	-9.15	2.86	1.7e-11	6e-11	0	0	0	1.55	1.52	1.54	0	0	0	48	43	50
CBLN1	-9.15	2.86	1.7e-11	6e-11	0	0	0	1.47	1.26	1.29	0	0	0	49	43	49
PIWIL1	-9.15	2.86	1.7e-11	6e-11	0	0	0	1.59	1.55	1.49	0	0	0	42	50	49
ZNF880	-9.14	1.3	2.9e-15	1.3e-14	0	0	0	6.41	6.52	5.51	1	0	0	193	201	190
TBX2	-9.13	0.48	2.6e-79	1.1e-77	0.04	0.06	0.09	40.15	41.09	42.19	2	2	5	1299	1310	1529
GABRQ	-9.13	2.86	2.5e-11	8.6e-11	0	0	0	1.21	1.39	2.27	0	0	0	36	39	67
DIP2C	-9.12	1.3	3e-15	1.4e-14	0	0	0.01	6.22	6.38	6.03	0	0	1	185	190	205
PRDM8	-9.12	2.85	1.9e-11	6.8e-11	0	0	0	1.42	1.62	1.35	0	0	0	44	48	47
SORL1	-9.12	2.85	2e-11	6.9e-11	0	0.01	0.01	1.45	1.64	1.48	0	0	0	42	49	48
LY6G5C	-9.12	2.86	3.2e-11	1.1e-10	0	0	0	0.71	1.1	1.07	0	0	0	28	56	56
LRRC37A4P	-9.11	0.97	1.5e-19	9.5e-19	0.02	0.03	0.04	10.6	9.74	10.22	1	0	1	337	313	359
GPHN	-9.11	1.3	3.4e-15	1.5e-14	0	0.03	0	5.55	5.74	5.39	0	1	0	190	187	197
CLEC11A	-9.11	2.85	2.1e-11	7.3e-11	0	0	0	1.32	1.29	1.14	0	0	0	47	47	44
BZRAP1	-9.11	2.85	2.2e-11	7.6e-11	0	0	0	1.86	1.23	1.39	0	0	0	49	40	49
PDLIM3	-9.11	2.85	2.3e-11	7.9e-11	0	0	0	1.69	1.43	1.31	0	0	0	53	40	45
SNCB	-9.11	2.86	2.4e-11	8.3e-11	0	0	0	1.04	1.47	1.02	0	0	0	39	55	44
NKD1	-9.11	2.86	2.5e-11	8.8e-11	0	0	0	1.32	1.1	1.12	0	0	0	49	50	38
C12orf68	-9.1	1.3	3.8e-15	1.7e-14	0	0.02	0	4.76	5.36	5.86	0	1	0	162	184	228
GRIA4	-9.1	2.85	2.5e-11	8.7e-11	0	0	0.01	1.66	1.73	1.29	0	0	0	46	52	39
SLC45A1	-9.09	2.85	2.5e-11	8.5e-11	0	0	0	1.52	1.28	1.4	0	0	0	48	43	45
GRID1	-9.08	1.3	4.1e-15	1.9e-14	0	0.02	0	5.25	4.8	5.36	0	1	0	191	173	200
BAI1	-9.08	1.3	4.1e-15	1.9e-14	0	0.02	0.01	6.41	6.08	5.98	0	1	0	192	177	194
TRIM59	-9.08	2.85	2.4e-11	8.4e-11	0	0	0	1.51	1.29	1.34	0	0	0	46	42	48
SERTM1	-9.08	2.85	2.9e-11	9.9e-11	0	0	0	1.55	1.12	1.48	0	0	0	48	35	53
EBF4	-9.07	1.3	4.5e-15	2e-14	0	0	0	6.17	5.45	5.89	0	0	1	192	167	201
NSUN7	-9.07	2.85	2.6e-11	9e-11	0	0	0	1.58	1.75	1.62	0	0	0	43	45	47
KCNB1	-9.07	2.85	2.6e-11	9e-11	0	0	0	1.32	1.38	1.34	0	0	0	45	46	44
PTPRD	-9.07	2.85	2.7e-11	9.4e-11	0	0	0	1.47	1.44	1.6	0	0	0	42	41	52
RND2	-9.06	1.3	4.7e-15	2.1e-14	0	0	0.01	5.78	5.42	5.93	0	0	1	178	170	210
HID1	-9.05	0.81	1.7e-27	1.6e-26	0	0.06	0	14.01	14.63	12.5	0	3	0	482	485	412
RGS11	-9.05	2.85	3.1e-11	1.1e-10	0	0	0	1.05	1.44	1.45	0	0	0	41	46	46
LOC102723989	-9.05	2.85	3.9e-11	1.3e-10	0	0	0	1.07	1.56	1.08	0	0	0	41	56	36
GALNT16	-9.05	2.85	4.4e-11	1.5e-10	0	0	0	1.83	1.1	0.87	0	0	0	59	34	40
IL12A	-9.04	2.85	3.7e-11	1.3e-10	0	0	0	1.33	1.05	1.53	0	0	0	42	34	58
DAPK1	-9.03	0.97	3.2e-19	1.9e-18	0.01	0	0	8.26	8.25	9.09	1	1	0	289	306	364
ZNF204P	-9.03	2.85	3.5e-11	1.2e-10	0	0	0	0.83	1.28	1.1	0	0	0	38	49	45
GPR63	-9.03	2.85	3.5e-11	1.2e-10	0	0	0	1.51	1.21	1.45	0	0	0	46	37	49
MED12L	-9.02	2.84	3.5e-11	1.2e-10	0	0	0	1.6	1.48	1.52	0	0	0	43	42	46
LOC400685	-9.02	2.84	3.8e-11	1.3e-10	0	0	0	1.54	1.34	1.09	0	0	0	50	41	40
VSNL1	-9.02	2.84	4e-11	1.4e-10	0	0	0	1.05	1.52	1.3	0	0	0	36	51	44
LRRC6	-9.01	2.84	3.8e-11	1.3e-10	0	0	0	1.46	1.52	1.39	0	0	0	42	45	43
CTHRC1	-9.01	2.84	4.2e-11	1.4e-10	0	0.04	0	1.31	1.47	0.95	0	0	0	43	49	38
ARMCX5-GPRASP2	-9.01	2.88	2.7e-10	8.7e-10	0	0	0	2.37	0.68	4.62	0	0	0	82	17	33
ISL1	-9	0.42	1.9e-101	1.2e-99	0.15	0.08	0.08	51.74	50.69	48.53	5	3	4	1638	1604	1728
LOC400043	-9	0.97	4.6e-19	2.8e-18	0	0.05	0	9.62	7.75	7.8	0	2	0	344	283	310
FOXR2	-9	1.3	6.9e-15	3.1e-14	0	0.01	0	5.47	5.99	5.57	0	1	0	168	179	189
MAOB	-9	2.84	3.9e-11	1.3e-10	0	0	0	1.16	1.27	1.31	0	0	0	41	40	49
GALC	-8.98	1.3	8.7e-15	3.9e-14	0	0	0	5.29	6.03	5.13	0	1	0	154	195	179
ANKRD6	-8.98	2.84	4.5e-11	1.5e-10	0	0	0	1.04	1.14	1.09	0	0	0	43	42	43
HPCAL4	-8.97	0.98	5.9e-19	3.5e-18	0	0.01	0.04	9.39	9.48	9.3	0	0	2	286	308	320
CTXN2	-8.97	2.87	2.1e-10	6.8e-10	0	0	0	0.69	0.77	0.28	0	0	0	63	47	17
ZNF827	-8.95	0.97	6.3e-19	3.7e-18	0	0	0.04	10.16	9.57	9.9	0	0	2	302	287	321
ZNF214	-8.95	2.84	5.4e-11	1.8e-10	0	0	0	1.2	1.28	1.32	0	0	0	39	40	47
CNTN2	-8.95	2.84	5.5e-11	1.8e-10	0	0	0	1.51	1.22	1.34	0	0	0	45	37	44
TMEM150C	-8.95	2.84	5.5e-11	1.9e-10	0	0	0	1.29	1.35	1.24	0	0	0	37	47	42
SCRN1	-8.94	0.37	2e-124	1.7e-122	0.11	0.11	0.11	59.72	61.18	60.86	4	5	6	1888	1920	2125
RBM20	-8.94	0.97	6.9e-19	4.1e-18	0.02	0.04	0.01	10.01	8.95	9.2	1	1	0	307	275	321
LOC101928641	-8.94	1.3	1.1e-14	5e-14	0	0	0.01	5.58	5.15	5.62	0	0	1	168	155	189
FAM84A	-8.94	2.84	5.9e-11	2e-10	0	0	0	1.34	1.34	1.1	0	0	0	43	44	38
SHANK1	-8.93	1.3	1.1e-14	4.9e-14	0	0	0	5.32	5	5.41	0	1	0	166	158	188
ZNF585B	-8.93	1.3	1.2e-14	5.2e-14	0.02	0.02	0	5.59	5.41	5.61	1	0	0	169	158	182
LOC102724099	-8.93	2.85	1.2e-10	3.8e-10	0	0	0	0.69	1.33	1.07	0	0	0	23	58	45
DZIP1	-8.92	0.71	4.5e-35	5.9e-34	0	0	0.03	15.37	14.13	12.47	0	0	4	558	508	591
CHIC1	-8.92	2.83	6.2e-11	2.1e-10	0	0	0	1.34	1.23	1.35	0	0	0	41	39	44
LOC440300	-8.92	2.83	6.2e-11	2.1e-10	0.08	0	0.07	0.91	0.73	0.85	0	0	0	41	38	45
DKFZP434L187	-8.91	2.83	6.7e-11	2.2e-10	0	0	0	1.03	0.98	1	0	0	0	41	40	42
LPAR3	-8.91	2.83	6.9e-11	2.3e-10	0	0	0	1.32	1.16	0.99	0	0	0	45	39	39
ZNF730	-8.9	0.97	1e-18	6.1e-18	0	0	0	9.5	9.08	8.21	1	0	1	294	288	293
CEND1	-8.9	0.97	1.1e-18	6.2e-18	0	0.06	0	7.05	7.21	8.37	0	2	0	254	276	355
CLSTN2	-8.9	2.83	7.9e-11	2.6e-10	0	0	0	1.2	1.46	1.15	0	0	0	36	47	39
LINC00461	-8.9	2.84	8.8e-11	2.9e-10	0	0	0	1.4	0.97	1.57	0	0	0	41	29	54
VGF	-8.89	0.1	0	0	1.74	1.33	1.57	778.71	810.28	760.84	82	56	87	27035	28028	29434
DLGAP3	-8.89	1.3	1.5e-14	6.6e-14	0	0	0	4.86	4.69	4.94	1	0	0	153	159	186
LOC100505938	-8.89	2.84	1e-10	3.4e-10	0	0	0	2.17	1.93	1.18	0	0	0	49	42	30
ZNF423	-8.88	0.44	1.1e-90	5.5e-89	0.06	0.08	0.07	44.07	40.82	44.17	3	4	4	1389	1289	1557
HOXD13	-8.88	2.83	8.1e-11	2.7e-10	0	0	0	1.3	1.1	1.02	0	0	0	44	39	38
RLN2	-8.88	2.83	8.4e-11	2.8e-10	0	0	0	0.89	1.09	0.83	0	0	0	38	46	37
DMRTA2	-8.88	2.83	8.5e-11	2.8e-10	0	0	0	1.47	1.18	1.25	0	0	0	46	36	39
NPIPA7	-8.88	2.84	1.5e-10	4.7e-10	6.21	5.27	4.9	11.19	9.59	10.87	0	0	0	59	31	31
HTR6	-8.87	2.83	8.8e-11	2.9e-10	0	0	0	1.35	1.47	1.11	0	0	0	39	43	38
P2RX7	-8.87	2.83	8.9e-11	2.9e-10	0	0	0	1.46	1.27	1.07	0	0	0	44	38	38
POU4F2	-8.87	2.83	9e-11	3e-10	0	0	0	1.4	1.28	1.04	0	0	0	44	40	36
TLX1	-8.86	2.83	8.6e-11	2.9e-10	0	0	0	1.18	1.16	1.23	0	0	0	41	37	42
ZNF471	-8.85	2.83	9.8e-11	3.2e-10	0	0	0	1.24	1.01	1.11	0	0	0	42	34	43
RAMP2-AS1	-8.85	2.83	1.1e-10	3.5e-10	0	0	0	1.54	1.13	1.61	0	0	0	38	31	51
TPPP3	-8.84	0.97	1.7e-18	9.7e-18	0.02	0	0	6.97	7.97	6.88	0	2	0	260	294	291
PBDC1	-8.84	0.97	2e-18	1.1e-17	0	0	0	6.78	8.44	8.13	0	0	2	239	284	320
VSTM2A	-8.84	1.3	2.2e-14	9.5e-14	0	0	0	3.15	3.32	2.97	0	0	1	163	141	177
CNTN6	-8.84	2.83	1e-10	3.3e-10	0	0	0	1.34	1.41	1.32	0	0	0	38	39	41
LOC101930048	-8.84	2.88	8.6e-10	2.6e-09	0.19	0.25	0.39	1.59	1.44	0.78	0	0	0	55	54	10
GPX7	-8.83	0.81	3.2e-26	2.9e-25	0	0	0	12.06	8.78	11.49	3	0	0	421	320	456
SULT1B1	-8.83	1.3	2.3e-14	9.7e-14	0	0.04	0	5.03	4.55	5.2	0	1	0	162	148	168
RAB9B	-8.83	2.83	1.1e-10	3.5e-10	0	0	0	1.31	1.14	1.28	0	0	0	39	35	44
ZDHHC8P1	-8.83	2.83	1.1e-10	3.7e-10	0	0	0	1.62	1.44	1.37	0	0	0	42	32	44
ULK2	-8.82	0.97	2e-18	1.2e-17	0.01	0	0.01	5.89	6.17	5.34	1	0	1	268	281	283
VWA1	-8.82	2.83	1.2e-10	4e-10	0	0	0	1.21	0.97	1.2	0	0	0	41	32	44
MYT1	-8.81	1.3	2.6e-14	1.1e-13	0	0	0.01	5.2	5.43	5.53	0	0	1	143	156	172
CNTNAP5	-8.81	2.82	1.2e-10	3.9e-10	0	0	0	1.3	1.26	1.15	0	0	0	40	37	39
ZCCHC18	-8.81	2.82	1.2e-10	3.9e-10	0	0	0	1.18	0.99	1.2	0	0	0	38	33	46
USP51	-8.81	2.82	1.2e-10	4e-10	0	0	0	1.17	1.32	1.07	0	0	0	36	42	38
XKR7	-8.8	1.3	2.7e-14	1.2e-13	0	0	0	5.07	5.28	4.78	1	0	0	147	159	163
MYCN	-8.8	2.82	1.3e-10	4.1e-10	0	0	0	1.04	1.09	1.19	0	0	0	36	35	45
FNDC5	-8.8	2.82	1.3e-10	4.2e-10	0	0	0	1.21	1.51	1.5	0	0	0	34	36	46
EFCAB10	-8.8	2.82	1.4e-10	4.6e-10	0.08	0.01	0.02	1.07	1.28	0.68	0	0	0	40	42	33
CD8A	-8.8	2.83	1.5e-10	4.7e-10	0	0	0	1.14	1.15	1.53	0	0	0	32	33	52
CCDC136	-8.79	0.97	2.7e-18	1.5e-17	0.01	0	0.01	11.3	10.19	9.95	1	0	1	272	267	276
GPRASP1	-8.79	2.82	1.3e-10	4.3e-10	0	0	0	1.15	1.2	1.11	0	0	0	37	37	41
RBMS3-AS3	-8.79	2.83	2.3e-10	7.3e-10	0	0	0	1.19	1.96	1.6	0	0	0	21	47	49
NDRG4	-8.78	0.81	3.5e-26	3.2e-25	0.02	0	0.01	11.59	11.43	12.24	1	1	1	369	360	432
EFCAB4B	-8.78	2.82	1.4e-10	4.6e-10	0	0	0	1.19	1.22	1.42	0	0	0	34	36	45
C20orf195	-8.78	2.83	2.1e-10	6.9e-10	0	0	0	1.47	1.01	0.91	0	0	0	52	29	33
LOC100996457	-8.78	2.85	4.9e-10	1.5e-09	0	0	0.08	1.04	1.47	1.03	0	0	0	50	48	16
NDNF	-8.77	2.82	1.5e-10	4.9e-10	0	0	0	1.04	1.08	1.24	0	0	0	34	36	44
C1QTNF5	-8.77	2.82	1.8e-10	5.8e-10	0	0	0	0	0	0	0	0	0	43	39	31
TMEM136	-8.76	1.31	4.3e-14	1.8e-13	0	0.02	0.03	4.3	4.19	5.44	0	0	1	133	133	191
B4GALNT3	-8.75	2.82	1.7e-10	5.6e-10	0	0	0	1.41	1.3	1.1	0	0	0	38	38	36
SYT1	-8.74	0.64	1.9e-41	3.2e-40	0.02	0.07	0.03	17.73	19.18	19.03	1	3	1	550	578	671
LOC100134868	-8.73	2.82	2e-10	6.3e-10	0	0	0	0.91	0.66	0.78	0	0	0	41	36	34
A1BG	-8.73	2.82	2.3e-10	7.3e-10	0	0	0	1.33	0.84	1.65	0	0	0	37	27	48
B4GALNT1	-8.72	0.71	1.2e-33	1.6e-32	0.03	0	0.04	14.7	13.27	14.47	3	0	1	490	445	521
CALB1	-8.71	1.3	5.3e-14	2.2e-13	0	0.02	0	4.75	4.28	4.32	0	1	0	155	134	151
TCF15	-8.71	2.82	2.3e-10	7.2e-10	0	0	0	1.21	0.82	0.83	0	0	0	41	30	39
IGFBP4	-8.7	0.39	6.2e-110	4.2e-108	0.13	0.1	0.07	44.76	45.27	43.64	5	4	5	1514	1529	1665
FAM57B	-8.7	0.51	3.4e-64	1e-62	0	0.1	0.06	26.86	25.26	25.13	1	3	4	913	869	971
LOC650368	-8.7	0.97	6.9e-18	3.8e-17	0	0	0	12.26	10.8	11.82	0	0	2	272	226	267
PNMA6A	-8.7	2.81	2.2e-10	7.2e-10	0	0	0	0.56	0.73	0.62	0	0	0	34	37	38
CCSER1	-8.7	2.81	2.3e-10	7.2e-10	0	0	0	1.12	1.16	1.14	0	0	0	38	34	37
PACRG	-8.7	2.83	4.4e-10	1.4e-09	0	0	0	0.6	1.64	1.09	0	0	0	21	53	36
YBX2	-8.69	0.97	6.9e-18	3.8e-17	0	0	0	6.83	7.19	7.51	0	0	2	229	244	290
ZNF347	-8.69	1.3	5.8e-14	2.4e-13	0.03	0.01	0	4.36	4.59	4.16	1	0	0	140	148	147
HOXD3	-8.68	1.3	6.4e-14	2.7e-13	0.02	0	0	4.23	4.77	4.43	1	0	0	128	148	156
GSC	-8.66	2.82	3.7e-10	1.2e-09	0	0	0	1.28	0.93	0.89	0	0	0	47	27	33
RNF157	-8.64	0.59	4.8e-48	9.7e-47	0.04	0.02	0.07	18.88	18.41	17.9	2	1	3	664	622	708
PDE6B	-8.64	2.81	3.1e-10	9.7e-10	0	0	0	0.98	0.97	1.06	0	0	0	34	32	40
RP4-639F20.1	-8.64	2.81	3.8e-10	1.2e-09	0	0	0	1.32	1.24	1.58	0	0	0	40	25	41
RP11-462G2.1	8.64	2.75	4.4e-10	1.4e-09	1.01	0.87	0.31	0	0	0	74	70	27	0	0	0
C20orf96	-8.63	0.97	1.2e-17	6.5e-17	0	0	0	8.3	7.58	8.35	0	0	2	251	212	271
CDO1	-8.63	1.3	1e-13	4.1e-13	0	0	0	4.45	4.11	3.42	0	0	1	155	135	126
MAGEE1	-8.63	2.81	3.5e-10	1.1e-09	0	0	0	0.9	1.17	1.04	0	0	0	29	39	37
GRIA2	-8.63	2.81	3.5e-10	1.1e-09	0	0	0	1.12	1.2	1.51	0	0	0	29	32	45
GRIN1	-8.62	0.97	1.2e-17	6.5e-17	0	0	0.1	7.47	7.9	7.37	0	0	2	228	242	258
LOC101930332	-8.62	2.81	4.8e-10	1.5e-09	0	0	0	1.01	0.84	1.29	0	0	0	32	24	50
SATB1	-8.61	0.64	3e-40	4.8e-39	0.02	0.04	0.02	12.38	14.26	15.8	1	2	2	525	521	601
NOL4	-8.61	0.97	1.5e-17	8e-17	0	0.01	0.02	7.3	6.41	8.94	0	0	2	215	226	281
LRRTM2	-8.61	2.81	3.5e-10	1.1e-09	0.01	0	0	1.16	1.11	1.07	0	0	0	34	34	36
ZNF501	-8.61	2.81	3.8e-10	1.2e-09	0	0	0	0.96	0.92	1.05	0	0	0	32	31	41
ARHGAP22	-8.61	2.81	4.3e-10	1.3e-09	0	0	0	1.38	0.91	1.18	0	0	0	39	26	39
GABRD	-8.61	2.81	4.5e-10	1.4e-09	0	0	0	0.86	1.28	1.09	0	0	0	26	43	35
CYP2U1	-8.6	1.3	1.1e-13	4.5e-13	0	0.03	0	4.26	4	4.78	0	1	0	131	119	162
ZNF157	-8.6	2.81	5.5e-10	1.7e-09	0	0	0	0.86	1.04	1.37	0	0	0	23	32	50
XYLT1	-8.58	1.3	1.3e-13	5.2e-13	0.02	0.01	0.01	4.49	3.86	4.23	1	0	0	140	119	145
TMEM86A	-8.58	2.8	4.4e-10	1.4e-09	0	0	0	1.1	1.14	0.99	0	0	0	33	36	33
SNX29P2	-8.58	2.8	4.5e-10	1.4e-09	0.06	0.18	0.08	1.25	1.42	1.44	0	0	0	38	30	34
WASIR2	-8.58	2.81	7.1e-10	2.2e-09	0	0	0	1.14	0.54	1.06	0	0	0	39	19	46
EDA2R	-8.57	0.97	2.1e-17	1.1e-16	0	0	0.01	6.4	6.7	7.89	1	1	0	208	209	290
C9orf171	-8.57	2.8	5e-10	1.5e-09	0	0	0	0.85	0.99	1.24	0	0	0	28	32	42
PNMAL2	-8.57	2.81	5.2e-10	1.6e-09	0.01	0	0	1.02	1.22	0.8	0	0	0	33	39	29
KCNH7	-8.57	2.81	5.7e-10	1.8e-09	0	0	0	1.21	0.82	0.87	0	0	0	42	30	29
FAM92B	-8.57	2.81	6.3e-10	2e-09	0	0	0	0.67	0.78	1.19	0	0	0	24	30	49
ABCA3	-8.56	0.51	4.6e-62	1.3e-60	0.11	0.07	0.03	25.77	26.13	26.28	4	3	1	790	803	898
ZNF470	-8.56	1.3	1.4e-13	5.5e-13	0	0	0	4.21	3.76	3.47	0	1	0	133	132	135
FREM1	-8.56	2.8	4.8e-10	1.5e-09	0	0	0	0.68	1.07	0.8	0	0	0	33	35	33
SLC38A3	-8.55	2.8	6e-10	1.8e-09	0	0	0	1.16	0.84	0.91	0	0	0	40	28	32
TSPEAR-AS1	-8.52	2.8	5.8e-10	1.8e-09	0	0	0	1.45	1.49	1.37	0	0	0	31	33	35
SRC	-8.51	0.48	1.3e-68	4e-67	0.11	0.06	0.05	28.67	29.05	28.81	4	3	2	854	872	971
EPHB2	-8.49	0.71	7.3e-32	8.6e-31	0.02	0.04	0.02	11.58	12.32	11.79	1	2	1	384	419	435
JAKMIP2	-8.49	1.3	2.2e-13	8.7e-13	0	0.01	0	4.23	3.89	3.79	1	0	0	132	122	128
JAM2	-8.49	1.3	2.3e-13	9e-13	0	0	0	3.6	4.2	3.92	1	0	0	111	129	142
LARGE	-8.49	2.79	7.1e-10	2.2e-09	0	0	0	1.18	1	1.06	0	0	0	30	34	33
KCNQ5	-8.49	2.79	7.4e-10	2.3e-09	0	0	0	1.12	0.91	1.01	0	0	0	35	28	34
OCA2	-8.47	2.8	9.5e-10	2.9e-09	0	0	0	1.08	0.92	1.49	0	0	0	30	24	43
ALPL	-8.46	2.8	1e-09	3.1e-09	0	0	0	1.06	1	0.65	0	0	0	35	35	25
SCRT1	-8.44	0.97	5.8e-17	3e-16	0	0	0.03	6.5	6.27	6.26	0	0	2	212	200	233
ARMCX5	-8.44	1.3	3.3e-13	1.3e-12	0	0	0	4.01	4.27	3.21	0	0	1	126	125	116
MAGEC1	-8.43	2.79	9.6e-10	2.9e-09	0	0	0	0.98	1.02	0.92	0	0	0	31	31	32
ASCL1	-8.43	2.79	9.6e-10	2.9e-09	0	0	0	0.92	0.94	0.88	0	0	0	31	32	31
ZNF658B	-8.43	2.79	9.7e-10	3e-09	0.2	0.33	0.37	1.14	1.19	1.04	0	0	0	33	30	31
KCNH1-IT1	-8.43	2.79	1.1e-09	3.3e-09	0	0	0	1.33	1.24	1.42	0	0	0	35	25	34
FAM47E-STBD1	-8.43	2.82	3.4e-09	1e-08	3.19	3.09	2.89	0.67	4.88	0.32	0	0	0	43	39	12
CNN3	-8.41	0.29	1.1e-186	2e-184	0.07	0.13	0.26	63.58	65.55	64.97	5	6	15	2235	2287	2570
SVOP	-8.41	1.3	3.7e-13	1.4e-12	0.02	0	0	3.66	4.1	3.74	1	0	0	115	121	126
ACE	-8.4	1.3	4.1e-13	1.6e-12	0.03	0.02	0	4.39	3.65	4.47	0	1	0	116	103	142
PAQR9	-8.4	2.79	1.2e-09	3.7e-09	0	0	0	0.84	1.09	0.94	0	0	0	28	34	30
DACT3	-8.39	0.64	3.8e-38	5.7e-37	0.05	0	0.04	13.62	14.06	12.91	2	1	2	458	465	489
FILIP1L	-8.38	2.79	1.4e-09	4.3e-09	0	0	0	1.1	0.83	0.71	0	0	0	35	28	28
SHROOM2	-8.37	2.78	1.4e-09	4.2e-09	0	0	0	0.95	0.92	0.97	0	0	0	29	27	35
ABCG1	-8.37	2.79	1.5e-09	4.5e-09	0.01	0	0	0.81	0.9	1.1	0	0	0	24	28	40
LINC01158	-8.36	2.78	1.5e-09	4.4e-09	0	0	0	1.22	1.18	1.15	0	0	0	30	25	36
FRMD5	-8.35	1.3	5.6e-13	2.2e-12	0.02	0	0	4.06	3.87	3.43	1	0	0	116	116	115
RASSF2	-8.35	1.3	5.6e-13	2.2e-12	0	0.01	0.01	3.63	3.57	3.22	0	0	1	118	115	114
IL13RA2	-8.35	1.3	6.4e-13	2.5e-12	0	0	0.02	3.44	2.65	3.72	0	0	1	112	93	144
LOC102723740	-8.34	2.8	3.9e-09	1.2e-08	0	0	0	0.59	0.3	0.3	0	0	0	44	30	15
TMEM178B	-8.33	0.81	1.3e-23	1e-22	0.01	0.02	0.02	9.09	8.94	8.89	1	1	1	274	274	302
RORA	-8.33	2.78	1.7e-09	5.1e-09	0	0	0	0.96	0.85	1.09	0	0	0	28	27	34
ZNF813	-8.32	1.3	6.8e-13	2.6e-12	0.06	0.13	0.08	4.12	3.13	3.48	0	1	0	117	98	127
LOC102724585	-8.32	2.78	1.8e-09	5.4e-09	0	0	0	0.95	1.1	1.07	0	0	0	26	27	36
FUT9	-8.32	2.78	1.8e-09	5.5e-09	0	0	0	0.99	0.96	0.86	0	0	0	30	30	28
RGS5	-8.31	0.07	0	0	3.83	4.79	4.18	1226.93	1217.41	1228.73	136	169	165	37937	37765	42397
CHST15	-8.31	0.97	1.7e-16	8.3e-16	0	0	0	6.02	6.77	5.89	1	1	0	185	201	206
LOC100505727	-8.31	1.3	8.2e-13	3.2e-12	0	0	0	3.43	4.12	4.51	0	0	1	86	123	132
DGCR9	-8.31	2.78	1.9e-09	5.8e-09	0	0	0	0.92	0.82	1.03	0	0	0	30	25	33
NTRK1	-8.3	0.97	1.9e-16	9.7e-16	0	0.06	0.04	6.9	6.62	6.68	0	2	0	196	182	207
ZNF257	-8.3	1.3	7.5e-13	2.9e-12	0	0	0	3.46	3.47	3.31	0	0	1	109	107	121
BCL11A	-8.3	2.78	2e-09	5.9e-09	0	0	0	0.85	0.75	0.98	0	0	0	27	26	35
SMIM3	-8.3	2.78	2.2e-09	6.4e-09	0	0	0	0.88	1.03	0.8	0	0	0	28	33	26
LIN28B	-8.29	0.81	2.1e-23	1.6e-22	0.01	0.02	0.02	8.78	8.04	8.95	1	1	1	271	252	310
ELOVL2	-8.29	0.81	2.2e-23	1.7e-22	0	0.03	0.03	9.27	8.76	8.25	0	2	1	280	264	284
TMIGD2	-8.28	2.78	2.8e-09	8.2e-09	0	0	0	0.77	0.83	0.58	0	0	0	29	35	22
LOC101928439	-8.27	2.77	2.3e-09	6.9e-09	0	0	0	0.97	1.08	1.06	0	0	0	26	29	31
ST3GAL6-AS1	-8.27	2.78	3e-09	8.8e-09	0	0	0	1.46	2.21	2.2	0	0	0	21	37	28
LOC101929232	-8.27	2.78	3.1e-09	9.2e-09	0	0	0	0.49	0.35	0.36	0	0	0	32	18	37
WDR86	-8.25	1.3	1.1e-12	4.1e-12	0	0	0	4.24	4.01	4.61	0	1	0	101	96	131
ERO1LB	-8.25	2.77	2.6e-09	7.7e-09	0	0	0	1	0.96	0.97	0	0	0	29	26	30
LOC100287592	-8.25	2.79	4.1e-09	1.2e-08	0	0	0	1.45	1.39	1.2	0	0	0	22	41	22
GRIK2	-8.24	0.98	3.6e-16	1.8e-15	0	0.04	0.04	6.94	5.72	5.84	0	1	1	200	165	196
GNG3	-8.24	0.98	3.8e-16	1.9e-15	0.38	0	0	3.87	5.35	4.39	0	0	2	157	193	212
EFNB3	-8.23	0.64	1e-36	1.4e-35	0.1	0	0.02	12.33	12.39	11.72	4	0	1	416	411	444
LOC101928307	-8.23	2.77	3e-09	8.9e-09	0	0	0	1.16	0.73	1.04	0	0	0	31	24	29
PRR18	-8.23	2.77	3.1e-09	9.1e-09	0	0	0	0.97	0.79	0.84	0	0	0	31	23	30
PTGER3	-8.23	2.78	3.6e-09	1e-08	0	0	0	0.87	0.66	0.66	0	0	0	36	22	26
ACCS	-8.23	2.78	3.6e-09	1.1e-08	0	0	0	1.13	1.26	1.6	0	0	0	19	29	37
ADAMTS7	-8.22	0.81	5.5e-23	4.2e-22	0.05	0.01	0.02	8.37	8.72	9.01	2	0	1	245	249	297
FAM169A	-8.22	0.97	3.4e-16	1.7e-15	0.02	0	0.01	5.83	5.87	5.78	1	0	1	178	177	205
TSPAN15	-8.22	0.98	4.1e-16	2e-15	0	0	0	6.36	5.21	4.94	0	1	1	198	167	190
ZNF137P	-8.22	2.77	3e-09	8.9e-09	0	0	0	1	1.08	1.17	0	0	0	24	28	32
LOC101927383	-8.22	2.78	4e-09	1.2e-08	0	0	0	0.96	0.91	0.48	0	0	0	30	33	20
CMTM8	-8.22	2.78	4.9e-09	1.4e-08	0	0	0	1.04	0.49	0.92	0	0	0	35	15	35
ZNF615	-8.21	1.3	1.3e-12	5e-12	0.01	0.02	0	3.25	3.06	3.4	0	1	0	105	95	119
CNNM1	-8.21	1.3	1.4e-12	5.2e-12	0	0	0	3.3	3.27	3.37	0	0	1	101	100	116
LOC101929445	-8.2	2.77	3.4e-09	1e-08	0	0	0	0.6	0.92	0.84	0	0	0	23	30	30
ADAMTS9-AS2	-8.19	2.77	3.7e-09	1.1e-08	0	0	0	1.12	1.1	0.75	0	0	0	29	28	25
PRLHR	-8.19	2.77	4.4e-09	1.3e-08	0	0	0	1	1.16	0.62	0	0	0	27	34	21
SH3BGRL2	-8.18	0.55	1.2e-49	2.6e-48	0.02	0.06	0.1	18.08	16.91	17.1	1	3	3	561	527	598
MORN4	-8.17	0.64	3.7e-36	5.1e-35	0.07	0	0.02	11.87	12.35	11.92	3	1	1	389	394	434
HRASLS	-8.17	2.77	4.5e-09	1.3e-08	0	0	0	0.94	0.71	0.58	0	0	0	32	23	26
LINC00312	-8.17	2.77	4.6e-09	1.3e-08	0	0	0	0.68	1.08	0.96	0	0	0	19	31	32
LRP4	-8.16	0.98	6.5e-16	3.1e-15	0.02	0.01	0.03	6	5.71	5.63	1	0	1	178	170	184
PTENP1-AS	-8.16	2.77	5.1e-09	1.5e-08	0	0	0	1.45	1.37	1.51	0	0	0	20	24	38
SRRM3	-8.15	0.71	2.7e-29	2.8e-28	0.04	0	0.05	9.85	10.4	10.22	2	0	2	304	315	360
SHC2	-8.15	0.97	6.6e-16	3.2e-15	0	0.04	0	5.72	5.29	4.97	1	1	0	174	174	182
CCDC181	-8.15	1.3	2.1e-12	7.9e-12	0.02	0.01	0.03	2.62	2.61	2.46	0	1	0	109	99	96
LOC101929654	-8.15	2.78	7.4e-09	2.1e-08	0	0	0	1.39	1.16	1.24	0	0	0	39	16	26
RP4-753M9.1	-8.14	2.77	5.8e-09	1.7e-08	0	0	0	1.04	1.31	0.97	0	0	0	21	35	24
HSD17B7P2	-8.14	2.78	7.3e-09	2.1e-08	0.24	0.21	0.27	1.22	1.51	1.16	0	0	0	21	39	20
MYO1D	-8.13	1.3	2.2e-12	8.2e-12	0.03	0	0.02	3.05	3.38	3.36	1	0	0	93	99	110
ARMCX1	-8.12	0.98	9.1e-16	4.3e-15	0	0.05	0	5.28	4.67	5.37	0	2	0	169	154	197
RP11-24J23.2	-8.12	2.77	5.5e-09	1.6e-08	0	0	0	0.81	1.15	0.74	0	0	0	24	31	24
ZFP92	-8.12	2.76	5.6e-09	1.6e-08	0	0	0	0.81	1.08	0.79	0	0	0	23	31	25
LOC100128108	-8.12	2.78	8.8e-09	2.5e-08	0	0	0	1.11	0.88	1	0	0	0	35	14	31
LOC102723430	-8.12	2.8	2.4e-08	6.5e-08	0	0	0	0.34	0.66	0.25	0	0	0	10	51	20
SLC16A10	-8.11	2.76	5.4e-09	1.6e-08	0	0	0	0.9	0.89	1.11	0	0	0	26	23	30
CACNB4	-8.11	2.76	5.7e-09	1.6e-08	0	0	0.01	0.85	0.83	1.05	0	0	0	23	24	32
SLC10A4	-8.1	0.59	4.2e-42	7.2e-41	0.08	0.07	0.03	14.7	13.52	14.23	3	2	1	466	423	496
CCNA1	-8.07	1.3	3.3e-12	1.2e-11	0	0	0	2.67	2.93	2.79	0	1	0	88	98	104
ZNF578	-8.07	2.76	6.8e-09	2e-08	0	0	0	0.63	0.82	0.75	0	0	0	24	29	24
OGDHL	-8.06	0.81	4e-22	2.8e-21	0.02	0	0.05	7.76	8.38	8.07	1	0	2	223	232	255
LOC389033	-8.06	2.77	9.8e-09	2.8e-08	0	0	0	0.74	0.47	1.03	0	0	0	19	20	39
PLCH1	-8.05	2.76	7.6e-09	2.2e-08	0	0	0	0.9	0.83	0.74	0	0	0	27	26	23
THEGL	-8.05	2.76	8.3e-09	2.4e-08	0	0	0	0.98	0.74	0.67	0	0	0	30	25	21
LEF1-AS1	-8.04	2.77	1.3e-08	3.8e-08	0	0	0	1.11	0.69	0.7	0	0	0	38	16	22
MLLT11	-8.03	0.14	0	0	0.76	1.11	0.66	224.18	220.12	224.52	35	43	33	7415	7283	8337
LHFPL3	-8.03	2.76	8.5e-09	2.4e-08	0	0	0	0.84	0.85	0.67	0	0	0	26	25	24
SNX32	-8.02	2.75	8.9e-09	2.6e-08	0	0	0	0.74	0.83	0.88	0	0	0	21	26	28
LOC101929638	-8.02	2.76	9.1e-09	2.6e-08	0	0	0	1.08	0.78	0.91	0	0	0	29	21	25
SH2D3C	-8.01	0.98	2.2e-15	1e-14	0	0.02	0	4.71	4.78	5.03	0	1	1	153	152	178
INSRR	-8.01	1.3	4.8e-12	1.8e-11	0	0	0.01	4.01	4.09	4.41	0	0	1	83	93	103
LINGO1	-8.01	2.76	9.3e-09	2.7e-08	0	0	0.01	0.58	0.76	0.8	0	0	0	20	26	29
LOC101928592	-8	2.75	1e-08	2.8e-08	0	0	0	0.87	0.72	0.69	0	0	0	28	22	24
PURG	-7.99	0.98	3.1e-15	1.4e-14	0	0	0.02	4.24	3.78	4.39	0	0	2	146	140	190
BRINP1	-7.99	2.75	9.7e-09	2.8e-08	0	0	0	0.7	0.79	0.88	0	0	0	23	24	27
ZIC4	-7.99	2.76	1.2e-08	3.3e-08	0	0	0	0.9	0.45	0.57	0	0	0	30	18	26
ALX1	-7.97	1.32	9.3e-12	3.3e-11	0	0.03	0	3.38	2.12	2.47	0	1	0	112	59	102
FGF14-IT1	-7.97	2.75	1.2e-08	3.4e-08	0	0	0	1.15	0.96	1.04	0	0	0	29	20	24
BRSK1	-7.96	0.41	4e-84	1.8e-82	0.06	0.17	0.1	24.21	23.21	22.58	3	6	4	890	815	918
RRAGD	-7.96	1.3	6.7e-12	2.4e-11	0	0	0	2.76	3.1	2.94	0	0	1	83	93	93
DYNC1I1	-7.96	2.75	1.2e-08	3.3e-08	0	0	0	0.74	0.71	0.81	0	0	0	22	22	29
NUDT10	-7.96	2.75	1.2e-08	3.5e-08	0	0	0	0.81	0.79	0.89	0	0	0	23	20	30
SAMD14	-7.95	0.71	8.2e-28	8.1e-27	0.02	0	0.03	9.41	8.42	8.32	1	1	2	292	266	294
SPTBN4	-7.95	1.31	9.5e-12	3.4e-11	0.02	0.01	0	2.11	1.55	2.89	1	0	0	97	60	114
CCDC3	-7.95	2.75	1.2e-08	3.5e-08	0	0	0	0.75	0.65	0.67	0	0	0	25	23	24
LINC00086	-7.95	2.75	1.2e-08	3.5e-08	0	0	0	0.78	0.78	0.57	0	0	0	25	24	23
PTGER4P2-CDK2AP2P2	-7.95	2.75	1.3e-08	3.6e-08	0	0	0	0.68	0.71	0.58	0	0	0	22	26	24
WIPF3	-7.95	2.75	1.3e-08	3.6e-08	0	0	0	0.74	0.74	0.6	0	0	0	24	26	22
EPHA8	-7.94	2.75	1.3e-08	3.7e-08	0	0	0	0.34	0.83	0.45	0	0	0	20	26	26
GADD45G	-7.94	2.76	1.8e-08	5.1e-08	0	0	0	0.55	0.62	0.93	0	0	0	15	23	35
MEIS3P1	-7.92	1.3	8.2e-12	2.9e-11	0	0	0	2.56	2.55	2.61	0	1	0	86	84	93
AC073283.4	-7.92	2.75	1.6e-08	4.6e-08	0	0	0	1.69	2.29	2.02	0	0	0	19	20	33
RDM1	-7.91	2.76	2.4e-08	6.7e-08	0	0	0	0.77	0.38	0.85	0	0	0	24	13	35
C2orf81	-7.9	0.98	5.5e-15	2.5e-14	0	0	0	5.23	4.97	5.62	0	1	1	140	140	169
KHDC1	-7.9	2.76	2.5e-08	6.9e-08	0	0	0	0.92	0.52	0.74	0	0	0	32	13	26
FAM155A	-7.88	0.51	4.6e-52	1e-50	0.04	0.08	0.05	16.51	15.67	16.15	2	3	3	520	488	554
TMEM100	-7.88	1.31	1.2e-11	4.3e-11	0	0	0	2.52	2.3	2.8	0	0	1	79	73	104
MYOZ2	-7.88	2.75	2.1e-08	5.7e-08	0	0	0	0.39	0.19	0.46	0	0	0	27	16	27
AK7	-7.87	1.31	1.3e-11	4.6e-11	0.01	0	0	3.35	2.84	2.47	1	0	0	100	74	80
LINC00577	-7.86	2.76	3.3e-08	9.1e-08	0	0	0	0.52	1.25	1.56	0	0	0	14	18	39
RAMP2	-7.85	0.98	1e-14	4.5e-14	0	0	0	4.07	2.84	3.73	0	2	0	170	111	157
ZNF334	-7.84	0.98	1.1e-14	4.9e-14	0	0	0	3.87	4.45	3.64	2	0	0	142	158	128
KCNQ1OT1	-7.84	2.74	2.1e-08	5.9e-08	0	0	0	0.77	0.68	0.68	0	0	0	24	21	23
TM6SF2	-7.84	2.74	2.4e-08	6.7e-08	0	0	0	1.12	1.43	1.19	0	0	0	18	28	22
ZNF132	-7.83	1.31	1.5e-11	5.4e-11	0	0	0	2.21	2.43	2.69	1	0	0	77	74	97
ADORA2B	-7.83	2.75	3.4e-08	9.3e-08	0	0	0	0.38	0.9	0.7	0	0	0	12	30	27
LOC101927085	-7.82	2.74	2.4e-08	6.7e-08	0	0	0	0.82	0.7	0.71	0	0	0	23	22	22
FSTL4	-7.81	2.73	2.6e-08	7.3e-08	0	0.01	0	0.8	0.6	0.66	0	0	0	25	18	24
CAND2	-7.8	1.3	1.8e-11	6.4e-11	0.01	0	0	2.85	2.46	2.41	0	1	0	89	71	83
PEX5L	-7.8	2.74	3.3e-08	9.1e-08	0	0	0	0.61	0.51	0.48	0	0	0	25	25	16
TIGD7	-7.79	1.31	2e-11	6.8e-11	0.07	0	0	2.78	2.27	2.42	0	1	0	81	71	89
C1orf229	-7.79	2.74	2.8e-08	7.6e-08	0	0	0	0.6	0.66	0.6	0	0	0	22	22	22
DGCR10	-7.79	2.74	2.8e-08	7.6e-08	0	0	0	0.49	0.54	0.83	0	0	0	22	22	22
SEMA3A	-7.79	2.74	2.8e-08	7.8e-08	0	0.01	0	0.77	0.76	0.64	0	0	0	24	21	21
LOC102724514	-7.79	2.75	4.9e-08	1.3e-07	0	0.13	0	0.52	0.52	0.19	0	0	0	24	30	12
LINC00693	-7.78	2.74	3.1e-08	8.4e-08	0	0	0	0.65	0.68	0.75	0	0	0	18	22	26
FLJ44635	-7.78	2.74	3.8e-08	1e-07	0	0	0	0.88	0.51	0.57	0	0	0	30	16	20
SLC16A9	-7.77	0.98	1.7e-14	7.3e-14	0	0	0	4.66	4.56	4.08	0	2	0	137	134	137
BBS5	-7.77	1.31	2.3e-11	8.1e-11	0	0	0	2.35	2.84	2.47	0	0	1	69	87	81
CRYBA2	-7.77	2.75	4.8e-08	1.3e-07	0	0	0	0.41	0.71	0.33	0	0	0	14	33	19
HMGCLL1	-7.76	2.74	3.4e-08	9.3e-08	0	0	0	0.78	0.57	0.52	0	0	0	25	21	19
B3GALT1	-7.76	2.73	3.9e-08	1.1e-07	0	0	0	0.86	0.68	0.66	0	0	0	28	20	17
LOC100996404	-7.76	2.74	4.1e-08	1.1e-07	0	0	0	0.92	0.83	0.6	0	0	0	19	29	17
KIAA1614	-7.75	0.59	2.7e-38	4.1e-37	0.06	0.02	0.08	12.83	13.53	11.45	2	1	3	350	374	363
HFM1	-7.75	2.73	3.3e-08	9e-08	0	0	0	0.95	0.83	0.92	0	0	0	21	20	24
SYN1	-7.74	0.71	1.9e-26	1.8e-25	0.03	0.05	0	7.14	6.48	7.67	2	2	0	240	226	281
RP11-148L24.1	-7.74	2.75	5.3e-08	1.4e-07	0	0	0	2.22	1.51	3.05	0	0	0	28	12	25
LINC00589	-7.73	2.73	3.9e-08	1e-07	0	0	0	1.01	1.27	0.88	0	0	0	21	24	19
TMEM215	-7.73	2.73	4.3e-08	1.2e-07	0	0	0.01	0.57	0.84	0.56	0	0	0	18	27	19
LOC101928880	-7.72	2.76	8.5e-08	2.2e-07	0	0	0	0.92	0	0	0	0	0	36	14	14
AGMAT	-7.7	2.73	4.6e-08	1.3e-07	0	0	0	0.96	0.59	0.56	0	0	0	25	18	20
ZNF793	-7.68	0.98	3.6e-14	1.5e-13	0	0	0	3.74	3.29	3.25	0	0	2	135	132	120
CRYM	-7.67	2.73	5.7e-08	1.5e-07	0	0	0	0.59	0.76	0.45	0	0	0	19	26	17
EMILIN1	-7.65	0.32	1.6e-128	1.4e-126	0.26	0.12	0.1	34.25	36.69	35.95	12	5	5	1094	1161	1309
SMPD3	-7.65	0.65	1.6e-31	1.9e-30	0.01	0.05	0.06	9.6	8.28	8.26	1	2	2	305	267	289
CASC14	-7.65	2.72	5.6e-08	1.5e-07	0	0	0	0.65	0.62	0.92	0	0	0	18	18	26
CMPK2	-7.65	2.73	7e-08	1.8e-07	0	0	0	0.76	0.43	0.74	0	0	0	23	13	26
FN1	-7.64	0.82	7e-20	4.4e-19	0	0.03	0.01	5.91	5.67	5.27	1	1	1	182	167	184
GOLGA8H	-7.64	2.72	5.8e-08	1.5e-07	0.02	0.01	0.04	0.59	0.51	0.49	0	0	0	21	20	20
ZNF582-AS1	-7.64	2.73	6.4e-08	1.7e-07	0	0	0	0.49	0.92	0.54	0	0	0	18	25	18
PNMA3	-7.63	2.72	6.1e-08	1.6e-07	0	0	0	0.58	0.62	0.65	0	0	0	17	21	23
SGIP1	-7.62	0.72	1.6e-25	1.4e-24	0.01	0.03	0.01	4.81	4.49	4.73	1	2	1	229	221	231
HPSE2	7.62	2.65	2.9e-08	7.9e-08	0.83	0.81	0.85	0	0	0	28	31	39	0	0	0
NME4	-7.61	0.17	0	0	0.76	0.34	0.52	80.7	77.5	84.97	36	13	26	3712	3661	4301
SERP2	-7.61	0.99	7.7e-14	3.2e-13	0	0	0	4.18	2.78	2.89	0	2	0	150	107	112
LINC00617	-7.6	2.73	7.3e-08	2e-07	0	0	0	0.45	0.63	0.66	0	0	0	16	21	23
PNCK	-7.6	2.73	7.7e-08	2e-07	0	0	0	0.82	0.42	0.4	0	0	0	22	15	23
CDHR1	-7.6	2.73	8e-08	2.1e-07	0	0	0	0.62	0.47	0.66	0	0	0	20	15	25
NOTCH3	-7.59	0.72	2.5e-25	2.1e-24	0.03	0.03	0.05	7.5	7.12	6.66	1	1	2	225	219	225
VAX2	-7.59	0.72	4.7e-25	4.1e-24	0	0	0	6.83	5.29	4.99	4	0	0	251	206	210
KCNQ2	-7.58	0.28	1.1e-159	1.5e-157	0.3	0.03	0.2	28.86	29.57	26.25	12	7	9	1381	1397	1523
ATP2B3	-7.58	2.73	8.2e-08	2.2e-07	0	0	0	0.48	0.49	0.6	0	0	0	17	22	20
NTNG1	-7.58	2.73	8.3e-08	2.2e-07	0	0	0	0.44	0.81	0.42	0	0	0	19	23	17
CMTM3	-7.57	1.34	8e-10	2.5e-09	0.08	0	0	12.78	12.62	11.44	6	0	0	407	416	419
GPRIN3	-7.57	2.72	8e-08	2.1e-07	0	0	0	0.64	0.54	0.71	0	0	0	19	18	22
C17orf104	-7.57	2.72	8.5e-08	2.3e-07	0.03	0	0	0.72	0.56	0.68	0	0	0	20	16	23
BTBD11	-7.57	2.73	1e-07	2.7e-07	0	0	0	0.77	0.49	0.5	0	0	0	27	14	18
STK33	-7.56	1.31	7.8e-11	2.6e-10	0.01	0	0	2.69	2.84	3.62	1	0	0	61	68	79
OR2T4	7.56	2.64	4.1e-08	1.1e-07	0.75	0.68	0.83	0	0	0	33	24	38	0	0	0
ZNF804A	-7.56	2.73	9.3e-08	2.4e-07	0	0	0	0.62	0.51	0.71	0	0	0	19	15	25
SLC26A10	-7.56	2.74	1.3e-07	3.3e-07	0	0	0	1.63	1.12	1.7	0	0	0	27	11	21
PYGO1	-7.55	0.82	2.2e-19	1.3e-18	0.01	0.04	0.04	3.82	4.03	4.04	0	1	2	161	166	173
AS3MT	-7.55	0.83	3.1e-19	1.9e-18	0	0	0	5.96	5.91	5.88	0	2	1	152	193	155
RNF112	-7.55	0.98	8.5e-14	3.5e-13	0.04	0	0.03	3.67	3.52	3.67	1	0	1	113	116	128
C2orf88	-7.55	2.73	9.5e-08	2.5e-07	0	0.01	0	0.65	0.56	0.51	0	0	0	22	18	18
MIMT1	-7.55	2.73	1e-07	2.6e-07	0	0	0	0.65	0.61	0.54	0	0	0	23	16	19
C21orf15	-7.55	2.74	1.6e-07	4.1e-07	0	0	0	1.11	0.83	0.34	0	0	0	26	22	10
FAM66D	-7.54	2.73	9.7e-08	2.6e-07	0	0	0	1.9	1.3	1.08	0	0	0	21	16	21
LYNX1	-7.52	1.31	1e-10	3.4e-10	0	0	0	2.29	1.82	2.02	1	0	0	71	58	73
CD207	-7.52	2.72	1.1e-07	3e-07	0	0	0	0.74	0.6	0.62	0	0	0	22	19	16
EMILIN3	-7.51	2.72	1.1e-07	2.9e-07	0	0	0	0.45	0.59	0.43	0	0	0	18	21	18
ELMOD1	-7.51	2.72	1.1e-07	2.9e-07	0	0	0	0.62	0.63	0.59	0	0	0	20	17	20
SYT2	-7.51	2.72	1.2e-07	3.2e-07	0	0.01	0	0.8	0.47	0.52	0	0	0	24	15	18
CYGB	-7.5	0.25	1.6e-198	3.1e-196	0.3	0.4	0.25	47.74	51.03	50.77	12	12	12	1608	1733	1896
FBLL1	-7.5	0.44	2.6e-63	7.5e-62	0.15	0	0.09	13.08	13.55	13.6	6	0	5	518	522	601
TUBA3FP	-7.49	0.82	5e-19	3e-18	0	0	0	5.64	4.86	5.47	1	0	2	161	139	181
CNKSR2	-7.49	2.72	1.3e-07	3.5e-07	0	0	0	0.73	0.57	0.59	0	0	0	22	18	16
LOC101927911	-7.49	2.72	1.4e-07	3.6e-07	0	0	0.01	0.53	0.67	0.6	0	0	0	18	23	15
KCNJ9	-7.48	2.72	1.3e-07	3.3e-07	0	0	0	0.58	0.68	0.59	0	0	0	18	19	19
SSTR2	-7.48	2.72	1.3e-07	3.4e-07	0	0	0	0.64	0.51	0.53	0	0	0	21	16	19
DYDC2	-7.48	2.72	1.6e-07	4.2e-07	0	0	0	0.32	0.46	0.62	0	0	0	12	18	27
SOX7	-7.47	0.55	1.1e-40	1.8e-39	0.05	0.05	0.09	10.95	9.17	10.53	3	1	3	355	303	380
IGF2	-7.47	0.6	2.1e-35	2.8e-34	0.03	0.1	0.03	9.43	8.47	9	1	3	2	300	269	329
LRRC10B	-7.47	2.72	1.3e-07	3.4e-07	0	0	0.01	0.52	0.49	0.55	0	0	0	18	17	21
PDZRN3	-7.47	2.72	1.4e-07	3.7e-07	0	0	0	0.73	0.43	0.62	0	0	0	22	14	20
MYOZ3	-7.47	2.72	1.4e-07	3.7e-07	0	0	0	0.57	0.42	0.69	0	0	0	20	14	22
MORN3	-7.47	2.73	1.7e-07	4.5e-07	0	0	0	0.41	0.67	0.66	0	0	0	14	14	29
LSP1	-7.46	2.72	1.5e-07	3.9e-07	0	0	0	0.51	0.29	0.68	0	0	0	18	14	24
FAM66C	-7.45	2.72	1.5e-07	3.8e-07	0	0	0	0.85	0.8	0.91	0	0	0	19	18	18
NLGN1	-7.45	2.73	2.1e-07	5.3e-07	0	0	0	0.51	0.5	0.32	0	0	0	22	22	11
SOX9	-7.44	2.72	1.6e-07	4.1e-07	0	0	0	0.56	0.45	0.58	0	0	0	19	15	21
LOC102723407	-7.44	2.72	1.9e-07	5e-07	0	0	0	2.28	1.32	1.92	0	0	0	14	14	28
CRYBB1	-7.44	2.73	2e-07	5.2e-07	0	0	0	0.5	0.66	0.36	0	0	0	16	26	13
PRCD	-7.43	1.32	2.1e-10	6.9e-10	0.01	0	0.02	2.02	2.44	2.89	0	0	1	47	58	88
LGR5	-7.42	0.31	4.5e-125	3.9e-123	0.22	0.25	0.15	34	32.35	31.7	8	8	7	1054	997	1112
TMEM74B	-7.42	2.72	1.9e-07	4.8e-07	0	0	0	0.51	0.36	0.63	0	0	0	18	13	24
JPH3	-7.41	0.52	2e-45	3.7e-44	0.12	0.08	0.11	11.36	11.25	10.49	4	1	3	369	380	379
CACNA1C	-7.41	2.71	1.8e-07	4.5e-07	0	0	0.01	0.63	0.62	0.61	0	0	0	18	17	19
C17orf72	-7.41	2.71	1.8e-07	4.6e-07	0	0	0	0.75	0.66	0.71	0	0	0	16	18	20
CHN2	-7.41	2.71	1.8e-07	4.7e-07	0	0	0	0.6	0.65	0.51	0	0	0	17	21	16
C2orf70	-7.41	2.73	2.5e-07	6.2e-07	0	0	0	0.65	0.64	0.34	0	0	0	24	19	11
PLEKHD1	-7.4	2.71	1.9e-07	4.9e-07	0	0	0	0.58	0.48	0.63	0	0	0	16	16	22
IL7	-7.4	2.71	1.9e-07	4.9e-07	0	0	0	0.6	0.41	0.51	0	0	0	20	14	20
LOC102723685	-7.4	2.73	2.6e-07	6.6e-07	0.67	0.74	0.79	1.19	2.31	0.96	0	0	0	13	27	14
ZNF876P	-7.38	0.99	4e-13	1.6e-12	0	0	0.03	3.01	3.3	3.51	0	0	2	94	99	123
SULF2	-7.38	2.72	2.3e-07	5.9e-07	0.02	0.01	0	0.33	0.57	0.62	0	0	0	12	18	24
YPEL4	-7.38	2.72	2.5e-07	6.4e-07	0	0	0	0.67	0.53	0.4	0	0	0	20	21	12
ZFP69	-7.37	0.99	3.9e-13	1.5e-12	0.02	0	0	3.16	3.15	3.35	1	0	1	98	98	119
CPNE4	-7.37	2.71	2.1e-07	5.3e-07	0	0	0	0.57	0.52	0.54	0	0	0	19	16	18
RP11-402L6.1	-7.37	2.71	2.2e-07	5.5e-07	0	0	0	0.6	0.72	0.57	0	0	0	15	20	18
ICA1	-7.36	0.4	4.6e-76	1.8e-74	0.12	0	0.06	15.17	15.93	15.83	9	1	4	590	626	652
MAP7D2	-7.34	0.99	4.8e-13	1.9e-12	0.04	0	0	3.48	3.11	2.98	2	0	0	105	99	104
GCK	-7.34	2.71	2.5e-07	6.2e-07	0	0	0	0.57	0.46	0.38	0	0	0	18	18	16
SIRPA	-7.34	2.72	2.9e-07	7.4e-07	0.01	0	0	0.59	0.58	0.31	0	0	0	20	20	12
DNM1	-7.33	0.38	7.8e-81	3.3e-79	0.09	0.16	0.11	22.06	21.41	20.63	3	7	5	648	620	696
SPARC	-7.33	0.4	1.6e-75	5.9e-74	0.08	0.19	0.07	18.92	17.9	18.52	3	7	4	606	579	645
RP11-267N12.1	-7.33	2.71	2.9e-07	7.2e-07	0	0	0	0.97	0.67	0.8	0	0	0	22	13	17
LOC102724231	-7.33	2.72	3.6e-07	9e-07	0	0	0	0.58	0.53	0.22	0	0	0	26	13	13
CALY	-7.31	0.99	7.6e-13	2.9e-12	0	0	0	2.65	3.58	2.95	0	2	0	80	121	102
FLJ27354	-7.31	2.72	3.7e-07	9.1e-07	0	0	0	0.54	0.78	1.11	0	0	0	16	11	25
MAP1LC3A	-7.3	0.6	1.4e-33	1.8e-32	0	0	0.09	6.57	6.87	6.77	0	0	6	252	254	290
NTNG2	-7.3	1.32	3.8e-10	1.2e-09	0.03	0	0.01	1.73	1.93	1.72	1	0	0	52	63	60
SYN3	-7.3	2.71	3.2e-07	7.9e-07	0	0	0	0.64	0.48	0.44	0	0	0	21	15	15
TMEM176B	-7.28	2.71	3.8e-07	9.4e-07	0	0	0	0.72	0.46	0.67	0	0	0	21	11	19
GGT7	-7.27	0.72	4.4e-23	3.3e-22	0.06	0.05	0.02	7.5	6.27	5.95	1	2	1	194	162	182
GRB14	-7.27	1.32	5.6e-10	1.7e-09	0	0	0.01	1.32	1.17	1.44	0	0	1	72	42	58
EPHX4	-7.26	2.7	3.4e-07	8.6e-07	0	0	0	0.55	0.44	0.41	0	0	0	17	16	17
GS1-24F4.2	-7.26	2.7	3.5e-07	8.8e-07	0	0	0	0.65	0.59	0.74	0	0	0	17	15	18
APLNR	-7.26	2.7	3.6e-07	9.1e-07	0	0	0	0.45	0.7	0.44	0	0	0	14	19	17
OLFML1	7.25	0.98	6.8e-13	2.6e-12	3.36	3.52	3.7	0.04	0	0.02	141	142	183	1	0	1
LMCD1-AS1	-7.24	2.7	4.2e-07	1e-06	0	0	0	0.49	0.62	0.67	0	0	0	15	13	22
LINGO4	-7.24	2.71	4.4e-07	1.1e-06	0.03	0	0	0.57	0.39	0.7	0	0	0	18	11	21
LOC729683	-7.23	0.65	5.1e-28	5.1e-27	0.1	0.15	0.06	7.15	6.65	6.45	2	2	1	220	198	227
ZNF582	-7.23	1.31	5.7e-10	1.8e-09	0	0	0	1.64	2.04	1.65	0	1	0	46	61	61
NMNAT2	-7.22	0.37	3.7e-83	1.6e-81	0.09	0.15	0.14	20.8	19.81	20.39	3	7	6	628	614	696
LOC283683	-7.22	0.99	1.3e-12	4.8e-12	0	0	0	3.49	2.73	3.64	0	1	1	98	80	108
PARK2	-7.22	2.7	4.2e-07	1e-06	0	0	0	0.45	0.56	0.44	0	0	0	15	18	16
LINC00202-2	-7.22	2.7	4.3e-07	1.1e-06	0	0	0	0.46	0.56	0.51	0	0	0	14	17	18
FRMD3	-7.21	0.49	6.8e-48	1.4e-46	0.11	0.11	0.06	11.07	11.28	11.31	4	3	2	354	364	382
GPR173	-7.21	0.83	1.2e-17	6.6e-17	0	0	0.07	4.3	4.22	3.92	0	0	3	133	130	135
PCOLCE-AS1	-7.2	2.7	5e-07	1.2e-06	0	0	0	0.85	0.74	0.98	0	0	0	16	12	21
RHBDL3	-7.19	2.71	6.5e-07	1.6e-06	0	0	0	0.57	0.6	0.27	0	0	0	17	21	10
CLIP3	-7.18	0.36	6.7e-87	3.1e-85	0.2	0.2	0.19	19.81	19.75	19.03	6	5	6	645	653	695
C17orf82	-7.18	2.71	5.3e-07	1.3e-06	0	0	0	0.38	0.47	0.6	0	0	0	15	14	19
TMEFF2	-7.18	2.7	5.5e-07	1.4e-06	0	0	0	0.51	0.6	0.36	0	0	0	17	19	12
ABHD1	-7.17	2.7	5.5e-07	1.4e-06	0.02	0	0	0.85	0.68	0.75	0	0	0	18	12	18
IFNLR1	-7.17	2.71	6.2e-07	1.5e-06	0	0	0	0.69	0.34	0.45	0	0	0	21	11	16
XAGE1B	-7.16	1.15	7.5e-11	2.5e-10	0.05	0	0	2.08	1.66	1.57	3	0	0	198	65	176
LOC102723918	-7.16	2.71	6.6e-07	1.6e-06	0	0	0	0.44	0.46	0.61	0	0	0	10	20	18
ZNF560	-7.15	1.31	8.3e-10	2.5e-09	0	0	0	1.69	1.77	1.62	1	0	0	49	54	57
MAP10	-7.15	1.31	8.8e-10	2.7e-09	0	0	0.01	1.72	1.52	1.63	0	0	1	55	48	56
FLJ36000	-7.14	2.7	6.8e-07	1.7e-06	0	0	0	0.7	0.44	0.48	0	0	0	20	12	15
LOC101926961	-7.14	2.71	7.4e-07	1.8e-06	0	0	0	2.53	1.18	1.86	0	0	0	12	12	24
LOC283177	-7.13	2.7	6.6e-07	1.6e-06	0	0	0	0.73	0.51	0.54	0	0	0	17	12	18
CABP1	-7.13	2.72	1.1e-06	2.6e-06	0	0	0	0.53	0.39	0.48	0	0	0	26	11	10
IRF5	-7.11	2.71	7.7e-07	1.9e-06	0	0	0	0.48	0.58	0.32	0	0	0	16	18	12
SBK1	-7.1	0.3	1.6e-127	1.4e-125	0.27	0.16	0.15	28.87	28.55	27.54	12	7	7	935	925	1004
CHN1	-7.1	0.3	6.4e-127	5.7e-125	0.12	0.13	0.29	30.63	30.49	28.33	6	6	14	946	918	993
PRAP1	-7.1	2.7	7.4e-07	1.8e-06	0	0	0	0.47	0.27	0.27	0	0	0	18	14	14
AGPAT4-IT1	-7.1	2.7	7.5e-07	1.8e-06	0	0	0	0.68	0.53	0.46	0	0	0	18	13	15
RSPO4	-7.1	2.7	7.6e-07	1.8e-06	0	0	0	0.41	0.5	0.54	0	0	0	13	18	15
PSTPIP1	-7.1	2.7	8.5e-07	2.1e-06	0	0	0	0.35	0.3	0.29	0	0	0	15	20	11
LMCD1	-7.09	0.73	1e-21	7.4e-21	0.07	0	0	4.69	4.09	5.34	4	0	0	151	130	199
RIMKLA	-7.08	0.84	1.1e-16	5.6e-16	0	0.01	0	3.1	2.97	2.77	0	3	0	150	122	95
LOC101928054	-7.08	1.32	1.3e-09	4e-09	0	0	0.01	1.45	1.69	1.8	0	0	1	43	50	60
KCNG1	-7.06	1.32	1.5e-09	4.4e-09	0	0	0	1.47	1.61	1.54	0	0	1	49	52	49
AC019118.2	-7.06	2.69	8.8e-07	2.1e-06	0.01	0	0	0.56	0.56	0.67	0	0	0	14	17	14
GATA5	-7.06	2.69	8.8e-07	2.1e-06	0	0	0	0.59	0.49	0.4	0	0	0	14	17	14
LOC100507656	-7.06	2.69	8.8e-07	2.1e-06	0	0	0	0.46	0.54	0.42	0	0	0	14	17	14
ISPD	-7.05	1.32	1.6e-09	4.8e-09	0.02	0	0	1.55	1.3	1.39	1	0	0	53	51	45
TBX18	-7.05	2.69	8.9e-07	2.1e-06	0	0	0.01	0.49	0.41	0.51	0	0	0	16	13	16
LINC00581	-7.05	2.69	9e-07	2.2e-06	0	0	0	1.1	0.76	0.83	0	0	0	15	13	17
TEKT2	-7.05	2.69	9.3e-07	2.2e-06	0	0	0	0.73	0.55	0.55	0	0	0	17	12	16
DPY19L2	-7.05	2.7	1.1e-06	2.6e-06	0	0	0	0.49	0.34	0.43	0	0	0	21	11	13
LOC390705	-7.04	2.69	9.8e-07	2.4e-06	0	0	0	0.16	0.14	0.06	0	0	0	11	17	17
WDR86-AS1	-7.04	2.71	1.3e-06	3.1e-06	0	0	0	0.38	0.57	0.39	0	0	0	10	23	12
TPBGL	-7.03	2.7	1.1e-06	2.7e-06	0	0	0	0.44	0.27	0.56	0	0	0	15	10	20
IGFBP5	-7.02	0.6	5.8e-31	6.6e-30	0.02	0.07	0.03	6.93	6.55	6.21	1	3	2	224	211	224
CCDC89	-7.02	2.71	1.2e-06	2.8e-06	0	0	0	0.61	0.38	0.28	0	0	0	19	13	12
ALDH2	-7.01	0.34	1.4e-95	7.8e-94	0.19	0.22	0.1	20.27	18.79	20.72	8	7	5	678	628	786
PTCHD2	-7.01	1.32	1.9e-09	5.6e-09	0	0	0	1.79	1.89	1.7	1	0	0	46	50	50
HAPLN4	-7	2.69	1.1e-06	2.7e-06	0	0	0	0.37	0.47	0.52	0	0	0	12	15	17
PROKR2	-7	2.71	1.6e-06	3.8e-06	0	0	0	0.76	0.31	0.26	0	0	0	23	10	11
TMEM151A	-6.98	0.66	6.5e-26	5.8e-25	0.04	0	0.03	5.59	5.06	4.93	2	1	2	190	169	184
FBXO15	-6.97	2.71	1.6e-06	3.7e-06	0	0	0	0.45	0.27	0.63	0	0	0	12	10	22
SOBP	-6.96	0.66	7.9e-26	7.1e-25	0.07	0.02	0.04	5.39	5.45	5.04	3	1	1	167	184	186
KIRREL2	-6.96	1.32	2.8e-09	8.4e-09	0	0	0.01	1.32	1.87	1.04	0	0	1	42	57	42
TUBA1A	-6.95	0.06	0	0	30.29	31.79	27.9	663.11	663.11	667.06	224	223	256	22147	22239	24664
LOC100996695	-6.95	2.69	1.5e-06	3.5e-06	0	0	0	1.51	0.94	1.06	0	0	0	14	11	18
ABCC8	-6.95	2.69	1.5e-06	3.6e-06	0	0	0	0.67	0.43	0.54	0	0	0	16	10	17
A1BG-AS1	-6.94	0.99	9.8e-12	3.5e-11	0	0.01	0.03	1.96	2.63	2.5	0	1	1	71	81	85
SCN3A	-6.93	0.6	4e-30	4.3e-29	0.03	0.08	0.04	6.71	7.23	6.71	1	3	2	194	210	216
ZNF709	-6.93	0.99	1.1e-11	3.7e-11	0	0.03	0.03	2.28	2.48	2.45	0	1	1	74	79	82
EPB41L3	6.93	1.31	2.3e-09	6.8e-09	1.26	1.56	1.93	0	0	0.03	61	65	97	0	0	1
SRRM4	-6.92	0.66	1.7e-25	1.5e-24	0.05	0.04	0.04	5.79	5.28	5.52	2	1	2	175	162	185
VIP	-6.92	1	1.3e-11	4.5e-11	0	0	0	2.24	2.57	1.95	2	0	0	71	87	75
KIAA1549L	-6.92	1.32	3.1e-09	9.1e-09	0.02	0.01	0	1.49	1.28	1.51	0	1	0	44	40	55
LOC101928530	-6.92	2.69	1.5e-06	3.7e-06	0	0	0	0.21	0.33	0.28	0	0	0	14	14	14
CPT1C	-6.91	0.33	3.3e-97	1.8e-95	0.16	0.11	0.26	23.79	21.59	22.26	7	4	10	677	637	726
SLC44A5	-6.91	0.5	1.9e-43	3.3e-42	0.1	0.09	0.05	9.73	11.4	10.73	3	3	3	269	301	327
IGSF1	-6.91	0.66	2.9e-25	2.5e-24	0.04	0	0.05	4.29	5.13	5.04	2	0	3	152	167	198
LYL1	-6.91	0.73	9.6e-21	6.4e-20	0.02	0.05	0.03	3.7	3.54	3.13	0	3	1	146	143	133
AGPAT4	-6.91	0.76	9.5e-20	6e-19	0.03	0	0	3.45	2.84	3.01	4	0	0	180	142	99
KLHDC9	-6.91	2.69	1.7e-06	4e-06	0	0	0	0.39	0.47	0.43	0	0	0	16	11	15
ZNF439	-6.89	0.73	1.3e-20	8.6e-20	0.04	0	0.04	4.63	3.76	4.22	2	0	2	143	124	148
CPED1	-6.89	0.73	1.4e-20	9.5e-20	0	0	0	4.3	5.61	4.32	2	1	1	132	154	130
SLC25A53	-6.88	1	1.6e-11	5.6e-11	0.04	0.06	0.07	2.35	1.81	2.65	1	0	1	77	63	89
NRXN1	-6.88	1.32	4e-09	1.2e-08	0	0	0.02	1.43	1.56	1.35	0	0	1	43	48	43
SLC46A3	-6.88	2.69	2.1e-06	4.9e-06	0	0	0	0.43	0.42	0.62	0	0	0	12	10	20
NRG2	-6.87	1	1.8e-11	6.3e-11	0	0.02	0.01	2.78	2.19	2.13	0	1	1	85	65	76
SOX2	-6.87	2.68	1.9e-06	4.5e-06	0	0	0	0.41	0.32	0.36	0	0	0	14	13	14
NEO1	-6.86	0.36	1.7e-82	7.2e-81	0.17	0.21	0.12	18.86	17.6	17.21	6	7	5	570	531	597
LPPR3	-6.86	0.53	8.9e-38	1.3e-36	0	0.04	0.21	8.07	9.12	7.09	1	1	6	248	280	246
CHRM2	-6.85	2.69	2.1e-06	5e-06	0	0	0	0.42	0.3	0.46	0	0	0	13	11	17
PTGIS	-6.85	2.69	2.2e-06	5.1e-06	0	0	0	0.29	0.48	0.42	0	0	0	10	15	16
MAPK8IP1	-6.84	0.27	2.7e-138	2.8e-136	0.23	0.27	0.25	28.73	27.81	28.46	10	10	11	928	880	1048
PLEKHO1	-6.84	0.33	6.6e-95	3.5e-93	0.2	0.13	0.24	19.09	18.85	18.69	8	4	9	634	627	675
MMP11	-6.82	0.84	9.6e-16	4.6e-15	0.06	0	0.02	2.79	3.23	3.55	2	0	1	85	100	125
DACH1	-6.82	2.68	2.4e-06	5.5e-06	0	0	0	0.43	0.48	0.43	0	0	0	12	14	14
AL132709.5	-6.82	2.69	2.8e-06	6.4e-06	0	0	0	0.86	0.66	0.54	0	0	0	18	12	10
IRF6	-6.81	1.32	6.3e-09	1.8e-08	0	0	0.02	1.53	1.24	1.26	0	0	1	49	37	42
RASGRP1	-6.81	2.68	2.4e-06	5.6e-06	0	0	0	0.37	0.44	0.44	0	0	0	12	13	15
LRRC63	-6.81	2.68	2.5e-06	5.9e-06	0	0	0	0.37	0.54	0.5	0	0	0	11	13	16
GSTA4	-6.8	0.29	6.2e-124	5.2e-122	0.27	0.15	0.23	24.38	24.81	22.69	12	5	11	791	821	899
MDFI	-6.8	0.53	1.5e-37	2.2e-36	0	0	0.06	7.13	7.09	7.52	0	5	3	237	231	278
NCAN	-6.8	0.84	1e-15	4.9e-15	0.06	0	0.03	3.33	3.09	3	2	0	1	107	95	102
LOC102724783	-6.79	0.61	1e-28	1e-27	0.03	0.04	0.09	7.41	7.22	6.38	1	1	4	188	184	191
FIGNL2	-6.79	1	3.5e-11	1.2e-10	0	0	0	1.91	1.81	2.37	0	0	2	68	60	87
GRIK5	-6.78	0.41	3.7e-62	1e-60	0.11	0.11	0.13	12.49	10.15	12.22	4	4	6	426	357	474
AL022344.4	-6.78	1.01	4.2e-11	1.4e-10	0	0.04	0	2.14	2.09	2.1	0	2	0	74	50	92
FAR2	-6.78	1.32	6.5e-09	1.9e-08	0	0	0	1.36	1.21	1.44	0	1	0	39	40	48
POPDC2	-6.77	0.56	8.2e-33	1e-31	0	0	0.09	7.33	6.85	7.12	0	2	5	213	201	228
AFF3	-6.75	1	4.1e-11	1.4e-10	0.02	0.01	0	2.39	1.75	2.12	1	1	0	75	59	75
ACSL6	-6.75	2.68	3.2e-06	7.3e-06	0	0	0	0.42	0.41	0.47	0	0	0	12	11	16
EDNRA	-6.74	0.66	5.4e-24	4.3e-23	0.05	0.02	0.05	4.99	4.58	4.86	2	1	2	152	136	173
ARHGEF6	-6.74	1	3.9e-11	1.3e-10	0.03	0	0	2.07	1.97	2.29	1	1	0	65	65	79
KGFLP2	-6.74	2.68	3.4e-06	7.8e-06	0	0	0	0.28	0.29	0.33	0	0	0	10	12	17
TRIM46	-6.73	0.5	6.3e-41	1.1e-39	0	0.07	0.05	7.94	8.66	8.8	2	4	3	238	259	298
TMEM25	-6.72	0.66	8.9e-24	7.1e-23	0	0	0.04	5.16	4.49	4.93	3	0	2	163	141	151
ASIC4	-6.72	1	5e-11	1.7e-10	0.07	0	0	2.03	1.98	2.22	2	0	0	67	59	80
LOC101929972	-6.72	2.68	3.6e-06	8.3e-06	0	0	0	0.24	0.14	0.31	0	0	0	14	12	12
KIT	-6.72	2.68	3.6e-06	8.4e-06	0	0	0	0.45	0.42	0.36	0	0	0	14	13	11
RAB33A	-6.71	1.05	1.6e-11	5.7e-11	0	0	0.12	5.39	5.05	4.92	0	0	6	203	178	210
SPEF2	-6.71	2.69	4.1e-06	9.4e-06	0	0	0	0.29	0.45	0.28	0	0	0	10	17	11
NRG1	-6.7	0.66	1e-23	8e-23	0.06	0	0.02	4.34	5.1	4.79	3	0	2	136	156	158
DBH-AS1	-6.7	2.68	3.9e-06	8.9e-06	0	0	0	0.76	0.67	0.62	0	0	0	13	10	15
LGI3	-6.7	2.68	4e-06	9.1e-06	0	0	0	0.29	0.35	0.45	0	0	0	11	11	16
PTN	-6.69	0.3	4.9e-110	3.3e-108	0.22	0.07	0.19	17.92	19.6	20.09	11	5	10	650	707	804
DKK3	-6.69	0.37	1.1e-73	4e-72	0.08	0.13	0.17	13.44	12.34	13.91	4	6	7	457	442	531
ZFHX2	-6.69	0.66	1.1e-23	8.5e-23	0.02	0.04	0.05	4.61	4.24	4.68	1	2	2	144	135	169
DDX25	-6.67	1.33	1.3e-08	3.6e-08	0	0	0	1.29	1.32	1.38	0	0	1	37	40	40
MTMR8	-6.67	2.68	4.7e-06	1.1e-05	0	0	0	0.59	0.41	0.38	0	0	0	15	12	10
TMOD2	-6.66	0.37	5.6e-73	1.9e-71	0.13	0.16	0.12	15.07	14.48	14.88	5	6	6	457	439	500
NOS2	-6.66	1.33	1.3e-08	3.6e-08	0	0.01	0	1.3	1.21	1.33	1	0	0	39	36	42
NAP1L3	-6.66	2.68	4.5e-06	1e-05	0	0	0	0.43	0.34	0.33	0	0	0	12	12	13
IGDCC3	-6.66	2.68	4.5e-06	1e-05	0	0	0	0.43	0.41	0.4	0	0	0	13	11	13
LOC101926975	-6.66	2.68	4.5e-06	1e-05	0	0	0	0.53	0.42	0.48	0	0	0	13	11	13
FLRT3	-6.65	1	8.8e-11	2.9e-10	0	0.01	0.03	2.04	1.98	1.98	0	0	2	65	62	68
RP11-475I24.8	-6.65	2.68	4.6e-06	1e-05	0	0	0	0.21	0.21	0.21	0	0	0	12	11	14
LRRK2	-6.65	2.68	4.7e-06	1.1e-05	0	0	0	0.43	0.35	0.41	0	0	0	13	10	14
CACNG5	-6.65	2.68	4.8e-06	1.1e-05	0	0	0	0.31	0.53	0.58	0	0	0	11	11	15
RNF182	-6.62	0.53	2.5e-35	3.4e-34	0.03	0.07	0.11	6.83	7.09	6.64	1	2	5	212	220	226
KRTAP5-AS1	-6.62	0.74	5.2e-19	3.1e-18	0.1	0.04	0	3.45	3.09	3.29	3	1	0	116	105	127
STON1	-6.62	1.33	1.6e-08	4.5e-08	0.02	0.02	0.02	0.97	0.99	1.38	0	1	0	36	33	46
AGAP2	-6.61	0.44	2.2e-51	4.8e-50	0.1	0.11	0.08	9.18	10.33	9.56	4	3	5	295	319	346
PCYT1B	-6.61	0.66	4.6e-23	3.5e-22	0.02	0.05	0.03	4.09	4.54	4.17	1	2	2	130	142	150
SCN3B	-6.6	0.39	3.5e-63	1e-61	0.11	0.14	0.12	12.52	11.46	12.25	5	5	5	398	365	422
TTC9	-6.6	1	1.1e-10	3.8e-10	0.02	0.04	0	2.18	1.7	1.82	1	1	0	68	54	68
ZNF469	-6.6	1.33	1.9e-08	5.2e-08	0.01	0	0.02	1.19	1.22	1.03	0	0	1	36	39	37
DENND2A	-6.59	0.61	8.3e-27	7.8e-26	0.05	0.02	0.06	4.65	5.16	4.46	3	1	2	160	174	158
KCNC3	-6.59	1.01	1.6e-10	5.3e-10	0	0	0	2.01	1.79	1.61	0	1	1	72	65	50
GNB3	-6.59	1.02	2.1e-10	6.6e-10	0	0	0.04	3.61	2.33	2.59	0	0	2	80	47	60
KIAA1024L	-6.59	2.68	5.8e-06	1.3e-05	0	0	0	1.41	1.48	0.83	0	0	0	11	11	14
MAP1A	-6.58	0.28	1.8e-118	1.4e-116	0.3	0.24	0.19	22.54	22.39	21.65	11	9	9	725	729	778
FGA	-6.58	1.33	2e-08	5.6e-08	0.02	0	0	1.2	1.01	0.83	1	0	0	39	35	37
ANKRD7	-6.58	1.35	2.8e-08	7.7e-08	0.03	0	0	2.19	1.14	1.54	1	0	0	52	30	29
PLCB4	-6.57	0.42	1e-54	2.5e-53	0.12	0.11	0.13	11.03	11.72	11.02	4	4	5	317	344	352
IL17RD	-6.56	0.18	8.3e-284	2.6e-281	0.55	0.5	0.67	56.31	57.01	56.95	23	19	30	1724	1747	1929
MICAL1	-6.56	0.38	5.1e-66	1.6e-64	0.43	0.34	0.31	15.06	13.73	14.28	6	6	4	419	371	441
PRDM5	-6.56	0.74	1.5e-18	8.6e-18	0	0	0.02	3.02	3.68	3.32	1	0	3	97	119	118
ANTXR2	-6.55	0.54	4.2e-34	5.4e-33	0.04	0.06	0.05	4.29	5.03	6.09	2	3	3	175	202	254
SCN2A	-6.54	0.84	1.5e-14	6.6e-14	0	0.01	0.03	2.64	3	2.97	1	1	1	77	86	93
LURAP1	-6.54	1.33	2.6e-08	7.1e-08	0.01	0	0	1.23	0.74	0.96	1	0	0	38	29	42
ACTN2	-6.54	2.67	7.2e-06	1.6e-05	0	0	0	0.51	0.35	0.45	0	0	0	12	10	13
PCDP1	-6.54	2.68	7.3e-06	1.6e-05	0	0	0	0.38	0.4	0.41	0	0	0	10	14	11
PAOX	-6.53	1.33	2.7e-08	7.3e-08	0.02	0.02	0.01	1.3	0.94	1.33	0	1	0	39	30	39
LINGO2	-6.51	0.67	2.7e-22	1.9e-21	0.08	0.13	0.12	4.63	3.97	4.59	2	2	1	128	117	152
BCAS4	-6.51	0.74	2.4e-18	1.4e-17	0.04	0	0.08	3.33	3.42	3.18	1	2	1	100	111	111
FAM124A	-6.5	0.41	3.2e-57	8.1e-56	0.14	0.09	0.13	11.03	10.6	10.32	5	3	6	345	332	360
ATP2B2	-6.5	1.01	2.3e-10	7.4e-10	0.03	0.01	0	1.6	1.49	1.46	1	1	0	59	62	56
ATL1	-6.49	0.44	2.8e-49	5.9e-48	0.09	0.11	0.22	8.92	9.4	9.29	4	5	3	269	295	324
LMO3	-6.49	0.51	1.9e-37	2.7e-36	0.09	0.06	0.04	7.67	6.34	7.29	4	2	3	231	198	244
ANKRD45	-6.49	0.61	5.2e-26	4.7e-25	0	0.07	0.04	4.3	4.22	5.44	1	3	2	140	142	182
CCRL2	6.49	2.6	5.2e-06	1.2e-05	0.26	0.43	0.45	0	0	0	11	18	26	0	0	0
HHIPL1	-6.49	2.67	8.8e-06	1.9e-05	0	0	0	0.41	0.38	0.37	0	0	0	12	11	11
TVP23A	-6.48	0.85	3.4e-14	1.5e-13	0	0.1	0	3.55	2.76	2.87	1	2	0	92	70	84
SLC8A2	-6.47	0.61	7.4e-26	6.6e-25	0.04	0.05	0.06	4.43	4.84	4.74	1	2	3	138	156	161
EFTUD1P1	-6.47	1.34	4e-08	1.1e-07	0.37	0.42	0.29	1.41	1.38	1.61	1	0	0	30	28	47
GAS2	-6.47	2.67	9.2e-06	2e-05	0	0	0	0.37	0.46	0.35	0	0	0	10	11	13
SLC2A10	-6.47	2.67	9.2e-06	2e-05	0	0	0	0.34	0.36	0.38	0	0	0	10	11	13
TSTD1	-6.46	0.67	5.1e-23	3.8e-22	0.25	0	0.24	9.96	10.53	9.21	9	0	9	426	476	451
EHHADH	-6.46	0.67	6.2e-22	4.4e-21	0.04	0.05	0.03	4.05	4.27	3.74	2	2	1	120	128	133
LRGUK	-6.45	1.34	4.3e-08	1.2e-07	0	0	0	1.05	1.46	1.55	0	0	1	26	38	39
UNC5B	-6.44	0.14	0	0	1.15	1.02	0.86	93.46	90.3	89.74	48	40	39	2869	2765	3101
FAM135B	-6.42	2.67	1.1e-05	2.5e-05	0	0	0	0.42	0.33	0.35	0	0	0	12	10	11
LONRF2	-6.4	0.84	6.4e-14	2.7e-13	0.03	0.03	0.03	2.4	2.48	2.47	1	1	1	73	76	84
ZMAT1	-6.4	1.34	5.3e-08	1.4e-07	0	0	0	1.02	1.07	1.18	0	0	1	30	33	36
LOC728392	-6.39	0.35	8.4e-73	2.9e-71	0.23	0.23	0.1	11.02	11.92	12.22	6	9	4	384	423	489
CYTL1	-6.39	1.01	5.8e-10	1.8e-09	0	0	0.04	1.55	1.4	1.56	0	0	2	58	50	56
SSPN	-6.38	1.01	4.9e-10	1.5e-09	0.02	0.03	0	1.69	1.84	1.7	1	1	0	49	56	60
2024-09-04	-6.38	1.34	5.8e-08	1.5e-07	0	0	0	0.89	0.85	0.73	0	0	1	33	30	35
LIMD2	-6.37	0.16	0	0	0.47	0.63	0.36	32.31	31.93	31.4	35	31	30	2008	2101	2184
ERC2	-6.36	0.85	1.1e-13	4.4e-13	0.02	0.01	0.01	1.65	1.75	1.64	1	1	1	75	79	72
ZNF790	-6.35	0.74	2.7e-17	1.4e-16	0	0	0.04	3.23	2.8	2.95	1	0	3	97	92	99
COLGALT2	-6.34	1.01	7.1e-10	2.2e-09	0	0.01	0.03	1.76	1.54	1.59	0	1	1	57	47	56
RTBDN	-6.33	0.75	3.3e-17	1.8e-16	0	0.03	0.01	2.67	2.65	2.2	0	2	2	99	98	89
ZDHHC1	-6.31	0.86	4e-13	1.6e-12	0	0	0.09	3.01	1.95	2.68	0	0	3	90	54	75
REC8	-6.29	0.23	6.1e-161	8.3e-159	0.64	0.71	0.67	29.48	28.13	30.64	14	13	18	891	874	1060
SCAMP5	-6.29	0.25	2.3e-143	2.5e-141	0.3	0.23	0.36	25.83	24.98	24.73	13	11	16	843	797	865
MAPK10	-6.29	0.57	7.4e-28	7.3e-27	0.03	0.04	0.06	4.41	4.8	4.23	2	2	3	158	145	161
CAMK2N1	-6.26	0.27	2.8e-122	2.3e-120	0.22	0.26	0.28	20.01	19.19	20.63	10	10	14	675	661	758
FSTL1	-6.26	0.29	8.1e-101	4.8e-99	0.37	0.19	0.15	17.07	18.49	17.83	14	7	7	532	579	624
LOC642236	-6.26	1.02	1.5e-09	4.4e-09	0.7	0.82	0.72	4.05	3.55	4.21	2	0	0	45	40	69
ORAI2	-6.24	0.33	7.1e-80	3e-78	0.2	0.15	0.18	14.44	14.94	13.98	8	6	8	430	446	472
NRSN2	-6.22	0.26	1.4e-128	1.3e-126	0.2	0.38	0.37	20.76	19.61	22.57	9	13	15	704	671	839
MEF2C	-6.2	0.85	4.9e-13	1.9e-12	0.02	0.03	0.02	2.2	2.17	2.14	1	1	1	68	65	71
TIGD4	-6.2	1.34	1.4e-07	3.6e-07	0.01	0	0	0.87	0.91	0.87	1	0	0	29	28	31
TMIE	-6.19	0.86	7.4e-13	2.8e-12	0	0	0.05	2.01	1.53	2.13	0	0	3	65	59	79
STEAP1	-6.17	0.85	7.2e-13	2.8e-12	0	0	0.05	1.74	1.63	1.84	0	1	2	66	62	72
CHRFAM7A	-6.17	1.02	2.1e-09	6.4e-09	0.03	0.02	0.03	2.41	2	2.26	2	0	0	47	44	53
TRPM3	6.17	1.32	1.1e-07	3e-07	0.21	0.49	0.43	0.02	0	0	54	42	41	1	0	0
HIST1H3E	-6.16	0.07	0	0	4.68	4.5	4.62	323.01	335.77	312.38	237	245	218	12547	13061	14001
SULT1E1	-6.16	0.25	8.2e-132	7.8e-130	0.13	0.33	0.55	21.86	21.79	24.83	5	13	22	689	716	882
HIST1H2BB	-6.16	0.47	1.3e-40	2.1e-39	0.12	0.26	0.44	28.12	26.7	23.69	12	19	47	1547	1463	1501
PLCD4	-6.16	0.46	5e-40	7.9e-39	0.38	0.38	0.61	7.32	7.32	7.67	2	3	6	205	203	244
EFEMP2	-6.15	0.51	5.1e-33	6.2e-32	0.28	0.23	0.27	4.97	5.79	6.6	3	4	2	151	181	207
LPAR1	-6.15	1.35	1.8e-07	4.6e-07	0	0	0	0.85	0.79	1.01	0	1	0	26	25	35
TNIP3	-6.13	1.03	3.3e-09	9.8e-09	0	0.01	0	1.5	1.51	1.13	1	0	1	53	47	39
ZNF773	-6.12	0.68	1.9e-19	1.1e-18	0.06	0.06	0.05	3.11	3.03	3.01	1	2	2	99	97	107
AKT3	-6.08	0.18	2.5e-261	7.5e-259	0.64	0.67	0.64	37.49	38.89	37.24	24	26	31	1382	1370	1609
FGG	-6.08	0.26	2.7e-119	2.1e-117	0.22	0.22	0.34	18.51	18.43	18.32	10	8	18	628	635	687
SLC6A11	-6.08	0.75	7.5e-16	3.6e-15	0.04	0	0	2.63	2.82	3.04	2	2	0	74	78	91
DPY19L2P2	-6.08	1.35	2.8e-07	7e-07	0	0	0.04	1.09	0.93	0.8	0	0	1	30	27	24
AMT	-6.04	0.43	1.8e-44	3.4e-43	0.11	0.15	0.15	6.82	7.3	7.14	2	4	7	216	239	248
TCF4	-6.03	0.1	0	0	2.48	2.38	2.1	152.58	152.32	151.55	96	91	95	4699	4743	5185
TMEM59L	-6.03	0.42	6.4e-47	1.2e-45	0.25	0.06	0.07	6.84	7.01	7.5	10	1	3	230	237	289
CCDC33	-6.02	0.55	4.1e-28	4.1e-27	0.23	0.18	0.17	5.7	5.3	5.55	4	2	2	154	125	159
FAIM2	-6.01	0.62	8e-22	5.7e-21	0.02	0.04	0.06	3.14	3.37	3.57	1	2	3	101	105	127
TCEAL3	-6.01	0.69	2.8e-18	1.6e-17	0	0	0	2.3	2.04	1.76	0	2	3	105	93	82
LDB2	-6.01	1.03	7.3e-09	2.1e-08	0	0	0	1.08	1.18	1.43	0	0	2	39	39	51
PLCH2	-6	0.55	1.4e-27	1.4e-26	0.06	0.07	0.03	5.02	3.64	4.52	3	3	2	161	117	154
N4BP2L1	-6	1.04	8.2e-09	2.3e-08	0	0	0	1.2	0.65	1.18	2	0	0	41	32	57
GLDC	-5.99	0.39	6.6e-53	1.5e-51	0.09	0.19	0.12	8.55	9.28	8.53	3	7	6	265	285	281
NOX4	-5.99	0.86	4.3e-12	1.6e-11	0.04	0.01	0	1.99	1.56	1.87	2	1	0	56	51	72
LAYN	-5.99	0.87	4.8e-12	1.8e-11	0	0.01	0	0.94	1.35	1.26	2	1	0	49	71	59
PSTPIP2	-5.98	1.35	4e-07	1e-06	0	0	0	0.77	0.81	0.76	0	1	0	25	26	26
LHX9	-5.97	1.36	4.8e-07	1.2e-06	0.01	0	0.01	0.61	0.83	0.73	1	0	0	18	30	29
ATP6V1B1	-5.97	1.37	5.5e-07	1.4e-06	0	0	0	1.01	0.95	0.61	0	0	1	33	25	18
HIST2H2BA	-5.97	1.83	3.1e-05	6.6e-05	9.29	8.2	10.04	22.95	11.76	20.18	9	0	0	265	288	296
FAM222A	-5.95	0.08	0	0	3.77	3.61	3.13	223.67	213.38	218.35	159	145	162	7389	7180	8246
ISLR	-5.95	0.9	2.6e-12	9.7e-12	0	0.12	0	4.63	4.86	4.15	0	7	1	155	162	159
LOC646278	-5.94	1.03	1.2e-08	3.4e-08	0.61	0.34	0.45	2.76	2.78	2.54	0	0	2	47	35	41
NCALD	-5.93	0.45	1.6e-39	2.5e-38	0.05	0.11	0.1	5.87	6.42	6.37	2	5	5	180	204	222
ACBD7	-5.93	0.47	2.1e-36	3e-35	0.11	0.05	0.13	5.69	5.76	5.42	4	1	6	180	184	191
SMIM2-IT1	5.93	2.58	3.6e-05	7.5e-05	0.34	0.31	0.25	0.07	0.1	0	15	16	10	0	0	0
CNIH2	-5.92	0.26	2.1e-113	1.5e-111	0.27	0.38	0.41	18.27	17.24	15.98	10	14	14	646	606	594
PSD	-5.92	0.52	2.4e-30	2.6e-29	0.03	0.08	0.04	4.93	4.49	4.71	2	4	3	144	149	163
CRISPLD1	-5.91	0.37	1.1e-56	2.8e-55	0.16	0.1	0.23	9.5	8.93	9.77	6	2	10	287	266	326
PCOLCE	-5.9	0.1	0	0	2.71	2.92	2.18	153.99	140.76	149.88	108	120	102	5224	4815	5727
SMARCA1	-5.89	0.22	1.8e-163	2.6e-161	0.43	0.48	0.45	26.38	27.06	26.17	17	18	19	813	849	898
ADAM19	-5.89	0.55	5.7e-27	5.4e-26	0.11	0.08	0.04	4.22	4.3	4.29	4	2	2	128	127	146
CAMK2B	-5.89	1.36	6.4e-07	1.6e-06	0	0	0	0.81	0.92	0.71	1	0	0	23	28	22
ZNF43	-5.88	0.32	6.1e-77	2.4e-75	0.16	0.16	0.2	13.52	12.25	12.77	6	8	11	398	363	426
KCNN1	-5.86	0.59	2.3e-23	1.7e-22	0	0.09	0.09	3.78	3.2	4.1	0	3	4	122	101	124
TSPYL4	-5.85	0.23	4.3e-147	5.1e-145	0.43	0.37	0.39	24	22	22.79	18	13	19	771	709	817
C3orf18	-5.85	0.41	8.1e-47	1.6e-45	0.11	0.09	0.07	7.45	6.92	6.74	7	3	5	247	218	245
IFFO1	-5.83	0.5	5.4e-32	6.3e-31	0.14	0.2	0.14	4.77	5.18	4.54	3	5	2	154	165	156
RNF32	-5.83	1.04	1.9e-08	5.2e-08	0.29	0.38	0	1.66	1.64	1.8	0	2	0	35	40	41
MCF2L2	-5.83	1.37	9e-07	2.2e-06	0.03	0	0	0.73	0.77	1.08	1	0	0	19	21	31
CDKL2	-5.81	1.05	3.2e-08	8.7e-08	0.02	0	0.01	0.9	1.01	0.86	1	0	1	43	44	26
KLHDC1	-5.81	1.37	9.5e-07	2.3e-06	0	0	0	0.77	0.73	0.99	1	0	0	19	22	29
MERTK	-5.8	0.59	4.7e-23	3.5e-22	0.04	0.06	0.03	2.95	3.38	3.52	2	3	2	98	113	123
FBXO6	-5.8	1.37	9.9e-07	2.4e-06	0	0	0	0.83	0.49	0.64	0	0	1	24	20	25
ZNF461	-5.79	0.59	5.6e-23	4.2e-22	0.07	0.1	0.11	2.9	2.86	3.46	2	2	3	104	100	129
HSD17B14	-5.76	0.63	7.2e-20	4.6e-19	0	0.03	0	2.38	2.78	3.02	2	2	2	86	88	109
LOC102723390	-5.76	0.69	8.4e-17	4.3e-16	0.42	0.64	0.71	4.35	4.65	4.66	0	3	2	69	89	81
LOC641746	-5.76	1.05	3.3e-08	9.1e-08	0	0.04	0	1.17	1.15	0.8	0	2	0	35	45	31
ATP8A1	-5.75	0.42	1.8e-42	3e-41	0.15	0.18	0.09	7.06	6.66	7.08	5	5	4	205	190	228
GBGT1	-5.74	1.04	4e-08	1.1e-07	0	0	0	0.93	1.15	1.24	0	0	2	31	34	44
LBH	-5.73	0.41	3.6e-44	6.4e-43	0.13	0.15	0.05	6.37	6.9	5.82	5	7	3	215	226	211
INHBA	-5.72	0.5	2e-30	2.1e-29	0.09	0.03	0.09	4.82	4.02	4.16	3	1	6	151	140	149
ROBO3	-5.72	1.04	3.9e-08	1.1e-07	0.02	0	0.03	1.56	1.42	1.54	1	0	1	36	35	36
CIB2	-5.7	0.24	9.4e-126	8.3e-124	0.37	0.21	0.43	18.27	18.5	18.09	16	11	18	603	610	659
FDCSP	-5.7	0.77	1.2e-13	5.1e-13	0	0	0	1.53	1.14	1.18	4	0	0	65	55	70
SYCP2L	-5.7	1.04	4.6e-08	1.2e-07	0.01	0.05	0.03	1.39	1.68	1.33	0	1	1	30	40	36
SYP	-5.69	0.22	9.3e-149	1.1e-146	0.39	0.37	0.51	20.51	20.92	21.8	17	13	24	704	710	813
SHF	-5.69	0.29	2e-84	9.1e-83	0.31	0.31	0.48	13.52	14.21	12.83	11	8	11	397	425	427
ZNF600	-5.66	0.69	2.7e-16	1.3e-15	0.03	0.04	0.04	2.51	2.48	2.09	1	2	2	78	71	74
RGPD1	-5.64	0.88	1.2e-10	3.8e-10	0.79	0.88	0.91	2.74	2.35	2.36	2	0	1	44	41	57
GLIDR	-5.63	0.5	4.6e-29	4.8e-28	0.03	0.04	0.03	3.82	4.19	4.52	4	4	2	114	136	167
ACVRL1	-5.63	1.05	6.8e-08	1.8e-07	0	0.02	0.03	1.11	1.16	1.02	0	1	1	33	35	33
TTC39A	-5.61	0.64	1.5e-18	8.9e-18	0.06	0	0.06	2.32	2.79	2.74	3	0	3	78	83	93
MAGEA2B	-5.61	1.24	2.6e-07	6.6e-07	1.16	0.94	0.96	14.69	13.41	13.79	21	0	12	644	631	476
RASGRP2	-5.61	1.38	2.4e-06	5.6e-06	0	0	0	0.51	0.59	0.54	0	0	1	16	21	25
C7orf13	-5.6	0.48	1.6e-31	1.8e-30	0.02	0.17	0.07	4.46	4.63	4.46	1	7	3	139	148	159
ZNF492	-5.59	0.53	2e-26	1.9e-25	0.06	0.08	0.1	3.39	3.47	3.29	2	3	4	124	119	123
ICA1L	-5.59	0.64	1.8e-18	1.1e-17	0.03	0.01	0.04	2.87	2.65	2.62	4	1	1	80	79	93
ADCY5	-5.59	1.38	2.5e-06	5.7e-06	0.01	0.02	0	0.62	0.6	0.58	1	0	0	21	19	21
EPHA10	-5.59	1.39	2.9e-06	6.7e-06	0	0	0.01	0.53	0.47	0.74	0	0	1	24	14	23
ZNF253	-5.58	0.34	4e-62	1.1e-60	0.21	0.17	0.19	8.59	9.21	9.14	9	6	8	265	294	333
ANGPTL4	-5.58	0.7	9.8e-16	4.6e-15	0.3	0.1	0.13	2.27	2.03	2.03	3	0	2	71	71	70
FAM49A	-5.58	1.06	1e-07	2.7e-07	0	0	0.01	1.21	0.73	1.09	0	1	1	38	23	38
HDAC9	-5.57	0.18	1.3e-207	2.7e-205	0.66	0.94	0.62	31.63	33.22	30.51	25	34	23	1005	1019	1077
FLJ22184	-5.55	0.34	6.3e-61	1.7e-59	0.04	0.13	0.07	8.71	7.79	8.1	5	11	7	299	267	309
MAPT	-5.53	0.41	6.8e-41	1.1e-39	0.09	0.07	0.15	5.13	5.33	5.38	5	3	7	177	183	210
NYAP1	-5.52	0.42	1.9e-40	3.1e-39	0.18	0.1	0.12	5.29	5.89	5.38	7	3	5	171	199	197
SYT14	-5.51	0.22	1.2e-141	1.3e-139	0.5	0.52	0.28	19.64	19.82	20.85	21	20	15	645	652	751
BACH2	-5.51	0.33	3.5e-63	1e-61	0.19	0.22	0.16	9.44	9.46	8.96	8	8	8	284	297	307
CHRNA7	-5.5	0.44	2.4e-35	3.2e-34	0.05	0.09	0.12	3.93	3.95	4.09	2	5	6	154	154	180
MCF2L	-5.49	0.28	1.1e-88	5.4e-87	0.17	0.28	0.24	12.55	13.65	12.56	12	13	10	386	431	447
ABCB4	-5.49	0.64	9.7e-18	5.3e-17	0.06	0	0.17	2.82	2.66	2.68	2	1	3	76	73	86
C10orf107	-5.47	0.62	4.7e-19	2.8e-18	0	0	0.05	2.76	3.08	2.25	0	4	3	82	112	73
CCDC28B	-5.46	0.31	4.9e-68	1.6e-66	0.14	0.17	0.16	6.8	8.94	5.59	10	8	11	326	394	309
TMEM121	-5.46	0.91	1.1e-09	3.2e-09	0.07	0	0	1.17	0.74	1.11	3	0	0	49	27	52
RBMS3	-5.45	0.15	1.5e-287	4.9e-285	1.01	0.98	1.1	34.33	32.76	33.16	45	33	44	1390	1382	1467
BSN	-5.43	0.34	3e-58	7.7e-57	0.22	0.17	0.17	8.87	8.18	8.47	8	7	8	267	250	287
BTBD9	-5.43	0.53	1.9e-24	1.6e-23	0.07	0.06	0.07	3.73	3.16	3.43	3	3	3	116	95	117
GPR19	-5.43	0.62	1.1e-18	6.3e-18	0.03	0	0.12	2.23	3.15	2.41	1	0	6	66	102	92
PSD2	-5.43	1.39	5e-06	1.1e-05	0.02	0	0	0.56	0.52	0.65	1	0	0	17	16	23
CACNB1	-5.42	0.41	8.6e-41	1.4e-39	0.1	0.11	0.12	4.1	4.19	4.28	5	4	7	186	191	182
FAM212B-AS1	-5.42	0.65	3.3e-17	1.7e-16	0.04	0.02	0	2.17	2.25	2.16	3	2	1	67	79	79
DRAXIN	-5.41	0.78	3e-12	1.1e-11	0	0	0	1.6	1.39	1.57	1	3	0	53	45	59
CSAG3	-5.4	0.3	4.2e-71	1.4e-69	0.2	0.2	0.11	6.67	6.05	7.15	12	10	7	308	310	379
SGSM1	-5.39	0.53	3.1e-24	2.5e-23	0.06	0.07	0.07	3.69	3.46	3.34	3	3	3	108	103	109
CASKIN1	-5.39	0.56	7.7e-22	5.5e-21	0.04	0.06	0.09	3.12	2.79	3.39	3	2	3	95	88	104
PRRT2	-5.39	0.61	5.1e-19	3.1e-18	0.06	0.02	0.05	2.82	2.15	2.6	3	2	2	92	65	97
RIMS3	-5.38	0.28	6.6e-85	3e-83	0.29	0.36	0.21	11.87	12.05	12.63	11	14	10	368	378	434
REREP3	-5.38	0.81	1.9e-11	6.8e-11	0.3	0	0.49	2.48	2.47	2	2	0	2	69	50	33
ACTL10	-5.38	1.42	8e-06	1.8e-05	0	0	0.04	0.79	0.38	0.45	0	0	1	26	12	16
KCNT2	-5.36	0.42	2.9e-37	4.2e-36	0.12	0.27	0.08	6.02	5.62	6.11	2	9	4	167	156	187
NFATC4	-5.36	0.79	6.4e-12	2.3e-11	0.01	0.05	0.03	1.74	1.79	1.35	0	2	2	53	52	45
ATG9B	-5.36	0.89	1.2e-09	3.6e-09	0.04	0.04	0	0.92	1.21	1.25	1	2	0	36	37	46
DPP6	-5.35	0.9	1.4e-09	4.4e-09	0	0.06	0.02	1.45	1.13	1.24	0	2	1	43	32	43
KCNJ3	-5.35	1.4	7.6e-06	1.7e-05	0	0.01	0.01	0.64	0.72	0.54	0	0	1	15	16	22
ACHE	-5.34	0.72	4.8e-14	2e-13	0.08	0.05	0	1.55	2.3	1.56	3	2	0	58	70	53
SLCO1A2	-5.34	1.41	8.7e-06	1.9e-05	0.01	0	0.02	0.63	0.59	0.41	0	0	1	21	11	21
ADC	-5.33	0.91	2.8e-09	8.4e-09	0	0	0.03	1.3	0.83	1.28	0	0	3	43	28	45
LOC388849	-5.33	1.72	6.6e-05	0.00013	0	0	0.09	5.15	5.54	5.19	0	0	9	143	170	175
LCP1	-5.32	1.07	4.3e-07	1.1e-06	0.04	0.01	0.01	0.98	0.75	0.78	2	0	0	31	24	29
CABYR	-5.31	0.44	3.6e-34	4.6e-33	0.19	0.06	0.09	4.14	4.2	3.26	6	3	5	164	136	159
ZNF665	-5.31	1.07	4.3e-07	1.1e-06	0.03	0.04	0	1.1	0.74	0.83	0	1	1	30	24	29
SCARF2	-5.3	0.22	5.6e-128	5e-126	0.66	0.47	0.5	17.96	18.02	17.63	22	17	17	566	572	630
LOC100128364	-5.3	1.41	9.2e-06	2e-05	0.01	0	0	0.64	0.49	0.56	1	0	0	20	12	20
GAREM	-5.29	0.13	0	0	1.21	1.3	1.27	50.09	51.99	50.52	49	48	58	1521	1589	1714
CCL2	-5.29	0.13	0	0	1.25	1.73	1.26	45.78	44.36	45.58	46	77	65	1891	1821	2135
ZNF382	-5.29	0.39	9.6e-43	1.7e-41	0.21	0.12	0.14	5.53	6.36	6.02	8	4	6	168	199	210
TRPC1	-5.29	0.49	3.1e-27	3e-26	0.05	0.11	0.1	3.66	4.68	3.82	3	2	6	106	114	140
LOC102724229	-5.28	0.34	2.5e-53	5.8e-52	0.11	0.04	0	1.97	3.27	4.3	8	3	12	237	227	261
LOC339260	-5.28	0.92	5.8e-09	1.7e-08	0	0	0	2.14	2.99	1.57	0	0	3	46	38	27
CPEB1	-5.27	0.72	9.2e-14	3.8e-13	0.05	0	0.02	1.82	1.67	2.28	3	1	1	55	48	71
MTMR7	-5.26	0.44	8.1e-34	1e-32	0.15	0.13	0.16	4.43	4.4	4.13	5	3	6	142	149	153
SPATA6L	-5.25	1.09	8.9e-07	2.1e-06	0.02	0.06	0.01	1.37	1.08	0.75	0	0	2	37	21	22
SLC29A4	-5.24	0.2	8.7e-145	9.9e-143	0.54	0.51	0.41	20.25	19.4	20.01	23	22	21	649	619	733
ZNF662	-5.24	0.79	2.2e-11	7.7e-11	0.02	0.02	0.04	1.7	1.47	1.28	1	1	2	53	44	42
GALM	-5.23	0.41	8.1e-37	1.2e-35	0.14	0.13	0.16	5.21	4.12	4.98	5	4	7	175	137	184
PRELID2	-5.23	0.65	7.4e-16	3.6e-15	0.02	0.08	0.03	2.06	1.96	2.17	1	3	2	62	63	73
PLTP	-5.22	0.25	1.5e-96	8.4e-95	0.42	0.58	0.19	11.69	11.87	13.38	14	20	11	400	442	511
NFIX	-5.22	0.28	8.2e-80	3.4e-78	0.33	0.23	0.26	11.35	10.49	10.36	14	10	12	365	343	373
CEP112	-5.22	0.51	1.5e-24	1.2e-23	0.07	0.09	0	2.94	3.56	3.11	3	4	3	96	106	113
OLFML3	-5.2	0.61	1.1e-17	6.2e-17	0.06	0.07	0	2.16	1.97	2.05	3	4	0	75	71	78
C21orf90	-5.2	0.83	1.4e-10	4.4e-10	0	0.07	0	2.5	2.12	1.93	0	4	0	63	43	32
SSUH2	-5.19	1.08	8.7e-07	2.1e-06	0.01	0	0	0.6	0.47	1	1	1	0	21	21	37
SCN4B	-5.19	1.08	8.9e-07	2.1e-06	0	0	0.03	0.74	0.89	0.82	1	0	1	21	30	26
TMOD1	-5.18	0.11	0	0	2.94	3.62	3.49	84.71	83.55	79.42	80	83	100	2499	2451	2622
FRG1B	-5.18	0.3	2e-67	6.4e-66	1.72	1.24	1.59	13.14	12.04	11.33	15	3	15	340	310	311
UNC5A	-5.18	0.36	1.1e-46	2e-45	0.24	0.16	0.1	6.63	5.97	6.35	10	6	5	204	186	233
CASC15	-5.18	0.58	1.3e-19	7.8e-19	0.11	0.03	0.06	4.32	4.1	4.55	4	1	3	76	76	97
TCF7	-5.17	0.29	1.3e-73	4.7e-72	0.18	0.3	0.19	10.53	10.63	9.68	10	15	9	316	328	345
GFRA3	-5.17	0.91	9.4e-10	2.9e-09	0	0.2	0.04	4.2	3.2	3.11	0	8	2	139	102	113
CES4A	-5.17	1.41	1.4e-05	3.1e-05	0	0	0	0.57	0.53	0.72	1	0	0	16	15	17
MGAT4A	-5.16	0.52	6.9e-24	5.5e-23	0.12	0.09	0.06	3.46	3.18	3.2	4	3	3	96	99	107
KCNK9	-5.16	0.66	3e-15	1.4e-14	0.05	0.02	0.05	1.69	2.2	1.97	2	1	3	53	69	67
CFH	5.16	1.37	1.1e-05	2.3e-05	0.58	0.64	0.56	0	0	0	25	25	24	0	0	1
ZC4H2	-5.14	0.35	1.9e-50	4.1e-49	0.12	0.28	0.14	6.56	6.56	6.3	7	10	6	209	222	233
NMB	-5.12	0.41	6.7e-37	9.6e-36	0.42	0.17	0.18	4.58	4.1	4.29	10	2	5	164	150	174
WWC3	-5.12	0.41	9.5e-36	1.3e-34	0.17	0.12	0.08	4.8	4.98	4.99	7	5	4	144	151	166
ARNT2	-5.11	0.24	8.6e-98	4.8e-96	0.32	0.4	0.41	14.27	13.62	13.75	13	16	18	428	408	469
EFCAB4A	-5.11	1.42	1.9e-05	4.1e-05	0	0.03	0	0.35	0.45	0.57	0	1	0	13	13	21
LOC102724559	-5.1	0.8	9.4e-11	3.1e-10	0	0	0.25	1.97	1.75	1.58	2	0	2	45	41	41
DYRK4	-5.09	0.32	6.1e-58	1.6e-56	0.23	0.18	0.12	7.16	7.69	6.67	11	13	4	248	259	272
LINC00304	-5.09	1.42	2e-05	4.2e-05	0.04	0	0	0.83	0.74	0.91	1	0	0	16	13	17
TRNP1	-5.07	0.62	1.2e-16	6.1e-16	0.05	0.07	0	1.93	2.12	2.06	3	4	0	65	67	74
C6	-5.06	1.43	2.4e-05	5e-05	0	0	0.02	0.6	0.4	0.54	0	0	1	16	12	17
PAQR8	-5.05	0.27	3.7e-77	1.4e-75	0.3	0.32	0.28	10.02	10.84	10.89	12	13	13	308	333	375
CAPN5	-5.05	0.28	9e-72	3.1e-70	0.25	0.27	0.25	9.54	9.63	9.61	11	11	13	298	303	334
MXRA8	-5.05	0.67	2.5e-14	1.1e-13	0.02	0.06	0.06	1.74	1.42	2.02	2	2	2	63	43	71
MAGEA2	-5.05	1.32	5e-06	1.1e-05	0.26	0.34	0.3	16.15	13.88	14.24	0	21	10	410	276	552
LOC730101	-5.04	0.27	3.5e-77	1.4e-75	0.47	0.15	0.29	10.51	10.1	10.15	18	7	14	336	324	370
CECR6	-5.04	0.48	1.7e-26	1.6e-25	0.08	0.08	0.07	3.07	2.76	2.91	4	4	4	109	107	115
PRKCQ-AS1	-5.04	0.73	1.8e-12	6.7e-12	0.08	0.02	0	1.77	1.54	1.31	3	1	1	55	48	46
MAPK8IP2	-5.03	0.17	1.1e-188	2e-186	0.89	0.78	0.73	26.75	25.7	24.41	38	29	32	854	829	894
SCG5	-5.03	0.28	2.3e-73	7.9e-72	0.46	0.99	0.85	10.31	9.28	9.63	4	18	17	351	308	370
HIST1H3J	-5.03	0.39	4.8e-39	7.4e-38	4.51	2.68	5.98	151.14	152.13	138.89	224	110	354	5903	6050	6088
NYNRIN	-5.01	0.45	8e-30	8.6e-29	0.16	0.1	0.08	3.87	3.82	4.15	6	4	4	117	116	144
IQGAP2	-5.01	0.92	2.4e-08	6.7e-08	0	0	0.03	1.1	0.91	0.81	1	0	2	35	30	29
LOC102723408	-5.01	1.44	2.9e-05	6.1e-05	0.02	0.06	0	0.26	0.34	0.51	0	1	0	11	12	22
LRRC16B	-5	0.53	9.3e-22	6.6e-21	0.07	0.07	0.08	3.62	4	3.29	3	3	4	84	101	86
LINC00999	-5	0.8	2.1e-10	6.8e-10	0.03	0.03	0.05	1.55	1.35	1.3	2	1	1	42	35	43
TTC25	-5	1.11	2.9e-06	6.8e-06	0.03	0	0	1.14	1.32	0.86	1	0	1	17	33	19
CSRNP3	-4.99	0.25	5.1e-87	2.4e-85	0.34	0.53	0.46	12.21	12.81	12.23	9	18	18	362	375	416
MAST1	-4.99	0.27	7e-78	2.8e-76	0.54	0.56	0.38	11.88	11.66	12.25	16	14	10	339	320	367
ABCC9	-4.99	1.43	3.1e-05	6.4e-05	0	0	0.01	0.43	0.41	0.43	0	0	1	15	14	14
RGS9	-4.98	0.74	7.2e-12	2.6e-11	0	0	0.05	1.29	0.97	1.64	0	1	4	45	39	59
ANKRD18A	-4.98	1.09	2.4e-06	5.6e-06	0.5	0.44	0.63	1.44	1.44	1.33	0	1	1	21	23	24
DLC1	-4.97	0.55	1.2e-19	7.6e-19	0.07	0.03	0.09	2.4	2.1	2.26	3	1	5	82	75	84
SUSD5	-4.97	1.44	3.1e-05	6.6e-05	0	0	0	0.42	0.38	0.37	0	1	0	17	13	13
PMFBP1	-4.96	0.53	2e-21	1.4e-20	0.05	0.1	0.07	3.52	2.66	3.05	3	4	3	93	75	97
CSF1	-4.96	0.81	3e-10	9.6e-10	0.02	0.02	0.02	1.11	1.17	1.23	1	2	1	36	38	43
RASSF4	-4.95	0.92	3.3e-08	9.1e-08	0.02	0.02	0.02	0.89	0.84	0.64	1	1	1	35	29	27
ACSL1	-4.94	0.25	3.4e-87	1.6e-85	0.34	0.33	0.29	11.26	11.75	11.84	16	15	15	348	372	415
VPS37D	-4.94	0.42	1.8e-32	2.2e-31	0.07	0	0.23	3.7	4.25	4.04	4	1	12	132	141	155
RRN3P1	-4.94	0.82	6.5e-10	2e-09	0.1	0.09	0.09	1.95	2.09	2.06	0	1	3	30	40	45
MYD88	-4.93	0.34	8.6e-49	1.8e-47	0.18	0.2	0.19	6.01	6.08	6.13	7	9	9	203	194	223
SGPP2	-4.93	1.44	3.6e-05	7.6e-05	0	0	0	0.49	0.49	0.33	0	1	0	15	15	12
CCDC106	-4.92	0.28	8.2e-69	2.7e-67	0.42	0.24	0.28	8.71	8.17	8.46	17	8	12	299	277	327
GPR137C	-4.92	0.33	8.2e-52	1.8e-50	0.22	0.2	0.21	7.01	6.7	7.08	9	7	11	214	202	247
PTPRH	-4.91	0.73	7.9e-12	2.8e-11	0.04	0.07	0.05	1.3	1.49	1.56	1	2	2	39	45	53
CTF1	-4.91	1.1	4.1e-06	9.4e-06	0.02	0	0.04	0.54	0.64	0.57	0	0	2	19	24	22
TET1	-4.9	0.28	9.4e-67	2.9e-65	0.25	0.23	0.36	9.72	9.35	9.09	10	9	17	287	275	302
GPM6B	-4.9	0.29	1.7e-63	5.1e-62	0.14	0.27	0.38	8.92	7.98	8.82	6	10	19	284	262	298
TMEM255B	-4.89	0.68	1.9e-13	7.6e-13	0	0	0	1.15	0.97	1.58	2	1	3	43	53	63
LTK	-4.89	0.74	1.4e-11	4.9e-11	0.07	0.07	0.04	1.77	1.61	1.24	2	2	1	51	47	37
LOC100996662	-4.88	0.51	3.6e-22	2.6e-21	0.03	0.16	0.05	2.61	2.68	2.66	1	7	3	86	92	98
ARHGAP6	-4.87	1.45	4.6e-05	9.6e-05	0	0	0.01	0.36	0.34	0.34	0	1	0	10	15	16
NTN3	-4.86	0.47	7.4e-26	6.6e-25	0.12	0.15	0.07	3.22	3.53	3.2	5	5	3	99	107	111
ZBTB7C	-4.85	0.74	2.1e-11	7.4e-11	0.05	0.01	0.03	1.42	1	1.37	3	0	2	45	37	50
BRSK2	-4.82	0.27	1.4e-69	4.7e-68	0.25	0.34	0.27	7.98	8.13	7.91	10	13	16	291	283	314
CPVL	-4.82	0.33	3.4e-49	7.1e-48	0.2	0.19	0.16	5.97	5.92	6.08	9	9	9	189	199	232
LOC100289097	-4.82	0.39	6e-35	7.8e-34	0.24	0.26	0.25	5.4	6.07	6.42	5	5	9	126	146	169
APOBEC3F	-4.82	0.71	3e-12	1.1e-11	0.17	0.15	0.41	1.21	1.87	1.14	2	0	4	39	69	43
YPEL1	-4.8	0.41	6.4e-32	7.6e-31	0.25	0.26	0.22	4.61	4.21	4.29	5	6	6	131	125	136
PLEKHA4	-4.79	0.45	3.6e-27	3.5e-26	0.08	0.1	0.16	3.34	4.26	3.17	4	4	7	102	133	108
AUTS2	-4.78	0.22	1.5e-107	1e-105	0.47	0.77	0.28	17.8	14.4	15.35	20	34	18	568	469	551
CHRM3	-4.78	0.37	4.8e-38	7.2e-37	0.2	0.2	0.17	5.34	5.2	4.87	8	5	8	160	147	166
ENHO	-4.76	0.33	1.8e-48	3.7e-47	0.11	0.14	0.38	5.2	6.34	6.87	6	5	22	195	236	293
SLIT2	-4.76	1.12	9e-06	2e-05	0.01	0	0.04	0.68	0.7	0.54	0	0	2	21	20	18
LOC102724560	-4.75	0.54	6.5e-20	4.1e-19	96.87	92.35	87.36	91.57	89.76	90.34	22	13	59	687	620	792
TCN2	-4.75	0.94	1.4e-07	3.7e-07	0	0	0	0.82	1.01	0.9	2	0	1	23	28	30
PGAM2	-4.74	0.45	5.8e-27	5.5e-26	0.18	0	0.16	2.21	3.22	3.34	6	2	8	87	119	152
PIGZ	-4.74	1.12	8.8e-06	1.9e-05	0.04	0	0.04	0.46	0.78	0.6	1	0	1	15	24	20
SNRK-AS1	-4.74	1.46	7.5e-05	0.00015	0.01	0.02	0	0.29	0.46	0.28	1	0	0	10	16	12
LOC101928806	-4.71	0.87	1.3e-08	3.5e-08	0	0.1	0	0.41	0.94	0.69	0	4	0	23	46	33
RP11-713P17.3	-4.71	1.46	8.6e-05	0.00017	0	0	0.03	0.37	0.34	0.38	0	0	1	12	11	14
PGBD5	-4.7	0.22	6e-105	3.8e-103	0.44	0.6	0.48	13.22	13.04	13.77	17	25	23	434	425	500
ADAMTS3	-4.68	0.31	2.1e-51	4.7e-50	0.37	0.22	0.24	6.97	7.06	6.67	13	7	11	207	215	223
LOC728739	-4.68	0.72	1.7e-11	6.1e-11	0.05	0.04	0.01	0.6	1.37	1.52	3	3	0	28	48	67
BSN-AS2	-4.68	1.46	8.8e-05	0.00018	0	0	0	0.36	0.39	0.4	0	1	0	11	11	15
BCAN	-4.67	0.75	1.8e-10	5.9e-10	0.1	0.08	0.13	1.43	1.32	1.18	1	1	3	42	38	36
MDGA1	-4.67	1.47	0.0001	0.0002	0	0.01	0	0.36	0.28	0.29	0	0	1	13	12	11
TP53INP1	-4.66	0.21	3.2e-114	2.4e-112	0.56	0.68	0.57	14.82	16.68	16.11	22	25	27	443	502	549
ATP6V1G2	-4.66	0.34	1.9e-44	3.5e-43	0.21	0.18	0.16	4.93	5.85	5.18	12	7	8	170	190	196
FAM47E	-4.66	1.13	1.4e-05	3.1e-05	0	0	0.08	0.6	0.48	0.81	0	0	2	16	20	20
CHRM5	-4.65	0.95	3.2e-07	8.1e-07	0	0.06	0.02	0.91	0.72	0.76	0	2	1	30	21	25
CDKL4	-4.64	0.48	4.8e-23	3.6e-22	0.08	0.24	0.09	3.17	3.16	4.57	3	9	2	90	83	125
TMEM240	-4.64	0.64	1.6e-13	6.6e-13	0.09	0.17	0.15	1.28	1.59	1.87	2	2	3	43	53	58
TMEM51-AS1	-4.64	0.69	5.3e-12	1.9e-11	0.03	0.07	0.05	1.51	1.54	1.84	1	3	2	40	41	55
FGFBP3	-4.63	0.54	4.7e-18	2.7e-17	0.04	0.11	0.07	2.04	1.81	2.36	2	4	4	69	61	83
C2CD4C	-4.62	0.85	1.5e-08	4.1e-08	0.05	0	0.01	1.13	0.98	0.95	3	0	1	38	30	26
ENC1	-4.61	0.17	1.4e-168	2.1e-166	0.85	0.88	0.93	22.5	22.59	22.66	35	34	43	686	699	789
APC2	-4.6	0.17	6.9e-162	9.6e-160	0.97	0.95	0.85	21.93	21.41	21.06	37	34	37	687	665	741
NDRG2	-4.6	0.3	1.7e-54	4e-53	0.31	0.2	0.17	6.74	7.03	6.76	15	7	13	215	229	243
ELOVL7	-4.6	1.48	0.00013	0.00025	0	0	0	0.32	0.35	0.38	0	0	1	10	11	14
CACNB2	4.59	0.29	5.1e-58	1.3e-56	7.91	8.9	8.53	0.22	0.44	0.45	334	356	398	8	15	12
FGF13	-4.59	0.56	5.7e-17	3e-16	0	0.06	0.12	1.99	2.01	1.92	0	3	7	65	62	79
2024-09-05	-4.58	0.19	1.4e-124	1.2e-122	0	0.39	0	6.27	9.1	7.89	38	29	24	582	586	568
SGCZ	4.58	1.42	8.8e-05	0.00018	0.37	0.16	0.36	0	0	0	18	16	20	0	1	0
AXIN2	-4.56	0.39	1.8e-31	2.1e-30	0.2	0.08	0.22	4.46	3.92	3.93	7	3	10	133	124	131
RARB	-4.56	0.85	2.6e-08	7.2e-08	0.1	0	0.08	1.13	0.78	1	1	0	3	34	23	33
FGF5	-4.56	0.95	4.8e-07	1.2e-06	0.02	0.04	0.03	0.73	0.79	0.87	1	1	1	21	23	28
TMEM200B	-4.56	1.13	1.9e-05	4.1e-05	0.04	0	0.01	0.3	0.32	0.3	1	0	1	19	15	19
PROS1	-4.55	0.27	2.8e-62	8e-61	0.31	0.33	0.3	8.07	8.49	7.53	14	14	13	249	260	268
LOC101593348	-4.55	0.39	2.5e-31	2.8e-30	0.1	0.15	0.18	4.64	3.55	3.73	3	7	11	150	113	140
C1orf56	-4.53	0.43	1.8e-26	1.7e-25	0.26	0.13	0.27	3.21	3.17	2.84	9	2	6	110	106	109
SERPING1	-4.51	0.49	1.1e-20	7.1e-20	0.15	0.04	0.06	2.26	2.79	2.03	7	3	3	76	95	80
GAL3ST4	-4.51	0.65	1.1e-12	4e-12	0.06	0	0.06	1.63	1.55	1.59	3	1	3	48	43	51
KLF15	-4.5	0.36	8.1e-36	1.1e-34	0.1	0.26	0.16	4.58	4.59	4.85	4	11	9	137	139	172
MEX3A	-4.49	0.09	0	0	3.54	3.55	3.21	77.39	73.52	75.22	140	138	146	2471	2382	2693
CCDC108	-4.49	1.15	2.9e-05	6.1e-05	0	0	0.01	0.66	0.37	0.41	0	1	1	23	13	15
DNMT3A	-4.48	0.12	0	0	1.87	1.94	1.67	42.02	40.09	41.26	79	79	88	1394	1408	1544
GPC2	-4.48	0.19	2.3e-122	1.9e-120	1.02	0.74	0.69	17.58	17.04	17.55	37	23	29	510	506	577
LOC102723630	-4.48	0.54	1.1e-17	6.2e-17	0.2	0.08	0.11	8.74	6.68	7.45	21	7	16	260	387	182
RP11-15A1.3	-4.48	0.71	5.7e-11	1.9e-10	0.03	0.07	0.08	1.33	1.03	1.44	1	3	2	42	32	48
LINC00672	-4.47	0.65	2e-12	7.4e-12	0.07	0.04	0.07	1.49	1.38	1.38	3	1	3	46	43	49
LRRC32	-4.47	1.14	2.6e-05	5.5e-05	0.01	0	0.01	0.4	0.52	0.52	1	1	0	14	17	20
C16orf45	-4.46	0.22	2.6e-88	1.3e-86	0.49	0.59	0.48	10.44	11.82	10.81	18	25	21	348	384	400
IL17D	-4.45	0.78	2.7e-09	8e-09	0.01	0.03	0.04	0.51	0.76	0.56	0	2	3	27	41	34
HK1	-4.44	0.12	1.3e-303	4.6e-301	1.65	1.98	1.97	42.96	42.13	40.14	66	81	94	1354	1350	1450
FHL1	-4.44	0.13	2.2e-248	6.1e-246	1.55	1.13	1.5	30.76	32.48	31.48	70	51	70	1049	1072	1175
TEX9	-4.44	0.32	1.3e-44	2.4e-43	0.29	0.44	0.22	6.64	6.06	6.54	8	15	9	176	172	219
SYT13	-4.44	1.5	0.00021	0.00041	0	0.01	0.02	0.37	0.33	0.31	0	0	1	11	10	11
PTP4A3	-4.43	0.35	1.1e-37	1.7e-36	0.23	0.18	0.18	4.61	4.4	4.51	10	9	7	147	143	169
NGFR	-4.42	1.5	0.00021	0.0004	0.02	0.01	0	0.33	0.32	0.29	1	0	0	11	10	11
GAS6	-4.41	0.22	1.2e-87	5.6e-86	0.55	0.55	0.54	10.89	11.14	12.34	24	19	22	339	364	404
ZNF117	-4.41	0.27	6e-61	1.7e-59	0.34	0.38	0.39	8.02	7.48	8.73	13	14	18	248	228	298
MMP12	4.4	0.35	4e-36	5.5e-35	4.8	5.45	4.38	0.14	0.27	0.23	210	230	219	5	9	10
SOSTDC1	-4.4	0.78	3.7e-09	1.1e-08	0	0.08	0	0.94	0.92	1.07	2	3	0	32	26	43
VWA5B2	-4.4	0.96	1.4e-06	3.2e-06	0.04	0.03	0.03	0.78	0.61	0.7	1	1	1	21	21	23
TP53TG1	-4.38	0.35	1.9e-36	2.7e-35	0	0.18	0.3	4.07	3.12	4.59	8	9	11	156	123	199
RGS16	-4.37	0.22	3.8e-85	1.7e-83	0.58	0.65	0.41	12.78	10.77	10.68	24	28	19	428	351	402
CCDC146	-4.37	0.97	1.7e-06	4e-06	0.07	0.04	0.02	0.79	0.61	0.69	1	1	1	23	18	23
TECTA	-4.37	0.97	1.7e-06	4e-06	0.02	0.04	0.04	0.93	0.72	0.61	1	1	1	25	19	20
DKK1	-4.36	0.07	0	0	6.38	7.03	6.45	148.5	145.26	137.9	274	284	317	4707	4610	4913
TRIM9	-4.36	0.66	8e-12	2.9e-11	0.08	0.03	0.05	1.39	1.32	1.3	3	2	2	41	43	45
PIPOX	-4.36	0.85	8.5e-08	2.3e-07	0.04	0.05	0	0.7	0.87	0.77	2	1	1	23	30	27
DGKI	-4.35	0.35	2e-36	2.8e-35	0.21	0.3	0.11	4.3	4.71	4.36	13	11	4	149	163	157
SHOX2	-4.34	0.19	1.3e-112	9.5e-111	0.51	0.84	0.66	14.4	13.79	14.45	22	36	33	485	469	521
DISC1	-4.34	0.57	1e-14	4.4e-14	0.07	0.02	0.13	1.85	2.23	0.7	2	1	7	52	65	57
PLEKHA6	-4.33	0.12	2.2e-289	7.2e-287	1.76	2.34	1.69	40.46	38.59	39.25	82	78	83	1286	1232	1368
LOC145783	-4.33	0.48	2e-20	1.3e-19	0.09	0.07	0.12	2.7	2.45	2.9	5	3	6	74	74	90
MUC13	4.33	0.82	4.6e-08	1.2e-07	0.79	0.82	0.98	0.07	0.05	0.03	34	38	53	2	1	1
PRKCG	-4.33	0.89	2.6e-07	6.5e-07	0.02	0	0.09	0.89	1.05	0.83	0	0	4	23	30	25
PTH1R	-4.33	1.17	5.6e-05	0.00012	0	0	0	0.4	0.77	0.45	2	0	0	13	19	15
SOCS2-AS1	-4.32	0.7	7e-11	2.3e-10	0	0.33	0.04	1.09	1.9	1.63	4	4	0	25	75	47
LOC101930129	-4.32	0.75	1.8e-09	5.4e-09	0.04	0.02	0.05	0.63	0.24	0.34	4	2	0	45	21	47
LOC101928796	-4.32	1.17	5.7e-05	0.00012	0.04	0	0	0.65	0.32	0.42	2	0	0	18	12	17
FAM174B	-4.31	0.41	3.2e-26	2.9e-25	0.14	0.19	0.08	3	3.11	3.21	7	8	4	101	99	114
RGPD2	-4.3	0.46	8e-22	5.7e-21	0.77	0.95	0.84	3.32	2.53	2.8	4	7	6	118	76	85
RGS4	-4.29	0.16	5.5e-161	7.6e-159	1.01	1.19	0.96	20.49	20.9	21.25	45	46	43	653	667	766
SEPT5-GP1BB	-4.29	0.42	1.3e-25	1.2e-24	0.43	0.41	0.48	9.16	7.75	7.22	1	12	8	95	111	138
GGN	-4.29	1.17	6.6e-05	0.00013	0	0.01	0.01	0.38	0.42	0.6	0	1	1	10	16	20
FGL1	-4.28	0.75	2.1e-09	6.2e-09	0	0.1	0	1.41	1.09	0.92	1	5	0	46	29	34
KCNMA1	-4.28	1	4.3e-06	9.8e-06	0.01	0.01	0	0.29	0.51	0.52	2	1	0	25	12	25
MFSD4	-4.28	1.17	6.8e-05	0.00014	0.04	0	0.02	0.59	0.44	0.38	1	0	1	19	13	13
GSTM2	-4.27	0.29	2.6e-50	5.5e-49	0.54	0.38	0.54	5.4	4.12	5.76	16	9	17	210	186	261
SLC16A2	-4.27	0.33	1.3e-39	2.1e-38	0.21	0.24	0.29	5.63	4.54	5.23	8	9	15	178	143	181
COL18A1	-4.27	0.59	1.3e-13	5.2e-13	0.13	0.12	0.06	1.55	1.76	1.57	4	3	2	46	53	53
PDZD2	-4.25	0.47	1.6e-20	1.1e-19	0.12	0.15	0.13	2.83	2.28	2.65	4	5	6	82	69	89
NOTCH4	-4.25	0.63	2.8e-12	1e-11	0.08	0.07	0	1.38	1.57	1.23	3	3	2	44	48	43
ISYNA1	-4.24	0.16	1.9e-164	2.7e-162	1.35	1.52	0.93	23.03	20.56	22.66	44	52	50	724	666	815
GREB1	-4.23	0.16	6.6e-146	7.5e-144	1.37	1.27	1.04	22.6	22.85	21.33	56	49	44	799	643	787
TM7SF2	-4.23	0.21	6.2e-93	3.2e-91	1.3	1.13	0.74	12.5	12.87	13.05	32	31	20	380	402	473
IFITM10	-4.23	0.54	9.5e-16	4.5e-15	0.1	0.12	0.13	1.79	1.74	1.82	4	3	4	57	57	63
ANKDD1A	-4.23	0.63	5.8e-12	2.1e-11	0.1	0.08	0.1	2.15	1.55	1.8	2	2	4	51	37	45
PRKG1-AS1	-4.23	0.8	2.7e-08	7.5e-08	0.11	0.04	0.1	1.24	1.55	1.04	1	0	4	30	30	28
LINC00663	-4.23	0.86	2.2e-07	5.7e-07	0.04	0.05	0.04	0.8	0.94	0.78	1	2	1	23	26	25
RASA4	-4.22	0.14	2.9e-193	5.3e-191	1.09	1.02	1.48	26.1	25.41	27.02	56	58	70	918	802	1013
FAXDC2	-4.21	0.42	1.5e-24	1.3e-23	0.11	0.14	0.14	2.98	2.94	3.12	5	7	7	95	84	115
NAT16	-4.21	0.5	1.4e-17	7.3e-17	0.13	0.08	0.07	2.27	2.16	2.28	6	3	4	68	57	81
FRZB	-4.21	0.86	2.7e-07	6.8e-07	0	0	0.01	0.79	0.73	0.8	2	1	1	23	23	27
HPCA	-4.21	0.87	2.9e-07	7.4e-07	0.02	0	0.02	0.56	0.78	0.68	1	2	1	20	27	26
FN3K	-4.2	0.2	1.3e-94	6.9e-93	0.65	0.85	0.95	10.66	10.64	12.18	25	25	33	377	378	470
ARG2	-4.2	0.27	6.4e-54	1.5e-52	1.62	1.82	1.81	8.42	9.56	8.93	14	14	17	200	226	243
GABRG3	-4.2	1.18	9e-05	0.00018	0.04	0	0	0.45	0.43	0.58	2	0	0	14	13	17
NCKAP5	-4.18	0.78	2.2e-08	6e-08	0.03	0.07	0.03	0.81	0.97	0.87	1	2	2	28	28	30
MBOAT4	-4.18	0.88	4.6e-07	1.1e-06	0.07	0.02	0.02	0.76	0.8	0.82	3	0	1	22	22	28
MIAT	-4.17	0.33	1.3e-37	1.9e-36	0.31	0.29	0.29	4.74	4.63	4.93	11	9	11	145	141	170
RP11-480I12.7	-4.16	0.5	2.4e-17	1.3e-16	0.16	0.12	0.08	2.27	2.03	2.16	5	4	4	69	58	72
NIPSNAP3B	-4.16	1.02	9.9e-06	2.2e-05	0.01	0.03	0.02	0.4	0.76	0.61	1	0	2	11	26	20
SHISA4	-4.15	0.3	3e-44	5.4e-43	0.3	0.25	0.27	4.8	4.83	4.97	11	11	16	163	179	205
PTPRR	-4.15	0.31	1.6e-42	2.7e-41	0.13	0.27	0.24	6.21	5.65	5.82	6	15	17	184	167	197
TTC3P1	-4.15	0.63	6.4e-12	2.3e-11	0.05	0.05	0.13	1.62	1.77	1.36	1	2	6	41	59	40
ZNF442	-4.15	1.18	0.00011	0.00022	0	0.01	0.02	0.32	0.37	0.36	0	1	1	11	17	14
FAM25G	4.15	1.45	0.00026	0.00049	0.35	0.32	0.58	0	0.1	0.06	77	25	83	0	0	5
NES	-4.14	0.11	1.2e-301	4e-299	2.13	2.5	2.31	43.96	41.74	40.81	90	104	109	1415	1356	1466
TMEM55A	-4.14	0.3	1.3e-43	2.3e-42	0.33	0.32	0.5	5.83	4.89	5.6	13	12	20	264	179	197
LOC102724873	-4.13	0.49	6.3e-18	3.5e-17	0.21	0.16	0.2	2.04	2.45	1.92	4	4	6	61	77	70
ZNF620	-4.12	0.22	1.7e-76	6.4e-75	0.7	0.62	0.57	10.27	10.36	9.38	25	23	21	311	317	337
ZNF233	-4.12	0.4	4.9e-26	4.5e-25	0.23	0.16	0.17	2.85	3.26	3.5	9	4	9	92	102	123
SLC9A7	-4.11	0.64	2.2e-11	7.5e-11	0.05	0.02	0.06	1.13	1.23	1.12	2	3	3	42	39	42
NRG3	-4.11	1.2	0.00014	0.00028	0	0	0.02	0.42	0.46	0.41	0	0	2	13	14	14
NOMO3	-4.1	0.15	2e-163	2.9e-161	26.9	27.62	26.85	46.29	47	46.46	61	83	49	818	865	962
RGL1	-4.1	0.33	6.7e-36	9.2e-35	0.29	0.16	0.27	4.75	4.63	4.96	11	8	12	137	137	161
CALCB	-4.1	0.46	8.2e-20	5.2e-19	0.13	0.05	0.13	2.47	2.2	1.93	8	2	7	93	70	81
MPPED2	-4.09	0.91	1.2e-06	3e-06	0	0.06	0	0.68	0.56	0.85	0	4	0	22	20	28
TNRC6C	-4.08	0.16	5.4e-139	5.6e-137	1.08	0.93	1.04	19.33	18.01	18.57	47	38	50	602	570	640
ANGPTL2	-4.08	0.38	4.2e-27	4e-26	0.3	0.06	0.18	3.63	3.42	3.54	16	3	7	109	120	135
C1orf61	-4.08	0.46	3.4e-19	2e-18	0.24	0.22	0.17	3.33	2.73	3.36	8	2	6	71	74	83
APLP1	-4.07	0.09	0	0	3.82	3.39	3.43	59.81	57.94	57.49	157	137	157	1971	1918	2133
RGMA	-4.06	0.53	5.1e-15	2.3e-14	0.16	0.07	0.05	1.54	1.77	1.76	6	4	2	51	58	64
LOC729737	-4.06	1.02	1.2e-05	2.7e-05	0.26	0.26	0.2	1.14	0.79	0.74	1	2	0	23	15	16
ARMC12	-4.06	1.03	1.7e-05	3.6e-05	0	0.03	0	0.77	0.51	0.6	0	1	2	24	10	20
TNFRSF9	-4.05	0.56	6.8e-14	2.8e-13	0.1	0.08	0.13	1.4	1.54	1.55	3	3	5	59	48	50
TSPAN2	-4.05	0.58	5.4e-13	2.1e-12	0.08	0.07	0.05	1.65	1.4	1.76	4	3	3	47	40	59
GAS6-AS2	-4.04	1.01	1.5e-05	3.2e-05	0	0.03	0.03	0.39	0.44	0.61	0	1	2	14	16	23
GPR146	-4.04	1.04	2e-05	4.3e-05	0.02	0.1	0.04	0.74	0.58	0.35	0	2	1	24	19	10
FAM228B	-4.03	0.49	6.1e-17	3.1e-16	0.18	0.23	0.27	2.64	2.75	3.29	5	1	9	65	61	81
NECAB2	-4.03	0.5	2.4e-16	1.2e-15	0.13	0	0.11	1.74	2.23	1.59	5	1	8	63	64	67
PLCE1	-4.02	0.48	1.3e-17	6.9e-17	0.06	0.1	0.15	2.34	2.37	2	4	4	7	70	71	64
KCNJ11	-4.02	1.19	0.00017	0.00033	0.03	0.05	0.02	0.42	0.41	0.34	1	0	1	13	13	13
JMJD1C-AS1	-4.01	0.52	1.6e-15	7.4e-15	0.12	0.08	0.06	1.29	1.02	1.2	6	5	2	63	53	65
SCG2	-4	0.13	1.3e-197	2.6e-195	1.47	1.39	1.6	24.19	24.18	23.91	65	59	83	851	856	926
OLFM1	-4	0.15	5.5e-162	7.7e-160	1.14	1.04	1.35	18.5	18.39	18.94	53	47	67	684	689	753
LOC101929074	-4	0.22	1.5e-77	5.8e-76	0.55	0.73	0.49	7.22	6.98	7.44	22	31	25	310	325	370
SLC4A8	-4	0.22	8.6e-76	3.2e-74	0.34	0.42	0.84	8.41	8.67	8.26	23	25	27	321	305	334
PARD6G	-4	0.35	1.5e-30	1.7e-29	0.25	0.24	0.18	3.59	3.96	3.74	9	8	11	112	126	130
ATP8B2	-3.99	0.17	4.6e-120	3.7e-118	1.14	1.08	0.91	16.47	16.47	15.91	44	40	39	502	489	572
FAM117A	-3.99	0.44	3.5e-20	2.2e-19	0.08	0.18	0.2	2.46	2.5	2.49	3	7	8	75	79	85
CGA	3.99	0.81	6.9e-08	1.8e-07	5.44	5.53	3.08	0	0.49	0.17	318	299	200	2	22	10
HIST1H2BA	3.99	0.9	6.6e-07	1.6e-06	2.75	2.07	2.75	0.1	0.09	0.16	172	104	143	6	0	11
PTCHD4	-3.97	0.76	3.1e-08	8.4e-08	0	0.07	0.05	0.87	0.82	1.06	0	3	3	25	25	39
RENBP	-3.97	0.9	1.8e-06	4.3e-06	0.11	0	0	0.62	0.5	0.59	2	2	0	21	18	25
ZNF93	-3.96	0.25	2.4e-55	5.8e-54	0.3	0.47	0.47	7.2	6.98	7.27	14	18	24	223	219	261
FBXO27	-3.96	0.27	1.2e-49	2.5e-48	0.44	0.33	0.4	6.56	6.03	7	19	14	18	213	183	246
RASA4B	-3.94	0.18	3.9e-102	2.4e-100	1.43	1.58	1.37	23.99	24.77	24.51	48	34	46	435	581	556
PEAR1	-3.94	0.34	1.5e-31	1.7e-30	0.26	0.35	0.24	2.78	4.26	4.47	9	13	9	129	116	146
LOC101929846	-3.94	0.65	2.9e-10	9.2e-10	0.06	0	0.08	1.03	1.15	1.28	2	2	4	33	37	40
SPINT1	-3.94	0.74	2.1e-08	5.7e-08	0.05	0.05	0.05	0.89	0.89	0.78	2	2	2	29	28	29
RAB3A	-3.93	0.17	3e-121	2.4e-119	1.27	0.97	0.69	13.61	15.19	15.47	57	43	42	508	571	650
SPINK6	-3.92	0.12	2.1e-232	5.2e-230	1.72	1.74	1.71	24.41	27.48	23.53	79	95	103	1048	1137	1148
TTC7B	-3.91	0.22	1.6e-70	5.3e-69	0.53	0.59	0.66	9.58	9.63	9.01	22	22	32	292	312	310
MYOCD	-3.91	0.62	4.9e-11	1.6e-10	0.04	0.09	0.08	1.18	1.18	1.44	2	4	3	36	37	48
PTPRB	-3.91	1.01	2.4e-05	5.1e-05	0.02	0.02	0.03	0.44	0.5	0.58	1	1	1	15	14	20
ICAM2	-3.89	0.55	4.1e-13	1.6e-12	0	0.08	0.1	1.22	1.6	1.31	1	4	7	47	55	51
LRRIQ1	-3.88	0.63	1.7e-10	5.4e-10	0.01	0.03	0.06	0.91	0.85	0.97	2	1	6	37	35	46
SPOCD1	3.88	0.72	1.5e-08	4.3e-08	0.76	0.84	0.78	0.11	0.02	0.09	41	40	51	4	1	1
LOC283788	-3.87	0.24	9.7e-60	2.6e-58	0.85	0.63	0.72	8.19	8.82	9.28	29	16	22	238	264	290
GNG7	-3.87	0.34	6.2e-31	6.9e-30	0.15	0.23	0.28	3.83	3.75	3.85	7	11	14	128	116	140
PTGER1	-3.87	0.96	9.8e-06	2.2e-05	0.16	0.07	0.08	0.57	0.46	1.06	2	0	2	16	10	36
PGF	-3.86	0.3	1.5e-39	2.4e-38	0.36	0.25	0.28	4.48	4.99	4.55	16	11	15	154	173	169
ATP1B2	-3.86	0.37	2.9e-26	2.7e-25	0.3	0.24	0.16	3.54	2.8	2.88	10	10	7	115	96	113
HIST1H2AA	3.86	0.89	3e-06	6.9e-06	0.41	0.46	0.48	0	0.08	0	33	34	27	0	4	0
GAL3ST1	-3.86	1.06	4.6e-05	9.5e-05	0.06	0	0	0.47	0.36	0.5	3	0	0	12	16	21
ATE1-AS1	-3.84	0.76	5.6e-08	1.5e-07	0	0.09	0.07	1.09	0.96	0.64	2	5	0	44	30	21
ID2	-3.83	0.08	0	0	8.3	7.93	6.13	103.2	107.48	108.52	366	361	319	3681	3820	4351
SPAG6	-3.83	0.67	2e-09	6e-09	0.04	0.08	0.05	0.99	1.1	1.35	2	4	2	32	26	47
LOC100289495	-3.83	0.92	5.9e-06	1.3e-05	0	0.03	0.07	0.62	0.57	0.57	0	1	3	20	17	21
ZNF404	-3.82	0.76	8.7e-08	2.3e-07	0.02	0.03	0.05	0.68	0.73	0.79	1	2	3	24	24	32
CHD5	-3.82	0.91	4.9e-06	1.1e-05	0.07	0.02	0.03	0.73	0.46	0.61	2	1	1	22	15	21
KIF3C	-3.81	0.12	1.8e-219	4.2e-217	1.9	2.21	2.02	31.13	30.33	29.91	82	89	98	982	954	1054
RGS7	-3.81	0.76	1.2e-07	3.1e-07	0.08	0	0.1	0.75	1	0.79	1	1	4	26	27	26
CNTNAP1	-3.8	0.31	7.9e-35	1e-33	0.32	0.36	0.28	5.12	4.65	4.59	13	13	12	149	133	151
PRKXP1	-3.8	0.91	5.3e-06	1.2e-05	0.06	0.04	0.03	0.69	0.62	0.65	2	1	1	19	17	21
LOC100126784	-3.79	0.54	4.2e-13	1.6e-12	0.14	0.21	0.06	1.99	1.85	1.67	4	7	2	53	57	46
LOC101928991	-3.78	0.5	9.8e-15	4.3e-14	0.19	0.2	0.06	3.1	2.82	3.13	5	8	2	52	60	66
FGF11	-3.77	0.32	2.3e-32	2.8e-31	0.48	0.32	0.24	5.03	4.3	4.43	18	9	11	148	126	149
CLEC2B	3.77	1.52	0.00099	0.0018	0.3	0.27	0.3	0	0	0	11	10	15	0	1	0
ZNF570	-3.76	0.29	4.7e-39	7.3e-38	0.38	0.54	0.28	5.91	4.64	5.36	13	20	14	173	147	202
KIF7	-3.76	0.42	6.2e-20	4e-19	0.34	0.43	0.4	3.04	2.82	2.75	6	6	9	82	73	82
XKRX	-3.76	0.67	3.5e-09	1e-08	0.11	0	0.07	1.08	1.03	1.11	3	1	4	31	32	35
STK11	-3.74	0.23	2.4e-60	6.6e-59	0.57	0.49	0.56	7.41	7.7	7.62	25	20	27	247	244	281
BOLA3-AS1	-3.74	0.39	6.1e-23	4.5e-22	0.26	0.36	0.3	2.5	2.76	2.72	10	7	8	94	88	95
GPBAR1	-3.74	0.94	1.1e-05	2.4e-05	0.06	0.05	0	0.41	0.44	0.72	2	2	0	14	15	28
PIK3C2G	3.73	0.3	4.2e-35	5.6e-34	5.59	6.37	6.25	0.62	0.44	0.41	191	212	254	16	9	13
BCRP3	-3.73	0.85	1.9e-06	4.5e-06	0.31	0.34	0.4	0.88	1	1.11	0	4	1	21	19	27
SRPK3	-3.73	1.25	0.00051	0.00095	0	0.07	0.08	0.43	0.41	0.35	2	0	0	12	12	10
2024-03-04	-3.72	0.27	4.5e-45	8.3e-44	0.29	0.48	0.45	6.03	5.55	5.5	13	21	21	193	189	202
KIAA1107	-3.72	0.41	8.3e-21	5.6e-20	0.24	0.19	0.18	2.51	2.65	3.05	9	8	6	76	78	100
TUSC3	-3.71	0.12	6.1e-213	1.3e-210	1.65	2.05	1.74	22.17	21.79	22.43	85	96	102	957	933	1050
DOC2A	-3.71	0.69	1.3e-08	3.7e-08	0.1	0.12	0.01	1.31	0.94	1.24	3	5	0	32	27	39
MYT1L	-3.7	0.26	1.2e-47	2.3e-46	0.55	0.42	0.42	7.74	6.52	6.88	22	17	20	213	186	220
RERGL	3.7	1.22	0.00046	0.00086	0.22	0.43	0.28	0.04	0	0	11	24	17	2	0	0
UNC13A	-3.69	0.16	8.6e-124	7.2e-122	1.42	1.35	1.27	17.8	17.25	17.12	55	50	56	542	528	580
TDRKH	-3.69	0.17	2.9e-101	1.7e-99	0.97	1.08	1.15	14.07	15.32	13.47	41	44	50	442	484	466
LOC100129455	-3.69	0.55	3.1e-12	1.1e-11	0.12	0.02	0.12	1.18	1.33	1.51	5	1	7	41	48	56
PTPRG	-3.68	0.32	8.5e-31	9.6e-30	0.32	0.38	0.44	4.38	3.86	4	11	11	15	136	121	130
PLIN5	-3.67	0.94	1.6e-05	3.5e-05	0.05	0.02	0.03	0.41	0.67	0.94	2	1	1	12	15	27
SEMA4A	-3.66	1.06	8.6e-05	0.00017	0.03	0.04	0.02	0.4	0.43	0.37	1	2	0	14	15	14
FAM167A	-3.65	0.09	0	0	3.67	4.28	4.37	53.55	52.93	51.57	152	173	206	1718	1701	1852
TP53I11	-3.65	0.2	3.4e-76	1.3e-74	0.82	0.79	0.71	10.66	9.8	9.78	36	32	35	359	330	346
C20orf194	-3.65	0.31	8e-34	1e-32	0.3	0.29	0.15	4.21	4.31	4.17	10	21	13	147	143	163
TSNARE1	-3.64	0.51	1.4e-13	5.7e-13	0.04	0.07	0.08	2.39	1.83	1.75	2	5	9	68	49	53
LOC101927858	-3.63	0.46	5.2e-16	2.5e-15	0.24	0.15	0.17	2.51	2.24	2.56	8	5	5	64	57	69
EFR3B	-3.61	0.16	3.3e-107	2.2e-105	1.04	1.34	1.22	14.98	15.79	14.98	43	52	55	466	482	508
PRKG1	-3.61	0.49	5e-14	2.1e-13	0.16	0.08	0.11	1.69	1.88	1.94	8	3	5	49	58	60
NELL2	-3.61	0.74	1.7e-07	4.3e-07	0	0.09	0.05	0.62	0.94	0.77	0	4	3	23	27	31
RSPH4A	-3.61	1.27	0.00075	0.0014	0.04	0	0	0.34	0.34	0.29	2	0	0	11	11	10
CITED1	-3.6	0.32	1.6e-29	1.7e-28	0.15	0.06	0.23	2.78	3.7	3.68	20	5	20	131	162	150
SPRR2D	3.6	0.77	5.5e-07	1.3e-06	0.49	0.45	0.77	0	0	0.07	29	27	57	3	0	3
KLF7	-3.59	0.14	3.8e-156	5e-154	1.74	1.91	1.82	21.93	21.67	22.87	70	71	81	671	677	785
AKR1C3	-3.58	0.55	1.5e-11	5.4e-11	0	0.06	0.09	1.36	1.61	0.99	7	3	4	52	59	34
RSPH9	-3.58	1.04	6.9e-05	0.00014	0	0	0.54	1.06	0.62	0.68	4	0	0	29	10	14
ADAM22	-3.56	0.08	0	0	3.53	4.16	4.06	58.74	57.53	58.21	196	203	232	1935	1845	2102
SNX18	-3.56	0.22	2.4e-60	6.6e-59	0.6	0.78	0.6	7.65	8.76	8.04	29	29	27	247	276	283
LTBP1	-3.56	0.29	1.1e-35	1.5e-34	0.29	0.46	0.41	5.16	5.09	4.84	11	19	19	155	153	161
TARP	3.56	0.29	2.2e-35	2.9e-34	6.81	5.9	6.23	0.54	0.82	0.24	213	202	253	13	19	11
GATM	-3.56	0.56	3.3e-11	1.1e-10	0.01	0.11	0.15	1.4	1.34	1.37	1	5	7	47	42	44
XAGE2	-3.56	0.57	3.7e-11	1.3e-10	0.17	0.11	0	1.5	1.44	1.01	11	0	5	65	57	42
ZNF467	-3.56	0.57	6.1e-11	2e-10	0.07	0.07	0.07	1.08	1.18	1.35	5	4	3	34	39	53
DGKB	-3.56	0.88	8.2e-06	1.8e-05	0.02	0	0.04	0.71	0.6	0.64	0	1	4	20	16	23
POTEM	-3.56	1.06	0.00013	0.00025	0.01	0.01	0	0.21	0.18	0.2	1	1	1	14	13	13
WEE2-AS1	-3.55	0.95	3.2e-05	6.6e-05	0	0	0.11	0.83	0.41	0.63	1	1	2	22	13	14
PCBP4	-3.54	0.09	0	0	3.97	4.24	3.46	42.87	47.18	43.38	201	169	188	1618	1656	1894
LRRC20	-3.54	0.21	2.2e-67	7e-66	0.94	0.79	0.6	9.38	8.88	9.66	39	32	29	296	288	354
OPRL1	-3.54	0.47	5.5e-15	2.5e-14	0.09	0.12	0.18	1.85	1.83	1.79	5	5	8	61	55	61
CCDC152	-3.53	0.18	3.6e-86	1.7e-84	1.03	1.16	1.23	11.88	13.37	12.02	37	42	52	368	419	421
CARD9	-3.53	0.28	5.9e-37	8.4e-36	0.74	0.61	0.61	5.7	5.71	5.79	20	12	20	160	159	166
SRCIN1	-3.52	0.27	7.3e-39	1.1e-37	0.44	0.49	0.46	5.27	5.32	5.39	16	16	22	161	156	186
FAM155A-IT1	-3.52	0.53	6.7e-12	2.4e-11	0.02	0.19	0.12	1.42	1.46	1.75	1	8	6	42	47	61
CLIP2	-3.5	0.17	1.9e-96	1.1e-94	1.04	1.25	1.13	13.03	13.04	13.24	43	51	51	419	422	474
ERV3-1	-3.5	0.26	5.4e-41	9e-40	0.38	0.54	0.51	6.16	4.82	6.09	18	20	24	197	156	215
TGM2	3.49	0.24	3.3e-47	6.4e-46	6.87	7.19	7.73	0.42	0.55	0.67	282	288	376	15	24	26
MEIS3	-3.48	0.14	2.3e-141	2.4e-139	2.36	1.87	2.38	20.98	23.97	23.92	77	81	104	658	796	882
KALRN	-3.48	0.18	6.6e-87	3.1e-85	1.13	1.37	1.36	10.65	11.8	11.13	40	40	53	374	392	419
ASAH2	-3.48	0.87	1e-05	2.3e-05	0.68	0.75	0.71	2.22	1.91	2.15	1	1	3	22	14	20
CCR10	-3.48	0.98	5.3e-05	0.00011	0.07	0.08	0	0.39	0.48	0.6	3	1	0	11	16	22
LOC284581	-3.47	0.37	2.3e-21	1.6e-20	0.23	0.28	0.2	2.51	2.88	2.94	9	11	9	80	85	103
SCHIP1	-3.46	0.49	1.6e-13	6.4e-13	14.4	16.68	17.51	69.98	69.69	69.43	145	132	427	2080	2103	2293
ARC	-3.45	0.3	2.3e-31	2.6e-30	0.27	0.33	0.34	3.93	3.85	4.03	14	15	16	129	124	150
MEIG1	-3.45	1	8.9e-05	0.00018	0	0	0.1	0.33	0.51	0.48	0	0	4	13	17	17
CELSR3	-3.44	0.16	2.4e-105	1.6e-103	1.61	1.55	1.3	16.13	16.27	16.04	60	55	54	470	476	522
C5	-3.44	0.29	5.9e-34	7.5e-33	0.46	0.44	0.45	5.15	4.77	4.7	16	17	17	147	138	155
ZNF862	-3.43	0.34	1.6e-24	1.3e-23	0.34	0.38	0.33	3.76	3.53	3.38	12	11	12	104	102	104
SLC35G2	-3.42	0.19	2.3e-76	8.7e-75	1.36	1.16	0.93	11.02	12.44	10.61	50	44	38	345	394	392
KCNG3	-3.42	0.39	1.2e-19	7.4e-19	0.17	0.22	0.29	2.42	2.73	2.58	6	9	13	77	83	89
CD163L1	-3.42	0.5	1.8e-12	6.7e-12	0.13	0.1	0.18	1.59	1.69	1.85	6	4	6	41	48	59
PLEKHB1	-3.42	0.59	7.5e-10	2.3e-09	0.06	0.14	0.03	1.31	1.04	0.97	4	6	2	43	33	39
DAND5	-3.42	0.65	1.9e-08	5.3e-08	0.12	0.04	0.04	0.9	0.65	1.19	5	3	2	30	23	46
CKMT1B	-3.41	0.12	2.5e-168	3.7e-166	1.95	2.33	2.05	21.45	20.46	21.78	87	100	114	817	779	955
CELF6	-3.41	0.49	8.8e-13	3.4e-12	0.14	0.1	0.17	1.5	1.44	1.75	6	3	8	47	46	62
PIK3IP1	-3.4	0.82	5.8e-06	1.3e-05	0	0.04	0.08	0.76	0.55	0.54	0	2	4	24	17	21
ISOC1	-3.39	0.04	0	0	41.14	42.09	42.31	447.06	450.59	455.08	1785	1740	2035	14703	14799	16764
KIAA1211	-3.39	0.1	1.5e-275	4.5e-273	3.92	3.81	3.91	41.69	40.54	40.78	157	154	175	1311	1290	1443
GCA	-3.39	0.3	1.2e-29	1.2e-28	0.46	0.55	0.3	3.08	3.03	2.75	22	16	11	141	143	137
LOC102724571	-3.39	0.55	1e-10	3.4e-10	0.03	0.27	0	1.67	1.49	1.18	2	9	4	55	43	40
RIMS4	-3.38	0.14	2.1e-136	2.1e-134	1.89	1.8	1.87	19.42	19.6	19.59	78	69	84	614	616	686
CKMT1A	-3.38	0.16	6.2e-101	3.6e-99	1.83	2.19	1.73	19.73	17.75	19.43	77	80	57	603	524	665
LOC646903	-3.37	0.53	3.4e-11	1.1e-10	0.11	0.17	0.15	1.63	0.94	1.32	5	5	5	51	33	51
REM2	-3.37	0.66	6.1e-08	1.6e-07	0.07	0.11	0.09	0.93	0.99	0.79	2	3	4	28	29	28
SLC25A34	-3.37	0.67	8.2e-08	2.2e-07	0.1	0.05	0.1	1	1.02	0.9	4	1	4	27	29	29
NDUFA4L2	-3.37	0.9	2.7e-05	5.7e-05	0.07	0	0.04	0.66	0.72	0.44	3	0	2	17	23	13
NECAB1	-3.37	1.1	0.00035	0.00066	0.03	0.01	0.05	0.57	0.6	0.63	1	0	2	11	12	13
CELF5	-3.36	0.27	4e-36	5.5e-35	0.4	0.46	0.57	4.9	4.46	4.28	18	18	27	184	177	158
DLG5-AS1	-3.36	0.81	5.6e-06	1.3e-05	0.03	0.05	0.07	0.72	0.71	0.51	1	2	3	21	23	16
MURC	-3.35	0.43	1.9e-15	9e-15	0.14	0.23	0.26	2.23	2	2.36	4	9	10	66	56	76
ZNF396	-3.35	0.65	3.7e-08	1e-07	0.01	0.13	0.02	0.77	1.13	0.98	2	6	2	25	35	34
F2RL1	3.34	0.31	8.4e-28	8.3e-27	4	4.39	4.44	0.57	0.38	0.29	171	165	210	19	12	10
NAT14	-3.33	0.22	1.4e-50	3.1e-49	1.06	0.62	0.6	7.63	7.36	7.75	48	25	28	253	265	304
NRTN	-3.33	0.28	1.3e-32	1.6e-31	0.39	0.66	0.35	4.82	5.33	5.56	17	32	16	147	184	205
CROCCP3	-3.33	0.4	7.9e-18	4.4e-17	0.34	0.31	0.27	3.15	2.66	3.09	11	8	8	75	66	86
INTS4L1	-3.33	0.91	3.5e-05	7.4e-05	0.86	0.78	0.71	1.27	1.34	0.92	3	1	1	21	21	10
ARL4C	-3.32	0.31	5.9e-27	5.6e-26	0.32	0.35	0.37	3.75	3.21	3.6	13	13	18	122	104	133
ASGR1	-3.32	0.81	6.3e-06	1.4e-05	0.04	0	0.13	0.67	0.82	0.98	1	0	6	16	24	28
LGALS8	-3.31	0.21	7.7e-59	2e-57	0.96	0.91	0.86	7.45	6.86	7.74	34	32	37	265	247	312
RAB11FIP4	-3.31	0.21	3.8e-57	9.5e-56	0.8	0.92	0.78	9.25	8.29	7.97	31	36	36	288	259	274
C17orf100	-3.31	0.3	5.9e-30	6.3e-29	0.39	0.42	0.4	3.73	3.84	4.03	15	14	20	122	126	149
FGF21	-3.31	0.54	9.2e-11	3e-10	0.14	0	0.09	0.87	1.19	0.94	7	4	4	33	49	49
C19orf81	-3.31	0.86	1.5e-05	3.3e-05	0.07	0	0	0.47	0.95	0.37	3	3	0	15	31	15
SPRY4	-3.3	0.15	2.2e-107	1.5e-105	1.62	1.55	1.82	17.77	16.45	15.86	64	60	82	553	510	553
MPZL2	3.3	0.22	1.6e-51	3.5e-50	7.66	8.33	7.66	0.77	0.73	0.91	314	344	365	26	23	32
AARD	-3.3	1.12	0.00047	0.00087	0	0	0	0.47	0.29	0.25	2	0	1	15	10	10
STAP2	-3.29	0.88	2.9e-05	6.1e-05	0.04	0.04	0.11	0.53	0.66	0.74	2	1	2	19	15	16
MAGEB17	-3.29	1.11	0.00044	0.00082	0	0.07	0.03	0.42	0.34	0.27	0	2	1	12	12	11
TMTC2	-3.28	0.27	1.5e-34	1.9e-33	0.39	0.47	0.68	5.94	5.07	5.66	15	19	33	181	151	193
ZNF75A	-3.28	0.29	3.6e-31	4e-30	0.45	0.57	0.42	4.17	4.95	4.7	14	19	20	127	137	157
C3orf67	-3.28	0.37	1e-19	6.4e-19	0.26	0.29	0.28	3.42	3.44	2.73	12	10	13	117	78	86
RPH3AL	-3.28	0.43	4.2e-15	1.9e-14	0.32	0.13	0.2	2.41	2.21	2.73	14	3	9	64	64	85
ADAMTS13	-3.28	0.57	1e-09	3.2e-09	0.19	0.18	0.18	1.73	1.21	1.52	3	5	5	40	32	40
GAB2	-3.27	0.08	0	0	5.3	5.61	5.33	52.44	51.75	54.15	209	221	252	1650	1662	1901
B3GNT5	-3.26	0.18	1.4e-77	5.6e-76	1.07	1.01	1.33	11.23	11.66	11.84	46	40	60	350	364	405
SPECC1L-ADORA2A	-3.26	0.31	1.2e-26	1.1e-25	1.57	0.26	0.14	3.15	3.04	6.31	20	15	12	109	121	142
FAAH	-3.26	0.47	3.7e-13	1.5e-12	0.26	0.27	0.17	2.09	1.59	2.15	6	8	6	56	44	65
ANPEP	-3.26	0.71	6.8e-07	1.7e-06	0.07	0.04	0.07	0.74	0.73	0.73	3	2	3	22	24	26
CCM2L	-3.26	0.84	1.4e-05	3e-05	0.05	0.07	0.02	0.79	0.53	0.67	1	4	1	24	15	19
TCEAL8	-3.25	0.11	5.6e-186	9.8e-184	2.59	2.9	2.9	25.68	25.54	30.24	127	140	156	977	982	1247
PIK3R1	-3.25	0.16	3.7e-96	2e-94	1.36	1.51	1.66	15.55	15.33	14.68	53	59	74	458	459	492
LRRC49	-3.25	0.16	3.8e-89	1.9e-87	1.39	1.54	1.49	16.42	14.47	13.14	57	59	69	497	443	460
B3GNT8	-3.25	0.88	3.6e-05	7.6e-05	0.04	0.03	0.03	0.4	0.51	0.61	1	2	2	14	18	17
PDE4B	-3.24	0.13	4e-136	4e-134	2.42	2.37	2.52	23.24	22.52	22.09	81	85	113	683	656	747
ZBTB18	-3.24	0.15	2.6e-110	1.8e-108	1.84	1.95	1.59	16.01	17.37	17.87	76	73	71	505	536	623
RAB6C	-3.24	1.16	0.00066	0.0012	0.12	0.1	0.1	0.39	0.55	0.38	3	0	0	10	14	11
ARMC9	-3.23	0.17	4.7e-85	2.1e-83	1.29	1.24	1.55	10.88	11.32	11.17	51	49	73	389	426	481
PCNXL2	-3.23	0.2	3.4e-61	9.4e-60	0.87	0.93	0.63	9.72	8.1	8.81	44	44	34	279	302	343
SARM1	-3.22	0.14	1.5e-114	1.1e-112	2.59	2.59	2.09	19.58	19.55	19.87	83	79	72	557	558	626
TSPAN33	-3.22	0.24	1.5e-41	2.6e-40	0.68	0.43	0.75	5.37	6.4	4.72	28	19	47	219	250	232
OTUB2	-3.22	0.35	1e-20	6.9e-20	0.27	0.34	0.31	2.35	2.9	2.95	10	11	14	81	90	99
LOC100507642	-3.22	0.9	5e-05	0.0001	0.03	0.09	0.02	0.59	0.39	0.53	1	3	1	18	12	19
AFAP1L2	-3.22	0.98	0.00015	0.00029	0.05	0.03	0.02	0.4	0.42	0.43	2	1	1	12	14	15
ZSCAN12P1	-3.21	0.25	6.9e-39	1.1e-37	0.68	0.67	0.68	5.65	5.77	5.92	21	24	26	167	172	194
CCDC92	-3.19	0.14	6.1e-118	4.8e-116	2.36	1.62	2.27	20.58	17.33	19.96	105	73	109	707	613	768
USP27X	-3.19	0.41	1.8e-15	8.4e-15	0.23	0.15	0.2	1.76	2.21	1.96	10	7	9	56	73	71
NTS	-3.19	0.64	9.8e-08	2.6e-07	0	0.07	0.14	0.98	0.87	0.8	0	4	8	37	28	34
IL32	-3.18	0.11	4.5e-192	8.3e-190	2.47	2.23	2.96	23.64	25.9	25.87	142	125	182	990	1072	1169
LOC100379224	-3.18	0.33	3.7e-23	2.8e-22	0.23	0.42	0.3	2.76	3.07	3.34	9	19	16	98	109	122
EPHB3	-3.18	0.59	1.2e-08	3.3e-08	0.03	0.18	0.14	1.08	1.18	0.95	1	6	6	33	37	35
LOC101926912	3.18	0.95	0.00013	0.00026	0.68	0.88	0.61	0.42	0.26	0.27	16	24	22	2	0	2
PCAT6	-3.17	0.41	1.9e-15	9.1e-15	0	0.33	0.23	2.86	1.67	1.84	6	18	10	111	72	74
KIF17	-3.17	0.83	1.9e-05	4.1e-05	0.02	0.04	0.07	0.51	0.58	0.61	1	2	3	15	19	20
THBS4	-3.17	0.85	2.6e-05	5.5e-05	0.07	0	0.06	0.56	0.63	0.54	3	0	3	17	20	17
CACNA1G	-3.16	0.52	2.4e-10	7.6e-10	0.13	0.2	0.08	1.03	1.35	1.53	5	9	3	36	45	53
FAM213A	-3.14	0.1	7.1e-216	1.6e-213	3.63	3.76	4.04	32.64	34.98	35.02	157	161	212	1134	1200	1373
AATK	-3.14	0.3	2.1e-26	2e-25	0.45	0.44	0.34	4.3	3.45	3.84	20	18	15	137	108	137
NAV3	3.14	0.72	2.5e-06	5.9e-06	0.76	0.86	0.82	0.1	0.08	0.05	28	31	35	3	2	2
LOC102723771	-3.14	0.79	8.8e-06	1.9e-05	0.65	0.41	0.65	1.6	1.94	1.48	6	0	3	42	14	21
RP11-696N14.1	-3.14	0.9	6.7e-05	0.00014	0.08	0.07	0.04	0.61	0.59	0.6	2	1	2	14	16	16
NNT	-3.13	0.12	6.8e-155	8.6e-153	2.93	2.69	2.78	25.77	25.41	25.26	114	102	122	755	745	848
TFF1	3.13	0.21	5.8e-52	1.3e-50	5.68	5.51	5.23	0.76	0.68	0.45	364	371	393	41	32	27
DISP2	-3.13	0.24	4e-40	6.4e-39	0.73	0.59	0.67	6.55	5.46	6.21	30	24	30	205	170	217
FAM78B	-3.13	0.31	3.4e-25	2.9e-24	0.33	0.26	0.41	4.22	3.47	3.76	15	12	24	124	105	136
PRRT3	-3.13	0.34	1.5e-21	1.1e-20	0.57	0.39	0.39	3.38	3.24	3.14	16	9	16	99	94	102
CYP27C1	-3.13	0.9	7e-05	0.00014	0.05	0.05	0.03	0.39	0.44	0.24	2	2	1	15	16	15
NPB	-3.13	1.06	0.00022	0.00042	0.35	0	0.44	1.92	1.81	2.65	10	0	13	70	55	100
TMEM232	-3.1	1	0.00027	0.00051	0.05	0.03	0.06	0.51	0.45	0.48	1	1	2	13	13	12
[truncated: 13,501 more rows]

## Sheet: A375
Gene_ID	log2FoldChange	lfcSE	pvalue	padj	A375 Lamin A KO Rep 1 TPM	A375 Lamin A KO Rep 2 TPM	A375 Lamin A KO Rep 3 TPM	A375 WT Rep 1 TPM	A375 WT Rep 2 TPM	A375 WT Rep 3 TPM	A375 Lamin A KO Rep 1 counts	A375 Lamin A KO Rep 2 counts	A375 Lamin A KO Rep 3 counts	A375 WT Rep 1 counts	A375 WT Rep 2 counts	A375 WT Rep 3 counts
SOX10	-14.99	3.46	6e-30	2e-28	0	0	0	45.86	41.29	47.31	0	0	0	2028	2135	1557
SSX2B	-13.52	3.3	2.2e-24	5.5e-23	0.68	0.63	1	14.25	13.33	14.48	0	0	0	740	732	788
ANKRD30A	-12.14	3.16	5.9e-20	1.1e-18	0	0	0.01	10.5	9.23	11.94	0	0	0	329	348	297
LOC102724258	10.32	3.04	9.4e-11	8.3e-10	0.2	0.21	0.3	0.05	0.05	0	94	97	202	0	0	0
LOC102723828	-10.14	2.94	4.9e-14	5.8e-13	0	0	0	2.15	2.62	2.94	0	0	0	100	95	96
ZNF667-AS1	-9.86	2.91	2.2e-13	2.5e-12	0	0	0	1.58	1.73	2.05	0	0	0	86	92	72
LOC102724509	-9.58	2.9	3.1e-12	3.2e-11	0	0	0	8.21	5.34	9.59	0	0	0	67	52	87
LINC00993	-9.5	2.88	3.9e-12	3.9e-11	0	0	0	2.8	2.27	3.19	0	0	0	99	65	42
WBSCR17	9.02	2.75	1.9e-11	1.8e-10	1.86	1.59	1.6	0	0	0	105	51	41	0	0	0
SNAR-C1	9.02	3.41	1.1e-05	5.1e-05	0.02	0.01	0.08	0	0	0	29	29	174	0	0	0
S100P	-8.92	2.81	5.6e-11	5e-10	0	0	0	0.74	0.58	0.8	0	0	0	50	56	40
CA12	-8.85	1.3	1.8e-14	2.2e-13	0.02	0	0	4.25	4.22	5.18	1	0	0	176	215	168
HILS1	-8.57	2.79	4.9e-10	4.1e-09	0	0	0	0.92	0.93	0.58	0	0	0	45	54	24
FLJ26245	-8.52	0.35	5e-133	1.7e-130	0.16	0.07	0.27	48.37	42.49	49.19	7	2	9	2181	2272	1684
POU4F1	-8.43	2.77	9.1e-10	7.3e-09	0	0	0	0.76	0.89	0.97	0	0	0	32	43	35
SHISA2	-8.23	0.71	7.5e-30	2.5e-28	0.05	0.05	0.01	9.15	8.62	10.71	2	2	0	394	439	358
HLA-DQA2	-8.16	2.75	4.1e-09	3e-08	0	0	0	0.59	1.26	0.99	0	0	0	24	42	30
APCDD1L	-8.02	2.73	7.7e-09	5.5e-08	0	0	0	0.78	0.76	0.68	0	0	0	31	39	20
LOC101927633	8.01	2.71	1.9e-08	1.3e-07	0.37	0.75	0.7	0	0.12	0.25	17	47	34	0	0	0
LOC101928517	-7.87	2.72	1.4e-08	9.8e-08	0	0	0	1.06	1.03	1.09	0	0	0	29	31	22
UGT2B7	-7.87	2.72	1.8e-08	1.2e-07	0	0	0	0.74	0.69	0.54	0	0	0	28	39	17
SLITRK1	-7.85	0.64	2.5e-33	9.7e-32	0.04	0.01	0.04	8.65	8.6	9.93	3	1	1	372	437	325
HLA-DQB2	-7.62	2.72	8.5e-08	5.2e-07	0	0	0	1.18	0.64	1.02	0	0	0	28	15	27
MT1F	-7.61	2.74	1.4e-07	8.4e-07	0	0	0	0.13	0.27	0.47	0	0	0	11	25	34
FABP7	-7.6	2.73	1.2e-07	7.1e-07	0	0	0	0.77	0.12	0.37	0	0	0	38	14	19
TLR2	-7.53	2.7	9.4e-08	5.7e-07	0	0	0	0.43	0.38	0.79	0	0	0	19	22	26
CYTL1	7.47	2.65	1.3e-07	7.6e-07	0.85	0.45	0.33	0	0	0	61	18	12	0	0	0
ART3	-7.42	2.7	1.7e-07	1e-06	0	0	0	0.61	0.39	0.76	0	0	0	24	16	23
GAS7	-7.38	0.72	5.1e-24	1.2e-22	0.03	0.02	0.02	5.54	5.44	5.93	2	1	1	226	261	185
MUC5B	-7.25	1.31	4.2e-10	3.5e-09	0.02	0	0	1.61	1.5	1.71	1	0	0	68	74	55
SERPINA3	-7.18	0.99	1.8e-12	1.9e-11	0.01	0	0	1.95	2.46	2.49	1	1	0	91	144	89
LOC101927804	7.16	2.63	3.9e-07	2.2e-06	0.84	0.72	1.01	0.02	0	0	21	31	14	0	0	0
HLA-DQB1	-7.15	1.32	9.4e-10	7.5e-09	0.03	0	0	1.6	1.97	1.75	1	0	0	47	84	55
GJB1	-7.05	1.31	1.4e-09	1.1e-08	0.01	0	0	1.29	1.1	1.21	1	0	0	64	62	47
DCAF12L2	6.82	2.59	1.1e-06	5.8e-06	0.5	0.33	0.54	0	0	0	28	13	17	0	0	0
GYPE	6.73	2.58	1.5e-06	7.8e-06	0.47	0.47	0.39	0	0	0	25	17	13	0	0	0
CLEC7A	-6.67	2.65	3.3e-06	1.6e-05	0	0	0	0.15	0.32	0.22	0	0	0	12	17	15
ZNF135	-6.62	1.32	1.5e-08	1.1e-07	0.01	0	0	1.01	1.03	1.07	1	0	0	48	54	31
HLA-DQA1	-6.61	2.67	4.9e-06	2.3e-05	0	0	0	0.46	0.5	0.76	0	0	0	14	11	17
HLA-DOA	-6.59	2.65	4.1e-06	2e-05	0	0	0.01	0.28	0.33	0.31	0	0	0	13	18	12
RP11-134O21.1	-6.59	2.66	4.6e-06	2.2e-05	0.12	0	0	0.31	0.26	0.61	0	0	0	12	14	16
ITM2A	6.52	0.37	3.7e-68	4.4e-66	11.28	12.73	13.2	0.02	0.28	0.12	739	505	472	1	12	4
AUTS2	6.51	0.5	1.9e-38	9e-37	6.18	7.24	6.89	0.06	0.04	0.11	406	288	244	2	3	4
FLJ25363	6.45	2.58	4.7e-06	2.2e-05	0.34	0.45	0.4	0.04	0.01	0	19	16	12	0	0	0
LOC102724399	6.44	2.59	5.3e-06	2.5e-05	0.15	0.19	0.34	0	0	0	17	12	17	0	0	0
LOC102724094	6.36	2.59	6.9e-06	3.2e-05	1.71	0.69	2.88	0.75	0.19	0.33	15	15	14	0	0	0
PPP1R1B	-6.29	2.64	1.3e-05	5.6e-05	0	0	0	0.25	0.18	0.25	0	0	0	11	14	12
LOC101927727	-6.27	2.66	1.6e-05	7e-05	0	0	0	0.23	0.18	0.4	0	0	0	10	11	15
EPGN	-6.25	0.44	1.1e-46	6.8e-45	0.14	0.19	0.11	6.27	5.59	7.81	5	5	3	295	325	308
MID2	-6.11	0.75	2.9e-16	4.1e-15	0.02	0.07	0.03	2.4	2.12	2.46	1	2	1	103	106	80
FLNC	-6.04	0.75	9.3e-16	1.3e-14	0.04	0.02	0.05	2.19	2.19	2.35	2	1	1	91	110	73
WISP3	-6	0.76	3.7e-15	4.9e-14	0.03	0.03	0	1.94	1.51	2.18	3	1	0	93	85	82
PLP1	-5.99	0.75	1.5e-15	2.1e-14	0.02	0.03	0.07	1.89	2.12	2.35	1	1	2	81	108	78
EXTL1	-5.98	0.76	3.7e-15	4.9e-14	0.06	0.04	0	2.27	2.37	2.12	3	1	0	94	109	61
LOC102723854	-5.96	0.76	3e-15	4e-14	0	0	0	2.58	2.14	2.18	0	4	0	99	103	64
NTS	-5.87	1.03	1e-08	7.3e-08	0	0	0	1.02	0.76	1.01	0	1	1	54	45	40
FOXA2	5.83	0.68	8.1e-18	1.3e-16	2.2	2.2	2.22	0.03	0.03	0	166	98	84	1	3	1
CACNA2D4	5.83	1.34	5.4e-07	3e-06	1.06	0.96	0.85	0.03	0	0.04	53	26	23	0	0	1
WNT5B	-5.8	1.37	9.7e-07	5.1e-06	0.01	0	0	0.75	0.41	0.6	1	0	0	32	23	24
MYRIP	5.78	1.35	7.7e-07	4.1e-06	0.74	0.85	0.54	0	0	0.01	45	31	20	1	0	0
UGT3A2	5.74	1.02	1.9e-08	1.3e-07	1.23	1.15	1.22	0	0	0.08	75	43	37	0	0	2
GABRG3	5.68	1.36	1.2e-06	6.3e-06	0.73	0.49	0.66	0	0	0	48	18	27	0	0	1
OPRD1	-5.67	0.69	1.4e-16	2.1e-15	0.03	0	0.08	2.34	2.28	2.69	2	1	2	88	94	78
SDR42E1	-5.67	0.87	7.7e-11	6.9e-10	0.04	0	0	1.37	1.38	1.37	2	1	0	57	70	41
FLT1	-5.63	1.05	7.5e-08	4.6e-07	0.01	0	0	0.61	0.77	0.97	2	0	0	35	47	34
S100B	-5.54	0.78	1.4e-12	1.4e-11	0.07	0	0	1.21	1.39	1.64	4	0	0	58	79	55
NETO1	5.53	0.2	5.6e-170	3e-167	18.55	18.05	17.33	0.5	0.51	0.54	1566	972	836	29	25	12
LOC93432	-5.48	1.38	2.9e-06	1.4e-05	0	0.03	0	0.58	0.66	0.64	0	1	0	25	28	16
HLA-DRA	-5.45	0.13	0	0	1.08	1.4	1	45.18	43.07	50.77	72	54	37	2166	2463	1888
DNAH9	-5.42	1.43	7e-06	3.3e-05	0.01	0.01	0.01	0.13	0.17	0.28	1	0	0	15	18	29
EXOC3L2	-5.41	0.89	1.1e-09	8.7e-09	0	0	0	1.11	0.96	1.25	3	0	0	48	54	37
LOC101060026	5.41	1.04	1.9e-07	1.1e-06	1.15	1.1	0.76	0.01	0	0.04	51	36	33	0	2	0
NES	-5.36	0.17	4.5e-220	3.9e-217	0.74	0.64	0.66	27.52	26.62	30.05	48	25	23	1223	1386	1005
SULT1B1	5.35	0.15	6.3e-281	8e-278	42.46	44.13	45.25	0.82	0.91	1.59	2518	1699	1430	42	47	38
LOC645638	-5.35	0.54	1e-23	2.5e-22	0.11	0.24	0	4.36	3.72	3.93	3	6	0	122	143	98
ASS1	-5.34	0.15	1.6e-265	1.8e-262	1.04	0.84	0.54	32.67	33.45	33.22	72	41	19	1636	1993	1267
POF1B	5.31	0.6	4.8e-19	8.5e-18	2.48	2.57	2.76	0.04	0.05	0.01	149	96	84	2	5	0
ZNF415	-5.31	0.65	1.4e-16	2.1e-15	0.03	0.02	0.09	1.98	1.73	1.98	3	2	1	87	98	59
GJA5	-5.29	0.9	1.8e-09	1.4e-08	0.01	0.03	0	1.38	1.02	0.81	1	1	1	56	53	27
NPIPA3	-5.23	1.27	2.7e-06	1.4e-05	5.92	6.28	6.71	3.87	3.4	4.33	7	0	0	154	75	60
GAGE1	-5.2	0.35	7.2e-52	5.4e-50	0.12	0.15	0.22	5.89	6.57	6.44	9	6	8	257	340	210
CNTN1	5.07	0.54	1.2e-21	2.6e-20	2.76	2.82	3.06	0.05	0.05	0.07	163	97	97	3	3	3
RTN1	5.05	0.45	1.6e-29	5.2e-28	3.59	4.02	3.52	0.1	0.08	0.17	232	152	117	4	4	5
CDH19	-5.04	0.41	1.3e-34	5.5e-33	0.11	0.12	0.12	2.54	2.29	2.53	6	5	5	185	182	139
KRT14	-5.01	0.91	1.3e-08	8.8e-08	0.01	0.02	0	0.84	0.83	0.76	1	1	1	34	48	30
GAGE2A	-4.98	0.64	3.8e-16	5.4e-15	0.36	0.48	0.18	7	7.74	8.43	31	36	5	655	1052	620
DMRT1	4.98	1.07	1.6e-06	8.4e-06	0.8	0.59	0.74	0.04	0.03	0	46	23	26	1	1	0
SERPINB2	4.97	0.94	5.5e-08	3.5e-07	1.35	0.63	0.79	0	0.04	0	85	23	30	0	3	0
RASD2	-4.93	0.53	1.7e-21	3.6e-20	0.05	0.09	0.08	2.02	2.38	2.42	4	3	3	91	128	84
SIM2	-4.87	0.81	4.9e-10	4.1e-09	0.02	0	0.03	0.99	1.08	1.35	1	2	1	37	53	40
KRT6B	-4.85	1.43	3.4e-05	0.00014	0	0.01	0	0.43	0.32	0.41	0	1	0	18	16	14
SORCS3	4.84	0.46	2e-26	5.4e-25	3.63	3.61	3.53	0.12	0.14	0.09	207	126	100	4	6	3
CSF3	-4.83	0.94	9e-08	5.5e-07	0	0	0	0.73	0.86	0.62	2	0	1	33	48	20
CADM3	-4.82	1.45	5.2e-05	0.00021	0	0.01	0	0.34	0.24	0.42	1	0	0	17	13	15
PLCXD3	4.72	0.8	1.5e-09	1.2e-08	0.99	1.13	1.11	0.04	0.05	0.01	60	41	36	1	2	1
LOC101929575	-4.69	0.94	1.9e-07	1.1e-06	0.03	0.03	0	0.9	0.69	0.85	2	1	0	32	36	22
TP73	-4.65	0.44	9.4e-27	2.7e-25	0.09	0.11	0.17	2.76	2.76	3.29	5	5	5	123	138	106
B3GAT1	-4.61	0.7	8e-12	7.9e-11	0	0.05	0.03	1.5	1.13	1.02	2	2	2	64	64	31
DCC	4.54	0.24	6.2e-84	1.1e-81	11.89	12.08	11.62	0.44	0.46	0.55	657	411	338	17	21	16
HPN-AS1	-4.54	0.97	9.8e-07	5.2e-06	0	0	0	1	0.85	0.93	3	0	0	26	26	27
PDZRN3	-4.52	1.13	1.8e-05	7.7e-05	0.01	0	0.03	0.36	0.55	0.49	1	0	1	17	29	16
RTN4RL1	-4.49	0.5	4.4e-20	8.5e-19	0.1	0.15	0.09	2.25	1.86	2.29	5	4	3	97	94	75
AMPH	-4.45	0.84	2.2e-08	1.5e-07	0	0.03	0.03	1.02	0.62	0.69	1	1	2	39	40	23
IGFBP5	-4.43	0.33	5.8e-41	2.9e-39	0.19	0.24	0.21	4.76	4.04	4.6	12	8	8	206	208	156
FABP4	-4.42	0.4	3.3e-29	1.1e-27	0.1	0	0	3.09	2.69	2.35	8	4	8	156	164	98
EPHA3	-4.41	0.26	5.7e-65	6.4e-63	0.37	0.36	0.58	7.13	7.52	8.52	20	12	15	298	371	269
BTNL9	4.39	1.13	2.8e-05	0.00012	0.55	0.64	0.42	0.03	0.01	0	31	23	14	2	0	0
SVEP1	-4.38	0.2	1.2e-111	3.2e-109	0.72	0.66	0.67	13.39	13.33	15.35	42	22	21	534	635	462
ZNF716	4.38	0.28	2.6e-54	2.2e-52	6.88	6.77	7.09	0.36	0.32	0.28	411	240	233	14	16	8
BGN	-4.36	0.08	0	0	4.1	3.79	3.78	75.64	73.04	80.52	268	155	131	3484	4015	2865
CT55	4.36	0.13	1.4e-251	1.5e-248	23.6	24.28	24.94	1.23	1.18	1.43	2087	1309	1213	61	90	55
TH	-4.36	0.58	9.9e-15	1.3e-13	0.06	0.05	0.08	1.7	1.55	1.7	4	2	3	61	71	55
HRASLS	4.36	0.84	1e-08	7.2e-08	3.01	3.47	2.77	0	0.15	0.26	207	149	98	0	8	8
CHST4	4.31	0.5	1.2e-18	2.1e-17	2.13	1.99	2.11	0.1	0.1	0.08	135	75	72	5	4	3
TUBB2B	-4.3	0.4	6.7e-28	2e-26	6.86	6.22	6.6	10.88	9.28	11.32	5	11	5	132	151	123
GPR174	4.26	1.5	0.00021	0.00075	0.27	0.37	0.36	0	0	0.03	12	14	14	0	0	1
SOX5	-4.25	0.24	8.3e-72	1.1e-69	0.49	0.41	0.43	8.13	8.15	8.52	29	14	15	355	401	269
PDPN	-4.24	0.38	6.4e-30	2.2e-28	0.16	0.26	0.13	3.72	3.41	3.19	8	12	4	159	181	104
COL9A3	-4.22	0.2	2.3e-97	5e-95	0.66	0.67	0.54	10.57	11.06	11.38	42	25	17	465	588	392
RP11-669N7.2	4.22	0.51	7.9e-18	1.3e-16	19.75	19.21	20.65	1.79	0.47	0.68	1755	1006	930	100	43	25
HEPH	4.22	1.16	5.7e-05	0.00022	0.52	0.55	0.42	0.03	0.01	0	31	20	12	2	0	0
ERBB3	-4.21	0.22	3.4e-83	5.9e-81	0.46	0.39	0.51	9.37	8.36	9.72	35	16	19	406	458	329
LINC01063	4.21	0.79	1.6e-08	1.1e-07	0.44	0.68	0.74	0.12	0.21	0.08	52	60	26	0	6	0
EMILIN3	4.21	0.85	2e-07	1.1e-06	0.8	0.72	0.63	0.04	0.07	0	51	29	22	1	3	0
CD40	-4.2	0.31	2e-43	1.1e-41	0.2	0.19	0.26	4.96	4.32	5.11	15	8	12	208	228	170
RCN3	-4.2	0.35	7.3e-34	2.9e-32	0.21	0.22	0.11	3.58	2.95	3.35	11	10	6	177	171	125
FBLN1	-4.18	0.24	7.6e-71	9.8e-69	0.57	0.38	0.31	8.31	7.23	8.25	36	15	12	371	392	285
AKR1C2	-4.16	0.25	1e-60	1e-58	0.54	0.51	0.43	7.83	7.6	9.84	36	15	10	313	358	313
MGC2889	4.16	0.77	1.2e-08	8.5e-08	0.79	0.91	1.14	0.06	0	0.08	54	33	32	3	0	2
GPR37	-4.15	0.36	5.7e-31	2e-29	0.22	0.13	0.27	3.27	3.1	4.09	12	5	9	142	156	138
DAPK1	-4.14	0.29	3.4e-46	2.1e-44	0.28	0.36	0.3	5.14	5.05	5.55	17	13	9	211	247	186
PDE3B	4.14	0.39	6.7e-27	1.9e-25	3.27	3.82	2.86	0.18	0.17	0.2	192	138	96	7	8	6
OXGR1	-4.1	1.54	0.00035	0.0012	0	0	0	0.19	0.22	0.42	0	1	0	10	11	12
ZDHHC15	4.07	0.82	1.1e-07	6.7e-07	0.87	0.6	0.84	0.02	0.01	0.01	52	21	37	1	4	0
LOC101930484	4.06	0.45	6.5e-21	1.3e-19	44.17	45.19	44.67	2.07	2.22	3.79	2559	1918	1494	85	69	139
TSHZ3	4.05	0.45	1.4e-20	2.8e-19	2.42	2.23	2.2	0.14	0.1	0.14	150	87	76	6	5	5
NRCAM	-4.05	0.46	1.5e-19	2.8e-18	0.13	0.11	0.1	2.14	1.92	2.54	8	4	4	89	90	77
APCDD1L-AS1	-4.04	0.55	2.9e-14	3.6e-13	0.12	0.08	0.07	2.24	2.19	2.3	6	2	3	62	74	46
MSC	-4.02	0.32	7.7e-37	3.4e-35	0.3	0.34	0.27	3.9	4.46	4.07	15	10	9	166	229	134
CPZ	-4	0.53	5.1e-15	6.6e-14	0.08	0.16	0.14	1.59	1.75	1.72	4	5	3	65	84	48
TNK1	-3.98	0.62	2.2e-11	2.1e-10	0.16	0.1	0.11	1.35	1.16	1.24	6	1	2	52	59	34
CYSLTR1	-3.98	1.19	0.00011	0.00041	0	0.02	0.01	0.43	0.31	0.42	0	1	1	16	17	14
ZNF502	3.91	0.31	4.8e-38	2.2e-36	4.41	4.32	4.64	0.32	0.26	0.18	280	171	158	15	14	7
CNTN3	-3.89	1.21	0.0002	0.00071	0.02	0	0	0.43	0.27	0.48	1	0	1	17	13	13
ZNF185	3.88	0.22	2e-73	2.7e-71	9.58	9.51	9.75	0.62	0.52	0.88	592	343	317	23	26	27
LCE1E	3.87	1.19	0.0002	0.00071	0.33	0.29	0.4	0.03	0	0	28	11	13	1	1	0
GLUL	-3.85	0.27	5.4e-47	3.5e-45	0.41	0.33	0.3	4.51	4.46	4.52	31	12	10	250	278	179
CCND2	3.85	0.35	4.7e-29	1.5e-27	3.67	3.46	3.39	0.22	0.23	0.18	228	127	110	10	12	6
2024-09-14	3.83	0.73	2.1e-08	1.4e-07	0.85	0.97	0.84	0.05	0.03	0.08	51	35	26	2	2	2
LOC101927050	-3.83	1.04	9.1e-06	4.2e-05	0.86	0.67	0.62	2.61	1.85	2.95	16	7	0	126	79	146
AKR1C1	-3.82	0.13	5.9e-192	3.5e-189	2.83	2.4	2.02	32.32	35.83	32.53	198	101	71	1538	2018	1181
BTNL8	3.82	0.47	2.2e-17	3.5e-16	1.08	1.33	1.36	0.07	0.04	0.14	116	86	65	5	4	7
CELF2	3.79	0.51	1.4e-14	1.8e-13	1.6	1.77	1.73	0.05	0.09	0.13	95	64	54	3	6	4
PLXDC1	-3.78	0.53	1.5e-13	1.7e-12	0.11	0.1	0.07	0.92	0.9	1.25	7	2	4	59	59	58
CECR2	-3.78	0.91	4.1e-06	2e-05	0.03	0.04	0.02	0.51	0.43	0.67	2	1	1	21	22	22
MMP9	-3.76	0.91	3.9e-06	1.9e-05	0	0.04	0	0.55	0.42	0.48	1	2	1	27	23	17
LTF	-3.74	0.82	6e-07	3.3e-06	0.03	0	0	0.58	0.52	0.67	2	1	2	27	27	23
PPP2R2C	-3.73	1.04	4.1e-05	0.00017	0.01	0.06	0	0.41	0.41	0.48	1	2	0	18	21	14
VSTM2L	-3.72	0.85	1.5e-06	7.8e-06	0.04	0.11	0	0.6	0.43	0.66	3	2	0	29	21	24
SLC7A8	-3.7	0.62	4.4e-10	3.7e-09	0.14	0.06	0.02	1.16	0.92	0.95	7	3	0	49	49	33
KIAA1199	-3.67	0.26	2.3e-47	1.5e-45	0.47	0.43	0.55	5.2	5.41	6.06	28	14	16	221	273	194
GABRA5	3.66	0.26	3.4e-47	2.2e-45	6.48	7.25	7.61	0.65	0.36	0.58	361	259	233	26	16	19
KIF5A	-3.6	0.93	1.4e-05	6.1e-05	0.03	0.07	0	0.61	0.52	0.51	2	2	0	21	24	15
RAC2	3.59	0.12	4.7e-201	3e-198	42.73	47.49	44.37	4.2	3.97	3.42	2956	2246	1633	192	217	116
LOC102724299	3.59	0.38	7.5e-22	1.6e-20	3.08	3.95	2.65	0	0.52	0.27	236	175	134	5	30	6
LOC400743	-3.59	1.01	4.8e-05	0.00019	0.18	0.09	0.01	0.19	0.31	0.62	4	0	0	14	20	22
LIPG	-3.58	0.84	2.8e-06	1.4e-05	0.04	0.02	0.03	0.69	0.47	0.56	3	1	1	27	24	18
ASTN1	3.53	0.39	6.4e-21	1.3e-19	2.12	1.77	1.78	0.21	0.18	0.22	172	94	77	8	8	9
COL19A1	-3.53	0.68	2.1e-08	1.4e-07	0.08	0.08	0.1	0.86	0.86	0.95	4	2	2	34	37	28
MAP10	3.53	1.06	0.0001	0.00038	0.39	0.32	0.53	0.01	0.03	0.03	25	12	18	0	2	1
ADAMTS10	-3.52	0.95	2.3e-05	9.9e-05	0.03	0.05	0.04	0.68	0.41	0.59	2	1	1	26	15	16
ITGB3	-3.49	0.16	5.7e-109	1.5e-106	1.26	1.34	1.34	13.65	13.62	15.62	76	48	44	560	679	497
ISM1	3.49	0.76	5.6e-07	3.1e-06	0.71	0.64	0.62	0.09	0.01	0.1	45	27	21	3	1	2
C4BPB	3.49	0.97	3.3e-05	0.00014	0.28	0.52	0.3	0	0.02	0	21	29	14	2	2	0
MAF	-3.48	0.62	2.2e-09	1.7e-08	0.06	0.08	0.09	0.7	0.85	1.02	4	3	3	31	48	39
BRINP1	3.48	1.1	0.00018	0.00064	0.47	0.38	0.35	0.01	0.06	0	31	12	13	0	3	0
MYOCD	-3.44	0.36	5.3e-23	1.2e-21	0.29	0.22	0.25	2.68	2.4	2.92	17	7	8	111	120	96
DYNAP	3.42	0.6	1.4e-09	1.1e-08	1.48	1.07	1.45	0.09	0.17	0.12	69	34	42	3	7	1
PADI4	-3.39	0.56	7e-11	6.3e-10	0.06	0.22	0.08	1.03	1.24	1.26	3	8	3	45	67	45
CADM1	-3.38	0.21	8.5e-60	8.1e-58	0.69	0.74	0.75	6.98	7.02	8.3	43	29	24	303	353	273
PKNOX2	-3.37	1.14	0.00019	0.00068	0	0	0.07	0.43	0.28	0.39	0	0	3	18	20	11
FAM221A	3.36	0.72	3e-07	1.7e-06	0.94	0.4	0.43	0.05	0.03	0.02	63	34	16	3	4	1
ADAMTS4	-3.35	0.31	2.2e-28	6.7e-27	0.34	0.34	0.33	3.24	3.35	3.44	21	13	9	140	167	109
LMO3	3.32	0.62	7.7e-09	5.5e-08	0.94	1.01	0.96	0.13	0.07	0.06	60	38	29	5	3	2
KCNE4	-3.31	0.29	1.6e-30	5.4e-29	0.37	0.46	0.26	3.55	3.25	3.78	22	19	9	159	176	133
FOXF1	-3.3	0.27	3.5e-36	1.5e-34	0.39	0.68	0.32	4.72	4.22	4.69	27	27	11	212	225	166
RBP4	-3.29	0.19	2.1e-68	2.6e-66	0.8	0.46	0.99	7.28	6.85	7.36	58	28	42	400	445	319
MYEOV	-3.29	0.42	3.8e-16	5.4e-15	0.14	0.2	0.25	1.81	2.19	2.25	8	7	9	74	101	62
SYNGR4	-3.29	1.09	0.00013	0.00048	0.01	0.08	0	0.54	0.21	0.42	0	4	0	28	12	17
CAPS	-3.28	0.21	3.5e-54	2.9e-52	0.9	0.7	0.77	6.34	7.52	6.19	54	26	27	302	426	241
FGF13	-3.28	0.27	6.4e-35	2.6e-33	0.33	0.68	0.21	4.24	4.02	4.76	28	24	10	193	212	158
COL4A6	3.28	0.31	1.6e-26	4.3e-25	3.35	3.84	3.82	0.38	0.37	0.32	197	138	118	15	19	8
ACSM3	3.28	0.56	3.4e-10	2.9e-09	0.92	1.26	1.22	0.13	0.12	0.12	57	52	41	4	6	3
DAAM2	-3.26	0.45	5.2e-14	6.2e-13	0.14	0.19	0.1	1.55	1.51	1.5	8	7	5	67	77	49
IZUMO3	3.26	0.72	3.6e-07	2e-06	0.99	0.93	0.8	0.1	0.09	0.11	69	54	12	3	3	4
HTRA1	-3.25	0.17	2.5e-78	3.9e-76	1.14	1.04	1.35	10.24	9.83	12.14	67	43	48	457	515	418
TNFSF12	-3.25	0.84	7.1e-06	3.3e-05	0	0	0.1	0.47	0.38	0.3	2	1	3	29	31	12
LOC101927885	-3.24	0.67	1.3e-07	7.9e-07	0.22	0.08	0.14	0.68	1.2	1.29	7	2	2	20	53	36
TFF2	-3.23	0.42	8.3e-16	1.1e-14	0.28	0.23	0.19	2.23	2.73	2.27	13	5	10	76	130	59
TDRP	-3.23	1.15	0.00044	0.0015	0.03	0	0	0.39	0.25	0.5	2	0	1	19	11	10
MYL9	-3.22	0.14	2.9e-119	8.8e-117	2.36	1.82	2.84	21.63	20.56	18.71	178	80	114	1130	1315	772
DTNA	3.22	0.2	2.9e-59	2.8e-57	6.55	6.02	5.78	0.85	0.8	0.75	581	304	281	43	43	25
KRT5	-3.22	0.46	1.4e-13	1.6e-12	0.14	0.13	0.13	1.29	1.47	1.55	9	6	5	58	76	52
BARX2	3.22	0.73	7.3e-07	3.9e-06	0.67	0.69	0.78	0	0	0.16	49	27	29	1	1	6
STAC2	-3.22	1.1	0.0003	0.001	0.02	0.02	0	0.34	0.32	0.3	1	1	1	15	16	10
LYZ	-3.21	0.43	1.4e-14	1.8e-13	0.2	0.12	0.15	1.49	1.16	1.82	13	5	6	73	69	71
SPANXA2	3.2	0.09	6.9e-288	9.6e-285	88.51	93.68	96.88	13.5	13	12.02	10044	4991	4939	601	847	508
CFI	-3.2	0.39	3.7e-17	5.8e-16	0.23	0.24	0.13	2.14	1.64	1.97	17	9	4	96	89	75
PGAM2	-3.19	0.47	9.3e-13	1e-11	0.15	0.16	0.14	1.36	1.59	1.14	6	10	6	76	96	41
SLC27A2	3.19	1.08	0.00031	0.0011	0.31	0.27	0.39	0.03	0	0.03	23	11	13	1	1	1
SLCO1B3	-3.18	0.35	2.3e-21	4.8e-20	0.37	0.38	0.44	3.01	2.7	3.58	16	10	12	108	115	107
BARX1	-3.17	0.27	2.7e-32	9.9e-31	0.52	0.28	0.57	4.35	3.46	4.15	39	12	19	222	200	158
LOC100653233	3.17	0.96	8.7e-05	0.00033	0.44	0.42	0.45	0.04	0.02	0.02	26	15	15	2	1	1
MAFB	-3.15	0.18	3.4e-70	4.3e-68	1.07	0.87	0.99	8.81	8.24	9.88	72	36	35	394	440	333
LOC100132891	-3.15	0.43	3.8e-14	4.6e-13	0.15	0.13	0.17	1.73	1.38	1.59	12	5	6	71	72	56
FLRT3	-3.14	0.19	2e-62	2.1e-60	0.87	0.89	0.98	8.27	7.59	8.38	55	34	35	356	383	279
DUSP9	-3.13	0.16	6.4e-88	1.2e-85	1.4	1.41	1.18	10.71	11.37	11.81	90	55	44	488	625	414
SERPINF1	-3.13	0.6	1.2e-08	8.4e-08	0.07	0.16	0	1.09	0.82	0.78	4	7	2	52	47	26
PTGIR	-3.12	1.18	0.00051	0.0017	0.01	0.09	0	0.32	0.31	0.38	0	3	0	15	16	11
EFEMP2	-3.1	0.3	4.2e-26	1.1e-24	0.42	0.73	0.5	3.82	3.81	4.16	18	23	13	160	177	116
HLA-DMB	-3.1	0.34	3.2e-21	6.6e-20	0.33	0.19	0.31	2.64	2.68	2.56	21	9	10	106	135	85
LOC100996425	-3.1	0.73	1.7e-06	8.4e-06	0.05	0.08	0.04	0.64	0.56	0.91	3	3	2	27	24	26
BST2	-3.09	0.41	8.3e-15	1.1e-13	0.33	0.18	0.08	1.6	1.63	1.71	22	7	3	84	104	66
LOC728715	-3.07	0.12	1.8e-143	7.1e-141	3.65	3.5	3.39	24.96	24.5	30.46	187	98	90	982	1047	833
MKX	-3.06	0.65	2e-07	1.2e-06	0.05	0.13	0.1	0.76	0.72	0.81	3	4	3	33	34	26
C6orf52	3.05	0.74	1.5e-06	7.7e-06	3.02	3.83	3.16	0.28	0.19	0.39	231	163	119	15	4	23
GDF15	3.04	0.06	0	0	145.8	150.78	150.5	16.46	15.98	18.9	10460	6486	5784	825	955	736
TCF7L1	-3.03	0.61	5.1e-08	3.2e-07	0.1	0.09	0	0.84	0.58	0.91	8	4	1	38	35	35
FN1	-3	0.06	0	0	16.64	17.26	17.56	130.1	123.98	142.49	1007	640	570	5503	6175	4562
RUNX3	-2.99	0.11	3.7e-157	1.8e-154	2.9	2.85	2.85	21.98	22.63	22.47	195	118	103	1027	1233	783
VANGL2	-2.99	0.35	1.9e-18	3.3e-17	0.33	0.27	0.27	2.29	2.05	2.6	20	9	9	94	104	87
SLC22A18AS	-2.99	0.37	3e-17	4.7e-16	0.23	0.29	0.43	2.09	2.64	1.82	15	9	14	99	138	66
CIDEC	-2.98	0.95	0.00014	0.00053	0	0.04	0	0.21	0.44	0.51	3	2	0	13	18	18
SSTR1	-2.97	0.21	1.7e-45	1e-43	0.79	0.72	0.89	6.25	5.49	6.8	48	28	31	271	283	229
CYGB	-2.97	0.58	1.6e-08	1.1e-07	0.08	0.17	0.07	0.82	1.01	0.93	5	8	2	34	57	36
GABRA6	2.96	0.4	6e-15	7.7e-14	2.2	2.52	2.43	0.4	0.18	0.28	116	90	73	16	7	8
CCDC120	-2.95	0.33	2.6e-20	5.2e-19	0.28	0.33	0.28	2.42	2.4	2.51	17	13	12	107	124	85
CTNND2	2.95	0.4	1.4e-14	1.8e-13	1.86	1.77	1.62	0.22	0.22	0.18	120	69	58	10	10	7
PDE9A	-2.95	0.46	2.2e-11	2.1e-10	0.17	0.16	0.13	1.34	1.33	1.71	13	8	2	57	66	50
KCNJ4	-2.93	0.55	8e-09	5.8e-08	0.11	0.13	0.14	0.8	1.11	0.89	5	5	5	39	55	30
LOC102723996	-2.93	0.62	1.4e-07	8.5e-07	0.13	0.12	0.14	0.65	0.7	0.53	5	5	2	35	41	24
NEDD9	-2.92	0.18	5.9e-61	5.9e-59	1.06	1.15	0.89	8.2	7.85	8.34	74	48	34	395	412	288
AC002480.3	-2.92	0.4	3.7e-14	4.5e-13	0.48	0.21	0.23	2.55	1.76	2.41	22	6	6	90	81	69
CKMT1A	2.91	0.82	2.1e-05	8.9e-05	0.83	0.7	0.93	0.33	0.31	0.36	31	23	33	2	0	6
CA9	-2.9	0.14	3.1e-91	5.8e-89	1.31	1.16	1.06	10.64	11.76	11.56	133	70	58	579	729	479
AMOT	-2.9	0.37	3.4e-16	4.9e-15	0.25	0.18	0.44	2.35	1.79	2.4	16	7	14	98	92	79
B3GALT2	-2.9	1.05	0.00042	0.0014	0.03	0.03	0	0.31	0.26	0.39	2	2	0	13	15	13
MEGF10	2.89	0.54	5.4e-09	4e-08	1.13	1.16	1.11	0.16	0.09	0.11	65	41	33	6	5	4
PELI2	-2.87	0.51	1.1e-09	8.8e-09	0.12	0.17	0.14	1.24	1.01	1.01	7	6	5	51	54	33
MTMR8	2.87	0.82	3.8e-05	0.00016	0.55	0.8	0.49	0.1	0.07	0.03	31	27	14	4	3	0
FAM155B	2.85	0.31	5.4e-21	1.1e-19	2.91	2.77	3.02	0.28	0.39	0.42	186	103	100	13	20	14
SDC3	-2.84	0.15	3.3e-80	5.3e-78	1.73	1.57	1.69	11.14	11.25	12.49	110	59	57	484	584	415
LOXL1-AS1	-2.84	0.38	3.2e-15	4.2e-14	0.23	0.18	0.32	2.03	1.81	2.59	13	9	14	85	91	79
RASSF9	-2.83	0.65	1.2e-06	6.4e-06	0.16	0	0.11	0.71	0.73	0.75	10	1	2	33	39	24
ANKRD20A5P	2.83	0.79	2.6e-05	0.00011	0.97	0.96	0.91	0.14	0.06	0.08	34	20	18	4	1	2
MAGEA1	-2.81	0.07	0	0	7.97	8.45	8	53.47	52.4	53.97	499	334	281	2440	2853	1928
SSX2	-2.81	0.39	5.9e-14	7e-13	0.71	0.62	1.02	14.28	13.57	14.7	91	56	74	618	762	252
IL6	-2.8	0.12	6.6e-121	2.1e-118	2.64	3.07	2.92	18.82	19.03	18.97	174	134	106	882	1090	711
PTGES	-2.8	0.16	1.3e-71	1.7e-69	1.55	1.82	1.39	9.76	10.61	11.94	105	76	50	467	579	433
NOX5	-2.8	0.4	3.3e-13	3.7e-12	0.32	0.31	0.25	2.05	1.74	1.95	16	8	6	71	77	55
EPHB6	2.8	0.42	1.3e-12	1.4e-11	2.6	2.24	1.62	0.18	0.23	0.34	138	77	48	6	15	10
AKR1C3	-2.79	0.09	1.6e-216	1.2e-213	7.47	6.3	7.47	44.39	47.5	51.88	532	266	293	2197	2727	1962
MDGA1	-2.79	0.58	1.1e-07	6.9e-07	0.16	0.14	0.09	0.88	1.04	0.83	16	5	2	51	90	23
FETUB	2.79	0.64	9.2e-07	4.9e-06	0.74	0.87	0.71	0.05	0.1	0.12	44	34	22	3	4	4
SYTL5	-2.78	0.19	3.1e-51	2.3e-49	1.12	1.3	1.15	7.62	7.3	8.09	64	44	35	318	346	252
ITGA11	-2.76	0.28	1.4e-24	3.6e-23	0.34	0.42	0.46	2.94	3.82	3.77	30	20	18	129	187	124
PAPPA	-2.74	0.28	1.9e-24	4.7e-23	0.63	0.53	0.61	3.56	3.32	3.96	34	16	17	145	155	120
TMEM92	-2.73	0.26	2.9e-26	7.9e-25	0.68	1.03	0.64	3.32	3.47	3.7	44	46	17	195	274	204
TENM1	2.73	0.47	4.8e-10	3.9e-09	1.53	1.4	1.2	0.19	0.16	0.17	87	48	38	8	7	6
LZTS1	-2.72	0.16	8.8e-67	1e-64	1.5	1.48	1.63	9.36	9.41	10.5	93	57	56	422	478	356
HOXC12	-2.72	0.5	6.3e-09	4.6e-08	0.26	0.24	0.25	1.6	1.42	1.36	14	6	2	53	51	38
LOC102723492	-2.71	0.46	5.3e-10	4.4e-09	0.27	0.36	0.18	1.75	1.73	2.01	20	6	3	57	64	57
SPANXA1	2.7	0.17	4.3e-61	4.3e-59	96.09	99.08	104.81	13.89	13.49	12.05	14758	11198	9614	1948	2064	1128
PLIN4	-2.7	0.2	4.2e-41	2.1e-39	0.99	1.04	1.02	5.64	6.46	6.7	58	36	33	241	323	212
FBP1	2.7	0.87	0.00014	0.00052	0.37	0.31	0.3	0.03	0.04	0	29	18	12	2	3	1
LOC102724467	2.7	0.93	0.0002	0.0007	0.54	0.59	0.87	0.16	0.25	0.18	34	20	25	8	0	0
EPHB3	-2.69	0.51	9.5e-09	6.7e-08	0.18	0.15	0.14	1.12	1.11	0.91	9	5	5	43	54	31
PDE2A	2.67	0.19	2e-45	1.2e-43	7.46	8.21	7.81	1.15	1.19	1.06	431	285	240	47	56	33
LAPTM5	-2.67	0.21	9.6e-37	4.2e-35	0.78	1.18	1	5.67	5.27	6.2	49	45	29	246	278	215
RPH3AL	-2.66	0.2	1.7e-40	8.5e-39	1.01	0.95	0.95	6.18	5.99	6.93	71	35	30	262	295	229
DHRS9	-2.64	0.54	7.2e-08	4.5e-07	0.11	0.26	0.13	0.94	0.65	1.2	9	7	4	41	35	50
CFB	-2.64	0.91	0.0002	0.00072	0.05	0.13	0.09	0.58	0.46	0.32	1	3	2	21	20	11
RP11-346D6.6	2.63	0.17	5e-53	4e-51	14.33	12.58	12.98	1.9	2.04	2.06	767	414	320	64	94	56
BNC1	2.63	0.18	4.8e-51	3.4e-49	9.59	10.68	8.53	1.44	1.44	1.52	583	394	276	60	73	49
C3	-2.63	0.18	7.1e-50	4.9e-48	1.27	1.22	1.25	7.36	7.65	8.27	79	45	42	308	379	265
LINC00520	2.63	0.56	2e-07	1.1e-06	1.29	1.31	1.02	0.23	0.15	0.18	60	35	29	6	8	2
CHRNA7	2.62	0.36	4.5e-14	5.4e-13	2.06	1.98	1.81	0.36	0.54	0.33	160	93	73	12	27	7
UNC5D	2.62	0.44	2.2e-10	1.9e-09	1.44	1.63	1.28	0.23	0.22	0.2	88	58	40	9	10	6
COL1A1	-2.59	0.31	8e-18	1.3e-16	0.43	0.44	0.45	2.53	2.75	2.6	25	16	13	105	129	79
AFAP1L2	-2.59	0.35	8.5e-15	1.1e-13	0.33	0.32	0.31	1.87	1.73	1.84	18	13	11	84	100	65
ANKLE1	-2.58	0.17	5.1e-51	3.7e-49	1.3	1.59	1.57	8.69	7.7	8.34	78	53	50	354	379	277
GAL	-2.58	0.18	1.6e-48	1.1e-46	1.2	1.32	1.71	9.03	8.47	7.03	94	63	71	454	552	297
SSX1	-2.58	0.29	1.5e-20	2.9e-19	0.47	0.37	0.49	3	2.35	2.87	33	16	19	142	131	111
GSC	-2.58	0.54	1.6e-07	9.5e-07	0.2	0.09	0.12	0.83	1.51	1.15	16	3	5	37	80	31
CHRNA9	-2.58	0.61	1.9e-06	9.8e-06	0.14	0.11	0.12	0.78	0.82	1.05	8	3	3	26	39	25
AKR1B10	-2.57	0.23	1e-29	3.4e-28	1.57	0.75	1.46	7.45	7.07	7.15	94	25	52	324	374	238
VAT1L	2.57	0.39	5e-12	5e-11	1.74	2.11	1.59	0.19	0.26	0.32	106	74	52	8	15	10
HSPB3	-2.57	0.91	0.00026	0.00091	0.04	0.05	0.04	0.2	0.31	0.36	2	2	2	13	21	14
LOC101929759	2.57	1.04	0.00078	0.0025	0.51	0.42	0.39	0.07	0.05	0	31	11	11	4	1	0
ACP5	-2.56	0.11	1.1e-120	3.5e-118	3.49	4.29	4.25	21.48	20.66	23.72	234	180	152	1029	1201	873
DSP	-2.56	0.14	1e-74	1.4e-72	2.01	2.13	2.17	12.03	10.61	11.92	126	87	67	525	593	411
ZNF818P	-2.56	0.41	2.6e-11	2.4e-10	0.29	0.24	0.19	1.54	1.29	1.48	16	9	7	69	67	49
TP53I11	-2.55	0.64	4.5e-06	2.2e-05	0.09	0.07	0.14	0.5	0.68	0.85	5	3	5	23	32	30
HIST1H2BE	-2.55	0.68	1.1e-05	4.9e-05	0.07	0.95	0.17	0.93	0.45	0.63	11	0	6	54	31	23
TENM2	-2.54	0.19	4.6e-42	2.4e-40	1.1	1.14	1.13	6.4	6.11	6.85	72	43	37	281	304	234
PHACTR1	-2.54	0.37	4.5e-13	4.9e-12	0.24	0.4	0.37	1.92	1.66	1.97	14	14	11	78	84	65
OBSCN	-2.54	0.44	4.9e-10	4.1e-09	0.19	0.25	0.23	1.26	1.18	1.37	12	8	7	54	61	43
SORCS2	-2.53	0.92	0.00035	0.0012	0.06	0.05	0.07	0.38	0.36	0.45	3	1	2	15	19	12
LOC100506797	2.53	0.94	0.00039	0.0013	0.53	0.29	0.37	0	0.18	0	54	21	16	0	10	0
KDR	-2.52	0.44	8.6e-10	6.9e-09	0.2	0.16	0.22	1.18	1.21	1.31	13	7	7	50	61	44
SOX2	-2.51	0.4	1.6e-11	1.6e-10	0.21	0.5	0.16	1.5	1.46	1.92	15	19	6	73	85	69
OR6C70	-2.51	0.79	7.7e-05	0.0003	0.19	0.14	0.07	0.67	0.33	1.05	5	4	2	19	15	37
OPLAH	-2.51	0.8	0.0001	0.00039	0.06	0.08	0.09	0.51	0.66	0.52	3	2	3	19	26	13
RGS4	2.5	0.07	3.4e-279	4e-276	71.26	80.9	77.77	12.03	11.65	12.77	4335	2905	2550	534	621	437
SPANXD	-2.5	0.23	7.8e-29	2.4e-27	3.12	3.16	3.67	7.68	6.15	5.21	87	51	44	418	379	186
SOX11	-2.5	0.39	7.1e-12	7e-11	0.26	0.31	0.26	1.65	1.33	1.9	16	11	10	72	68	65
SLCO5A1	2.49	0.4	5.4e-11	4.9e-10	1.78	1.76	1.58	0.32	0.18	0.26	107	59	51	14	9	9
FXYD3	-2.47	0.38	8.4e-12	8.2e-11	0.26	0.33	0.39	1.87	1.75	1.54	20	12	8	79	93	47
TTYH2	-2.47	0.4	2.9e-11	2.7e-10	0.33	0.22	0.35	1.65	1.5	1.69	17	7	12	71	71	55
PPFIBP2	2.47	0.58	1.5e-06	7.6e-06	0.98	0.63	0.81	0.12	0.09	0.23	61	24	34	5	4	7
ZBTB46	-2.46	0.32	1.9e-15	2.6e-14	0.7	0.35	0.93	2.11	1.98	3.23	32	11	22	95	146	103
NELL2	2.45	0.39	1.9e-11	1.8e-10	1.77	1.54	1.6	0.24	0.22	0.35	106	57	59	11	12	11
AMBP	-2.45	0.52	2.1e-07	1.2e-06	0.25	0.07	0.08	1.05	0.89	1.01	18	4	3	46	49	38
CD22	2.44	0.16	3.6e-52	2.7e-50	9.41	10.5	9.79	1.77	1.79	1.87	549	371	319	72	83	53
CYP4V2	2.43	0.14	1.3e-66	1.6e-64	12.07	12.59	13.01	2.23	2.16	2.16	743	447	430	93	110	70
EDNRB	-2.43	0.27	5.3e-21	1.1e-19	0.59	0.82	0.62	3.54	3.28	3.76	33	27	19	143	153	112
NDP	2.43	0.35	4.6e-13	5.1e-12	2.02	1.74	2.3	0.39	0.38	0.27	132	65	79	15	19	10
SIX2	-2.43	0.63	5.9e-06	2.8e-05	0.08	0.08	0.18	0.53	0.72	0.88	5	3	7	24	37	31
C11orf70	2.42	0.4	7e-11	6.3e-10	1.53	1.25	1.61	0.26	0.35	0.3	128	82	48	8	20	12
TNFSF13	-2.42	0.46	1.4e-08	9.4e-08	0.12	0.27	0.2	1.04	0.96	1.1	13	9	5	60	53	34
LTB	-2.42	0.83	0.00017	0.0006	0.05	0	0	0.24	0.42	0.52	4	0	6	16	26	26
CD74	-2.41	0.05	0	0	31.88	28.84	30.8	153.71	152.99	163.78	2250	1227	1171	7507	8806	6126
OLFML3	-2.41	0.26	6.3e-22	1.4e-20	0.71	0.42	0.52	3.13	3.33	3.52	52	20	22	149	187	128
COLEC12	-2.41	0.3	3.7e-17	5.8e-16	0.7	0.51	0.53	2.92	2.27	3.19	42	18	16	141	119	113
C5orf63	2.41	0.49	6.7e-08	4.2e-07	1.35	1.18	1.38	0.27	0.17	0.11	80	37	46	13	9	3
BMPER	2.41	0.6	4.5e-06	2.2e-05	0.58	0.63	0.8	0.09	0.09	0.16	45	25	27	4	6	4
SUSD2	-2.4	0.14	1.6e-62	1.6e-60	2.25	1.99	2.3	11.26	10.94	10.72	140	77	75	489	577	361
TAGLN	-2.4	0.23	2.6e-26	7.1e-25	0.75	1.16	1.07	4.87	3.54	5.29	50	44	39	246	218	203
EFNB3	-2.4	0.36	3e-12	3.1e-11	0.3	0.34	0.31	1.66	1.66	1.58	20	12	10	73	88	56
UCP2	-2.39	0.11	1.5e-104	3.7e-102	4.87	4.25	5.63	24.19	24.53	24.63	315	163	191	1086	1324	827
CHST6	-2.39	0.52	2.4e-07	1.4e-06	0.18	0.13	0.19	0.98	0.96	1.04	10	4	7	39	42	34
KRT75	-2.39	0.62	8.2e-06	3.8e-05	0.22	0.13	0.02	0.64	0.76	0.72	11	5	1	27	42	25
CIITA	-2.38	0.2	8.1e-33	3.1e-31	1.21	1.23	0.96	5.51	5.49	5.96	69	41	31	232	260	187
LOC102723603	2.38	0.46	1.2e-08	8.3e-08	1.12	1.1	1.13	0.26	0.24	0.26	64	61	62	6	14	11
SUSD4	2.38	0.78	0.00014	0.0005	0.53	0.46	0.33	0.09	0.03	0.07	38	20	13	5	2	2
C1QL1	-2.37	0.21	1.8e-30	6.1e-29	0.9	0.71	0.88	4.07	3.75	4.46	64	35	32	216	233	178
NPY4R	-2.37	0.5	1e-07	6.2e-07	0.18	0.28	0.35	1.27	1.24	1.39	6	13	12	62	50	64
CPLX1	2.37	0.76	0.00011	0.00042	0.7	0.5	0.34	0.09	0.06	0.08	47	20	12	5	3	2
CD52	-2.37	0.92	0.00041	0.0013	0	0.08	0.15	0.22	0.11	0.38	0	4	4	21	16	23
TMEFF2	2.36	0.29	4e-17	6.1e-16	2.65	2.62	2.51	0.32	0.54	0.52	168	112	91	19	24	20
ITGA1	-2.35	0.1	3.3e-116	9.6e-114	5.5	5.54	6.57	28.71	25.75	30.97	320	194	203	1164	1231	963
GALNT18	2.35	0.13	2.2e-76	3.3e-74	16.32	15.04	15.05	2.61	2.94	3.2	1042	584	518	116	147	113
SERPINB7	2.34	0.06	0	0	111.92	118.47	121.96	20.72	21.07	24.19	7398	4715	4298	1004	1135	842
SORL1	2.34	0.25	4.9e-22	1.1e-20	3.72	3.96	3.98	0.76	0.63	0.79	221	141	125	29	32	24
SBSN	-2.34	0.33	5.8e-14	6.8e-13	0.31	0.24	0.11	1.54	1.15	1.78	28	17	12	92	94	88
UNC13A	2.34	0.35	1.2e-12	1.2e-11	2.3	2	2.07	0.29	0.45	0.36	137	72	65	13	21	12
IL24	2.33	0.09	2e-165	1e-162	39.01	43.6	44.9	8.01	7.55	8.89	2408	1588	1461	343	389	265
SYT5	-2.33	0.36	4e-12	4e-11	0.33	0.37	0.28	1.39	1.46	1.7	20	14	12	76	79	70
OR51B5	2.32	0.05	0	0	262.07	256.58	266.77	54.55	51.68	59.11	13109	7425	6859	1738	1888	1345
MCTP2	-2.32	0.36	4e-12	4.1e-11	0.31	0.31	0.62	1.55	1.36	1.33	19	11	19	87	96	64
GAS1	-2.32	0.5	2.1e-07	1.2e-06	0.16	0.19	0.13	0.88	0.79	1.1	10	8	5	40	43	36
FAM167B	-2.32	0.55	1e-06	5.4e-06	0.17	0.34	0.34	0.7	1.39	1.58	5	11	12	34	80	50
MYH16	2.31	0.26	1.1e-19	2.1e-18	3.84	3.95	3.46	0.59	0.84	0.68	248	147	113	25	44	21
ATP6V0D2	2.31	0.82	0.00027	0.00094	0.47	0.48	0.43	0.08	0.01	0.1	29	17	16	3	1	4
MIA	-2.29	0.09	1.1e-141	4.2e-139	6.38	6.72	4.56	21.9	20.99	17.8	590	394	353	2073	2572	1492
WNT7B	-2.29	0.26	1.9e-20	3.7e-19	0.54	0.73	0.76	3.15	3.52	3.56	37	29	27	138	182	121
IL17D	2.29	0.35	7.7e-12	7.5e-11	1.04	1.1	1.32	0.24	0.19	0.27	114	70	82	18	14	15
KIAA1644	-2.29	0.56	2.7e-06	1.3e-05	0.14	0.22	0.1	0.7	0.8	0.92	8	8	3	31	40	29
BEST3	2.28	0.38	2e-10	1.7e-09	1.78	2.36	1.57	0.44	0.31	0.37	101	78	50	17	13	10
ZNF439	-2.28	0.47	7.9e-08	4.9e-07	0.23	0.2	0.24	1.24	1.39	0.77	14	7	9	53	73	28
CXorf57	2.27	0.41	2.5e-09	1.9e-08	1.81	1.61	1.28	0.33	0.28	0.19	111	55	42	14	14	7
ARMCX1	2.27	0.67	4.7e-05	0.00019	0.63	0.61	0.52	0.06	0.16	0.09	44	22	20	3	8	2
LINC00540	2.26	0.21	1.3e-28	3.9e-27	5.32	5.15	5.84	1.02	0.89	1.35	339	203	199	47	45	45
LRP1B	-2.26	0.97	0.0011	0.0033	0.05	0.05	0.03	0.31	0.37	0.45	3	2	1	12	16	12
ILDR2	2.24	0.18	5.4e-38	2.5e-36	6.67	6.64	6.64	1.35	1.2	1.37	463	283	249	74	68	47
LOC101928318	2.24	0.25	6.3e-21	1.3e-19	1.94	1.93	1.51	0.33	0.26	0.38	616	480	249	59	87	98
FAT3	-2.24	0.37	7.7e-11	6.9e-10	0.36	0.36	0.29	1.77	1.56	1.89	22	12	10	70	74	58
LHX8	-2.24	0.5	6e-07	3.3e-06	0.14	0.1	0.15	0.74	0.86	0.67	11	6	6	41	45	28
LBH	-2.24	0.53	1.7e-06	8.8e-06	0.17	0.23	0.1	0.73	0.72	1.02	10	9	3	34	40	35
PRLR	2.24	0.94	0.00097	0.003	0.38	0.41	0.32	0.05	0.03	0.07	24	14	10	2	2	2
RFPL4A	2.23	0.29	1.2e-15	1.6e-14	3.46	2.96	2.97	0.64	0.52	0.71	256	127	92	21	37	27
RIPK4	-2.22	0.15	9.8e-54	8e-52	2.39	2.14	2.23	10.4	9.84	10.82	142	81	71	434	485	341
RNF157	-2.22	0.19	3.5e-32	1.3e-30	1.46	1.28	1.44	5.88	5.79	5.88	86	47	45	273	320	187
SLC1A1	-2.22	0.29	9.5e-16	1.3e-14	0.69	0.58	0.43	2.83	2.75	2.81	43	22	14	116	139	91
C15orf54	-2.22	0.3	1.1e-14	1.3e-13	0.54	0.54	0.48	2.6	2.28	2.22	34	18	16	112	117	75
GRHL3	-2.22	0.56	3.6e-06	1.8e-05	0.17	0.11	0.29	0.98	0.86	0.9	8	3	10	38	41	30
DLGAP1	2.22	0.88	0.00066	0.0021	0.37	0.38	0.3	0.08	0.07	0.06	22	16	13	3	2	2
ANXA2	2.21	0.04	0	0	1023.22	975.81	1033.09	220.16	204.79	243.82	69107	40242	37516	9876	10735	8234
SLITRK6	-2.21	0.19	1.5e-33	5.8e-32	1.19	1.4	1.42	6.35	5.83	6.55	77	51	47	264	291	204
TIE1	-2.21	0.31	5.7e-14	6.7e-13	0.51	0.55	0.35	2.77	2.42	2.52	32	19	14	104	116	70
KCNK6	-2.21	0.33	1.3e-12	1.4e-11	0.48	0.42	0.38	1.84	1.5	2.44	31	15	18	98	88	95
SPRR2D	-2.21	0.33	2.2e-12	2.3e-11	0.48	0.32	0.37	1.36	2.2	1.71	36	17	17	80	158	79
FBLN5	-2.21	0.4	3.1e-09	2.4e-08	0.26	0.31	0.28	1.34	1.44	1.24	17	11	9	58	74	41
ATOH8	-2.2	0.21	4e-27	1.2e-25	0.58	0.92	0.59	2.51	2.55	3.08	77	41	33	208	267	168
TUBA4A	-2.2	0.49	5.1e-07	2.8e-06	0.13	0.12	0.11	1.03	0.69	0.66	14	7	6	53	50	26
CCL2	-2.19	0.12	2.1e-79	3.3e-77	3.52	3.13	3.86	15.3	14.62	17.53	272	140	160	797	902	692
C1orf106	-2.19	0.15	3e-52	2.3e-50	2.33	2.07	2.04	9.57	9	9.46	156	82	73	451	514	342
LOC102724621	2.19	0.2	1.3e-28	3.9e-27	3.16	3.16	3.15	1.44	1.05	1.13	340	220	183	54	49	42
KCNJ15	-2.19	0.48	3.1e-07	1.8e-06	0.22	0.11	0.23	0.81	0.82	0.9	14	6	7	47	52	29
LOC102723733	-2.19	0.83	0.00049	0.0016	0.18	0.03	0.07	0.54	0.38	0.8	11	1	1	19	19	27
ICAM4	-2.18	0.65	4.9e-05	0.0002	0.08	0.15	0.16	0.58	0.56	0.72	5	6	3	27	27	20
NR2F1	-2.17	0.09	2.5e-142	9.7e-140	7.83	7.68	8.01	35.24	30.89	34.96	473	286	255	1494	1568	1126
SLC16A3	-2.17	0.11	1e-91	2e-89	4.22	4.61	3.98	17.23	17.7	18.1	273	177	139	809	974	659
DGAT2	-2.17	0.17	6.5e-38	3e-36	1.89	2.14	1.65	7.82	8.99	7.73	122	81	58	356	478	265
CAMK1	-2.17	0.26	1.6e-17	2.6e-16	0.92	0.75	1.04	3.21	2.95	3.93	46	23	32	141	150	138
KCNN3	-2.17	0.44	5.3e-08	3.4e-07	0.24	0.23	0.26	1.24	1.12	1.18	15	8	8	50	55	37
OLR1	-2.17	0.66	5.2e-05	0.00021	0.08	0.08	0.14	0.69	0.42	0.51	5	4	5	30	28	17
SLC38A3	-2.17	0.92	0.00088	0.0027	0.04	0.05	0.09	0.41	0.27	0.36	2	2	3	18	16	11
KRTAP4-9	-2.16	0.48	5.9e-07	3.2e-06	0.4	0.18	0.16	1.59	1.11	1.01	28	7	4	68	61	39
LOC102723569	2.16	0.49	6e-07	3.2e-06	0.93	1.08	1.12	0.11	0.14	0.23	56	42	40	6	9	10
NEURL1B	-2.16	0.91	0.00097	0.003	0.05	0.05	0.05	0.29	0.35	0.39	3	2	2	13	18	12
RHOJ	-2.15	0.35	6.6e-11	6e-10	0.48	0.3	0.55	1.95	1.87	2.38	44	10	15	91	120	76
HLA-DPA1	-2.14	0.09	9.9e-139	3.5e-136	7.2	7.91	7.9	29.21	28.85	31.73	438	285	253	1317	1553	1107
CDKN1C	-2.14	0.31	2e-13	2.3e-12	0.5	0.39	0.35	1.68	2.03	1.91	36	20	13	93	118	79
CES3	2.14	0.32	9.1e-13	9.8e-12	2.25	2.82	2.88	0.43	0.51	0.65	130	98	83	16	26	20
TESC	-2.14	0.63	3.8e-05	0.00015	0.14	0.23	0.16	1.07	0.64	0.34	8	7	6	57	40	13
TFEC	-2.13	0.49	1e-06	5.3e-06	0.33	0.12	0.24	1.23	0.99	1.11	18	4	7	48	46	34
LOC101927696	2.13	0.51	1.8e-06	9e-06	0.56	0.88	0.68	0.41	0.57	0.34	51	39	44	12	6	7
TDO2	2.13	0.88	0.00089	0.0027	0.35	0.31	0.49	0.11	0	0	22	11	20	3	4	1
TMEM98	-2.12	0.18	1.6e-34	6.5e-33	1.74	1.78	1.4	6.52	7.17	7.09	108	72	48	292	386	247
PTGER2	-2.12	0.43	5.5e-08	3.5e-07	0.24	0.27	0.32	1.24	0.94	1.7	17	9	11	54	49	57
PGR	2.12	0.72	0.0002	0.00072	0.46	0.78	0.46	0.09	0.07	0.08	30	23	15	4	4	3
COL6A2	-2.11	0.07	9e-195	5.6e-192	11.68	12.19	10.8	47.25	46.24	48.72	726	433	368	2048	2346	1620
LINC00473	-2.11	0.22	2.9e-22	6.4e-21	0.9	1	1.34	4.04	4.83	4.92	58	38	44	175	237	165
GDNF	-2.11	1.15	0.003	0.0082	0.02	0.09	0.02	0.26	0.28	0.27	2	3	0	10	15	10
SOX18	-2.1	0.21	2.1e-24	5.2e-23	1.47	1.01	1.12	5.22	5.68	4.93	104	41	43	258	313	176
LHPP	-2.1	0.27	1.9e-15	2.6e-14	0.76	0.56	0.49	3.15	2.29	2.61	49	23	20	143	136	92
MGC70870	2.1	0.37	7.6e-10	6.1e-09	1.58	2.02	1.88	0.4	0.26	0.51	93	71	58	16	14	14
LINC00882	2.1	0.46	4e-07	2.2e-06	1.3	0.9	1.1	0.16	0	0.39	79	44	40	6	18	7
P2RY6	-2.1	0.51	2.6e-06	1.3e-05	0.29	0.15	0.12	0.8	0.81	0.73	19	6	4	45	53	28
MNX1-AS1	-2.1	0.61	4.2e-05	0.00017	0.22	0	0	0.51	0.72	0.57	13	5	2	26	46	21
CLU	2.09	0.11	4.4e-80	7.2e-78	16.88	15.37	17	3.23	3.37	3.55	1194	671	647	177	207	150
ANO1	-2.09	0.18	5.6e-31	2e-29	1.55	1.52	1.41	6.11	5.96	6.94	97	56	45	249	301	227
DTX1	-2.09	0.47	7.4e-07	4e-06	0.21	0.21	0.2	0.82	0.84	1.17	14	8	6	37	47	38
LOC101927806	-2.09	1.12	0.0031	0.0084	0	0.02	0	0.2	0.19	0.22	5	1	0	11	16	10
SECTM1	-2.08	0.14	3.3e-52	2.5e-50	2.55	2.33	2.19	10.21	10.23	9.69	171	97	95	480	579	362
CDK18	-2.08	0.29	9.4e-14	1.1e-12	0.52	0.49	0.54	2.29	2.13	2.74	39	20	19	100	112	99
RXFP3	2.08	0.38	3.9e-09	2.9e-08	1.41	1.74	1.69	0.34	0.29	0.25	83	64	58	15	18	9
HOPX	2.08	0.79	0.00046	0.0015	0.24	0.31	0.24	0.03	0.08	0.09	44	17	13	1	6	4
FUOM	-2.07	0.13	3.4e-55	2.9e-53	3.39	4.48	4.17	15.77	16.6	18.04	223	176	167	710	868	663
RP11-404O13.1	2.07	0.63	5.5e-05	0.00022	0.52	0.55	1.05	0.19	0.11	0.19	33	23	40	8	6	4
SPSB4	-2.07	0.9	0.0011	0.0032	0.05	0.12	0	0.45	0.3	0.45	4	5	0	19	16	15
HTRA3	-2.06	0.12	1.6e-68	2e-66	4.63	3.83	4.07	15.66	17.35	18	300	157	137	715	928	614
S1PR3	-2.06	0.22	1.1e-22	2.4e-21	1.13	1.02	1.04	4.15	4.04	4.9	70	37	35	177	211	164
GALNT5	-2.06	0.43	1.3e-07	7.8e-07	0.22	0.26	0.34	1.31	0.98	1.37	14	9	12	55	49	46
LOC102723501	2.06	0.51	3.4e-06	1.7e-05	0.52	0.81	0.4	0.08	0.19	0.07	48	46	32	8	12	5
CPN1	-2.06	0.53	5.9e-06	2.8e-05	0.38	0.17	0.36	1.64	0.63	1.39	21	5	8	64	31	46
RENBP	-2.06	0.85	0.00081	0.0025	0.09	0.2	0.04	0.4	0.66	0.6	5	6	0	16	32	13
FBXO2	-2.05	0.27	2.5e-15	3.4e-14	0.49	0.7	0.64	2.73	2.4	2.61	35	29	25	127	137	95
FAM180A	2.05	0.54	1.1e-05	4.8e-05	0.88	1.14	0.76	0.18	0.16	0.17	53	30	25	8	7	5
ANKRD20A2	2.05	0.83	0.00067	0.0021	0.36	0.35	0.4	0.11	0.14	0.08	23	24	33	0	10	4
ITGB8	-2.04	0.14	4.1e-52	3.1e-50	3.13	2.99	2.93	11.78	11.57	14.03	189	105	99	489	551	437
CDO1	-2.04	0.3	1.1e-12	1.1e-11	0.47	0.53	0.48	1.89	2.32	2.45	31	21	21	85	123	86
PLEKHB1	-2.04	0.36	7.8e-10	6.3e-09	0.32	0.33	0.4	1.53	1.15	2.05	24	15	15	73	70	74
LOC102723813	-2.04	0.51	4.2e-06	2e-05	0.04	0.04	0.05	0.08	0.08	0.09	14	4	13	34	53	48
LYPD6	-2.04	0.53	6.9e-06	3.2e-05	0.12	0.25	0.2	0.89	0.84	0.7	8	9	6	39	41	25
FAM66B	2.04	0.86	0.00085	0.0026	0.75	0.62	0.68	0.08	0.19	0.18	26	23	11	4	1	4
ADAMTSL4	-2.03	0.15	7.4e-42	3.9e-40	2.6	2.34	2.4	10.43	11.23	10.52	149	79	70	378	435	303
IL17RD	-2.03	0.22	1.2e-20	2.4e-19	0.87	0.92	0.87	3.98	3.66	4.39	61	33	35	167	188	139
B3GNT7	-2.03	0.23	3.5e-20	6.8e-19	0.82	1.24	1.03	3.85	4.2	4.18	54	48	36	170	229	147
SH3PXD2A-AS1	-2.03	0.34	1.6e-10	1.4e-09	0.46	0.54	0.43	1.82	1.82	2.02	26	17	13	68	91	65
C3orf70	-2.03	0.37	1.8e-09	1.4e-08	0.3	0.44	0.45	1.64	1.54	1.58	18	16	14	69	77	53
ARL14	2.03	0.4	2.8e-08	1.8e-07	1.7	1.45	1.64	0.59	0.3	0.11	125	71	58	28	18	6
TMEM108	-2.03	0.72	0.00026	0.0009	0.09	0.09	0.08	0.62	0.52	0.34	6	4	3	28	25	12
VAX1	-2.03	0.74	0.00031	0.0011	0.05	0.11	0.11	0.55	0.32	0.53	3	5	4	24	19	19
LINC00243	-2.03	0.85	0.00084	0.0026	0.07	0.04	0.07	0.31	0.38	0.44	4	2	3	13	18	17
CADM4	-2.02	0.1	4.2e-89	7.9e-87	5.34	5.1	5.92	20.34	21.43	22.41	343	218	212	943	1191	785
ZNF571-AS1	2.02	0.35	5.8e-10	4.7e-09	2.01	2.03	2.11	0.53	0.39	0.5	113	75	62	22	14	16
SYTL1	-2.02	0.59	4.3e-05	0.00018	0.32	0.25	0.29	0.76	0.96	1.18	13	5	3	25	32	32
MMP1	-2.01	0.06	5.5e-217	4.5e-214	22.16	23.45	23.44	86.73	82.28	100.2	1418	927	819	3921	4389	3415
ULK2	-2.01	0.31	4.9e-12	4.9e-11	0.46	0.27	0.63	1.72	1.43	1.38	34	18	17	88	98	80
SHANK1	2	0.2	7.6e-24	1.8e-22	4.75	5.17	5.16	1.15	1.15	1.19	290	195	171	50	57	40
ANO2	2	0.29	5.1e-13	5.6e-12	2.55	3.08	3.5	0.63	0.64	0.54	162	96	95	19	35	23
PAK6	-2	0.32	5.3e-11	4.8e-10	0.59	0.48	0.57	1.97	1.9	2.51	36	16	16	77	98	83
A4GALT	-2	0.33	1.1e-10	1e-09	0.45	0.79	0.33	2.27	2.2	2.69	30	34	12	101	112	87
LOC102724852	-2	0.4	3.3e-08	2.1e-07	0.27	0.17	0.12	0.69	0.63	1.11	33	12	10	61	69	77
TNNI3	2	0.82	0.00078	0.0024	0.31	0.25	0.52	0.15	0	0	21	17	21	6	2	2
ZNF469	-1.99	0.15	1.9e-39	9.2e-38	3.02	2.28	2.39	9.65	9.84	10.33	182	84	78	407	502	337
NANOS1	-1.99	0.19	8.5e-26	2.3e-24	1.45	1.45	1.35	4.96	5.52	6.14	93	57	45	215	290	213
ARC	1.99	0.21	5.7e-22	1.3e-20	4.57	5.24	4.74	1.02	1.34	1.17	297	205	162	43	68	39
JUP	-1.99	0.29	5e-13	5.5e-12	0.58	0.65	0.47	2.41	2.24	2.84	40	25	16	100	115	90
TRPM6	1.99	0.43	2.4e-07	1.4e-06	0.83	0.88	0.78	0.17	0.19	0.23	79	49	40	13	9	12
PRKG1-AS1	1.99	0.6	7e-05	0.00027	1.02	0.95	0.9	0.19	0.25	0.16	41	25	23	5	9	3
HMGN5	1.98	0.2	7.2e-24	1.7e-22	3.72	3.61	5.02	0.78	1.06	1.09	328	208	223	53	75	47
C1QTNF9B-AS1	1.98	0.28	8.5e-14	1e-12	3.41	3.33	4.84	0.77	0.7	0.87	213	130	184	45	36	38
APOE	-1.97	0.31	8.2e-12	8e-11	0.56	0.69	0.44	2.04	2.28	1.93	35	31	16	101	141	75
ARHGEF34P	-1.97	0.52	1.2e-05	5.4e-05	0.52	0.36	0.47	1.78	1.68	1.64	19	5	5	46	44	26
ZNF660	1.97	0.76	0.00052	0.0017	0.34	0.6	0.66	0.09	0.08	0.1	22	18	21	4	4	3
EPB41L3	-1.96	0.07	2.8e-155	1.3e-152	12.93	12.83	13.82	51.8	46.33	53.39	829	479	482	2255	2383	1758
CD163L1	1.96	0.18	7.1e-30	2.4e-28	6.74	7.37	7.27	1.83	1.57	1.81	403	254	229	75	73	57
ST6GALNAC5	1.96	0.25	1e-16	1.5e-15	3.64	3	2.98	0.75	0.77	0.87	237	123	120	32	42	33
KATNAL2	1.96	0.41	1.1e-07	6.4e-07	1.32	1.29	1.32	0.33	0.28	0.37	87	46	44	14	12	11
FHL1	-1.95	0.06	1.6e-224	1.4e-221	18.58	19.16	18.48	71.46	63.93	70.78	1216	723	673	3177	3464	2580
LOC101929266	-1.95	0.62	8.5e-05	0.00032	2.08	3.64	0.96	1.06	1.73	1.62	18	18	0	40	72	42
SLPI	-1.94	0.21	6.6e-22	1.4e-20	1.27	1.36	1.05	6.13	4.37	4.84	124	82	47	367	292	235
PNMA2	-1.93	0.15	1.1e-40	5.4e-39	2.35	2.47	2.56	8.74	8.94	9.48	145	92	88	377	454	320
DNAH11	1.93	0.27	4.2e-14	5.1e-13	4.29	4.11	3.61	1.01	0.9	1	185	110	89	32	32	23
OR51B4	1.92	0.07	1.7e-182	9.1e-180	63.62	65.94	64.14	16.52	15.28	17.97	3553	2078	1882	624	681	498
SPANXB1	-1.92	0.07	2.5e-160	1.2e-157	41.77	40.15	46.45	155.18	143.99	134.43	4034	2368	2435	11009	12554	7540
NACAD	-1.92	0.47	2.9e-06	1.4e-05	0.24	0.24	0.24	0.96	0.8	1.25	16	8	8	43	39	41
CCDC152	1.92	0.56	3.8e-05	0.00015	0.72	0.74	0.74	0.18	0.15	0.13	43	30	25	8	8	4
MEOX2	-1.91	0.09	2.6e-111	7e-109	8.04	7.72	8.76	29.2	27.3	31.68	524	301	304	1327	1477	1089
DDAH2	-1.91	0.11	1.9e-67	2.2e-65	4.69	5.19	5	16.7	17.85	17.55	308	221	175	829	1010	626
MYH14	-1.91	0.22	7.8e-20	1.5e-18	1.06	1.22	1.02	4.06	3.78	4.42	66	44	34	176	191	143
ADAMTS5	-1.91	0.48	4.1e-06	2e-05	0.23	0.23	0.24	0.93	0.88	1	14	8	7	37	45	32
TRPV4	-1.9	0.21	3.9e-20	7.5e-19	1.15	1.13	1.35	4.26	4.9	5	66	45	47	176	232	158
ARL14EPL	1.9	0.27	2.4e-13	2.7e-12	5.8	7.11	5.6	1.48	1.06	1.92	225	177	109	52	33	34
CYP1B1	-1.9	0.31	9.6e-11	8.5e-10	0.54	0.8	0.48	2.28	2.19	2.64	30	31	16	93	106	84
PALM3	-1.9	0.31	1.1e-10	9.3e-10	0.52	0.49	0.43	2.12	1.52	2.02	32	23	18	105	88	72
EN1	1.9	0.32	1.9e-10	1.7e-09	1.94	1.78	2	0.53	0.45	0.4	129	73	72	25	24	14
ITGB2	-1.9	0.5	1.2e-05	5.2e-05	0.23	0.16	0.16	0.81	1.06	0.83	15	7	6	32	52	27
SLFN12L	-1.9	0.64	0.00017	0.00062	0.29	0.14	0.22	0.7	0.92	0.95	14	1	7	25	40	26
LOXL3	-1.89	0.06	7.5e-206	5e-203	19.23	20.19	19.95	67.92	67.49	73.67	1095	687	605	2704	3234	2194
CCDC88C	-1.89	0.15	2.3e-36	1e-34	2.22	2.52	2.24	8.34	7.95	8.18	167	102	71	413	433	309
OAS1	-1.89	0.19	1.2e-23	2.9e-22	1.79	1.21	1.96	5.83	5.06	5.76	114	47	66	277	299	205
DLK2	-1.89	0.21	2.3e-20	4.4e-19	1.29	1.51	1.36	4.47	4.89	4.59	68	49	40	183	230	143
ZNF711	1.89	0.29	4.4e-12	4.5e-11	2.46	2.35	2.93	0.51	0.66	0.66	155	87	102	24	33	24
FOLH1	-1.89	1.06	0.0033	0.0089	0.03	0.08	0.05	0.26	0.23	0.25	2	2	2	12	12	11
ZNF300P1	-1.88	0.33	8.3e-10	6.7e-09	0.43	0.56	0.54	1.97	2.12	2.34	23	23	19	79	98	66
EMR4P	1.88	0.74	0.00067	0.0021	0.55	0.53	0.67	0.12	0.1	0.06	32	14	19	5	5	2
RASL10B	-1.88	0.76	0.00073	0.0023	0.1	0.09	0.08	0.4	0.37	0.62	6	3	3	17	18	19
SH3D21	-1.87	0.18	3.7e-25	9.4e-24	2.88	2.33	2.81	9.35	7.7	9.33	154	61	67	345	333	260
MCF2L	-1.87	0.2	1.5e-21	3.1e-20	1.17	1.18	0.99	4.33	3.87	4.68	81	53	39	196	225	168
B3GALT1	1.87	0.38	6.1e-08	3.8e-07	1.43	1.51	1.59	0.35	0.23	0.46	87	57	53	12	17	16
GHR	1.86	0.2	1.3e-22	2.9e-21	5.41	5.18	5.45	1.48	1.33	1.33	324	187	179	61	64	44
RBPMS2	-1.86	0.24	1.5e-15	2.1e-14	0.99	0.9	0.7	3.08	2.92	3.46	68	32	27	146	160	121
TMEM40	-1.86	0.35	1e-08	7.1e-08	0.5	0.63	0.58	2.76	2.91	2.69	58	22	31	173	177	57
PTN	-1.86	0.48	5.3e-06	2.5e-05	0.14	0.17	0.44	1.19	0.9	0.98	13	7	19	60	63	36
FMO4	1.86	0.54	3.8e-05	0.00016	0.96	0.81	0.76	0.19	0.24	0.18	53	31	25	5	12	6
MC4R	1.86	0.54	4.4e-05	0.00018	0.71	0.96	1.08	0.15	0.29	0.11	45	39	35	8	16	3
RASGRP3	-1.86	0.8	0.001	0.0032	0.08	0.07	0.1	0.37	0.37	0.53	5	2	4	17	17	17
NEFL	1.85	0.09	8.6e-99	1.9e-96	28.75	27.37	28.27	7.84	6.82	7.93	1813	1057	966	341	357	267
CABYR	1.85	0.12	7.8e-54	6.4e-52	11.15	11.25	10.83	3.52	3.77	3.47	1016	581	545	203	185	146
SLC2A6	-1.85	0.19	1e-22	2.3e-21	2.06	1.82	1.45	5.34	6.32	6.86	121	62	51	227	337	217
TMOD1	-1.85	0.45	3.3e-06	1.6e-05	0.39	0.47	0.28	1.79	1.18	1.78	16	12	6	44	50	33
ESPNL	-1.85	0.83	0.0012	0.0037	0.08	0.1	0.15	0.49	0.31	0.41	3	3	4	20	18	12
GRIP1	-1.84	0.26	1.6e-13	1.8e-12	0.93	0.8	0.93	3.03	2.69	3.5	55	26	26	124	129	106
EBF2	1.84	0.31	2.2e-10	1.9e-09	2.25	2.03	2.31	0.54	0.5	0.65	133	73	75	23	24	20
CD1D	-1.84	0.35	7.2e-09	5.2e-08	0.43	0.37	0.66	2	1.42	2.53	49	13	38	144	126	85
LOC102724064	-1.84	0.45	3.5e-06	1.7e-05	0.49	0.39	0.27	1.53	1.25	1.14	21	17	6	72	61	31
LOC102723722	-1.84	0.94	0.002	0.0057	1.08	1.01	0.89	1.69	1.77	2.29	13	2	4	43	5	35
AGMO	-1.83	0.23	3.1e-17	4.9e-16	1.09	1.25	1.57	4.23	4.25	4.47	90	43	76	258	274	185
CXCL16	-1.83	0.23	1.5e-16	2.2e-15	1	1.13	1.09	3.21	3.07	3.69	58	39	33	145	167	127
PDE3A	-1.83	0.41	4.7e-07	2.6e-06	0.25	0.37	0.51	1.35	0.99	1.17	16	13	14	61	55	43
CHGB	1.83	0.48	9.5e-06	4.3e-05	0.97	0.83	0.77	0.21	0.18	0.21	67	35	28	9	10	9
LHX6	-1.83	0.49	1.2e-05	5.3e-05	0.21	0.25	0.18	1.12	0.65	0.84	15	10	7	54	37	29
RBM11	1.83	0.93	0.0025	0.0069	0.39	0.37	0.42	0.11	0.04	0.03	21	11	15	4	3	1
PCDH17	1.82	0.12	3.9e-51	2.8e-49	13.29	14.62	13.57	3.69	3.47	3.91	813	523	437	154	174	126
ATP8A1	-1.82	0.3	9.9e-11	8.8e-10	0.66	0.65	0.67	2.32	2.14	2.87	37	22	21	85	100	87
EDARADD	-1.82	0.53	3.8e-05	0.00015	0.22	0.27	0.08	0.62	1.06	0.87	12	11	4	29	46	29
OR2A1-AS1	-1.82	0.78	0.00084	0.0026	0.52	0.63	0.57	2.16	1.49	1.31	65	35	8	237	106	99
ADAMTS6	1.81	0.12	4.9e-54	4e-52	16.73	17.04	17.59	4.51	4.51	5.26	870	563	508	168	194	143
CD82	-1.81	0.19	1.8e-22	4.2e-21	1.3	1.73	1.42	5.13	4.4	4.66	89	71	48	236	261	191
GPX7	1.81	0.31	6.4e-10	5.2e-09	1.92	2.13	2.07	0.6	0.3	0.74	155	76	80	25	22	27
PVRL4	1.81	0.37	6.6e-08	4.1e-07	1.4	1.69	1.62	0.44	0.37	0.43	82	63	55	17	19	13
OSCAR	-1.81	0.46	6.9e-06	3.2e-05	0.42	0.17	0.22	1.14	1.02	0.95	27	7	7	52	51	38
LAMTOR5-AS1	1.81	0.69	0.00049	0.0016	0.37	0.74	0.46	0.22	0.21	0.27	24	33	20	8	4	4
FREM1	-1.81	1.02	0.0032	0.0086	0.04	0.04	0.07	0.17	0.16	0.25	2	2	3	12	12	14
LOC102724074	-1.8	0.2	4.9e-20	9.3e-19	1.11	1.01	0.87	3.72	4.06	4.49	112	60	53	222	337	177
FHDC1	-1.8	0.37	8.8e-08	5.4e-07	0.38	0.45	0.34	1.53	1.38	1.38	23	17	11	64	67	47
CKB	-1.79	0.1	2e-78	3.2e-76	5.95	5.45	5.49	18.75	18.97	19.85	398	234	203	885	1049	722
EGR1	1.79	0.11	6.4e-63	6.8e-61	15.47	17.15	17.24	4.37	4.37	4.73	1055	688	619	209	248	166
DNAJC15	-1.79	0.13	7e-45	4e-43	3.44	3.69	3.67	12.65	10.82	13.02	214	145	123	559	560	429
SIPA1L2	-1.79	0.15	3.1e-35	1.3e-33	2.94	2.56	2.73	9.47	8.46	10.21	185	96	88	409	427	331
KCNC3	-1.79	0.35	1.7e-08	1.1e-07	0.5	0.4	0.58	1.7	1.41	1.46	28	16	20	89	72	59
LOC729683	-1.79	0.37	1.2e-07	7.4e-07	0.44	0.69	0.27	1.45	1.7	1.59	27	22	9	62	88	51
PCDH10	-1.78	0.16	4.6e-30	1.5e-28	2.47	2.34	1.99	7.14	7.07	7.97	157	83	70	317	382	275
CD24	-1.78	0.25	1.8e-13	2e-12	0.76	0.82	0.83	2.32	2.44	2.68	49	32	27	121	138	96
NOX4	-1.78	0.55	7.6e-05	0.0003	0.16	0.2	0.15	0.77	0.62	0.81	10	9	6	32	48	19
RNU4ATAC	1.78	0.93	0.002	0.0058	9.78	8.75	9.08	6.82	4.9	4.3	1230	840	627	342	64	66
KISS1	-1.77	0.1	1.1e-75	1.5e-73	8.27	9.61	8.44	25.37	29.07	27.53	626	464	378	1533	1976	1185
PTPRB	1.77	0.24	1.9e-14	2.4e-13	2.86	2.77	2.7	0.87	0.84	0.7	211	120	109	39	45	29
ZNF334	-1.77	0.3	2.7e-10	2.3e-09	0.78	0.68	0.58	2.31	2.07	2.95	48	23	18	95	100	90
FAM110C	1.77	0.4	9.4e-07	5e-06	1.49	1.43	1.44	0.33	0.43	0.17	90	51	47	15	24	7
TIMP3	-1.76	0.06	2e-186	1.2e-183	34.55	35.88	36.02	112.02	105.21	128.75	2184	1347	1203	4876	5431	4309
NLRP2	1.76	0.11	2.4e-60	2.3e-58	18.07	18.05	17.22	5	4.97	4.81	1142	672	578	220	258	161
CYP1A1	-1.76	0.13	1.9e-45	1.1e-43	4.04	3.89	4.2	11.87	12.58	14.23	245	133	137	517	623	460
TFEB	-1.76	0.26	4.6e-13	5.1e-12	0.8	1.06	0.91	3	2.73	2.48	50	34	27	133	141	89
GRIA2	1.76	0.46	8.9e-06	4.1e-05	1.11	1.27	1.2	0.27	0.24	0.38	60	39	34	10	10	11
DENND1C	-1.76	1	0.0032	0.0087	0	0.09	0.04	0.32	0.33	0.36	2	5	1	14	16	12
EFEMP1	-1.75	0.09	7.7e-77	1.2e-74	8.49	8.9	8.35	29.34	23.98	29.87	517	328	279	1265	1237	958
PRICKLE1	1.75	0.11	2.5e-62	2.6e-60	18.39	17.57	18.71	5.1	5.28	5.24	1106	653	603	211	256	169
BCYRN1	1.75	0.17	1.2e-24	3e-23	33.93	25.81	31.64	9.62	6.42	7.71	18219	8144	8422	3469	2965	2490
COL18A1	-1.75	0.24	3.2e-14	3.9e-13	0.93	1.03	1.12	3.19	3.54	3.38	55	36	34	128	171	107
COBL	1.75	0.25	1.2e-13	1.4e-12	3.32	3.38	3.04	0.85	0.82	0.94	196	121	99	37	41	30
PLEKHA7	-1.74	0.19	4e-21	8.3e-20	1.57	1.67	1.77	5.79	4.96	6.23	97	60	57	241	234	192
IRF7	-1.74	0.19	6.8e-21	1.4e-19	1.34	1.46	1.7	4.72	4.68	5.64	88	61	62	218	256	196
C10orf91	-1.74	0.32	5e-09	3.7e-08	0.52	0.86	0.79	2.38	2.64	2.43	27	30	25	81	114	84
DGUOK-AS1	1.74	0.32	6.2e-09	4.5e-08	3.07	2.77	2.75	0.99	1.17	0.45	273	103	112	38	67	18
WNT5A	-1.73	0.07	1.1e-152	4.6e-150	17.78	18.39	18.67	58.29	55.45	64.22	1068	658	602	2408	2663	2014
EPAS1	-1.73	0.12	6.1e-49	4.1e-47	4.16	3.93	4.32	13.26	12.51	14.04	262	143	142	564	643	464
BMP4	-1.73	0.13	1.2e-40	6.3e-39	4.09	3.13	3.45	11.91	11.53	12.49	278	129	130	558	630	433
MAGEH1	-1.73	0.25	2.6e-13	2.9e-12	0.91	0.72	0.79	2.71	2.65	2.48	65	30	29	135	155	99
AEBP1	-1.72	0.06	1.9e-214	1.3e-211	24.78	24.97	24.88	77.18	74.87	81.8	1578	931	843	3376	3948	2769
KIF1A	1.72	0.1	4e-63	4.3e-61	19.13	18.62	18.5	5.56	5.2	5.77	1183	702	613	240	256	189
LINC01021	1.72	0.3	1e-09	8e-09	4.01	3.86	3.68	1.04	0.7	1.16	143	90	67	27	25	25
SUSD3	-1.72	0.47	1.9e-05	8.1e-05	0.25	0.25	0.21	0.61	0.88	1.16	18	9	10	29	57	42
RBKS	1.72	0.5	4.1e-05	0.00017	0.64	0.93	1.01	0.25	0.24	0.29	41	46	35	9	11	10
XAGE2	1.72	0.51	5.3e-05	0.00021	1.53	0.73	0.95	0.19	0.16	0.49	174	34	34	18	15	16
HMCN1	-1.72	0.57	0.00016	0.00057	0.18	0.18	0.24	0.7	0.61	0.85	10	6	6	27	29	25
EXPH5	1.71	0.55	0.00012	0.00045	0.8	0.62	0.78	0.13	0.19	0.24	58	23	26	6	11	7
C14orf132	-1.71	0.82	0.0019	0.0053	0.1	0.07	0.13	0.35	0.44	0.36	6	2	4	15	27	11
GPR153	-1.7	0.16	5.8e-27	1.6e-25	2.55	2.32	2.34	7.5	6.83	8.3	150	80	74	310	333	262
XK	1.7	0.23	2.3e-14	2.9e-13	3.69	3.82	3.54	0.97	0.92	1.08	217	133	111	40	48	36
PRR5L	-1.7	0.28	5.2e-11	4.7e-10	0.78	0.96	0.99	2.82	3.29	2.74	44	32	30	108	155	80
RP11-356I2.4	1.7	0.29	2.7e-10	2.3e-09	2.86	2.82	3.26	0.92	0.96	0.99	140	85	90	29	36	20
C15orf56	-1.7	0.44	7.6e-06	3.5e-05	0.31	0.46	0.27	1.13	0.96	1.62	19	17	8	47	46	53
TMPRSS5	-1.7	0.46	1.6e-05	6.9e-05	0.46	0.25	0.33	1.77	1.81	1.17	24	9	8	42	65	30
LOC101927759	-1.7	0.58	0.00021	0.00074	0.24	0.25	0.25	0.9	0.46	0.88	11	7	7	37	21	32
STOX2	-1.7	0.61	0.00033	0.0011	0.15	0.16	0.14	0.58	0.43	0.8	9	7	4	27	24	23
SLC9A9	1.7	0.63	0.00045	0.0015	0.68	0.62	0.59	0.18	0.13	0.14	36	22	19	7	6	4
SALL4	-1.7	0.79	0.0016	0.0046	0.05	0.06	0.13	0.33	0.4	0.45	5	3	4	14	20	17
TNNT2	1.7	0.79	0.0018	0.0051	0.31	0.29	0.35	0.09	0.05	0.05	21	16	17	4	4	3
CALB2	1.69	0.08	6.2e-96	1.3e-93	37.53	35.3	37.78	10.51	11.19	11.2	2558	1442	1312	492	622	380
MSLN	-1.69	0.24	1.6e-13	1.8e-12	1.08	1.4	1.23	4.16	4.47	3.7	65	49	42	163	226	108
PTPN6	-1.69	0.73	0.0012	0.0035	0.21	0.18	0.17	0.33	0.59	0.61	11	3	3	14	26	24
ARHGEF5	-1.68	0.22	3e-15	4e-14	0.87	0.88	0.94	2.61	2.84	2.92	67	42	44	151	190	127
ZSCAN30	1.68	0.29	1.1e-09	8.4e-09	2.37	2.39	2.48	0.71	0.57	0.77	145	80	73	28	27	24
PLEKHA6	-1.67	0.15	9.7e-31	3.4e-29	2.62	2.76	2.27	8.11	7.56	8.17	162	105	83	345	410	279
MYO5B	1.67	0.19	1.4e-19	2.6e-18	5.66	5.76	5.45	1.66	1.61	1.79	321	200	162	65	73	52
FGFR3	-1.67	0.47	2.4e-05	0.0001	0.26	0.48	0.19	0.92	1.26	1.04	16	18	6	39	63	36
AK9	1.67	0.51	6.7e-05	0.00026	0.78	0.28	1.11	0.31	0.18	0.54	56	40	38	11	6	15
NMRK1	1.67	0.58	0.00025	0.00087	0.78	1.17	0.52	0.22	0.23	0.26	47	48	16	9	11	6
VIT	-1.67	0.8	0.002	0.0058	0.11	0.08	0.02	0.44	0.28	0.56	9	4	1	19	16	19
IGFBP7	-1.66	0.06	4.1e-148	1.7e-145	16.99	16.39	16.74	49.13	47.67	55.66	1211	723	655	2512	2827	2139
SPTLC3	1.66	0.25	3.5e-12	3.6e-11	3.72	3.89	3.81	1.17	0.97	1.56	288	135	137	48	44	56
ARHGEF16	-1.66	0.33	2.6e-08	1.7e-07	0.67	1.49	0.87	2.62	3.24	2.57	37	48	26	108	180	81
ADCY1	1.66	0.51	8.3e-05	0.00032	0.41	0.45	0.54	0.21	0.16	0.2	59	31	30	15	8	6
OR51I1	1.65	0.18	1e-21	2.2e-20	16.86	18.78	15.92	4.18	4.33	7.92	1043	672	517	161	217	239
ZBTB42	-1.65	0.26	1.3e-11	1.2e-10	0.89	1.08	0.71	3.06	2.39	3.08	56	42	25	137	129	103
LINC00961	-1.65	0.33	4.9e-08	3.1e-07	0.57	0.6	0.48	1.54	2	1.86	41	21	15	71	108	58
LOC100505817	1.64	0.07	3e-121	9.7e-119	144.11	141.97	147.7	40.73	37.58	45.61	6519	3716	3651	1388	1435	1198
HLA-B	-1.64	0.08	8.5e-92	1.7e-89	13.15	13.25	13.17	36.03	37.98	39.33	733	428	369	1436	1778	1146
JDP2	-1.64	0.15	1.7e-30	5.8e-29	1.49	1.33	1.75	4.87	4.92	5.2	169	103	108	362	435	310
SLC25A29	-1.64	0.16	2.3e-26	6.1e-25	2.9	2.64	2.58	7.49	7.43	8.4	197	99	82	343	412	316
CCL26	-1.64	0.2	7.8e-17	1.2e-15	1.87	1.5	1.28	5.05	4.12	4.02	171	79	70	378	354	195
TENM4	-1.64	0.34	1.4e-07	8.5e-07	0.53	0.5	0.49	1.7	1.57	1.82	30	17	15	66	71	54
ALPL	-1.64	0.5	7.8e-05	0.0003	0.25	0.19	0.21	0.67	0.79	0.73	18	7	7	36	46	24
CYP27C1	-1.63	0.22	1.4e-14	1.7e-13	1.11	1.04	1.24	3.45	3.3	3.79	76	41	38	151	175	124
ZNF704	1.63	0.46	3.5e-05	0.00014	0.78	0.94	0.78	0.29	0.27	0.3	77	40	25	12	14	9
LOC102724550	-1.63	0.93	0.0038	0.01	0.08	0.04	0.07	0.28	0.35	0.52	6	1	3	11	17	15
GAS6	-1.62	0.17	1.3e-21	2.8e-20	2.1	2.33	2.1	5.88	6.09	5.99	117	74	60	244	291	189
GNAO1	-1.62	0.27	1.2e-10	1.1e-09	0.81	0.76	0.73	2.42	2.44	2.42	51	28	26	103	126	81
HOXA13	-1.62	0.36	5.2e-07	2.9e-06	0.52	0.55	0.39	1.53	1.21	2.04	30	19	14	65	61	64
NFE2	-1.62	0.49	6.1e-05	0.00024	0.14	0.35	0.46	0.92	1.12	1.11	9	13	16	41	60	36
LOC102723673	-1.62	0.57	0.00029	0.00099	0.16	0.2	0.07	0.44	0.73	0.85	12	9	5	20	41	29
PLXND1	-1.61	0.1	8.7e-57	7.7e-55	6.72	7.13	6.17	19.07	19.5	20.68	394	247	191	773	924	636
SYNC	-1.61	0.14	1.6e-32	6.1e-31	2.09	2.37	2.29	7.34	6.68	7.79	192	125	97	399	447	324
MMP17	-1.61	0.31	1.3e-08	8.9e-08	0.76	0.67	0.7	2.35	2.27	1.79	43	26	20	101	109	57
HCP5	-1.61	0.45	3e-05	0.00013	0.4	0.23	0.24	1.07	1.15	0.81	26	9	8	47	59	29
MYO1D	-1.6	0.23	2.9e-13	3.3e-12	1.16	1.21	1.22	3.63	3.27	3.5	67	40	36	147	160	106
EFR3B	1.6	0.23	6.8e-13	7.4e-12	3.49	3.79	3.24	1.07	1.13	1.01	210	138	105	43	54	34
ARHGAP6	-1.6	0.46	4.2e-05	0.00017	0.28	0.36	0.16	1.04	0.94	1.13	18	13	6	38	45	34
CACNB2	-1.6	0.6	0.00048	0.0016	0.18	0.13	0.16	0.57	0.47	0.74	10	6	7	22	26	31
IL1R1	-1.6	0.61	0.00053	0.0017	0.14	0.17	0.12	0.57	0.65	0.57	9	8	4	25	32	18
PMEPA1	-1.59	0.12	5.4e-44	3e-42	4.43	4.99	4.87	14.16	12.79	14.43	284	194	165	640	667	489
CASP1	-1.59	0.33	1.3e-07	7.8e-07	0.34	0.44	0.62	1.39	1.72	1.44	27	23	24	70	98	61
CSGALNACT1	-1.59	0.39	2.7e-06	1.3e-05	0.28	0.32	0.39	1.43	1.24	1.17	21	15	16	60	66	38
ACOT11	-1.59	0.7	0.0013	0.0038	0.13	0.16	0.16	0.4	0.53	0.53	7	4	5	17	26	17
OAS2	-1.58	0.19	5.1e-18	8.4e-17	1.89	1.88	1.48	5.28	4.92	5.71	117	80	49	234	255	196
ZNF114	1.58	0.38	2e-06	1e-05	1.8	1.13	1.58	0.44	0.38	0.5	116	44	54	21	19	17
LOC101927160	1.58	0.65	0.00092	0.0028	0.45	1.29	0.55	0.15	0.16	0.18	25	43	22	6	12	5
SDC2	-1.57	0.1	8.3e-56	7.2e-54	6.56	7.52	6.69	19.31	18.04	21.59	418	283	227	862	942	735
LTBP1	-1.57	0.16	1.6e-23	3.8e-22	2.4	2.38	2.3	6.53	6.47	7.76	148	85	74	284	316	242
CA5B	-1.57	0.21	8.9e-15	1.1e-13	2.26	1.74	2.68	4.31	4.04	4.86	151	51	80	275	280	218
SLED1	1.57	0.75	0.0021	0.0059	0.51	0.41	0.23	0.19	0.11	0.07	29	22	12	5	7	2
PRKCZ	-1.56	0.1	2.7e-55	2.3e-53	7.05	6.77	6.98	19.35	18.66	20	411	230	207	790	871	629
LOC100507412	-1.56	0.11	3.6e-46	2.2e-44	8.91	8.77	8.05	20.1	17.31	23.02	1831	962	788	3447	3024	2886
HLA-F	-1.56	0.32	6.8e-08	4.2e-07	1.79	1.86	1.36	3.2	2.98	3.07	36	39	21	115	101	70
PLA2R1	-1.56	0.76	0.0022	0.0063	0.12	0.14	0.17	0.42	0.5	0.42	7	3	4	17	25	12
KCNJ18	-1.56	0.87	0.0037	0.0099	0.27	0.17	0.16	0.53	0.59	0.98	14	1	2	17	19	24
C17orf96	-1.55	0.13	2.8e-33	1.1e-31	4.34	5.68	5.18	14.68	14.96	13.9	283	234	184	662	810	489
CNIH2	-1.55	0.18	9e-19	1.6e-17	1.79	1.92	1.82	5.47	5.21	5.04	120	68	69	252	285	172
SH3BGR	1.55	0.48	8.2e-05	0.00032	1.14	0.98	1.47	0.52	0.25	0.25	69	42	60	27	11	9
SAMD3	1.55	0.49	0.00012	0.00044	1.06	1.12	1.33	0.4	0.31	0.35	45	37	36	14	9	9
RP11-664H17.1	-1.55	0.81	0.0025	0.007	0.56	1.13	1.24	1.95	1.21	1.58	12	0	12	28	53	17
MMP14	-1.54	0.07	3.4e-117	1e-114	15.15	15.75	14.98	43.18	40.44	45.79	992	615	523	1934	2167	1580
CXXC5	-1.54	0.1	1.7e-58	1.6e-56	7.38	8.78	8.13	22.09	21.02	22.36	442	307	242	893	1060	721
ARRB2	-1.54	0.11	2.1e-44	1.2e-42	6.6	6.91	6.95	18.04	19.76	17.92	418	278	276	862	1124	673
GAS6-AS1	1.54	0.24	1.9e-11	1.8e-10	3.62	4.34	4.36	1.17	1.27	1.41	176	127	120	44	53	33
TUBB4A	-1.54	0.25	8.4e-11	7.5e-10	1.11	0.95	0.81	2.83	2.96	2.59	79	38	29	138	167	95
PITX1	-1.54	0.36	1.5e-06	7.9e-06	0.39	0.35	0.59	1.21	1.38	1.53	26	15	20	56	72	53
MRGPRX4	-1.54	0.57	0.00043	0.0014	0.19	0.23	0.35	0.96	0.66	0.77	12	5	8	32	31	20
SAA1	-1.54	0.85	0.0029	0.0079	0.07	0	0.31	0.48	0.54	0.48	8	0	15	35	47	19
S1PR2	-1.53	0.21	1.7e-14	2.1e-13	1.66	1.31	1.51	4.45	3.61	4.82	103	50	49	195	189	157
NUDT7	1.53	0.24	2.3e-11	2.1e-10	2.91	2.66	3.35	0.99	0.91	0.94	214	109	127	50	48	38
SHF	-1.53	0.29	1.4e-08	9.4e-08	0.91	1.03	0.62	2.55	2.26	2.33	46	34	18	95	105	75
MYO5C	-1.53	0.33	2.5e-07	1.4e-06	0.6	0.59	0.58	1.9	1.69	1.89	32	21	18	69	76	58
TNFRSF19	-1.53	0.34	6.2e-07	3.4e-06	0.43	0.55	0.45	1.47	1.4	1.7	30	19	16	63	70	54
LOC100996433	-1.53	0.56	0.00045	0.0015	0.15	0.25	0.14	0.89	0.64	0.71	12	9	5	36	29	20
STRA6	-1.52	0.12	1.1e-37	5.2e-36	4.62	4.59	4.42	12.62	12.19	12.69	270	173	139	518	616	408
RASEF	1.52	0.2	4.2e-15	5.5e-14	4.71	4.72	4.93	1.67	1.39	1.65	263	167	151	62	64	53
ANKRD29	1.52	0.27	1.1e-09	8.6e-09	3.2	2.62	3.02	0.87	1.06	1.13	165	87	98	37	41	28
ZNF729	1.51	0.25	1.1e-10	9.8e-10	3.17	3.28	3.18	1.2	0.92	1.21	176	115	98	42	41	36
ABI3	-1.51	0.26	7.4e-10	5.9e-09	0.96	0.92	1.14	2.93	2.17	3.31	58	35	39	129	116	116
PTPRR	1.51	0.3	4.5e-08	2.9e-07	1.73	2.4	1.63	0.66	0.52	0.7	121	89	66	26	36	22
CHRDL1	1.51	0.35	1.7e-06	8.4e-06	1.61	1.41	1.54	0.48	0.51	0.43	100	51	50	19	23	16
TRIL	-1.51	0.42	2.5e-05	0.00011	0.3	0.32	0.43	1.07	1.04	1.08	18	12	14	45	53	35
LOC102723666	1.51	0.53	0.0003	0.001	0.63	0.95	1.02	0.32	0.19	0.32	51	28	57	14	9	14
LMNA	-1.5	0.04	0	0	265.32	266.21	259.28	636.83	621.14	644.84	19349	11518	9959	35568	42060	27914
ESM1	1.5	0.07	4e-108	1.1e-105	114.24	116.41	127.2	39.87	36.4	46.51	7339	4565	4412	1783	1914	1577
FAM20C	-1.5	0.1	3.2e-47	2e-45	7.19	8.26	7.69	18.76	20.63	20.5	455	316	255	889	1138	681
OR51B2	1.5	0.14	2.2e-27	6.4e-26	12.51	14.5	13.69	3.98	3.75	5.06	676	486	406	158	182	162
NOVA1	-1.5	0.16	4.5e-21	9.3e-20	2.05	2.13	1.76	5.77	5.44	6.57	173	99	72	302	330	261
BEND4	-1.5	0.25	1.2e-10	1.1e-09	1.15	1.07	0.9	2.9	2.92	3.01	66	36	29	118	142	93
GPRC5C	-1.5	0.35	1.5e-06	8e-06	0.4	0.63	0.47	1.31	1.78	1.6	34	28	14	61	101	56
HHIP-AS1	1.5	0.35	1.8e-06	9e-06	1.39	1.21	1.91	0.34	0.45	0.5	96	54	66	18	30	17
GDA	-1.49	0.07	1.3e-101	3e-99	22.68	24.57	25.87	63.68	60.37	70.47	1587	913	918	3100	3200	2490
COL5A2	-1.49	0.09	1.7e-64	1.8e-62	9.51	10	9.9	25.78	24.68	29.9	571	368	317	1080	1219	943
EMILIN1	-1.49	0.09	9e-57	7.9e-55	10.28	11	10.86	26.29	30.41	29.3	657	405	367	1149	1584	983
TLN2	1.49	0.13	7.1e-31	2.5e-29	10.79	12.01	10.82	3.85	3.66	3.97	637	415	339	154	174	120
HDAC9	1.49	0.14	6.7e-28	2e-26	9.82	10.15	10.84	3.39	3.04	4.07	607	363	346	139	153	129
ELAC1	1.49	0.18	2e-18	3.3e-17	7.7	8.81	8.25	2.72	2.04	3.55	475	330	264	115	106	116
CCDC74A	1.48	0.19	3e-15	4e-14	4.45	4.73	4.95	1.72	1.87	1.7	287	200	189	74	94	53
RNF180	1.48	0.24	5.2e-11	4.7e-10	2.47	2.83	3.6	1.14	0.72	0.78	216	152	162	60	52	56
CCDC3	1.48	0.3	5e-08	3.2e-07	2.18	2.4	2.02	0.9	0.59	0.61	135	90	67	37	30	22
KIAA1244	1.47	0.19	1.2e-15	1.7e-14	5.36	5.32	4.82	1.66	1.73	1.81	320	186	153	69	84	57
IFNE	-1.47	0.27	6e-09	4.4e-08	1.39	1.78	1.47	3.37	2.74	5.73	79	60	45	149	144	190
FGFR4	-1.47	0.28	2e-08	1.3e-07	1.13	0.95	0.79	2.12	2.84	3.21	67	30	26	88	138	97
ACPL2	-1.47	0.3	6.7e-08	4.2e-07	0.68	0.99	0.9	2.58	2.23	2.29	36	39	30	110	115	73
2024-03-03	1.47	0.34	1.2e-06	6.1e-06	1.45	1.09	0.99	0.49	0.47	0.49	114	71	46	24	27	18
SLITRK2	1.47	0.36	3e-06	1.5e-05	1.48	1.59	1.44	0.44	0.42	0.54	91	54	47	18	22	17
SEMA5A	1.47	0.36	4.3e-06	2.1e-05	1.33	1.39	1.52	0.46	0.4	0.49	84	51	49	19	20	16
ABCA3	1.47	0.4	2.1e-05	9.1e-05	1.54	1.26	1.25	0.43	0.48	0.33	93	43	40	17	24	10
LOC101928768	-1.47	0.74	0.0027	0.0075	0.24	0.09	0.05	0.51	0.7	0.32	19	4	2	24	45	14
DIAPH3	-1.46	0.1	2.3e-51	1.7e-49	5.94	6.47	5.97	16.68	15.99	19.04	419	265	229	789	873	648
PDGFRB	-1.46	0.19	2.1e-15	2.8e-14	2.01	1.98	1.86	4.71	5.01	6.13	117	64	57	190	235	181
RP11-75C9.1	1.46	0.22	4.4e-12	4.4e-11	4.43	4.72	3.58	1.58	1.19	1.63	288	183	120	71	62	52
CCDC85A	1.46	0.38	9.9e-06	4.5e-05	1.53	1.2	1.29	0.49	0.49	0.43	96	42	47	20	20	14
B3GALT4	-1.46	0.39	1.4e-05	6.4e-05	0.32	0.44	0.56	1.13	1.49	1.18	22	15	22	53	78	43
TRABD2B	1.46	0.39	1.8e-05	7.7e-05	0.87	1.01	0.77	0.25	0.3	0.3	79	46	40	18	21	10
C8orf22	1.46	0.63	0.0012	0.0037	0.86	0.88	0.72	0.16	0.11	0.19	42	24	19	10	4	7
HMOX1	-1.45	0.06	4.2e-115	1.2e-112	92.27	79.85	90.02	230.48	230.76	224.37	6472	3362	3340	11084	13300	8354
KRT7	1.45	0.09	5.9e-56	5.2e-54	20.55	20.66	20.86	7.15	7.1	7.76	1319	795	733	315	363	267
RGL1	-1.45	0.1	4e-53	3.2e-51	7.35	7.83	7.3	19.19	18.98	20.94	432	279	246	807	955	662
NLGN2	-1.45	0.1	7.5e-53	5.9e-51	8.53	8.85	7.57	22.56	21.31	22.63	540	341	253	971	1101	758
LHX1	-1.45	0.1	3.1e-45	1.8e-43	6.36	7.22	6.19	17.01	15.64	18.9	387	253	205	722	796	608
ACTA2	1.45	0.12	3.1e-36	1.3e-34	15.67	13.71	15.6	5.59	4.57	5.59	1065	552	558	257	257	195
ADARB1	-1.45	0.12	2.5e-35	1e-33	5.11	5.02	4.78	13.24	12.27	14.68	311	179	158	555	594	466
SMIM3	-1.45	0.17	2.2e-18	3.7e-17	1.96	2.12	2.21	5.59	5.71	5.34	130	79	81	252	309	191
NRN1	-1.45	0.2	1.6e-14	2e-13	1.43	1.61	1.61	3.58	3.61	4.05	98	83	69	223	234	195
PCDH1	-1.45	0.21	1.9e-13	2.2e-12	1.47	1.29	1.37	3.62	3.88	4.5	99	52	49	161	200	148
LOC100505501	-1.45	0.26	1.4e-09	1.1e-08	1.02	1.2	1.02	2.39	2.59	3.25	70	40	33	103	148	118
AKAP5	-1.45	0.27	1.1e-08	7.8e-08	0.8	0.99	0.79	2.25	2.08	2.74	50	36	25	97	106	89
LINC00161	1.45	0.3	9.3e-08	5.6e-07	2.19	2.71	2.73	0.69	0.49	0.87	130	106	87	34	31	37
JPH2	-1.45	0.4	2e-05	8.6e-05	0.3	0.36	0.45	1.06	1.21	1.32	21	15	16	44	62	43
SNAR-C3	1.45	0.53	0.00039	0.0013	10.88	17.57	11.19	3.28	5.5	2.73	8325	10244	5655	2147	4084	1170
MAP3K15	1.45	0.55	0.00064	0.0021	0.75	0.9	0.66	0.23	0.28	0.23	40	29	22	7	12	6
LOC100996758	-1.45	0.57	0.00072	0.0023	0.19	0.21	0.37	0.73	0.75	1	14	5	8	24	38	22
SERPINE2	-1.44	0.04	9.2e-231	8.9e-228	586.33	583.59	606.57	1533.79	1403.63	1665.4	38528	22925	21337	70014	75560	58546
COL5A1	-1.44	0.09	2.9e-59	2.8e-57	8.77	9.67	9	24.52	21.92	24.51	531	342	291	1026	1094	789
CDA	-1.44	0.13	1.5e-30	5.1e-29	5.86	5.19	6.18	13.8	13.78	13.93	381	181	228	648	808	535
VASN	-1.44	0.14	4.1e-26	1.1e-24	2.99	3.29	2.85	7.99	7.91	8.45	203	127	101	359	431	297
TMCC3	1.44	0.19	2.5e-15	3.4e-14	4.96	5.43	4.92	1.75	1.64	1.9	303	197	157	73	78	63
THRB	-1.44	0.2	9.9e-14	1.1e-12	1.7	1.7	1.35	4.31	4.07	4.82	105	58	47	174	199	157
LINC01085	1.44	0.27	8.1e-09	5.8e-08	2.74	2.7	3.01	1	0.87	0.91	143	91	88	38	37	28
ABCA13	1.44	0.52	0.00045	0.0015	0.92	0.9	0.84	0.27	0.23	0.29	49	27	23	9	10	8
IL1A	-1.44	0.57	0.00079	0.0025	0.19	0.23	0.21	0.54	0.64	0.78	11	8	6	22	31	25
LOC102723535	-1.44	0.66	0.0018	0.0052	0.33	0.22	0.33	0.87	0.58	0.61	10	3	7	25	24	17
PTK7	-1.43	0.1	7e-44	3.9e-42	7.7	7.6	7.23	18.26	19.54	21.8	477	273	238	760	957	709
XYLT1	-1.43	0.11	4.3e-39	2.1e-37	5.36	5.6	5.55	14.29	13.42	15.92	323	205	180	598	662	502
LINC00467	1.43	0.12	6.8e-32	2.5e-30	12.87	11.79	11.74	4.61	4.68	4.54	927	519	426	209	256	156
SEMA3E	1.43	0.23	5.2e-11	4.8e-10	2.68	3.4	3.01	1.04	0.93	1.15	282	168	155	85	79	35
MMP13	-1.43	0.24	4.4e-10	3.7e-09	1.13	0.9	1.03	2.67	2.7	3.1	72	35	34	115	142	103
PPP2R2B	-1.43	0.25	1.3e-09	1e-08	1.02	1.05	1.09	2.25	2.88	3.51	71	39	39	108	147	126
CTAG2	-1.43	0.27	8.1e-09	5.8e-08	2.56	2.71	2.45	3.23	3.83	3.15	52	32	37	96	126	96
CRISPLD2	-1.43	0.27	9.7e-09	6.8e-08	1.09	0.76	0.9	2.57	2.17	2.58	66	29	27	109	118	84
ASAP3	-1.43	0.28	1.8e-08	1.2e-07	0.86	1.03	0.96	2.77	2.71	2.17	54	35	30	117	134	67
FSBP	-1.43	0.41	4e-05	0.00016	2.67	0.69	0.49	0.75	0.8	0.81	19	20	16	69	59	34
SLC35F1	-1.43	0.5	0.00034	0.0012	0.25	0.26	0.19	0.81	0.67	0.7	16	9	7	34	36	24
GNAZ	-1.43	0.61	0.0012	0.0036	0.23	0.24	0.13	0.83	0.66	0.4	15	8	4	35	36	14
DHRS2	-1.42	0.17	3.8e-18	6.3e-17	2.4	2.68	2.42	7.13	6.62	5.64	170	109	90	356	370	210
BIK	1.42	0.24	3.2e-10	2.7e-09	3.19	3.02	3.56	1.37	0.94	1.17	217	114	137	61	55	38
TC2N	-1.42	0.38	1.5e-05	6.8e-05	0.4	0.39	0.62	1.19	1.39	1.45	24	15	19	49	66	46
ATP6V0A4	-1.42	0.62	0.0014	0.0041	0.16	0.27	0.1	0.69	0.6	0.47	10	10	4	31	32	15
ESPN	-1.42	0.66	0.002	0.0057	0.18	0.16	0.12	0.61	0.55	0.45	10	6	4	27	24	14
AP1G2	-1.41	0.12	1.9e-31	6.9e-30	4.99	4.21	5.53	11.98	11.82	13.57	334	163	176	541	644	455
DKK3	-1.41	0.24	3.5e-10	2.9e-09	1.25	1.06	1.16	3.34	2.79	3.44	72	41	35	134	132	105
TOX	-1.41	0.28	5.2e-08	3.3e-07	0.78	0.76	0.84	2.16	2.11	2.29	47	26	29	86	103	76
DRD2	1.41	0.35	4.1e-06	2e-05	1.77	1.33	1.82	0.6	0.43	0.49	107	49	66	26	24	19
TCN1	-1.41	0.7	0.0024	0.0068	0.16	0.26	0.12	0.26	0.98	0.72	11	10	5	12	55	23
ODC1	-1.4	0.06	1e-139	3.7e-137	44.65	45.4	45.38	113.91	113.67	113.78	2843	1722	1554	5092	6007	3780
SPOCK1	-1.4	0.07	3.8e-100	8.6e-98	27.22	26.3	28.26	69.59	62.97	77.22	1682	977	930	2959	3156	2487
BTG2	1.4	0.1	4.5e-49	3.1e-47	21.87	22.86	24.4	7.62	7.84	9.19	1398	871	831	338	420	314
MAML2	-1.4	0.12	3.8e-34	1.5e-32	4.88	5.03	4.93	13.09	11.75	13.85	301	194	164	560	591	453
ARHGEF40	-1.4	0.14	1e-25	2.7e-24	3.52	4.13	3.81	8.76	8.8	9.83	207	137	118	369	451	315
CLDN4	-1.4	0.19	6.3e-14	7.4e-13	1.59	1.66	1.5	3.79	4.16	4.11	99	65	54	180	220	144
TMEM121	-1.4	0.21	7.5e-12	7.4e-11	1.57	1.36	1.17	3.92	3.16	3.57	107	61	40	186	188	136
FKBP1B	-1.4	0.33	1.5e-06	7.7e-06	0.58	0.72	0.62	1.71	1.31	1.97	41	24	26	90	69	77
PCSK1	-1.4	0.33	1.9e-06	9.8e-06	0.55	0.63	0.55	1.51	1.7	1.73	32	24	19	64	81	54
DNAH2	-1.4	0.39	2.5e-05	0.0001	0.42	0.48	0.43	1.31	1.33	1.19	23	17	14	53	57	38
CMAHP	-1.4	0.41	5.5e-05	0.00022	0.48	0.48	0.53	1.31	1.23	1.24	22	14	12	46	46	39
C1QTNF1	-1.4	0.58	0.001	0.0031	0.2	0.09	0.18	0.63	0.49	0.6	12	6	7	29	26	21
SERPINA5	-1.4	0.73	0.0032	0.0086	0.13	0.14	0.11	0.4	0.5	0.41	9	4	4	18	28	12
GCHFR	-1.39	0.13	3e-28	9.1e-27	6.04	5.86	5.33	13.29	16.05	13.08	395	255	202	682	933	489
RINL	-1.39	0.19	9.4e-15	1.2e-13	1.62	1.75	2.1	4.63	4.64	4.78	107	66	70	205	242	160
FOXG1	-1.39	0.19	3.9e-14	4.7e-13	2.08	1.91	2.15	6.11	4.98	4.62	130	77	76	275	273	158
LINC00871	1.39	0.26	5.4e-09	3.9e-08	2.96	3.42	3.37	0.89	0.78	1.1	165	111	96	35	47	41
ZNF556	-1.39	0.27	3.8e-08	2.5e-07	1.32	0.76	1.62	3.55	2.79	3.39	82	29	59	161	153	118
NR3C2	1.39	0.33	1.8e-06	9.2e-06	1.65	2.04	1.63	0.58	0.63	0.6	98	73	54	24	30	19
PTK2B	1.39	0.45	0.00015	0.00055	1.14	1.13	0.97	0.37	0.36	0.4	68	38	27	13	16	10
LOC102724423	-1.39	0.63	0.0016	0.0047	0.32	0.16	0.3	0.7	0.67	0.82	7	7	8	24	32	17
LINC01029	1.38	0.04	1.9e-215	1.4e-212	443.27	440	463.21	169.69	154.42	174.82	27020	16410	15173	7247	7595	5637
ARHGDIB	1.38	0.07	7.8e-99	1.7e-96	83.46	81.09	82.38	33.36	28.4	30.47	6390	3753	3375	1762	1723	1222
FAS	1.38	0.09	1.2e-58	1.2e-56	24.89	23.13	22.04	4.6	6.99	8.6	1613	928	865	389	463	330
SYNGR1	-1.38	0.13	2.8e-29	9.1e-28	3.46	3.65	3.19	8.29	8.2	9.64	267	165	131	447	529	375
LFNG	-1.38	0.16	3.7e-19	6.6e-18	3.25	3.57	2.58	8.26	8.31	7.84	180	127	87	321	406	241
SEC14L2	-1.38	0.17	1.3e-16	1.9e-15	2.03	2.27	2.02	4.53	4.46	5.48	133	96	71	238	279	216
TGFB2	-1.38	0.17	1.4e-16	2e-15	2.32	2.8	2.14	6.85	5.21	6.98	164	111	84	308	288	269
KLHDC8B	-1.38	0.19	1.9e-14	2.4e-13	1.82	1.91	1.82	4.7	3.98	4.27	114	72	62	226	220	160
SOBP	-1.38	0.25	2.6e-09	2e-08	0.88	1.03	0.87	2.65	2.23	2.69	58	42	33	120	126	90
BCHE	1.38	0.27	2.5e-08	1.6e-07	2.56	2.62	2.87	1.09	0.74	0.98	157	97	89	48	39	27
PDE8B	1.38	0.44	0.00013	0.00046	1.17	1.07	1.05	0.28	0.35	0.31	60	37	34	12	17	11
C9orf84	1.38	0.49	0.00038	0.0013	1.16	0.9	1.23	0.28	0.24	0.36	56	26	32	11	11	11
FAM47E-STBD1	1.38	0.52	0.00052	0.0017	0.05	3.17	3.39	0.15	3.03	2.06	61	42	37	8	10	21
C1orf145	-1.38	0.62	0.0017	0.0049	0.2	0.1	0.16	0.54	0.39	0.64	10	4	9	25	25	22
MLPH	1.37	0.07	5.4e-97	1.1e-94	47.49	51.83	48.43	17.74	16.34	17.33	3228	2000	1685	860	937	642
GPR110	-1.37	0.12	3.4e-33	1.3e-31	3.42	3.67	4.75	8.15	6.42	9.15	345	208	165	564	641	493
BOK	-1.37	0.14	4.1e-25	1e-23	3.91	3.78	4.02	9.3	9.92	9.53	233	145	144	413	529	326
WSCD1	1.37	0.34	6.1e-06	2.9e-05	1.44	1.68	1.59	0.52	0.53	0.5	86	62	51	21	27	17
ECSCR	-1.37	0.41	6.7e-05	0.00026	0.35	1.12	0.75	1.97	1.87	2.29	26	49	16	82	113	66
LOC90246	-1.37	0.54	0.00079	0.0025	0.26	0.24	0.14	0.6	0.72	0.76	14	10	6	24	37	26
BICC1	-1.36	0.13	7.3e-27	2.1e-25	3.84	5.11	4.26	10.58	9.42	12.15	260	163	141	484	478	376
GAP43	1.36	0.26	1.4e-08	9.6e-08	2.74	2.58	2.93	0.98	0.64	1.38	200	119	120	52	41	53
CAND2	-1.36	0.28	1.5e-07	9e-07	0.87	0.9	0.83	2.08	2.34	2.22	52	31	25	84	118	69
ANGPTL4	-1.35	0.09	2.9e-51	2.1e-49	8.26	8.57	8.95	20.27	20.53	22.21	553	325	316	917	1125	774
WWOX	1.35	0.13	1.1e-25	2.9e-24	8.47	9.8	8.24	3.15	2.59	3.4	675	461	405	179	238	137
LOC102723847	1.35	0.14	9.4e-24	2.3e-22	7.01	6.45	6.68	3.05	2.24	2.9	749	375	374	192	197	132
ZNF701	-1.35	0.21	2e-11	1.9e-10	1.57	1.74	1.42	4.19	3.66	3.92	92	59	43	170	174	123
OLFML2A	-1.35	0.34	6.6e-06	3.1e-05	0.54	0.52	0.62	1.47	1.35	1.61	32	19	20	60	69	53
SHROOM4	-1.35	0.36	1.6e-05	7e-05	0.47	0.48	0.52	1.16	1.16	1.2	25	20	19	62	64	44
SEMA4G	-1.35	0.37	2.5e-05	0.00011	0.61	0.71	0.56	1.44	1.11	1.46	28	19	14	59	53	46
LOC102724149	1.35	0.39	5.1e-05	0.0002	1.64	2.16	1.98	1.31	1.57	0.73	88	80	49	32	30	10
SDR16C5	-1.35	0.67	0.0027	0.0076	0.24	0.15	0.11	0.39	0.49	0.46	12	6	4	17	36	16
TNS1	-1.34	0.15	2.2e-20	4.3e-19	2.92	3.06	2.82	7.21	7.34	8.29	178	112	93	300	355	248
PDK2	-1.34	0.15	6.9e-20	1.3e-18	4.34	3.21	3.47	8.7	8.39	9.4	271	120	116	391	449	325
C20orf96	1.34	0.2	7e-13	7.5e-12	4.96	5.19	5.49	1.92	2.05	1.9	272	189	168	68	97	59
RAB39B	1.34	0.22	1.1e-10	1e-09	3.14	3.6	3.44	1.22	1.22	1.36	205	141	118	53	62	47
EDN1	-1.34	0.22	1.3e-10	1.2e-09	1.24	1.49	1.39	3.65	2.94	4.18	82	55	45	153	151	133
NCAM1	1.34	0.27	1.1e-07	6.9e-07	2.26	2.52	2.26	0.91	0.75	0.91	137	90	73	37	37	28
SVILP1	1.34	0.61	0.002	0.0057	0.75	0.67	1.04	0.29	0.48	0.28	33	21	23	6	11	5
IGSF3	-1.33	0.1	9.6e-38	4.4e-36	6.14	6.12	6.74	15.48	14.71	16.35	375	225	218	646	733	522
ACADS	-1.33	0.2	8.8e-12	8.5e-11	2.03	2.06	2.01	4.61	5.3	3.75	119	73	62	204	274	134
CCDC113	1.33	0.25	1.7e-08	1.1e-07	2.73	2.69	2.62	0.88	0.85	1.05	161	97	84	40	45	32
LOC100287610	1.33	0.32	2.6e-06	1.3e-05	3.78	5.45	4.25	3.57	3.03	3.03	292	182	177	127	56	38
TNFSF18	-1.33	0.41	0.00011	0.00041	0.26	0.37	0.44	1.06	1.24	1.05	22	12	15	44	51	35
SOD3	-1.33	0.44	0.00023	0.00079	0.36	0.24	0.21	1.02	0.58	1.13	29	13	9	52	39	39
ANKFN1	-1.33	0.53	0.00093	0.0029	0.26	0.17	0.14	0.6	0.48	0.72	16	7	8	31	35	21
SLC26A7	1.33	0.67	0.003	0.0083	0.46	0.57	0.6	0.14	0.15	0.18	27	20	19	5	7	6
HR	-1.32	0.07	2.1e-71	2.7e-69	15.12	15.16	14.02	33.97	35.27	37.58	929	571	464	1486	1778	1234
LEPREL1	-1.32	0.07	8.2e-71	1e-68	12.98	12.97	13.7	30.56	30.83	34.73	841	497	475	1392	1643	1134
ICAM1	-1.32	0.08	5.6e-63	6e-61	11.93	13.11	11.93	29.4	28.41	30.39	750	503	404	1297	1492	1028
TRIM16L	-1.32	0.09	2.9e-48	1.9e-46	23.41	19.46	20.54	46.85	51.65	47.78	1638	819	724	2335	3019	1832
FAM26F	-1.32	0.2	3.8e-12	3.9e-11	1.27	1.4	1.49	3.36	3.46	3.58	95	62	54	164	199	137
LOC100506714	1.32	0.22	9.1e-11	8.1e-10	4.35	4.92	6	1.7	1.65	2.31	231	155	164	63	71	62
MNX1	-1.32	0.23	5e-10	4.1e-09	1.07	1.46	0.97	2.74	2.69	2.98	76	52	39	133	153	111
SCUBE3	-1.32	0.37	3.8e-05	0.00016	0.49	0.55	0.44	1.23	1.06	1.34	32	17	13	50	59	46
RP11-460N16.1	1.32	0.39	6.6e-05	0.00026	1.43	1.46	1.24	0.52	0.36	0.61	86	47	43	19	15	21
STC1	1.31	0.1	6.2e-44	3.5e-42	30.38	33.6	36.84	12.47	11.56	15.06	1921	1274	1238	554	593	493
VSTM1	1.31	0.13	6.8e-26	1.8e-24	15.17	11.23	14.31	4.39	4.79	5.84	820	522	545	214	287	195
IL15RA	1.31	0.17	5.4e-16	7.5e-15	8.49	6.38	7.54	2.76	2.7	3.44	518	242	254	113	138	106
KRCC1	1.31	0.21	3.2e-11	3e-10	4.29	3.68	4.68	1.67	1.43	1.7	274	143	169	74	73	60
KRT86	-1.31	0.24	4.3e-09	3.2e-08	1.68	1.44	1.75	3.13	3.25	3.6	80	39	41	131	156	92
LRCH2	-1.31	0.24	4.5e-09	3.3e-08	1.15	1.13	1.16	3.13	2.78	2.95	70	41	38	128	132	93
SYP	1.31	0.34	9.6e-06	4.4e-05	1.61	1.33	1.65	0.58	0.41	0.62	112	55	59	29	22	23
BCL11A	-1.31	0.48	0.00048	0.0016	0.25	0.37	0.29	0.84	0.83	0.76	16	12	9	37	41	24
INHBE	-1.31	0.48	0.00051	0.0017	0.26	0.24	0.32	0.68	0.88	0.65	17	11	9	31	44	26
GABRG2	1.31	0.5	0.00064	0.002	0.88	0.84	0.78	0.22	0.26	0.33	53	30	24	10	12	10
GAA	1.3	0.11	1.2e-32	4.5e-31	13.62	14.19	13.99	5.02	5.31	5.41	847	519	462	219	271	181
EVI2B	1.3	0.22	6.4e-10	5.2e-09	2.98	2.8	2.18	1.17	1	1.19	208	120	112	56	59	41
GBAP1	1.3	0.36	2.7e-05	0.00011	10.55	9.83	10.95	8.39	7.95	9.87	114	59	57	28	18	28
LPAR4	1.3	0.43	0.00024	0.00082	1.17	1.07	1.08	0.41	0.26	0.65	69	37	35	17	12	15
CAPS2	1.3	0.54	0.0012	0.0036	0.75	0.77	0.87	0.32	0.42	0.24	37	40	29	12	17	5
CYFIP2	1.29	0.12	1.7e-26	4.6e-25	13.2	13.44	11.86	4.81	4.89	5.11	789	476	373	195	240	163
LOC100129461	1.29	0.31	4.3e-06	2.1e-05	2.83	2.33	2.02	1.13	0.79	1.13	174	93	60	49	35	25
PAEP	1.29	0.57	0.0017	0.0049	0.68	0.99	0.74	0.22	0.31	0.26	47	24	20	6	11	9
PPAP2B	-1.28	0.08	6.1e-55	5.2e-53	10.41	10.53	10.4	24.63	24.46	25.69	661	399	354	1074	1256	836
LOC100130938	1.28	0.11	6.3e-32	2.3e-30	12.9	13.03	14.43	5.62	5.31	5.33	999	602	599	287	338	202
CORO1A	-1.28	0.15	1.2e-18	2.1e-17	3.6	3.52	3	7.88	8.74	7.65	247	147	111	368	492	281
HNRNPUL2-BSCL2	-1.28	0.16	1.9e-17	3e-16	3.81	2.35	2.51	3.38	1.61	6.09	267	223	159	478	521	478
ATXN1	-1.28	0.16	6.5e-17	9.9e-16	2.83	3.05	2.71	6.65	6.24	7.44	168	109	83	276	304	233
LCTL	-1.28	0.16	4.7e-16	6.7e-15	2.71	2.9	2.8	5.94	5.29	6.87	151	92	92	252	289	223
NPTXR	-1.28	0.23	3.5e-09	2.6e-08	1.47	1.36	1.07	3.22	3.16	3.22	92	51	35	138	163	106
ADSSL1	-1.28	0.29	1.2e-06	6.3e-06	1.34	1.24	1.75	3.98	3.14	2.58	55	34	47	136	131	70
CETN4P	1.28	0.52	0.001	0.0031	0.73	0.82	0.94	0.19	0.22	0.75	40	38	28	9	11	13
SLC16A2	-1.28	0.53	0.0013	0.0038	0.26	0.31	0.15	0.79	0.76	0.65	17	11	5	31	38	21
CBX3P2	1.28	0.59	0.0022	0.0063	0.76	0.8	0.51	0.3	0.34	0.21	40	28	18	5	12	8
C11orf1	1.27	0.1	4.1e-37	1.8e-35	21.07	23.08	23.32	10.82	8.72	8.45	1508	991	878	495	473	314
FAM101B	-1.27	0.15	7.9e-19	1.4e-17	2.95	2.9	3.09	6.85	7.02	7.33	192	110	106	303	365	247
CPS1	1.27	0.18	1e-13	1.2e-12	5.77	5.73	5.69	2.07	1.99	2.48	332	196	176	84	96	78
ICA1	1.27	0.19	5.9e-12	5.9e-11	3.93	3.41	3.59	1.75	1.56	2.14	329	166	152	80	85	67
IL1B	-1.27	0.21	1e-10	9e-10	1.58	1.74	1.53	4.43	3.83	3.78	106	68	56	207	198	124
BMP8B	-1.27	0.22	1.7e-09	1.3e-08	1.51	1.66	1.38	3.51	3.61	3.45	89	52	43	156	167	100
FKBP7	1.27	0.28	5.2e-07	2.9e-06	2.27	2.65	2.57	1.12	0.83	0.79	139	96	86	49	43	24
FAM86B1	1.27	0.31	4.1e-06	2e-05	2.03	1.81	2.83	0.75	0.82	0.87	147	72	125	38	49	36
FAM27B	1.26	0.07	5.8e-75	8.3e-73	37.52	37.29	42.96	17.26	16.04	17.72	4590	2621	2729	1279	1501	1014
ABCC2	-1.26	0.07	1.6e-73	2.3e-71	20.21	20.78	21.95	45.91	44.03	53.92	1125	660	602	1734	1992	1496
EDA2R	1.26	0.12	3.4e-25	8.8e-24	13.47	12.09	13.57	5.32	4.96	5.75	860	439	449	214	255	184
TMEM45A	1.26	0.16	1.1e-16	1.6e-15	6.31	6.74	7.29	2.78	2.71	2.53	410	263	255	125	137	89
TMEM38A	-1.26	0.32	6.9e-06	3.2e-05	0.8	0.77	0.57	2.1	1.54	1.94	46	25	21	82	71	62
IL12RB1	1.26	0.45	0.00042	0.0014	1.15	0.87	1.01	0.38	0.31	0.54	69	31	32	12	17	13
SLC13A3	1.26	0.46	0.00055	0.0018	1.17	1.12	0.95	0.39	0.4	0.34	60	35	25	12	16	10
FAM84B	-1.25	0.06	2.6e-95	5.3e-93	28.02	30.39	27.58	63.72	65.41	69.97	1734	1127	929	2727	3320	2260
NID2	-1.25	0.09	2.5e-45	1.5e-43	10.64	10.38	11.51	24.31	23	28.21	650	381	375	1028	1153	897
NEO1	1.25	0.1	1.3e-39	6.4e-38	20.65	19.51	20.67	8.37	7.8	8.51	1240	700	672	345	378	269
COL6A3	1.25	0.14	4e-19	7.2e-18	8.62	9.48	8.23	3.37	3.24	3.8	514	325	261	138	153	121
SULT1A1	-1.25	0.16	2.8e-15	3.7e-14	2.63	3.06	2.6	5.7	5.91	5.85	151	109	84	255	319	203
FGFBP1	-1.25	0.19	8.3e-12	8.1e-11	1.7	2.37	2.3	4.43	4.82	6.21	124	103	86	212	280	222
S1PR5	-1.25	0.2	2e-11	1.9e-10	1.72	2.08	1.75	4.03	3.92	5.05	117	84	57	183	217	176
ABCA10	1.25	0.25	7.8e-08	4.8e-07	3.05	2.99	3.4	1.29	1.19	1.29	161	92	94	43	50	34
EPHA6	1.25	0.31	7.7e-06	3.5e-05	0.91	2.63	1.07	0.43	0.42	0.65	142	88	76	43	52	16
LOC100506753	1.25	0.45	0.00047	0.0015	1.39	1.74	1.05	1.45	1.07	1.1	55	47	44	25	16	9
DHRS4L1	-1.25	0.5	0.00083	0.0026	0.49	0.82	1.06	1.4	1.56	1.59	13	15	25	41	74	40
TFCP2L1	1.25	0.55	0.0019	0.0054	0.76	0.66	0.64	0.2	0.25	0.21	42	25	21	9	12	6
ALDOC	-1.24	0.07	5e-68	5.9e-66	15.25	15.77	14.83	35.61	34.01	33.64	1023	657	541	1688	1889	1268
ENPP2	-1.24	0.2	2.8e-11	2.6e-10	1.57	1.84	2.18	3.89	3.8	4.98	113	67	67	175	203	172
NTSR1	1.24	0.25	6.2e-08	3.9e-07	2.57	2.88	2.58	1.02	0.94	1.09	159	104	88	46	48	35
FAM198B	1.24	0.31	7.5e-06	3.5e-05	1.69	1.94	1.97	0.67	0.62	0.85	101	70	62	27	29	27
LOC101928272	-1.24	0.32	9.3e-06	4.2e-05	0.96	0.94	0.96	1.99	1.94	2.56	40	30	22	71	74	70
SSC5D	-1.24	0.32	1.1e-05	5e-05	0.67	0.81	0.87	1.79	1.67	1.91	35	24	25	71	72	58
LOC100506083	1.24	0.35	3.5e-05	0.00014	1.78	1.98	2.04	0.9	0.88	0.85	89	59	57	27	33	14
PTPRU	-1.24	0.35	3.7e-05	0.00015	0.57	0.7	0.43	1.45	1.29	1.48	34	24	15	63	64	47
CACFD1	-1.24	0.35	4.1e-05	0.00017	0.55	0.66	0.5	1.27	1.62	1.23	34	25	17	57	86	43
CXCL1	-1.23	0.07	1.8e-68	2.3e-66	50.29	54.28	60.18	128.26	110.44	132.56	3566	2331	2315	6360	6502	5073
RP11-35G9.3	1.23	0.15	7.1e-18	1.2e-16	9.43	9.25	8.99	3.27	3.22	4.18	516	300	260	127	154	124
ADAMTS15	-1.23	0.15	7.4e-17	1.1e-15	3.18	3.31	3.16	7.2	6.87	8.66	192	114	101	284	336	263
RP11-521B24.3	-1.23	0.15	8.9e-17	1.3e-15	2.62	2.81	2.61	6	5.9	6.52	180	116	91	294	316	236
MAN1A1	-1.23	0.16	1.1e-15	1.5e-14	2.67	2.57	2.9	6.22	6.23	6.59	159	95	94	260	301	207
SLC22A4	-1.23	0.16	5.5e-15	7.1e-14	3.87	3.71	3.38	8.23	7.9	7.74	201	118	89	319	363	211
PANX2	-1.23	0.18	2.2e-12	2.2e-11	2.46	1.84	2.79	5.71	5.57	5.17	166	74	98	257	305	187
EIF4E3	1.23	0.25	1.1e-07	6.4e-07	2.87	2.61	2.55	1.09	1.01	1.05	176	97	82	45	51	33
PHF21B	1.23	0.51	0.0012	0.0036	0.66	0.76	0.71	0.22	0.21	0.41	62	35	23	12	9	15
TNKS2-AS1	1.23	0.62	0.0033	0.009	0.96	1.07	0.89	0.23	0.52	0.14	55	51	26	10	29	3
NEDD4L	1.22	0.05	3.2e-140	1.2e-137	119.97	120.46	119.95	49.88	45.91	52.29	7351	4423	3795	2078	2314	1666
PROS1	1.22	0.13	3.7e-22	8.2e-21	9.84	10.31	11.57	4.23	4.05	4.73	628	388	379	182	200	158
CELSR1	-1.22	0.13	5.6e-21	1.1e-19	4.23	4.02	4.22	8.98	9.04	10.55	252	147	133	372	438	332
GLIPR2	-1.22	0.14	3.3e-18	5.5e-17	3.58	3.52	4.23	8.64	7.5	9.68	252	135	137	397	391	333
CSF2	1.22	0.18	1e-12	1.1e-11	4.25	6.07	5.21	2.17	2.08	2.36	337	276	238	111	131	93
DCLK1	1.22	0.23	8.2e-09	5.9e-08	3.18	3.43	3.48	1.27	1.31	1.36	188	120	111	53	65	41
GGT5	-1.22	0.23	9.7e-09	6.8e-08	1.43	1.18	1.41	2.87	3.4	3.86	81	49	50	121	158	123
SLC22A18	-1.22	0.24	6.6e-08	4.1e-07	2.05	1.86	1.26	3.21	4.29	3.93	121	63	40	136	222	132
KCNQ3	1.22	0.25	1.2e-07	7.1e-07	2.41	2.58	2.66	1.08	0.86	1.63	207	129	117	72	46	49
STK32C	-1.22	0.29	2.6e-06	1.3e-05	1.47	0.77	1.57	3.1	2.97	2.82	89	26	51	130	153	92
LPAR2	-1.22	0.29	2.9e-06	1.4e-05	1.01	0.95	1.08	2.26	1.77	2.15	59	29	24	91	89	70
LOC102724676	1.22	0.38	0.00014	0.00052	1.37	1.37	1.63	0.6	0.51	0.42	76	47	48	24	26	11
ZNF137P	-1.22	0.4	0.00022	0.00079	0.66	0.69	0.52	1.5	1.12	1.82	35	17	11	49	50	47
KCTD16	1.22	0.61	0.0033	0.0091	0.42	0.48	0.56	0.16	0.12	0.17	33	21	20	8	7	7
AP3S1	1.21	0.06	6.8e-103	1.7e-100	433.21	475.03	494.38	190.24	172.23	209.15	29380	19109	17765	9015	9637	7649
APOBEC3G	-1.21	0.08	5e-48	3.2e-46	10.58	10.33	10.62	24.22	21.51	25.18	719	415	384	1108	1195	899
LOC101927125	1.21	0.09	3.3e-40	1.6e-38	19.03	17.72	19.02	8.65	7.32	7.65	1477	861	788	445	477	302
KIAA1522	-1.21	0.1	5.1e-33	1.9e-31	7.45	7.99	7.15	16.48	16.85	16.44	461	297	240	713	872	551
KCNJ12	-1.21	0.22	5e-09	3.7e-08	1.25	1.57	1.18	2.97	3.3	3.34	83	63	45	137	178	112
GPR115	1.21	0.23	1.5e-08	1e-07	3.27	3.95	3.34	1.33	1.2	1.59	186	132	105	51	60	49
LOC100134868	1.21	0.27	9.8e-07	5.2e-06	1.69	1.62	1.92	0.7	0.64	0.87	148	95	96	46	37	42
PPP1R14C	-1.21	0.37	9.8e-05	0.00037	0.45	0.41	0.49	1.21	1.22	1.19	33	17	16	52	65	39
RGAG4	-1.21	0.46	0.00069	0.0022	0.31	0.44	0.3	0.85	0.73	0.96	19	16	9	40	39	31
ATG12	1.2	0.06	8.1e-86	1.5e-83	65.46	69.51	71.67	29.43	27.25	30.29	3916	2507	2307	1216	1331	944
CPT1A	-1.2	0.08	2.3e-54	1.9e-52	12.6	12.29	12.39	29.39	27.08	30.31	851	487	472	1312	1439	1051
EBI3	-1.2	0.19	1.4e-11	1.4e-10	2.51	2.83	2.03	6.75	4.8	5.1	182	123	84	346	300	197
PPFIA3	-1.2	0.23	2.2e-08	1.5e-07	1.37	1.44	1.29	3.16	3.38	3.02	83	52	42	133	166	93
LINC00896	1.2	0.53	0.0019	0.0054	0.73	0.98	0.61	0.18	0.42	0.25	48	37	22	8	19	8
CPA4	-1.19	0.04	5.7e-156	2.6e-153	162.93	165.02	159.36	340.71	329.24	380.79	10179	6103	5281	14683	17223	12798
VGF	1.19	0.05	1.7e-122	5.7e-120	134.08	144.33	134.9	55.92	58.07	59.84	9295	5983	4961	2656	3258	2186
L1CAM	-1.19	0.05	7.5e-115	2.1e-112	39.38	38.4	38.4	82.03	82.1	89.61	2395	1407	1247	3495	4108	2892
FSTL1	-1.19	0.06	7.4e-94	1.5e-91	37.87	41.17	41.05	84.17	83.43	96.78	2324	1520	1355	3606	4196	3113
SCD5	-1.19	0.11	2.3e-29	7.6e-28	6.85	6.67	7.27	15.28	13.7	16.96	427	250	239	671	696	555
IGSF8	-1.19	0.11	6.4e-28	1.9e-26	7.8	7.08	7.11	15.33	15.4	18.56	540	270	266	729	837	662
MPP4	1.19	0.14	3.2e-19	5.8e-18	9.35	9.24	9.88	3.47	4.16	4.03	569	329	306	146	189	136
HAS2	-1.19	0.14	4.4e-19	7.9e-18	4.13	3.88	3.86	9.23	8.37	9.19	250	136	125	385	410	284
NPR2	-1.19	0.15	2.6e-17	4.1e-16	3.45	4.09	3.32	7.89	7.94	8.34	204	147	108	330	387	266
NUDT11	1.19	0.17	9.2e-14	1.1e-12	5.63	6.11	6.52	2.37	2.29	2.81	363	236	218	107	114	98
VASH1	-1.19	0.2	1.2e-10	1.1e-09	2.01	2.2	2.19	4.25	4.29	4.65	109	66	56	168	200	132
CAMK1D	1.19	0.21	1.3e-09	1e-08	3.35	3.67	4.29	1.78	1.37	1.97	251	178	172	94	77	65
AIM2	-1.19	0.39	0.00021	0.00074	0.43	0.28	0.51	1.32	0.96	1.09	33	13	19	59	53	40
CRLF1	-1.19	0.39	0.00022	0.00076	0.48	0.7	0.7	1.48	1	1.28	28	23	14	65	52	38
CSMD3	1.19	0.5	0.0015	0.0043	0.93	1.01	0.95	0.3	0.28	0.44	48	30	24	11	11	11
DENND6B	-1.19	0.59	0.0032	0.0088	0.3	0.16	0.27	0.67	0.52	0.77	18	6	6	29	23	25
IMPACT	1.18	0.08	2.2e-50	1.5e-48	28.25	29.73	29.48	12.22	11.65	12.59	1686	1074	938	517	572	401
LINC00707	1.18	0.09	3.4e-44	1.9e-42	33.18	31.99	33.6	14.69	12.04	14.63	2015	1160	1102	618	601	481
OSBPL1A	1.18	0.1	3e-36	1.3e-34	22.26	20.44	20.92	8.46	8.28	9.91	1341	760	703	364	417	328
STAT5A	-1.18	0.13	4.3e-20	8.2e-19	4.21	4.81	4.08	9.79	9.06	10.09	253	166	128	398	438	312
KCNAB2	-1.18	0.16	4.8e-15	6.3e-14	4.2	4.57	3.91	7.98	8.57	9.64	237	161	124	328	499	289
MBOAT1	-1.18	0.16	8.5e-14	9.9e-13	2.68	2.68	2.59	6.56	5.73	6.37	166	98	83	263	264	205
GABRE	-1.18	0.17	3.3e-13	3.6e-12	3.54	3.36	3.62	7.82	6.94	9.62	173	98	96	268	266	236
AQP3	-1.18	0.21	4.2e-09	3.1e-08	1.49	1.36	1.45	3	3	3.7	101	52	53	144	163	131
ZNF385D	-1.18	0.22	9.7e-09	6.8e-08	1.11	1.24	1.16	3.5	2.97	2.06	95	51	43	142	156	107
SLC19A3	-1.18	0.23	3.3e-08	2.1e-07	1.54	1.28	1.28	2.68	2.73	3.55	87	46	44	118	161	104
GNAL	1.18	0.3	7.7e-06	3.6e-05	2.51	2.14	1.97	0.98	0.74	0.9	137	76	62	42	34	25
LOC102724252	-1.18	0.38	0.00016	0.00059	0.54	0.57	0.68	1.29	1.52	1.64	24	19	24	55	63	45
CNIH3	-1.18	0.46	0.00077	0.0024	0.31	0.58	0.51	1.02	1.09	1.02	15	20	14	49	47	31
SETD3	-1.17	0.06	7.5e-76	1.1e-73	27.02	25.64	28.17	62.24	56.7	68.37	1972	1110	1106	3011	3210	2398
SMAD6	-1.17	0.08	6.5e-47	4.1e-45	12.61	13.18	12.99	28.92	26.62	29.82	839	516	453	1316	1349	1048
ARRB1	-1.17	0.09	2.2e-40	1.1e-38	7.66	7.56	6.94	15.34	15.18	17.49	843	481	403	1171	1313	1043
NPIPA2	1.17	0.13	1.2e-20	2.5e-19	7.07	8.14	8	4.68	4.26	5.55	766	588	523	250	303	218
TEKT4P2	-1.17	0.13	1.4e-19	2.6e-18	4.68	5.14	4.31	8.26	8.35	9.5	270	178	139	389	511	330
APOC1	-1.17	0.15	2.4e-16	3.5e-15	3.37	3.94	3.74	9.33	9.14	6.89	391	259	213	662	812	384
GATA6	1.17	0.16	2.9e-14	3.6e-13	6.39	6.5	6.16	2.79	2.67	2.55	386	246	205	116	133	85
SERPINA1	-1.17	0.25	2.9e-07	1.7e-06	1.12	0.92	1.49	2.56	2.78	2.74	71	39	53	119	147	94
UCN	1.17	0.3	9.4e-06	4.3e-05	2.07	2.23	2.55	1.04	1.62	0.73	151	91	122	50	68	26
KCND1	-1.17	0.33	3.5e-05	0.00014	0.66	0.67	0.74	1.58	1.37	1.7	38	24	23	67	67	57
NFATC4	-1.17	0.4	0.00036	0.0012	0.5	0.46	0.33	1.13	1.07	0.93	30	15	13	51	54	31
HNF4G	1.17	0.52	0.002	0.0057	0.64	0.83	0.93	0.22	0.23	0.33	39	28	29	9	12	11
TMEM156	1.16	0.08	2.1e-43	1.1e-41	30.76	34.07	34.9	14.83	13.56	14.8	1963	1345	1211	664	728	480
MYEF2	1.16	0.1	1.6e-32	6e-31	16.41	17.65	17.55	7.73	7.04	8	1041	687	595	331	356	257
DPYSL5	-1.16	0.11	1e-28	3.2e-27	6.74	6.77	6.96	14.32	14.92	14.63	424	254	228	621	766	485
HLA-DMA	-1.16	0.11	2.8e-27	7.9e-26	5.56	5.27	5.04	12.23	12.04	12.96	399	223	202	590	661	447
GABRB3	1.16	0.14	1.8e-17	2.8e-16	8.71	8.92	9.73	3.92	3.7	4.5	510	318	315	165	170	126
UPK3B	-1.16	0.24	2e-07	1.2e-06	1.13	1.51	1.06	2.48	2.64	2.78	71	54	41	112	159	93
CDS1	-1.16	0.26	1.1e-06	5.6e-06	1.09	1.01	1.14	2.16	2.52	2.53	66	35	35	88	123	84
GALNT12	1.16	0.28	3.5e-06	1.7e-05	1.84	1.99	2.33	0.81	0.8	1.05	123	78	78	34	41	32
UBA7	-1.16	0.28	4e-06	1.9e-05	1.32	1.32	1	2.11	2.87	3.02	75	44	28	84	137	94
LINC00526	1.16	0.37	0.00016	0.00058	1.71	1.84	1.59	0.64	0.93	0.41	121	76	63	33	53	12
NFATC1	-1.16	0.41	0.00047	0.0016	0.29	0.24	0.36	1.31	1.1	0.89	32	12	20	60	63	30
ETNK2	-1.15	0.09	3.2e-37	1.4e-35	8.8	9.1	8.43	18.5	19.1	19.56	562	352	292	826	985	660
APOBEC3D	-1.15	0.11	8.4e-29	2.6e-27	6.3	6.48	6.72	13.18	12.18	13.97	434	240	229	609	721	515
BBC3	1.15	0.12	2.7e-22	6e-21	10.68	12.08	11.49	4.7	4.89	5.28	738	503	420	211	278	193
DLGAP1-AS1	1.15	0.15	1.7e-15	2.3e-14	8.24	9.59	9.21	4	3.16	4.46	503	344	303	172	155	138
MYZAP	-1.15	0.16	1e-13	1.2e-12	2.36	2.93	2.45	5.66	3.43	6.46	197	149	133	355	343	309
SYTL3	1.15	0.37	0.00017	0.00062	1.26	1.19	1.28	0.79	0.65	0.46	106	43	68	32	32	16
TSACC	1.15	0.4	0.00037	0.0012	2.11	2.17	1.87	0.84	0.93	1.35	110	83	60	16	31	42
SEPT5-GP1BB	-1.15	0.43	0.00078	0.0024	0.62	0.54	0.24	0.82	1.45	1.07	29	18	9	35	52	42
PPT2	-1.14	0.07	8.8e-65	9.7e-63	19.4	19.84	18.67	38.57	38.04	42.17	1298	767	653	1817	2108	1541
MRC2	-1.14	0.1	1.9e-28	5.7e-27	7.59	7.82	7.65	15.39	15.39	17.42	440	263	239	612	748	548
GCNT1	-1.14	0.14	1.2e-16	1.7e-15	3.53	3.72	3.57	8.49	7.21	8.04	225	138	120	363	368	260
GNG2	-1.14	0.16	6.3e-13	6.8e-12	2.65	2.76	3.34	6.67	5.58	6.39	162	106	111	288	294	210
MSR1	-1.14	0.19	4.5e-10	3.7e-09	1.88	2.08	1.92	3.94	4.32	4.63	113	70	59	164	207	136
ITGA10	-1.14	0.33	5.4e-05	0.00022	0.84	0.78	0.77	1.8	1.71	1.83	42	23	20	64	75	48
ADAM19	-1.13	0.08	3.7e-45	2.2e-43	14.68	16.04	15.09	33.18	29.93	35.58	919	600	496	1438	1473	1149
PARP8	1.13	0.12	1.5e-23	3.4e-22	8.77	8.96	9.88	3.95	3.62	4.46	806	481	448	251	254	207
ZNF23	1.13	0.14	1.1e-17	1.8e-16	10.06	10.16	10.92	4.91	3.85	4.95	591	364	347	197	183	153
CHST1	-1.13	0.14	1.9e-17	3e-16	3.01	3.22	3.43	7.03	6.97	7.17	237	158	161	385	441	323
NDRG2	-1.13	0.23	5.9e-08	3.7e-07	1.65	1.9	1.16	3.96	3.2	3.76	104	71	42	171	159	121
C21orf67	-1.13	0.23	1.2e-07	7.5e-07	1.74	1.73	1.39	3.43	3.62	3.59	99	51	39	132	159	100
NEK10	-1.13	0.33	7e-05	0.00027	0.9	0.94	0.94	1.65	1.61	1.84	34	27	22	64	68	53
PTGS2	-1.13	0.37	0.00024	0.00084	0.62	0.7	0.44	1.33	1.35	1.31	38	24	12	57	65	42
GPR137C	-1.13	0.44	0.00096	0.0029	0.37	0.3	0.41	0.91	0.82	0.94	19	13	14	39	43	29
CDH10	1.13	0.47	0.0016	0.0046	0.93	0.84	0.82	0.33	0.26	0.41	56	31	25	11	15	12
LINC01134	1.13	0.49	0.0018	0.0051	1.35	1.78	1.32	0.91	0.43	0.41	66	57	33	31	12	11
SEC11C	1.12	0.06	3e-71	4e-69	51.32	53.7	56.88	23.84	22.33	25.1	4114	2667	2498	1360	1512	1062
TFAP2A	-1.12	0.08	3.7e-43	2e-41	12.15	12.99	12.66	27.52	25.71	26.85	774	498	428	1217	1312	887
ABHD4	-1.12	0.11	1.1e-25	2.9e-24	8.17	6.75	7.82	15.19	14.43	17.27	508	258	265	685	767	596
RBM47	-1.12	0.12	5.2e-21	1.1e-19	4.65	4.49	4.75	10.39	9.61	10.65	296	177	166	449	489	348
KLHL29	1.12	0.12	6.8e-21	1.4e-19	10.59	11.25	10.9	4.82	4.98	4.64	668	415	382	212	247	152
ANKRD9	-1.12	0.14	2.2e-17	3.4e-16	3.73	4.07	3.61	7.34	7.83	8.62	251	149	138	346	418	316
ZNF69	-1.12	0.21	1.5e-08	1e-07	1.86	1.53	1.68	4.17	3.22	3.61	114	58	56	178	166	122
CFH	1.12	0.32	5.1e-05	0.0002	1.84	1.71	2.71	0.72	0.87	0.96	114	62	97	37	42	29
CFD	-1.12	0.49	0.002	0.0056	0.39	0.21	0.38	0.94	0.67	0.62	23	8	12	42	40	22
S100Z	1.12	0.49	0.0021	0.0059	1	1.18	0.93	0.45	0.35	0.32	54	30	29	19	13	7
LOC102724699	1.12	0.5	0.0023	0.0064	1.33	1.45	1.09	0.28	0.59	0.37	67	29	23	9	18	12
PDZD4	-1.12	0.55	0.0035	0.0094	0.25	0.16	0.33	0.62	0.65	0.68	15	6	11	25	35	22
MISP	1.11	0.09	3.9e-39	1.9e-37	27.73	26.4	24.69	11.07	10.97	12.97	1827	1064	879	509	611	445
CAPN5	-1.11	0.11	1.7e-26	4.6e-25	6.52	6.49	6.27	13.47	12.88	13.77	407	237	216	585	667	458
MME	1.11	0.11	1.8e-25	4.8e-24	14.73	15.28	15.46	6.19	6.35	7.06	843	524	474	250	307	217
SLC44A2	-1.11	0.12	1.3e-21	2.7e-20	6.44	5.79	5.94	12.51	12.47	11.86	393	211	196	549	645	397
ZNF365	1.11	0.15	6.7e-15	8.7e-14	6.77	7.24	7.07	2.87	2.88	3.28	430	269	238	134	148	107
MYRF	-1.11	0.15	1e-14	1.3e-13	3.3	3.68	3.22	7.04	6.61	7.3	194	125	101	288	326	232
ARHGAP24	1.11	0.16	2.1e-13	2.3e-12	5.62	5.54	4.91	2.16	2.07	2.36	420	258	203	120	145	98
CGREF1	1.11	0.18	5.8e-11	5.2e-10	9.82	9.69	8.44	4.14	4.42	4.19	529	342	203	150	174	112
HYDIN	1.11	0.22	4.5e-08	2.9e-07	1.5	1.98	2.13	0.91	0.6	0.4	206	122	106	61	68	46
LOC730102	-1.11	0.26	2.3e-06	1.2e-05	1.13	1.59	1.3	2.81	2.85	3.61	65	59	38	106	127	111
PRDM8	1.11	0.4	0.00062	0.002	1.2	1.06	1.17	0.52	0.45	0.41	77	38	34	20	21	13
SERINC2	-1.1	0.04	3.8e-145	1.6e-142	81.63	82.51	78.39	165.03	157.98	165.31	5771	3396	2946	8161	9143	6393
RARG	-1.1	0.08	9.9e-41	5e-39	12.85	14.52	13.67	27.34	29.57	28.68	863	568	481	1240	1575	989
ATF3	1.1	0.11	3.1e-24	7.7e-23	15.87	17.51	16.61	6.9	8.35	8.17	1116	744	622	310	454	289
SPEG	-1.1	0.16	2.2e-13	2.4e-12	2.87	3.28	3.4	5.9	7.17	6.68	214	154	133	311	450	264
BST1	-1.1	0.2	4.9e-09	3.6e-08	2.45	2.02	3.67	5.71	5.77	5.79	159	86	133	256	315	220
PLXNA3	-1.1	0.21	1.1e-08	7.7e-08	2.42	2	2.02	4.55	4.35	4.61	129	64	53	176	183	132
GGT8P	1.1	0.21	1.5e-08	1e-07	4.53	4.87	4.06	1.97	1.47	2.09	266	175	125	78	77	73
LOC101928123	-1.1	0.24	5e-07	2.8e-06	0.94	0.95	1.17	2.33	2.36	1.91	75	45	47	120	145	85
TGFB3	-1.1	0.29	1.4e-05	6.3e-05	0.99	0.97	0.96	2.22	1.65	2.54	59	37	30	96	82	84
KRBA2	-1.1	0.34	0.00014	0.0005	0.63	0.77	0.8	1.47	1.52	2.1	33	29	24	62	64	64
FAM83H	-1.1	0.43	0.001	0.0031	0.4	0.27	0.31	1.12	0.86	0.99	28	12	12	43	42	32
RNF182	-1.09	0.15	2.2e-14	2.8e-13	3.53	3.12	3.83	6.93	6.91	7.54	208	118	125	300	355	242
SDSL	1.09	0.16	2.5e-12	2.6e-11	6.28	6.18	6.27	2.61	3.13	2.49	417	251	247	128	171	91
CLIP3	-1.09	0.17	5.3e-11	4.8e-10	3.25	2.59	2.66	5.98	5.42	6.5	198	92	86	255	266	213
LOC201651	1.09	0.2	1.1e-08	7.4e-08	4.61	6.15	4.72	2.39	2.09	2.57	248	191	151	95	83	69
LOC101927293	1.09	0.29	2.4e-05	0.0001	3.04	3.14	2.5	1.23	0.87	1.67	164	122	67	57	41	40
KLK6	1.09	0.3	2.9e-05	0.00012	1.86	1.61	2.34	0.92	0.83	0.66	126	64	83	42	41	26
UNC13D	1.08	0.07	2.1e-51	1.5e-49	39.6	39.42	38.67	17	18.18	19.05	2434	1462	1241	727	894	583
MOK	-1.08	0.08	1.1e-45	6.8e-44	15.14	14.95	15.3	34.36	32.51	34.23	1068	619	611	1593	1662	1200
TRIM16	-1.08	0.09	2.4e-35	1e-33	22.72	22.39	20.91	42.98	48.74	43.66	1330	802	664	1750	2355	1349
ABCG2	-1.08	0.09	1.3e-33	5.2e-32	10.92	10.53	11.95	22.44	20.94	25.37	629	385	377	916	1025	780
IFI27L2	-1.08	0.1	1.3e-28	4.1e-27	12.71	15.39	15.37	31.22	31.14	28.08	1332	1023	850	2230	2701	1532
PEAR1	1.08	0.11	2.3e-23	5.5e-22	15.23	14.55	18.02	6.93	6.41	7.4	844	521	512	271	308	229
RPL13AP20	1.08	0.12	2.7e-21	5.7e-20	24.22	23.62	22.81	9.4	10.29	10.74	1222	750	636	308	475	324
RAB15	-1.08	0.13	1e-17	1.7e-16	4.29	3.88	4.07	8.75	8.31	8.8	272	155	138	380	426	301
LINC00909	1.08	0.13	2e-17	3.1e-16	8.81	9.46	9.46	4.34	4.02	4.19	553	370	316	185	207	140
ADAMTS3	-1.08	0.16	1.4e-12	1.4e-11	3.15	2.97	3.51	6.55	5.86	7.13	183	103	105	271	280	221
FAM201A	1.08	0.2	8.2e-09	5.9e-08	6.02	5.45	5.79	2.05	3.01	2.51	376	206	195	87	160	79
DNAJC12	1.08	0.23	2.8e-07	1.6e-06	3.57	4.04	3.55	1.48	1.75	1.23	276	192	125	84	115	49
C10orf54	-1.08	0.28	1.2e-05	5.2e-05	1.14	1.17	0.81	2.13	2.14	2.26	67	40	25	91	106	72
ZFYVE28	-1.08	0.29	2.6e-05	0.00011	1.16	1.01	0.89	2.33	2.48	2.42	81	33	29	94	132	67
SEMA6A	1.08	0.33	0.00013	0.00047	1.59	1.57	1.59	0.76	0.58	0.71	94	55	49	29	28	20
LOC152225	1.08	0.38	0.00048	0.0016	1.64	1.66	1.08	0.55	0.54	0.79	82	52	33	19	24	19
ZNF572	-1.08	0.41	0.00086	0.0027	0.53	0.76	0.31	1.23	1	1.42	30	27	10	56	50	43
LINC00969	1.08	0.48	0.0022	0.0061	3.13	3.8	5.02	3.28	2.99	2.8	77	86	115	15	64	32
MYLK-AS1	1.08	0.53	0.0035	0.0093	1.25	2.63	2.09	0.55	0.77	0.94	59	36	33	11	9	22
PMAIP1	1.07	0.06	4e-71	5.2e-69	67.77	73.47	75.88	33.28	30.71	33.72	4398	2849	2645	1491	1656	1177
PTPRJ	-1.07	0.07	1.3e-50	8.9e-49	18.43	20.19	19	39.12	37.37	43.22	1118	757	643	1640	1867	1379
SLC7A11	-1.07	0.08	1.3e-43	7.1e-42	21.33	20.23	21.15	38.59	37.98	45.76	1472	781	789	1851	2331	1659
HIP1	-1.07	0.08	1.9e-43	1.1e-41	13.81	14.33	13.54	28.53	26.88	30.41	840	530	438	1200	1319	971
METRNL	1.07	0.11	5.1e-23	1.2e-21	15.55	14.4	13.82	6.38	6.66	6.35	1145	606	528	326	393	247
BMP2	1.07	0.12	2.5e-19	4.5e-18	10.55	11.26	11.56	4.73	4.53	5.52	659	413	381	206	233	184
ARHGAP31	-1.07	0.14	2.4e-16	3.5e-15	3.86	3.79	3.85	8.15	7.29	8.38	246	146	131	357	382	282
SNAI2	-1.07	0.15	2e-13	2.3e-12	3.27	2.92	3.2	6.59	6.04	7.35	218	120	120	309	318	263
WDR72	-1.07	0.16	1.1e-12	1.1e-11	3.58	3.41	3.4	6.71	6.62	8.79	216	125	113	278	326	278
AC005592.2	1.07	0.25	3.3e-06	1.6e-05	3.46	3.89	3.7	1.71	1.26	1.72	190	154	113	84	56	50
FLJ46906	-1.07	0.27	1e-05	4.7e-05	1.54	2.09	1.59	4.09	4.61	3.92	72	82	49	140	206	98
EGR3	-1.07	0.46	0.0019	0.0055	0.27	0.33	0.36	0.78	0.69	0.85	20	12	12	32	38	31
NRL	-1.07	0.51	0.003	0.0082	0.37	0.47	0.36	1.01	0.58	0.9	16	13	12	37	26	35
RAP2A	-1.06	0.07	8.8e-53	6.9e-51	16.77	17.14	17.66	34.17	32.1	35.69	1037	629	579	1466	1662	1171
LYPD1	-1.06	0.08	1.6e-43	8.7e-42	15.07	16.84	19.19	35.72	29.87	35.63	1287	720	707	1866	1875	1442
VCAN	1.06	0.09	3e-31	1.1e-29	19.88	20.24	19.87	9.08	8.29	9.65	1182	706	626	375	413	302
TOX2	-1.06	0.11	8.5e-23	2e-21	7.37	7.75	8.46	17.83	15.18	14.85	492	315	303	800	839	530
TNFRSF11B	-1.06	0.12	3.9e-20	7.5e-19	5.46	5.36	5.12	10.99	9.99	11.19	355	211	178	514	528	388
SYTL2	1.06	0.12	2.7e-18	4.5e-17	9.77	9.97	11.09	4.79	4.86	6.04	742	439	456	227	267	214
PLD2	-1.06	0.14	2.5e-15	3.3e-14	4.03	4.18	4.07	7.91	7.88	8.55	254	141	128	323	403	285
CYP26B1	-1.06	0.16	5.2e-12	5.2e-11	2.87	3.16	2.71	5.65	5.66	6.69	174	116	89	242	285	213
KIAA1211	1.06	0.21	5.4e-08	3.4e-07	3.56	3.69	3.51	1.57	1.5	1.74	219	134	114	65	75	56
C12orf60	1.06	0.21	9.2e-08	5.6e-07	3.42	3.24	2.99	1.53	1.58	1.48	226	134	111	64	85	48
TEX40	1.06	0.32	0.00011	0.00043	2.83	1.64	2.13	0.89	0.72	1.26	238	77	76	40	54	50
TSLP	1.06	0.45	0.002	0.0057	0.74	0.91	1.1	0.34	0.44	0.26	48	35	37	14	22	10
LOC102723327	1.06	0.51	0.0033	0.009	3.12	2.86	2.4	1.86	2.05	2.09	91	21	35	20	19	10
CNDP2	1.05	0.05	2.6e-99	5.7e-97	85.15	81.18	81.3	40.05	35.3	39.12	6350	3719	3296	2007	2294	1567
AIF1L	-1.05	0.09	3.9e-31	1.4e-29	9.7	10.65	11.19	21.03	20.79	20.93	619	406	384	922	1089	713
AHRR	-1.05	0.14	9e-16	1.2e-14	4.66	4.68	4.39	8.97	9	9.45	257	152	126	345	410	275
NRIP3	1.05	0.14	5.5e-14	6.5e-13	8.29	7.25	8.14	3.58	3.4	3.74	511	272	259	153	171	123
RP5-886K2.3	1.05	0.19	8.6e-09	6.1e-08	1.86	1.71	1.62	0.75	0.76	1	272	160	139	80	85	75
BVES	-1.05	0.2	2.7e-08	1.8e-07	2.19	1.92	2.11	4.06	3.7	5.43	132	70	67	171	181	167
RP5-1103G7.4	1.05	0.21	5.5e-08	3.5e-07	5.01	4.78	4.01	2.04	1.55	2.43	323	175	127	89	87	79
RP11-527H14.3	1.05	0.24	2e-06	1e-05	4.39	3.95	3.47	1.68	1.48	2.06	202	103	96	46	66	52
ZNF165	1.05	0.24	2.5e-06	1.3e-05	2.22	2.23	2.6	1.28	0.87	1.23	158	96	84	49	54	38
ROS1	1.05	0.29	3.6e-05	0.00015	2.18	2.39	2.3	0.88	0.96	1.03	116	69	63	32	42	27
RIMS2	1.05	0.3	6e-05	0.00024	1.95	1.79	2.29	0.79	0.74	0.72	112	63	73	39	38	25
FGF11	-1.05	0.31	7.7e-05	0.0003	0.82	0.89	0.76	1.64	1.84	1.58	46	31	24	71	91	50
LRRC29	1.05	0.39	0.00078	0.0025	2	2.13	1.42	0.97	0.79	1.16	91	65	33	22	22	26
2024-03-04	1.04	0.07	3e-57	2.7e-55	41.81	41.6	42.66	19.93	18.43	21.16	2701	1618	1462	891	963	706
INO80C	1.04	0.09	5.2e-29	1.7e-27	23.52	27.75	23.69	12.3	13.73	11.43	1915	1264	996	606	799	452
TRIM62	-1.04	0.13	4.3e-17	6.6e-16	5.03	4.34	4.91	9.49	9.39	9.68	320	167	161	424	479	325
CSNK2A3	1.04	0.21	1.9e-07	1.1e-06	6.96	7.44	8.28	4.61	3.8	4.42	346	181	138	111	84	78
FGGY	1.04	0.23	1.3e-06	7e-06	3.51	3.32	4.07	1.65	1.61	2.06	191	113	120	52	67	60
SLC37A1	-1.04	0.25	3.2e-06	1.6e-05	1.26	1.34	1.3	2.42	2.43	2.96	70	53	42	100	129	102
PDE6B	1.04	0.25	4.7e-06	2.3e-05	2.4	2.27	2.08	0.96	0.9	1.06	172	89	82	45	54	42
SELPLG	-1.04	0.34	0.00023	0.0008	0.76	0.75	0.89	1.35	1.35	1.81	38	26	27	55	71	65
TTC3P1	1.04	0.35	0.00037	0.0012	1.69	1.24	1.67	0.45	0.71	0.67	97	47	53	19	34	24
LOC100506731	-1.04	0.39	0.00089	0.0027	0.42	0.45	0.41	1.05	1.03	1.02	27	19	14	47	51	33
LOC100288846	-1.04	0.45	0.0022	0.0062	0.35	0.41	0.5	0.53	0.7	1.12	24	17	11	28	50	38
SLC16A9	1.04	0.46	0.0025	0.0069	0.84	1.06	0.81	0.34	0.3	0.35	49	37	25	15	15	11
RNF138	1.03	0.06	2.4e-60	2.3e-58	76.64	79.19	84.16	38.14	33.01	40.45	4670	2908	2734	1620	1685	1316
LPHN2	-1.03	0.07	2.9e-48	1.9e-46	33.57	33.42	35.28	65.36	59.42	75.55	2269	1342	1260	3045	3292	2742
NREP	-1.03	0.09	5.4e-31	1.9e-29	11.49	11.89	12.78	24.71	21.59	25.06	751	467	451	1152	1148	859
EFNA4	-1.03	0.1	7.5e-26	2e-24	7.34	7.56	7.95	15.62	14.22	14.49	529	312	293	769	824	547
MEIS3P1	-1.03	0.11	8.6e-21	1.7e-19	5.45	5.99	6.11	11.36	11.54	11.8	368	244	219	529	642	416
HDAC5	-1.03	0.12	1.9e-17	3e-16	5.3	5.48	4.75	10.44	10.17	10.64	320	198	155	432	511	331
RTTN	1.03	0.13	7.3e-17	1.1e-15	11.81	12.69	10.88	5.32	5.22	6.49	633	399	317	195	229	169
LYPD3	-1.03	0.14	7.2e-14	8.4e-13	3.65	3.54	3.49	7.98	6.99	6.89	251	148	135	378	391	250
SSH3	-1.03	0.14	1.3e-13	1.4e-12	3.75	3.77	3.57	6.79	7.4	7.78	225	137	124	291	368	264
C1QTNF6	-1.03	0.16	2.1e-11	1.9e-10	2.87	3.19	3.08	5.96	5.35	6.77	183	123	100	253	285	238
RGS16	1.03	0.18	1.1e-09	8.8e-09	5.69	5.91	5.62	2.25	2.89	2.59	364	236	188	103	159	84
KHDRBS3	-1.03	0.19	8.8e-09	6.2e-08	2.57	2.7	2.76	5.71	5.05	4.47	171	105	92	281	287	151
ARHGEF6	-1.03	0.24	1.9e-06	9.4e-06	1.28	1.2	1.5	2.79	2.48	2.81	81	43	51	124	125	97
RNF144A-AS1	1.03	0.25	6.2e-06	2.9e-05	2.88	2.64	3.09	1.38	1.19	1.2	155	84	93	49	53	38
LOC101928262	1.03	0.26	6.9e-06	3.2e-05	3.15	2.58	2.55	1.52	1.11	1.46	176	88	85	51	48	44
PLD1	-1.03	0.27	1.8e-05	7.7e-05	1.08	0.89	0.99	2.03	2.03	2.23	64	32	34	84	102	73
CRMP1	1.03	0.29	5.8e-05	0.00023	2.04	2.01	2.21	1.04	1.14	0.96	139	76	64	33	55	27
CMPK2	1.03	0.31	0.00011	0.0004	1.76	1.97	1.87	1.1	0.78	0.73	106	74	73	46	38	22
LOC101928433	-1.03	0.35	0.00038	0.0013	0.63	0.87	0.81	1.35	1.46	2.22	35	32	25	53	72	70
RAB7B	-1.03	0.47	0.003	0.0081	0.36	0.42	0.29	0.8	1.18	0.79	22	16	10	33	55	23
RIOK3	1.02	0.06	3.5e-67	4.1e-65	61.08	65.96	66.35	29.84	29.41	30.69	3762	2424	2171	1274	1496	1005
GRAMD1B	-1.02	0.07	7.7e-51	5.5e-49	16.97	18.1	18.11	32.91	32.01	34.4	1098	690	606	1512	1767	1202
TAF4B	1.02	0.08	1e-34	4.1e-33	25.53	26.84	25.28	12.18	10.65	12.46	1531	949	790	513	548	395
FMNL1	-1.02	0.09	1.1e-32	4.3e-31	15.08	15	14.42	28.85	29.62	27.4	935	548	470	1225	1518	910
ZNF883	1.02	0.09	9.5e-32	3.4e-30	26.45	25.04	26.55	12.54	11.11	14.4	1705	982	919	535	582	482
ZNF362	-1.02	0.14	3.4e-14	4.1e-13	3.62	4.07	3.54	7.04	6.9	7.72	234	160	124	328	379	272
HS3ST1	1.02	0.15	1.6e-12	1.6e-11	6.82	6.81	6.91	3.49	3.15	3.56	511	298	276	178	155	139
RAB3D	-1.02	0.2	6e-08	3.8e-07	1.93	1.84	1.68	3.85	3.51	3.69	123	66	55	165	179	122
B4GALNT4	-1.02	0.24	2.3e-06	1.2e-05	1.48	1.38	1.45	2.9	3.3	2.88	87	46	48	116	156	86
FRMD6-AS1	-1.02	0.27	2.2e-05	9.5e-05	1.19	1.15	0.96	2.16	1.87	2.77	70	42	32	96	93	91
NDN	1.01	0.09	2.9e-30	9.8e-29	22.57	24.32	23.28	9.98	11.52	11.43	1517	977	833	471	631	409
POLI	1.01	0.12	3.2e-19	5.8e-18	7.42	7.01	7.68	2.59	3.45	3.31	750	430	407	233	271	203
HFE	-1.01	0.14	1.5e-14	1.9e-13	4.13	4.75	4.88	9.07	8.39	10.21	293	187	181	397	458	386
FLJ44342	-1.01	0.17	1.3e-10	1.1e-09	2.83	2.7	2.98	5.95	5.64	6.86	173	109	94	248	250	211
SPTB	-1.01	0.18	4.1e-09	3e-08	1.49	2.24	2.18	4.44	4.74	3.94	140	86	70	190	232	143
GDPD3	-1.01	0.22	8.2e-07	4.4e-06	1.52	1.5	1.56	3.19	3.37	2.73	98	60	58	142	189	96
ZBED5-AS1	1.01	0.25	5.5e-06	2.6e-05	2.18	2.4	2.19	1.15	1.05	1.21	152	108	82	47	60	40
LOC101928484	-1.01	0.26	1.4e-05	6.3e-05	0.93	1.16	1.32	2.16	2.16	2.7	61	41	37	90	104	80
IL22RA1	-1.01	0.32	0.0002	0.00072	0.86	0.55	0.7	1.62	1.56	1.6	57	22	25	71	82	53
LOC100506870	-1.01	0.34	0.00039	0.0013	1.19	0.87	1.24	2.4	2.27	2.06	65	20	39	80	120	56
CNFN	-1.01	0.36	0.00062	0.002	0.35	0.72	0.32	0.76	0.92	1.11	37	46	20	63	101	59
DGKE	-1.01	0.38	0.00093	0.0029	0.65	0.53	0.53	1.06	0.97	1.22	36	18	16	56	46	42
SAMD11	-1.01	0.43	0.0019	0.0055	0.37	0.66	0.36	0.85	1.1	0.78	24	24	11	42	59	31
ALDH1A3	-1	0.05	2.4e-100	5.4e-98	109.6	121.1	120.32	225.18	216.31	228.28	6888	4538	4062	9820	11282	7620
MBD1	1	0.05	1.1e-76	1.7e-74	81.85	78.53	85.92	38.73	37.21	40.02	4931	2873	2670	1646	1797	1308
ACSL1	1	0.08	4.6e-36	2e-34	25.17	26.23	25.19	12.23	12.09	12.71	1557	963	826	515	595	413
CAP2	-1	0.09	2.1e-30	7.1e-29	9.83	10.1	10.21	19.58	18.33	20.57	613	370	335	835	925	668
FZD1	-1	0.11	1.9e-21	3.9e-20	6.82	6.97	6.55	13.08	12.57	13.14	424	257	214	564	655	435
LIMD2	-1	0.11	3.9e-21	8e-20	4.3	3.92	3.55	8.84	8.05	9.09	497	274	236	634	741	473
PC	-1	0.13	3e-16	4.2e-15	5.71	5.84	5.22	10.34	11.38	11.15	334	207	163	419	544	345
SLAMF7	1	0.13	1.6e-15	2.2e-14	10.13	10.17	11.05	5.26	4.52	4.51	640	375	370	234	237	153
SMARCD3	-1	0.19	1.2e-08	8.3e-08	3.14	2.52	2.35	5.62	4.52	5.45	191	92	78	252	231	183
SYNE2	-1	0.22	5.7e-07	3.1e-06	1.86	1.83	1.56	3.62	3.08	3.73	132	67	49	170	167	125
TNFRSF1B	-1	0.25	9.7e-06	4.4e-05	1.21	1.46	0.96	2.4	2.41	2.81	81	52	32	102	126	89
STEAP2	-1	0.25	1.1e-05	4.9e-05	1.12	1.18	1.19	2.04	1.92	2.48	68	39	45	104	115	79
SRP14-AS1	1	0.35	0.0005	0.0016	2.67	2.19	2.46	1.69	0.99	1.06	160	104	102	84	48	22
MYL12A	0.99	0.06	2.8e-62	2.8e-60	216.19	226.46	240.87	110.53	99.13	116.59	19792	12589	11728	7295	7245	5790
IRS2	0.99	0.06	6.4e-55	5.4e-53	47.72	48.08	46.05	22.52	22.35	23.33	2971	1812	1526	974	1137	767
CCDC80	-0.99	0.08	1.5e-39	7e-38	13.05	12.84	13.04	25.37	22.63	27.48	1017	608	547	1381	1454	1115
RXRA	-0.99	0.09	1.7e-29	5.7e-28	10.27	10.8	9.79	20.51	19.99	20.85	747	437	350	940	1092	754
TEAD2	-0.99	0.12	1.6e-18	2.7e-17	8.05	6.78	6.89	15.45	12.85	14.59	515	261	250	689	677	499
BCAM	-0.99	0.12	1.6e-18	2.8e-17	5.88	5.96	5.16	10.47	12.31	11.85	424	258	201	533	668	419
ZNF397	0.99	0.13	2.6e-15	3.5e-14	10.01	10.19	11.32	5.11	4.59	5.31	594	363	357	206	219	173
QPCT	-0.99	0.14	4.5e-14	5.4e-13	4.26	3.74	4.88	8.27	7.61	8.93	282	153	173	388	422	318
MAP1A	0.99	0.14	1.3e-12	1.4e-11	7.65	7.24	7.1	3.48	3.21	3.65	484	270	238	154	166	122
IFNLR1	-0.99	0.16	7.2e-11	6.5e-10	2.83	3.13	2.82	5.67	5.51	6.01	173	115	92	242	272	196
LOC101929206	-0.99	0.23	1.9e-06	9.5e-06	2.8	3.21	2.77	4.61	5.23	7.19	102	64	53	114	173	130
TMEM139	-0.99	0.31	0.00016	0.00059	0.68	0.84	0.69	1.63	1.29	1.76	47	34	28	85	70	62
MBNL1-AS1	-0.99	0.35	0.00061	0.002	0.42	0.51	0.37	0.86	0.83	0.77	41	22	18	62	61	40
A1BG	-0.99	0.4	0.0017	0.005	0.85	0.64	0.71	1.28	1.38	1.45	41	20	11	41	63	42
NPC2	-0.98	0.04	4.1e-135	1.4e-132	111.36	113.92	117.25	213.22	208.74	224.25	8266	5146	4707	11269	12800	8804
CXXC1	0.98	0.06	2.5e-57	2.3e-55	59.03	59.34	61.49	27.86	29.42	29	3841	2315	2077	1260	1568	990
ME2	0.98	0.06	7.9e-57	7.1e-55	66.11	66.55	69.99	33.28	29.39	35.02	3950	2378	2223	1380	1452	1121
TMEM2	-0.98	0.06	1.8e-53	1.4e-51	29.43	31.19	32.34	58.44	54.88	64.77	1792	1161	1053	2453	2728	2075
ARG2	-0.98	0.08	2e-32	7.5e-31	14.65	16.38	15.22	26.77	27.04	30.12	812	531	431	1044	1255	911
2024-09-06	-0.98	0.09	9.5e-31	3.3e-29	8.21	7.65	8.31	16.14	14.84	15.85	778	452	434	1087	1120	814
LGR4	-0.98	0.09	3.2e-26	8.6e-25	10.33	10.95	11.89	21	19.1	23.34	622	391	378	872	938	731
GPSM3	-0.98	0.1	1.9e-25	4.9e-24	8.05	8.46	8.27	15.8	15.66	15.93	567	357	292	754	889	575
KITLG	0.98	0.11	1.4e-20	2.8e-19	15.6	16.08	17.38	7.69	6.95	8.7	915	574	550	313	343	278
PCCA	-0.98	0.11	3.5e-20	6.8e-19	8.76	8.02	8.74	15.03	14.6	17.82	504	287	264	628	700	578
DSE	-0.98	0.13	1.8e-15	2.4e-14	3.98	4.1	4.87	8.17	8.8	7.23	294	177	177	420	467	310
TMEM106A	-0.98	0.15	2.1e-11	2e-10	3.96	4.23	3.78	7.75	6.53	9.18	228	146	114	302	316	273
SYT1	0.98	0.17	1e-09	8e-09	5.61	5.6	6.18	2.49	2.67	2.67	329	198	190	102	135	88
GAD1	0.98	0.18	9.6e-09	6.8e-08	4.21	4.65	4.16	2.09	1.67	1.91	281	168	156	98	98	74
ALMS1-IT1	0.98	0.19	3.8e-08	2.5e-07	5.12	4.69	4.86	2.23	2.14	2.95	294	163	149	85	97	85
CAMKK1	-0.98	0.25	1.8e-05	7.8e-05	1.54	1.41	0.94	2.79	2.71	2.84	92	56	32	118	138	84
TMCC1-AS1	0.98	0.3	0.00016	0.00057	1.82	1.98	1.61	0.83	0.87	0.78	108	71	55	34	43	23
LURAP1	-0.98	0.35	0.00066	0.0021	0.71	0.49	0.77	1.26	1.19	1.08	44	18	20	55	63	45
NXPH2	-0.98	0.39	0.0014	0.0042	0.66	0.57	0.47	1.62	0.88	1.42	40	22	15	69	45	42
CTGF	-0.97	0.04	9.9e-124	3.3e-121	111.57	116.11	114.91	216.85	201.69	230.92	7156	4469	3972	9655	10603	7809
HIST1H2AL	-0.97	0.07	3e-41	1.6e-39	57.19	60.84	55.02	109.67	109.78	96.01	6307	3837	3108	8450	9765	5654
C6orf47	-0.97	0.11	3.5e-18	5.8e-17	6.6	8.53	6.15	13.67	13.38	13.46	453	346	248	640	738	534
MPP2	-0.97	0.13	4.9e-14	5.8e-13	4.73	4.6	4.54	8.56	9.37	8.81	292	172	153	370	470	285
ALDH4A1	-0.97	0.17	1.5e-09	1.2e-08	3.07	2.49	3.16	5.61	5.77	5.53	178	94	99	226	287	174
FGD4	0.97	0.17	2.7e-09	2e-08	4.18	4.57	4.21	2.41	2.22	2.66	314	195	172	98	130	82
TPK1	0.97	0.18	6.2e-09	4.5e-08	5.45	5.73	6.69	2.91	2.96	3.04	295	199	199	109	128	83
NMNAT1	0.97	0.2	2.1e-07	1.2e-06	2.57	3.86	3.19	1.9	1.74	2.06	259	207	141	103	106	68
MAP1LC3C	0.97	0.28	6e-05	0.00024	2.29	2.17	2.21	1.22	0.69	1.31	154	88	73	52	39	42
CRLS1	0.97	0.31	0.00025	0.00087	26.8	27.96	29.61	14.37	14.96	14.64	2051	1397	1399	575	1161	445
CSPG5	-0.97	0.32	0.00034	0.0011	0.83	0.94	0.61	1.64	1.83	1.5	49	43	21	77	99	52
WTIP	-0.97	0.36	0.00084	0.0026	1	0.78	1.41	2.08	2.37	1.99	64	29	61	93	177	65
FAM131C	0.97	0.37	0.0011	0.0033	2.05	1.69	1.25	0.73	0.67	0.64	138	63	41	40	39	17
LOC101927002	0.97	0.46	0.0039	0.01	1	1.24	0.75	0.36	0.41	0.59	54	45	23	13	20	14
EPHX1	-0.96	0.06	5e-59	4.7e-57	35.89	33.12	32.76	62.8	58.52	65.52	2359	1317	1170	2911	3261	2359
SLC14A1	0.96	0.09	1.1e-27	3.1e-26	19.77	21.64	20.41	8.94	9.16	10.71	1364	909	735	457	561	389
SMIM19	0.96	0.1	2e-21	4.2e-20	10.96	12.42	12.09	6.18	5.44	6.07	1002	628	555	369	403	248
PIK3CD	-0.96	0.15	3.4e-11	3.1e-10	3.64	4.04	3.8	7.36	7.65	6.72	218	142	122	305	372	213
ADAMTS7	-0.96	0.2	2.5e-07	1.4e-06	2.08	2.13	1.93	3.74	3.68	4.57	114	74	57	145	176	132
NLRP3	-0.96	0.21	5.3e-07	2.9e-06	1.7	1.59	1.63	3.35	3.14	3.48	107	61	56	147	157	111
LRRC73	-0.96	0.21	1.1e-06	5.6e-06	1.61	1.5	1.63	2.92	2.89	2.95	99	57	59	144	151	106
LOC101927345	0.96	0.45	0.0036	0.0096	0.72	0.92	0.84	0.36	0.43	0.39	55	41	33	12	28	12
PNMA1	-0.95	0.06	3.6e-55	3.1e-53	23.52	23.81	24.34	44.84	43.82	46.25	1563	949	879	2040	2353	1615
WNK4	-0.95	0.07	3.4e-45	2e-43	21	21.92	21.03	40.82	38.55	40.38	1251	787	671	1653	1894	1262
BTBD6	-0.95	0.07	6.8e-40	3.3e-38	23.37	23.87	23.09	41.48	44.98	43.95	1599	988	840	1951	2564	1608
FZD2	-0.95	0.08	1.3e-35	5.5e-34	14.1	14.65	14.44	25.94	26.56	27.63	891	546	486	1134	1382	920
CUEDC2	0.95	0.08	3.5e-34	1.4e-32	29.56	29.14	28.8	13.07	14.42	16.02	2081	1257	1095	649	845	591
SHISA4	-0.95	0.1	1.6e-22	3.6e-21	7.37	8.24	7.63	13.9	13.44	16.08	520	338	300	675	795	596
PBX1	-0.95	0.11	5.1e-18	8.4e-17	6.59	6.33	6.54	12.03	11.21	13.54	414	234	221	511	582	448
ABHD15	-0.95	0.12	2.2e-17	3.4e-16	6.27	6.22	6.05	11.65	11.56	11.35	381	229	200	503	586	368
ST6GALNAC3	-0.95	0.12	1.2e-15	1.6e-14	3.75	3.61	4.44	7.77	6.17	7.79	372	215	209	506	501	415
LOC100506302	0.95	0.12	3.8e-15	5e-14	7.31	7.33	7.95	4.91	4.24	4.97	763	477	470	310	285	208
COCH	-0.95	0.13	2.2e-14	2.7e-13	4.36	5.41	5.33	9.1	8.98	11.06	296	201	191	408	478	360
CBY1	0.95	0.13	1.2e-13	1.4e-12	9.39	8.97	9.2	3.98	4.66	4.7	641	375	353	188	275	175
SNTA1	-0.95	0.14	1.7e-12	1.8e-11	3.89	4.09	3.99	7.53	7.97	7.42	252	157	143	330	418	253
GBP1	-0.95	0.14	7.7e-12	7.5e-11	3.62	3.57	3.32	6.44	6.44	6.67	230	139	111	289	336	238
TMEM180	0.95	0.15	2.3e-11	2.2e-10	8.47	8.06	8.25	4	4.01	3.68	488	266	244	153	193	113
HSPA12A	-0.95	0.17	3.3e-09	2.5e-08	2.66	3.11	2.79	4.83	5.26	5.61	152	105	86	206	251	172
SH3RF2	0.95	0.18	1.9e-08	1.3e-07	4.44	4.63	3.92	2.12	1.98	2.4	274	190	155	93	112	80
DSC3	0.95	0.19	5.3e-08	3.4e-07	4.95	4.84	4.95	2.2	2.09	2.95	295	173	160	92	100	92
APLN	0.95	0.2	5.7e-07	3.1e-06	3.42	3.26	3.37	1.52	1.64	1.69	221	130	115	71	84	56
NDUFA4L2	0.95	0.22	3.2e-06	1.6e-05	4.8	4.18	3.85	1.6	1.92	2.27	307	141	126	68	104	78
SLC25A42	-0.95	0.26	4.3e-05	0.00017	1.13	1.14	1.04	2.17	2.26	2.18	68	40	35	87	113	70
C1R	-0.95	0.27	5.1e-05	0.0002	0.87	1.15	0.82	1.82	2.03	1.98	57	45	37	84	109	76
XDH	-0.95	0.28	8.8e-05	0.00033	1.26	0.95	1.19	2.06	2.36	2.45	66	32	34	77	102	70
STAT4	-0.95	0.4	0.002	0.0057	0.38	0.52	0.46	0.97	0.97	1.08	26	17	17	38	51	36
LOC101928403	0.95	0.43	0.003	0.0082	0.94	0.89	0.99	0.48	0.32	0.49	64	37	34	23	14	16
SFRP1	-0.94	0.05	4.4e-77	6.8e-75	54.92	56.99	56.17	102.26	96.64	112.97	3409	2152	1863	4456	4901	3697
LYRM1	0.94	0.06	7.4e-61	7.3e-59	55.28	55.23	57.96	28.48	25.68	30.63	3787	2267	2103	1326	1469	1077
C18orf21	0.94	0.06	3.7e-49	2.5e-47	52.29	49.31	50.57	25.5	23.44	26.71	4031	2234	2109	1342	1474	1121
THRA	-0.94	0.1	1.6e-20	3.2e-19	7.43	7.29	7.88	14	13.22	14.81	483	268	271	613	698	501
MAGEB2	0.94	0.1	2.4e-20	4.6e-19	14.27	13.79	14.91	6.84	6.87	7.49	939	545	537	309	380	263
EVA1B	-0.94	0.11	3.2e-19	5.8e-18	4.52	5.37	5.02	7.99	9.62	8.23	637	427	342	786	1098	645
HIVEP3	-0.94	0.11	4.1e-19	7.3e-18	8.2	8.55	8.55	16.17	14.6	18.59	566	334	320	729	764	659
ZNF506	-0.94	0.11	7.4e-19	1.3e-17	8.25	9.21	8.63	16.55	14.08	18.75	502	338	281	692	706	591
C20orf112	-0.94	0.16	2.5e-10	2.1e-09	3.27	3.26	3.4	6.45	6.21	6.19	190	119	111	272	296	193
C2orf74	0.94	0.18	4.3e-08	2.8e-07	5.78	5.74	4.64	2.42	2.84	3.11	415	240	173	118	170	89
RTN4R	-0.94	0.25	2.9e-05	0.00012	1.25	1.21	1.15	1.96	2.59	2.56	83	45	41	90	137	87
RAPGEF3	-0.94	0.26	4e-05	0.00016	1.95	1.67	1.12	3.19	2.99	2.86	144	81	38	149	203	123
GLUD2	0.94	0.27	8.9e-05	0.00034	2.43	2.37	2.66	1.29	1.41	1.29	137	70	80	47	50	30
LOC101926969	0.94	0.28	0.0001	0.00039	1.69	1.77	2.06	0.75	0.78	0.86	120	76	82	36	50	38
FCGR2A	-0.94	0.35	0.0008	0.0025	0.59	0.77	0.86	1.51	1.45	1.55	32	29	30	69	63	54
PLCD1	-0.94	0.36	0.0012	0.0037	0.53	0.75	0.52	1.34	1.3	1.32	33	26	17	57	55	40
ARMCX4	0.94	0.42	0.0029	0.008	0.88	1.11	0.99	0.46	0.36	0.39	54	42	33	21	18	14
CTSZ	-0.93	0.05	2.3e-81	3.9e-79	96.62	98.16	99.78	185.44	165.59	196.08	6796	4233	3741	9090	9467	7262
SEMA3C	-0.93	0.06	7e-57	6.3e-55	42.43	45.13	45.27	81.13	74.4	87.82	2468	1604	1441	3303	3622	2761
DDR1	-0.93	0.07	1.8e-42	9.7e-41	20.27	20.37	19.92	36.8	36.11	40.08	1265	751	659	1536	1815	1318
SLC2A4RG	-0.93	0.07	4.6e-42	2.4e-40	33.61	32.09	30.87	58.69	59.14	57.98	2244	1251	1087	2690	3240	2029
NEU1	-0.93	0.08	5.1e-34	2e-32	15.25	17.22	15.18	28.19	27.84	30.56	959	651	523	1264	1455	1033
F2RL1	-0.93	0.08	9.1e-32	3.3e-30	13.27	13.49	13.14	23.6	22.61	25.71	810	487	430	1011	1159	845
C11orf74	0.93	0.11	1.4e-18	2.4e-17	15.08	14.39	15.48	6.57	6.63	8.71	1103	639	588	348	399	344
SLC43A1	0.93	0.12	4.8e-15	6.3e-14	12.57	13.71	12.36	6.78	5.58	7.19	718	466	364	264	259	204
NUP210	-0.93	0.13	2.4e-13	2.7e-12	4.82	4.79	4.29	8.36	8.39	9.5	283	168	142	344	414	288
DISC1	-0.93	0.19	1.8e-07	1e-06	3.17	3.31	2.69	5.27	4.8	6.6	198	97	76	206	239	202
STX11	0.93	0.24	2e-05	8.8e-05	1.65	2.7	1.67	0.89	0.83	0.84	182	120	81	64	69	40
TESK2	-0.93	0.26	6.8e-05	0.00026	1.26	1.22	1.33	2.31	2.33	2.4	71	35	38	89	110	69
PLSCR4	-0.93	0.28	0.0001	0.00038	1.04	0.91	1.14	1.91	2.05	2.31	62	34	38	76	104	73
LOC401497	-0.93	0.31	0.00044	0.0015	0.92	0.8	0.72	1.33	1.45	2.18	57	24	30	64	78	66
FAM222A-AS1	0.93	0.33	0.00061	0.002	1.41	1.63	1.61	0.98	0.97	1.14	100	69	71	43	47	18
GMPR	-0.93	0.4	0.0024	0.0067	0.55	0.48	0.32	0.97	0.96	0.83	36	19	13	47	60	30
PLEK2	-0.93	0.43	0.0037	0.0099	0.46	0.42	0.49	0.76	1.07	0.73	29	13	16	37	57	27
FERMT2	-0.92	0.06	3.3e-61	3.3e-59	43.8	46.01	47.97	84.57	77.07	89.23	2734	1733	1569	3661	3896	2928
RNMT	0.92	0.07	7.3e-46	4.4e-44	42.7	43.71	44.45	22.73	21.12	22.5	2608	1559	1458	935	1048	728
SIPA1	-0.92	0.1	5.6e-20	1.1e-18	9.26	9.77	8.31	16.35	17.2	16.67	579	351	276	688	866	550
STAT5B	-0.92	0.1	7e-20	1.3e-18	8.75	9.91	8.82	17.18	16.53	17.51	542	380	284	722	840	554
SPA17	0.92	0.11	1.6e-16	2.4e-15	15.09	12.65	14.76	6.7	7.32	7.06	1123	568	600	365	455	272
HRCT1	-0.92	0.12	2.1e-14	2.6e-13	5.38	7.06	6.23	11.61	9.78	12.25	427	339	263	647	652	528
PGF	-0.92	0.12	3.7e-14	4.4e-13	4.82	5.29	5.18	9.08	9.56	8.5	330	204	183	428	526	315
FLRT2	-0.92	0.15	1.1e-10	1e-09	4.09	4.46	4.16	8.37	7.35	8.26	230	178	154	374	367	275
LOC100506518	0.92	0.22	2.7e-06	1.4e-05	4.99	6.08	5.32	2.98	2.54	2.96	219	181	118	76	97	68
POU2F2	-0.92	0.29	0.00025	0.00087	0.79	0.87	0.81	2.7	1.51	1.52	52	31	29	73	87	53
LONRF2	0.92	0.39	0.0025	0.007	1.04	1.19	1.09	0.53	0.49	0.45	60	43	36	22	23	14
LOC101929787	0.92	0.41	0.0029	0.008	0.49	0.56	0.45	0.15	0.2	0.31	80	33	39	16	25	20
CNN2	-0.91	0.04	3.8e-102	9e-100	74.22	77.44	73.83	136.63	129.77	139.24	4814	2973	2575	6126	6861	4809
IDH3B	0.91	0.05	3.6e-65	4.1e-63	118.45	118.03	105.67	58.59	61.96	58.63	7570	4636	3838	2604	3148	2047
SPATA20	-0.91	0.08	9e-33	3.4e-31	19.72	18.6	19.09	34.31	34.07	34.08	1194	664	607	1451	1710	1085
SLC5A3	-0.91	0.08	9e-28	2.6e-26	20.55	22.43	19.49	35.19	34.42	42.23	1191	776	604	1428	1664	1324
GPR161	-0.91	0.12	5e-14	6e-13	4.83	5.45	5.16	9.4	9.06	9.31	304	188	161	396	446	300
PRRX1	-0.91	0.13	1.8e-12	1.9e-11	4.65	4.86	5.11	9.11	7.56	9.68	286	173	167	390	389	316
LOC102724733	0.91	0.19	3.1e-07	1.7e-06	7.39	5.35	6.43	3	2.64	3.62	476	191	212	129	146	121
TEX9	0.91	0.19	4.1e-07	2.3e-06	6.25	6.74	5.13	2.54	3.32	3.77	397	306	188	113	186	119
IFIH1	0.91	0.21	2.2e-06	1.1e-05	3.55	3.8	3.44	1.63	1.75	2.16	217	145	113	67	87	67
TMEM170B	-0.91	0.29	0.00024	0.00083	0.95	0.99	0.92	1.75	1.61	2.06	56	35	28	74	80	66
SPEF2	0.91	0.29	0.0003	0.001	1.88	1.57	2.09	0.84	0.9	0.7	116	59	69	36	44	29
IFLTD1	-0.91	0.33	0.00081	0.0025	0.78	0.59	1.22	1.98	1.46	1.93	48	23	41	81	79	58
TNC	-0.9	0.05	9e-76	1.3e-73	53.34	56.19	55.1	97.9	94.21	105.7	3258	2099	1810	4170	4710	3393
TXNL1	0.9	0.05	3.3e-65	3.8e-63	197.4	198.07	207.74	108.11	100.56	110.24	18235	10863	10001	6855	6861	5318
CDH2	0.9	0.06	7.2e-61	7.2e-59	144.15	143.53	149.09	73.19	67.69	84.45	9561	5781	5349	3372	3699	2954
RCAN1	-0.9	0.09	7.6e-23	1.7e-21	10.4	9.75	10.54	17.99	17.82	19.13	679	371	371	828	969	640
B3GNT1	-0.9	0.1	2.1e-21	4.5e-20	8.74	7.86	8.78	15.22	15.17	15.56	565	325	315	701	832	547
RAB20	-0.9	0.1	4.1e-20	7.8e-19	8.73	9.91	9.06	17.17	16.33	16.41	592	422	345	845	916	606
KIAA0040	-0.9	0.12	6.2e-15	8e-14	5.5	5.37	5.25	10.01	9.3	10.66	355	201	182	438	482	351
ARID3B	0.9	0.12	1.4e-14	1.8e-13	10.95	11.22	10.09	5.48	5.28	5.77	698	420	337	232	272	193
LOC644919	-0.9	0.15	7.5e-10	6.1e-09	4.89	5.65	5.53	8.75	7.23	9.57	262	215	176	446	410	310
PXDN	-0.9	0.16	1.2e-09	9.8e-09	3.11	3.31	3.2	5.67	5.9	6.21	192	125	101	241	292	199
RNVU1-3	0.9	0.17	1.1e-08	7.8e-08	8.54	7.23	7.11	4.41	4.35	4.33	1168	712	540	405	551	215
PCDH9	-0.9	0.17	1.2e-08	8.5e-08	2.76	2.84	2.68	5.13	4.87	5.49	161	105	86	214	233	173
TMEM116	0.9	0.18	5.1e-08	3.2e-07	6.8	6.44	7.24	4.44	3.05	4.09	376	200	210	148	127	96
FRMD4B	0.9	0.18	1.2e-07	7e-07	4.65	4.22	5.3	2.5	2.26	2.47	293	161	169	101	110	84
TMOD2	0.9	0.2	1.4e-06	7.2e-06	4	3.98	3.58	1.94	1.64	2.08	239	140	116	82	81	66
HOXB13	-0.9	0.2	2.1e-06	1e-05	2.59	2.13	1.98	4.16	4.54	3.73	165	81	69	183	245	127
RASSF7	-0.9	0.21	2.5e-06	1.3e-05	4	2.94	3.3	6.09	7.25	4.82	279	118	118	304	423	181
NLRP11	0.9	0.24	2.3e-05	9.8e-05	2.45	2.89	3.04	1.21	1.1	1.5	160	108	108	59	61	55
LAT2	0.9	0.24	3.5e-05	0.00015	2.23	2.56	2.65	1.24	1.18	1.14	145	97	91	54	63	39
LRRC4B	-0.9	0.25	5.9e-05	0.00023	1.18	1.16	0.99	2.01	1.97	2.35	79	45	35	94	108	83
C1R-2	-0.9	0.25	5.9e-05	0.00023	1.7	1.42	1.43	2.72	2.49	3.92	108	59	45	117	122	133
KCNH1	0.9	0.28	0.00019	0.00067	2.04	2.02	2.12	1.05	0.87	1.14	119	71	67	42	41	33
TLCD2	-0.9	0.33	0.0009	0.0028	0.76	0.73	0.61	1.54	1.22	1.54	49	28	21	70	61	51
RASSF4	0.9	0.39	0.0029	0.008	1.06	1.17	1.1	0.38	0.39	0.67	66	44	38	17	22	23
CDH13	-0.89	0.06	5.9e-55	5e-53	25.91	27.83	25.4	52.05	50.67	55.21	1842	1114	976	2252	2629	1807
VDR	-0.89	0.07	6.6e-38	3e-36	17.55	18.47	18.52	33.21	30.59	34.69	1151	722	639	1493	1614	1179
IRF2BPL	-0.89	0.07	1e-35	4.4e-34	22.37	24.23	24.15	41.47	43.66	42.49	1461	970	827	1856	2311	1448
ZNF271	0.89	0.1	9.8e-21	2e-19	16.79	17.03	18.37	8.71	8.23	9.62	1056	633	620	379	430	320
GEMIN2	-0.89	0.1	2.2e-18	3.7e-17	10.19	12.57	9.93	18.7	19.82	18.69	659	485	351	868	1057	663
HSPA2	-0.89	0.17	1.4e-08	9.8e-08	2.66	2.78	2.55	4.52	4.66	5.3	174	112	91	208	256	192
FAM86JP	0.89	0.17	1.4e-08	9.8e-08	4.9	5.2	4.93	2.73	2.41	2.76	317	200	177	119	122	91
BAIAP2-AS1	-0.89	0.2	1.6e-06	8.4e-06	1.98	1.89	1.62	3.52	3.19	3.59	127	74	56	154	169	125
ICAM5	-0.89	0.21	4e-06	1.9e-05	2.14	1.75	2.08	3.6	3.82	4.06	117	59	67	135	172	121
CLDN1	-0.89	0.22	6.4e-06	3e-05	1.63	1.45	1.71	2.8	2.82	3.53	104	57	58	125	145	117
MAB21L1	-0.89	0.24	2.8e-05	0.00012	1.3	1.3	1.36	2.63	2.53	2.27	84	53	45	122	130	78
FOXL1	-0.89	0.24	3.8e-05	0.00015	1.44	1.15	1.46	2.37	2.32	2.94	86	44	46	101	118	94
ZNF25	0.89	0.28	0.00019	0.00067	2.24	2	2.63	1.51	0.87	1.15	140	78	92	57	43	41
LUCAT1	-0.89	0.31	0.00069	0.0022	3.93	3.42	4.29	6.87	5.43	7.32	243	66	52	232	259	128
GPR124	-0.89	0.34	0.0012	0.0036	0.78	0.72	0.64	1.65	1.39	1.23	48	26	21	71	70	39
LOC100506621	-0.89	0.34	0.0014	0.0041	0.71	0.74	0.6	1.39	1.24	1.43	40	26	18	56	60	43
METTL7A	-0.89	0.34	0.0014	0.0041	0.53	0.64	0.67	1.33	1.14	1.37	35	26	22	55	57	47
CST3	0.88	0.05	1.6e-82	2.8e-80	206.64	204	205.95	106.98	109.19	106.43	16366	9756	8659	5917	6963	4444
HLA-C	-0.88	0.06	2.8e-50	2e-48	35.15	35.07	35.97	62.9	60.25	69.63	1947	1171	1128	2453	2751	1983
TM9SF1	-0.88	0.06	5.3e-49	3.6e-47	35.31	31.75	34.17	54.03	60.38	65.4	1925	1154	1042	2256	2755	1940
HIST1H4F	-0.88	0.06	2.1e-44	1.2e-42	562.7	516.76	509.64	931.57	985.07	865.74	63651	33601	30146	72127	87904	53500
TGFB1I1	-0.88	0.07	6.9e-37	3.1e-35	19.89	21.24	20.93	34.27	35.44	39.27	1274	797	722	1530	1870	1330
LRP10	-0.88	0.07	7.2e-36	3.1e-34	30.35	34.4	29.75	52.58	57.58	54.91	2142	1394	1088	2507	3249	2095
IL11	-0.88	0.08	1.1e-27	3.3e-26	22.36	25.87	27.47	44.99	44.31	45.01	1461	1052	968	2087	2403	1569
C18orf54	0.88	0.1	2.8e-18	4.7e-17	26.76	28.01	28.16	14.58	12.64	15.33	1673	1218	1093	757	754	492
POLR2J3	0.88	0.11	2.8e-15	3.7e-14	21.11	18.54	17.04	16.62	14.83	16.39	1585	868	679	454	586	456
TCF4	0.88	0.11	3e-15	4e-14	11.46	11.2	10.83	5.52	5.5	5.79	681	429	366	251	279	193
FRMD5	0.88	0.12	5e-14	6e-13	11.39	12.25	11.44	5.82	5.71	6.71	649	418	354	226	260	206
ZNF354C	-0.88	0.14	4.8e-11	4.4e-10	4.98	5.06	4.62	7.97	7.22	8.89	285	185	140	352	375	311
RAET1E	0.88	0.15	9.5e-10	7.5e-09	7.91	7.65	8.7	4.05	3.48	4.16	448	244	244	166	163	123
RARB	-0.88	0.16	2.5e-09	1.9e-08	3.47	3.51	3.44	5.62	6.29	6.76	204	124	113	236	312	215
PART1	-0.88	0.17	1.9e-08	1.3e-07	2.97	2.5	2.97	5.34	4.77	5.19	186	96	100	233	251	176
C6orf226	-0.88	0.17	7.6e-08	4.7e-07	3.44	2.97	3.35	4.65	6.51	5.92	303	158	159	289	507	281
EMR2	-0.88	0.17	7.7e-08	4.8e-07	2.26	1.89	2.46	3.73	3.95	4.18	156	93	80	193	223	153
NTNG1	-0.88	0.2	2.8e-06	1.4e-05	2.28	2.33	2.74	4.05	4.31	4.53	121	78	90	162	194	157
EDNRA	-0.88	0.23	2.7e-05	0.00011	1.61	1.64	1.46	2.92	2.48	3.44	97	57	46	120	120	109
MIPEPP3	0.88	0.24	3.7e-05	0.00015	2.89	2.73	2.86	1.36	1.5	1.3	186	102	95	57	82	41
ACCS	0.88	0.29	0.0004	0.0013	3.18	2.68	3.67	1.36	1.94	1.53	159	73	95	40	75	36
CD68	-0.87	0.05	1.4e-71	1.8e-69	57.65	57.08	56.96	101.04	92.53	105.74	3986	2331	2103	4831	5282	3934
SEC23A	-0.87	0.05	2.9e-68	3.5e-66	50.29	50.03	52.06	88.07	84.86	95.06	3012	1794	1666	3694	4130	2997
STX3	0.87	0.07	2.2e-32	8.3e-31	18.58	19.81	17.62	10.34	9.65	11.66	1815	1170	1029	679	790	535
CNTNAP1	-0.87	0.09	6.2e-22	1.4e-20	9.59	10.32	10.22	17.15	16.75	19.16	594	375	336	735	847	619
TSPAN13	-0.87	0.1	2.1e-20	4.2e-19	11.67	14	14.19	22.41	22.69	24.92	744	531	489	975	1206	850
C9orf72	0.87	0.11	1.7e-16	2.5e-15	14.16	14	15.29	7.28	6.81	8	828	527	512	320	347	260
TMEM241	0.87	0.11	5.6e-15	7.3e-14	16.25	15.85	15.85	8.02	7.34	9.08	850	553	446	283	345	278
CCNG2	-0.87	0.24	4.5e-05	0.00018	1.3	1.58	1.56	2.68	2.55	3.13	75	57	50	108	122	96
GLIS1	-0.87	0.24	6.6e-05	0.00026	1.6	1.16	1.55	3.16	2.49	2.83	92	43	49	120	114	88
HOXD-AS1	-0.87	0.25	9e-05	0.00034	1.61	1.16	1.17	2.85	2.33	2.42	95	45	39	117	118	78
LOC102723703	-0.87	0.26	0.00013	0.00048	1.98	3.1	1.88	4.03	3.06	5.52	107	90	54	134	143	165
SNN	-0.87	0.28	0.00024	0.00085	0.99	0.89	1.05	2.12	1.94	1.67	65	35	37	92	100	58
C12orf39	-0.87	0.29	0.00039	0.0013	2.23	1.51	1.28	3.98	2.62	2.51	97	57	28	128	119	75
SHANK3	-0.87	0.3	0.0006	0.0019	0.9	0.92	0.96	1.76	1.75	1.73	50	30	28	67	81	51
RGPD6	-0.87	0.31	0.00071	0.0022	6.97	6.69	6.61	7.25	6.28	7.7	113	41	92	129	159	161
WDFY3-AS2	0.87	0.38	0.0032	0.0087	1.96	1.37	1.69	0.67	0.72	0.89	96	36	46	21	27	26
ACTN1	-0.86	0.04	5.1e-102	1.2e-99	200.17	196.45	195.66	343.26	345.11	352.23	12585	7552	6604	14955	17699	11665
FABP5	0.86	0.05	6e-65	6.6e-63	169.75	169.35	172.26	90.24	88.34	86.63	17051	10319	9265	6302	7584	4673
TIMM21	0.86	0.07	1.6e-40	7.8e-39	45.53	48.2	50.01	25.62	23.71	25.63	3093	1918	1824	1212	1330	910
EPB41L1	-0.86	0.09	8e-22	1.7e-20	11.28	10.68	12.12	20.42	18.49	20.17	696	387	391	862	943	661
RP11-620J15.3	0.86	0.1	3.6e-17	5.5e-16	16.78	16.25	15.7	8.45	9.47	9.02	1509	889	688	491	653	385
DBNDD2	-0.86	0.11	2.2e-15	2.9e-14	4.55	4.9	7.23	11.77	13.54	10.83	583	370	365	768	956	539
MCTP1	0.86	0.15	7.8e-10	6.2e-09	5.33	5.71	5.55	2.78	2.91	3.21	403	266	224	146	172	123
ROM1	-0.86	0.16	8.3e-09	5.9e-08	2.99	3.29	3.39	5.51	5.35	5.19	188	134	116	261	304	193
SH3TC1	-0.86	0.16	8.6e-09	6.1e-08	3.49	4.02	3.68	6.5	6.94	6.19	204	128	112	260	321	185
SPOCD1	-0.86	0.16	8.9e-09	6.3e-08	2.76	3.1	2.4	5.58	5.17	5.2	213	147	106	280	318	198
RRAGD	0.86	0.16	3.5e-08	2.3e-07	5.72	5.58	5.31	2.84	2.75	2.85	342	195	172	119	135	91
AKNA	-0.86	0.18	1.6e-07	9.2e-07	2.36	2.61	2.74	4.41	4.39	4.47	146	94	87	193	224	149
SH2D3A	0.86	0.21	8.4e-06	3.9e-05	3.13	3.84	3.19	1.8	1.47	1.34	195	140	110	80	79	56
ZNF578	-0.86	0.21	9.7e-06	4.4e-05	1.73	2.11	2	3.4	3.48	3.49	116	97	65	149	183	154
HDAC11	-0.86	0.23	2.6e-05	0.00011	1.46	1.28	1.54	2.68	2.75	2.88	96	49	51	112	135	95
C22orf34	0.86	0.27	0.0002	0.0007	2.86	2.19	2.72	0.95	1.47	1.3	175	81	92	42	72	47
CCDC19	-0.86	0.35	0.0021	0.0061	0.82	0.55	0.62	1.42	1.63	1.13	58	21	24	71	80	39
LOC102724571	0.86	0.37	0.0027	0.0076	1.48	1.39	2.2	1.01	0.6	0.99	99	47	72	33	25	36
LOC102724935	0.86	0.38	0.0034	0.0092	3.04	2.68	4.39	3.43	3.03	2.92	185	73	126	70	86	19
SLC26A4	-0.86	0.39	0.0037	0.0099	0.54	0.5	0.47	0.9	1.08	1.17	33	18	21	36	63	41
LAMB3	0.85	0.05	1e-61	1e-59	121.09	121.45	119.53	60.73	64.81	66.13	7238	4434	3869	2543	3205	2104
AFAP1	-0.85	0.06	2.9e-46	1.8e-44	41.39	42.16	41.04	67.57	65.63	68.6	2619	1542	1319	3041	3666	2343
MBD2	0.85	0.07	3.4e-31	1.2e-29	44.21	42.77	45.29	24.61	21	24.5	2693	1629	1498	1082	1053	794
ANTXR2	0.85	0.08	3.6e-25	9.2e-24	16.57	20.2	17.43	10.03	8.67	10.13	1613	1073	873	584	725	495
EPG5	0.85	0.1	2.5e-18	4.2e-17	15.75	16.03	14.77	7.56	7.75	8.59	1019	629	503	359	414	296
SESN1	0.85	0.12	1e-13	1.2e-12	11.96	11.11	11.3	5.6	6.17	6.63	706	412	383	235	309	206
MORN4	0.85	0.12	1.6e-13	1.8e-12	11.25	10.62	10.88	5.88	5.7	5.37	684	404	366	260	287	180
TEP1	-0.85	0.14	9.2e-11	8.2e-10	4.94	4.65	4.54	8.61	8.13	8.23	287	162	134	337	370	264
NR2F1-AS1	-0.85	0.15	3.2e-09	2.4e-08	4.04	3.94	3.73	6.99	6.48	7.7	214	130	112	267	281	219
SLC47A1	-0.85	0.21	9.2e-06	4.2e-05	1.96	1.68	1.92	3.32	3.46	3.56	123	61	59	135	173	109
SUGCT	0.85	0.26	0.00018	0.00066	3.23	3.42	4	1.65	1.54	1.52	148	92	122	63	69	45
SULT1C2	-0.85	0.29	0.00052	0.0017	0.83	1.03	1.12	1.59	1.56	1.95	50	37	39	72	93	67
POTEH	0.85	0.3	0.00073	0.0023	3.19	2.99	3.62	1.74	1.37	2.49	143	66	83	49	37	45
LINC00920	0.85	0.34	0.0022	0.0061	2.01	1.48	1.58	0.88	0.86	0.4	129	62	52	39	53	17
TPM1	-0.84	0.04	8.7e-86	1.6e-83	118.23	122.86	118.22	186.75	195.6	209.97	8881	5226	4592	10705	11766	8079
TXNL4A	0.84	0.05	1.4e-73	1.9e-71	144.73	143.22	154.86	79.09	77.78	82.94	10796	6615	6152	4068	4836	3164
DDIT4	-0.84	0.07	5e-36	2.1e-34	33.19	34.44	33.19	55.09	60.13	57.76	2367	1434	1252	2659	3490	2166
MAGI2-AS3	0.84	0.08	8e-30	2.7e-28	29.3	28.81	32.92	16.53	13.43	17.55	2297	1385	1362	904	950	713
BAIAP2L2	-0.84	0.08	7.7e-27	2.2e-25	18.76	17.77	18.14	31.3	31.45	32.36	1047	599	530	1181	1465	940
LOC102724265	-0.84	0.09	3.2e-22	7e-21	9.51	9.25	8.08	15.35	14.85	15.4	750	451	365	859	1011	698
LINC00667	0.84	0.09	1.2e-19	2.2e-18	19.79	19.42	19.43	10.99	9.57	10.88	1172	678	595	438	458	334
CORO2B	-0.84	0.1	5.1e-17	7.8e-16	7.87	8.28	8.61	14.28	12.81	15.73	504	331	299	644	697	540
RAMP1	0.84	0.11	1.5e-14	1.8e-13	11.61	12.98	11.47	6.58	6.51	6.2	928	632	477	361	420	253
DOK1	-0.84	0.11	3.2e-14	3.9e-13	7.03	6.81	6.86	11.62	11.83	12.05	476	248	227	513	614	429
APOBEC3F	-0.84	0.14	4.4e-10	3.7e-09	4.34	4.23	4.16	8.3	6.89	8.91	336	191	161	422	384	325
IRAK2	-0.84	0.15	1.1e-08	7.6e-08	4	3.55	3.93	6.68	6.89	6.14	246	129	120	278	345	204
FAM83A	-0.84	0.16	2.4e-08	1.6e-07	3.09	3.06	2.89	5.35	4.75	5.34	188	115	98	236	251	186
LOC102724450	0.84	0.18	4.8e-07	2.6e-06	7.91	8.27	10.72	4.85	4.37	6.97	481	334	328	181	179	202
HAPLN3	-0.84	0.19	2.5e-06	1.3e-05	2.35	2.17	2.38	3.48	4.41	4.23	150	90	82	159	246	147
CLGN	0.84	0.27	0.00033	0.0011	1.91	1.91	1.94	0.97	0.81	0.9	117	77	67	41	45	37
LOC101929188	-0.84	0.35	0.0023	0.0065	0.72	0.82	1.07	1.5	1.36	1.29	33	25	29	61	66	41
ZNF471	-0.84	0.36	0.003	0.0082	0.52	0.67	0.52	1.14	0.87	1.21	31	25	20	51	50	43
TMEM230	0.83	0.04	2.5e-93	4.9e-91	205.45	210.89	213.58	113.28	110.8	115.75	13937	8589	7880	5378	6125	4167
PTPRS	-0.83	0.06	2.2e-52	1.7e-50	35.08	34.85	35.23	58.32	58.64	64.42	2157	1295	1160	2529	2897	2097
MAPRE2	0.83	0.07	3.8e-33	1.4e-31	35.48	35.14	34.8	18.95	17.24	20.12	2257	1323	1171	833	901	671
GEM	0.83	0.08	2.4e-28	7.3e-27	27.74	30.15	28.94	16.11	14.95	15.84	1800	1179	979	704	788	535
MT1X	0.83	0.08	5.6e-28	1.7e-26	62.62	56.88	65.67	36.18	28.72	31.06	6545	3733	3738	2728	2541	1870
VIPR1	-0.83	0.08	5.8e-28	1.7e-26	15.51	16.4	16.43	25.71	26.7	27.77	915	575	513	1091	1313	893
UCA1	0.83	0.08	5.1e-26	1.4e-24	119.15	117.66	121.64	70.75	53.02	63.32	7307	4287	3965	3084	2723	2116
PIAS2	0.83	0.08	9.9e-25	2.5e-23	24.32	25.37	26.07	13.89	12.48	15.58	1515	956	859	593	626	481
SH3BP1	-0.83	0.08	1e-23	2.4e-22	12.78	12.6	13.1	21.22	21.61	22.86	791	462	428	905	1102	743
FRMD3	-0.83	0.09	1e-20	2e-19	11.27	12.15	12.67	20.72	18.94	22.61	715	454	433	891	982	754
GBGT1	-0.83	0.09	1.2e-20	2.3e-19	10.36	11.28	10.98	18.7	17.63	20.12	640	424	379	818	903	656
HHEX	-0.83	0.09	1.2e-20	2.4e-19	10.2	11.05	11.52	18.21	18.68	19.04	670	440	407	831	1015	674
DLX2	-0.83	0.1	1.1e-17	1.8e-16	7.49	7.68	7.78	13.38	12.94	14.2	500	311	286	615	693	499
SH3PXD2B	-0.83	0.1	6.8e-17	1e-15	8.64	8.32	8.96	14.39	15.19	15.15	549	309	287	624	761	490
TRIB2	-0.83	0.1	1.5e-16	2.1e-15	7.9	9.17	8.18	15.11	13.91	14.63	491	339	270	637	705	484
ISYNA1	-0.83	0.11	4.7e-15	6.2e-14	7.82	7.57	7.43	14.06	12.49	12.95	486	270	247	586	619	431
IFI35	-0.83	0.11	2.7e-14	3.3e-13	9.64	9.82	12.18	17.78	17.94	17.68	649	382	450	840	1004	652
TMEM184A	0.83	0.12	2e-13	2.3e-12	11.85	12.44	11.22	5.67	6.35	6.08	643	405	346	238	277	191
MOCS1	-0.83	0.12	4.1e-12	4.2e-11	6.58	5.47	5.81	10.85	10.13	11.03	393	200	190	438	497	342
DOCK6	-0.83	0.13	4e-11	3.7e-10	5.3	5.04	5.05	8.97	8.54	9.13	294	170	149	348	395	269
ANKRD18A	0.83	0.13	4.3e-11	3.9e-10	11.72	10.45	10.85	6.12	5.43	7.27	675	362	335	243	238	200
ABCC3	-0.83	0.13	4.8e-11	4.4e-10	5.04	5	4.75	8.76	8.03	9.82	316	187	156	353	408	316
TMC6	-0.83	0.14	2.8e-10	2.4e-09	4.91	4.76	5.03	8.18	8.89	9.47	271	162	151	303	400	271
BIN1	-0.83	0.14	1e-09	8e-09	4.45	3.43	3.91	7.61	7.6	6.97	305	155	144	347	399	249
TMTC2	-0.83	0.14	1.1e-09	9e-09	4.57	4.42	4.25	7.39	6.87	8.65	278	154	136	306	345	279
HIST1H3E	-0.83	0.15	1.1e-08	7.8e-08	9.79	9.29	7.71	15.81	14.07	13.48	734	299	294	806	861	487
DNAL4	0.83	0.17	1.1e-07	6.8e-07	4.83	5.05	5.04	2.42	2.67	2.57	325	208	178	114	151	93
NUDT14	-0.83	0.17	1.5e-07	8.7e-07	2.8	2.88	3.79	5.74	5.64	5.5	206	121	150	296	315	207
TAGLN3	0.83	0.18	3.7e-07	2.1e-06	4.91	5.71	6.28	3.42	2.43	3.44	377	280	249	180	144	131
GALNT13	0.83	0.2	6.5e-06	3.1e-05	4.91	4.76	4.67	2.19	2.11	2.27	327	213	149	122	102	108
PTPN22	0.83	0.24	9.3e-05	0.00035	2.7	2.89	3.02	1.21	1.31	1.74	153	96	95	51	68	49
BEX2	0.83	0.24	0.00011	0.00041	1.74	1.74	2.24	1.06	1.14	0.71	157	102	101	55	81	42
ABI3BP	-0.83	0.26	0.00029	0.001	1.19	0.94	1.08	1.72	1.75	2.24	79	37	39	84	101	81
RGS9BP	-0.83	0.33	0.0017	0.005	0.66	0.73	0.61	1.21	1.21	1.29	43	30	21	59	67	45
C10orf90	-0.83	0.36	0.0035	0.0093	0.41	0.28	0.37	1.48	1.18	1.25	47	18	23	65	55	40
RAB12	0.82	0.06	3e-48	2e-46	61.26	60.63	63.04	34.48	30.35	32.7	4421	2587	2292	1675	1856	1247
IER3	-0.82	0.06	2.2e-46	1.4e-44	154.62	163.88	172.88	289.87	246.42	299.85	10951	7033	6468	14210	14232	11190
PIK3C3	0.82	0.07	4.4e-37	1.9e-35	44.88	46.09	46.47	24.53	22.1	26.43	2665	1636	1464	1016	1105	842
POLM	0.82	0.07	2.5e-32	9.1e-31	32.81	33.76	34.33	20.09	19.46	21.73	2139	1310	1210	791	944	671
RIN2	0.82	0.08	1e-27	3e-26	25.75	26.51	26.85	14.23	13.83	14.16	1779	1162	1020	720	783	549
CTDP1	0.82	0.08	2.5e-27	7.3e-26	26.26	25.87	26.63	14.01	13.67	14.21	1703	990	912	634	723	491
PYROXD1	0.82	0.08	1.6e-26	4.5e-25	38.98	38.61	42.08	22.56	18.68	25.41	2231	1353	1228	828	893	740
ZNF542	-0.82	0.09	3.9e-22	8.7e-21	11.19	11.59	11.86	19.24	18.85	20.92	707	425	397	831	970	683
ABCB6	-0.82	0.09	1.5e-20	2.9e-19	11.38	12.21	11.49	20.21	18.97	21.58	653	439	368	813	910	666
PIM1	-0.82	0.09	3.3e-19	6e-18	10.03	10.54	10.12	17.04	15.91	18.87	655	409	358	768	860	673
KIF13A	-0.82	0.09	4.6e-19	8.1e-18	10.96	11.5	10.79	19.21	18.22	20.96	655	423	343	749	893	660
NCR3LG1	0.82	0.1	4.5e-17	6.9e-16	15.39	15.87	14.92	7.87	7.89	8.7	950	593	501	335	408	298
PLEKHG2	-0.82	0.1	1.5e-16	2.2e-15	6.46	6.55	6.98	10.96	10.62	11.5	466	298	257	573	648	455
POLE2	-0.82	0.1	2e-16	2.9e-15	12.38	12.29	13.55	21.26	19.96	25.04	705	408	423	816	924	756
ATG2B	-0.82	0.12	6.1e-13	6.7e-12	6.55	6.56	6.25	10.89	10.24	12.03	368	223	189	435	478	357
LOC101060157	-0.82	0.13	5.9e-11	5.3e-10	6.51	6.99	7.04	11.43	11.44	12.78	286	192	165	344	427	293
RPS6KA2	-0.82	0.17	1.9e-07	1.1e-06	2.82	2.66	3.12	4.83	4.95	5.25	170	97	100	207	239	167
FEZ1	-0.82	0.18	5.1e-07	2.8e-06	2.63	2.43	2.42	4.8	4.34	4.29	177	97	88	223	231	149
TMEM102	-0.82	0.18	1.8e-06	9.2e-06	2.5	2.32	2.43	4.16	3.77	4.78	164	86	82	179	199	168
CREB5	0.82	0.22	2.7e-05	0.00011	3.3	3.38	3.11	1.8	1.49	1.71	196	121	102	78	74	54
RAB27A	-0.82	0.23	8.2e-05	0.00031	3.06	3.03	3.29	4.73	4.6	4.6	196	109	112	197	388	150
HMHA1	-0.82	0.29	0.00086	0.0027	1.28	1	1.22	1.65	2.02	2.13	69	30	34	67	97	67
MTL5	-0.82	0.31	0.0015	0.0043	0.95	0.83	0.93	1.3	1.33	1.49	45	32	32	58	75	64
BASP1	0.81	0.05	6.8e-68	8.1e-66	138.5	142.14	144.04	79.96	70.69	73.26	9297	5722	5138	3706	3915	2878
IGF2BP3	-0.81	0.05	2.4e-53	2e-51	95.05	88.82	97.04	159.52	144.84	171.53	6094	3442	3310	7157	7603	5819
PIR	-0.81	0.06	1.6e-37	7.3e-36	22.21	21.87	21.45	37.07	37.56	39.05	1514	914	794	1738	2066	1387
MAGED1	-0.81	0.07	6e-31	2.1e-29	34.42	32.56	34.59	56.37	58.17	55.22	2211	1241	1162	2481	3084	1867
PCNX	-0.81	0.08	2.3e-25	6e-24	12.7	13.91	12.86	21.43	20.62	24.6	992	620	547	1166	1296	1011
VARS2	-0.81	0.09	8.9e-21	1.8e-19	13.85	15.03	13.07	22.49	23.57	23.16	773	488	411	889	1124	709
IL8	-0.81	0.09	1.1e-19	2.1e-18	16.76	20.73	21.48	31.98	29.81	36.92	1104	798	741	1449	1635	1269
PMS2P1	0.81	0.09	7.2e-19	1.3e-17	25.18	24.25	24.11	14.43	14.49	13.06	1303	811	689	509	591	351
TNFAIP8	-0.81	0.09	1.1e-18	1.9e-17	9.35	9.49	9.4	16.01	14.48	16.53	616	370	328	750	791	578
RABAC1	-0.81	0.09	2.1e-18	3.6e-17	18.12	20.33	15.36	28.66	30.19	29.31	1330	903	616	1528	1886	1190
B4GALNT1	-0.81	0.1	2.3e-16	3.3e-15	10.19	9.91	10.24	15.63	16.71	17.43	656	408	338	723	972	592
FDXR	0.81	0.1	1.2e-15	1.7e-14	23.46	23.97	25.16	13.13	14.04	12.71	1499	916	893	583	753	404
TASP1	0.81	0.12	8.3e-12	8.1e-11	10.22	9.79	10.03	5.59	5.54	5.81	596	353	326	218	264	174
PLEKHH3	-0.81	0.14	2.1e-09	1.6e-08	4.06	4.76	4.27	7.18	7.77	7.59	244	166	132	290	367	240
CCBE1	-0.81	0.16	8.3e-08	5.1e-07	3.94	4.2	3.87	6.6	6.1	7.4	237	200	128	335	362	249
LOC102724783	-0.81	0.16	1.1e-07	6.5e-07	4.04	3.31	3.89	6.9	5.81	7.31	199	105	115	243	260	188
LOC101060179	-0.81	0.18	7.7e-07	4.1e-06	2.78	3.04	2.51	4.79	4.27	4.49	175	104	80	214	218	157
NKX6-1	-0.81	0.2	7.6e-06	3.5e-05	2.36	2.69	2.58	5.66	5.04	5.18	228	131	124	338	326	158
SENP8	0.81	0.21	2.1e-05	8.9e-05	3.2	3.39	3.59	1.68	1.87	1.6	211	130	122	75	103	56
LOC102724681	0.81	0.3	0.0011	0.0033	2.05	1.82	1.99	1.62	1.5	1.56	136	62	71	54	42	30
PLCB1	0.81	0.31	0.0014	0.0042	1.41	1.53	1.53	0.96	0.76	0.75	112	65	48	38	35	31
IL18R1	-0.81	0.32	0.0017	0.0049	0.9	0.93	0.77	1.53	1.6	1.56	47	32	23	60	77	46
DSG2	0.8	0.06	2.6e-48	1.7e-46	68.93	70.64	71.26	37.32	36.44	41.7	4201	2568	2319	1560	1829	1346
FERMT1	0.8	0.06	1.2e-43	6.4e-42	56.35	55.56	55.46	30.27	29.26	32.11	3336	1973	1746	1249	1419	1004
ROCK1	0.8	0.06	1.2e-38	5.8e-37	49.98	49.78	49.26	28.39	25.78	29.57	3114	1905	1655	1218	1298	971
GYPC	0.8	0.06	8e-38	3.7e-36	55.23	52.55	58.11	31.36	29.24	30.32	4185	2389	2340	1645	1806	1203
RPS27L	0.8	0.06	2.1e-36	9.3e-35	162.85	182.11	193.54	99.69	94.52	103.89	11398	7887	7393	4965	5494	3820
CSF1	-0.8	0.08	9.8e-24	2.3e-22	17.55	16.92	17.95	27.33	28.62	30.8	1012	624	580	1125	1437	997
TTC39C	0.8	0.08	1.4e-22	3.2e-21	25.15	25.69	26.25	13.82	12.69	13.93	1815	1002	956	669	797	499
ZNF337	0.8	0.1	2.3e-15	3.1e-14	14.45	13.99	14.14	7.38	7.2	9	914	531	463	326	368	283
FBXL20	-0.8	0.11	1.7e-14	2.1e-13	5.4	5.02	4.96	8.86	7.85	9.66	549	302	276	626	649	517
RNASET2	0.8	0.12	2.4e-11	2.2e-10	10.63	10.01	9.2	5.43	5.67	5.85	670	382	326	242	289	179
LOC100288842	0.8	0.13	9.4e-11	8.3e-10	15.46	12.9	13.09	6.59	5.61	7.8	865	442	366	272	331	236
CDH12	-0.8	0.14	2.1e-09	1.6e-08	4.8	4.69	4.7	8.53	7.35	8.42	265	160	140	330	332	251
NOG	0.8	0.15	5.5e-08	3.5e-07	6.79	7.97	6.98	3.6	4.15	3.67	433	306	237	159	224	125
RPL17-C18orf32	0.8	0.17	7.4e-07	4e-06	7.28	8.58	10.4	8.3	3.66	4.35	573	407	465	299	304	167
CDH4	0.8	0.17	8e-07	4.3e-06	4.96	4.96	4.82	2.74	2.44	2.58	296	177	155	115	122	82
TNFAIP8L1	-0.8	0.18	1.1e-06	6e-06	2.79	2.88	2.25	5	4.64	4.67	182	114	78	217	237	158
IGFLR1	-0.8	0.18	2.1e-06	1.1e-05	3.93	3.09	3.72	5.78	5.14	5.78	180	88	102	211	213	180
ACER2	0.8	0.19	7.6e-06	3.5e-05	4	4.01	4.52	1.97	2.07	2.42	223	140	125	82	99	66
ARNT2	-0.8	0.19	9.1e-06	4.2e-05	2.26	2.22	1.99	3.87	3.33	3.99	135	79	63	158	168	127
CLMN	-0.8	0.22	4e-05	0.00016	0.87	0.67	0.7	1.41	1.39	1.61	125	72	50	134	169	106
NBPF6	0.8	0.23	0.00011	0.00041	1.88	2.12	2	1.02	1.02	1.02	167	107	83	58	73	46
C5orf46	-0.8	0.26	0.00033	0.0011	5.22	3.95	4.6	9.51	9.3	11.06	170	111	96	234	337	104
WNT9A	0.8	0.27	0.00056	0.0018	2.39	1.97	2.93	1.1	1.41	1.12	145	76	94	48	72	36
GAB1	-0.8	0.29	0.001	0.0031	1.03	1.09	0.92	1.68	1.57	1.94	56	37	27	69	77	62
CLIC3	-0.8	0.31	0.0017	0.005	1.21	1.46	0.7	1.84	2.28	1.58	95	64	26	96	155	73
ZIC5	-0.8	0.32	0.0019	0.0054	0.74	0.77	0.72	1.48	1.3	1.41	46	29	24	61	66	48
SPRY3	0.8	0.34	0.0028	0.0078	1.05	1.14	1	0.6	0.49	0.68	94	50	43	27	30	28
LOC101927720	0.8	0.33	0.0029	0.0079	1.38	1.74	1.68	0.88	0.81	0.75	90	81	53	44	45	20
NARS	0.79	0.04	4.4e-84	7.8e-82	467.64	476.45	499.18	265.88	245.01	284.27	29837	18542	17078	11866	12986	9660
RPL17	0.79	0.04	1.7e-71	2.3e-69	1435.37	1439.54	1466.98	794.38	828.04	797.99	132774	81384	72930	51525	62127	38932
RAB13	-0.79	0.05	3.4e-62	3.5e-60	82.45	81.11	81.47	135.21	136.11	137.18	6166	3617	3254	7021	8243	5333
LMAN1	0.79	0.05	2.3e-52	1.8e-50	150.82	155	159.27	84.88	79.01	94.84	9177	5699	5213	3605	3917	3064
MAN2B1	-0.79	0.06	2.7e-45	1.6e-43	33.18	33.01	32.91	54.32	52.84	57.37	1985	1217	1058	2265	2657	1851
GALNT1	0.79	0.06	4.2e-41	2.2e-39	80.26	84.08	84.6	45.32	40.76	49.98	5037	3116	2831	1968	2121	1686
TM4SF1	0.79	0.06	8.1e-40	3.9e-38	76.81	78.83	87.97	45.56	44.57	45.98	5058	3177	3051	2066	2388	1561
HLA-DPB1	-0.79	0.07	9.1e-30	3e-28	18.77	18.1	18.24	24.27	28.37	29.29	1392	795	694	1524	1804	1210
HIST1H4I	-0.79	0.08	4.8e-26	1.3e-24	148.76	156.07	150.02	256.69	261.53	216.94	15606	9677	8251	19050	22662	12333
NHSL1	-0.79	0.08	9.8e-24	2.3e-22	14.81	14.14	14.51	24.29	22.09	25.27	934	543	490	1095	1162	861
LOC654342	0.79	0.09	1.6e-20	3.1e-19	34.26	34.59	34.79	17.81	19.62	19.5	2904	1927	1651	1049	1509	889
NPDC1	0.79	0.1	3e-16	4.3e-15	25.84	27.4	24.11	12.95	15.29	13.85	1603	1008	810	553	785	459
MECOM	0.79	0.1	3.6e-15	4.7e-14	12.87	13.01	12.43	6.72	6.76	7.03	835	506	439	316	356	253
LRRC16A	-0.79	0.11	6.6e-13	7.1e-12	7.81	7.35	7.34	13.39	11.26	13.44	476	264	238	560	560	431
BAMBI	-0.79	0.13	5.5e-10	4.5e-09	5.16	4.58	5.4	7.92	7.88	9.63	361	189	201	383	454	363
DAB2IP	-0.79	0.14	1.2e-09	9.7e-09	5.63	4.77	5.12	9.42	9.37	8.93	392	189	175	407	486	308
TSPAN9	-0.79	0.15	2.6e-08	1.7e-07	3.61	3.7	3.66	5.82	6.29	6.35	228	140	124	251	334	216
LOC102723480	0.79	0.16	1.1e-07	6.5e-07	18.35	18.54	17.8	11.3	12.21	12.24	680	444	355	315	229	212
MAST4	0.79	0.16	1.2e-07	7.5e-07	6.33	5.96	5.79	3.31	3.25	3.34	374	212	181	137	151	102
BCL7A	-0.79	0.16	1.9e-07	1.1e-06	3.35	3.17	3.76	6.42	5.25	5.9	209	120	130	279	268	203
MTHFD2L	-0.79	0.16	2.1e-07	1.2e-06	4.91	4.57	4.69	6.61	6.47	7.24	207	116	96	227	267	180
SLAIN1	0.79	0.17	5.3e-07	2.9e-06	4.61	4.63	4.78	2.47	2.39	2.9	325	181	180	119	128	102
IL12A	0.79	0.17	6.1e-07	3.3e-06	5.39	5.31	6.83	3.33	2.78	3.73	359	219	249	153	154	123
CCDC181	0.79	0.18	3.5e-06	1.7e-05	3.65	3.6	4.16	2.24	1.94	1.91	262	158	160	109	116	73
LOC102723390	0.79	0.2	2.6e-05	0.00011	8.71	6.88	9.2	4.85	4.63	5.95	269	141	176	87	130	83
SLITRK4	0.79	0.22	7.1e-05	0.00028	1.76	1.51	1.8	0.89	0.82	1.11	185	105	113	65	74	62
ACOT1	-0.79	0.24	0.00018	0.00063	2.65	2.56	2.73	3.84	4.76	4.45	90	70	55	101	163	105
LOC100506014	0.79	0.26	0.00044	0.0014	5.02	5.98	5.66	3.42	3.11	4.14	242	227	200	101	97	134
RNF5P1	-0.79	0.28	0.00091	0.0028	1.21	1	0.85	1.98	1.27	1.73	85	42	32	107	89	69
C19orf82	0.79	0.32	0.0027	0.0074	2.01	1.6	1.46	0.89	1.01	0.68	116	58	48	37	47	20
G6PD	-0.78	0.06	1.1e-42	6.1e-41	98.6	93.3	93.18	161.06	161.25	159.66	6505	3644	3254	7243	8555	5328
CLMP	-0.78	0.06	1.9e-39	9.2e-38	54.21	56.18	55.68	92.15	82.49	99.39	3272	2092	1797	3930	4088	3233
SEL1L3	-0.78	0.07	1.2e-28	3.7e-27	20.83	19.47	20.32	32.95	31.93	36.6	1240	713	651	1371	1561	1144
SERPINB8	0.78	0.07	6.9e-28	2e-26	48.27	36.28	39.1	23.6	19.25	24.13	2728	1627	1563	1096	1125	894
GPNMB	0.78	0.08	2.7e-23	6.4e-22	27.49	28.42	26.89	15.88	13.89	16.67	1700	1053	903	671	706	551
KIAA1468	0.78	0.08	3.3e-21	6.9e-20	24.26	25.69	26.7	14.94	11.98	16.52	1721	1065	967	690	707	583
CUL7	-0.78	0.09	6.9e-19	1.2e-17	12.61	12.49	12.46	20.25	20.98	20.91	712	430	370	791	975	632
HSPA4L	0.78	0.1	8e-17	1.2e-15	24.36	21.4	23.3	12.71	11.62	13.86	1498	776	763	542	583	454
TANC2	-0.78	0.1	5.1e-15	6.6e-14	7.84	8.18	7.87	13.58	12.61	13.8	480	293	254	561	635	438
TM4SF18	-0.78	0.12	1.3e-11	1.2e-10	5.96	6.06	6.77	10.36	9.99	11.67	365	219	227	440	503	360
CHSY3	0.78	0.15	2.4e-08	1.6e-07	6.44	6.69	6.71	3.43	3.46	4.02	444	273	225	152	182	149
PLAGL1	-0.78	0.17	9.7e-07	5.1e-06	4.89	3.95	5.28	8.54	7.82	7.36	291	138	165	362	388	214
RAPGEFL1	-0.78	0.17	1.5e-06	7.9e-06	3	3.23	3.13	5.28	4.51	5.52	156	101	88	195	209	155
ZNF560	-0.78	0.19	8.3e-06	3.8e-05	2.6	2.22	2.77	4.13	4.2	4.75	158	79	91	169	202	159
DLG3	0.78	0.19	9.5e-06	4.3e-05	4.44	4.06	4.07	2.47	2.26	2.29	312	150	138	109	111	79
CCNA1	0.78	0.19	1.1e-05	4.9e-05	5.57	4.6	5.09	2.29	3.25	2.57	349	181	177	99	170	92
TMEM198B	0.78	0.19	1.2e-05	5.4e-05	3.93	3.84	4.18	2.34	2.01	2.29	237	134	138	94	96	70
EVI2A	0.78	0.2	2e-05	8.5e-05	3.99	4.05	5.36	1.93	2.53	2.67	271	154	184	90	135	90
GSTM2	-0.78	0.21	3.3e-05	0.00014	4.52	4.55	4.61	5.11	4.41	6.02	136	83	64	152	157	147
CCBL1	0.78	0.21	5e-05	0.0002	5.15	4.92	4.62	2.17	2.69	3.24	287	176	127	77	120	97
KLHL13	-0.78	0.21	5.8e-05	0.00023	1.76	1.49	1.86	2.98	3.05	3.17	117	57	63	127	158	104
HKDC1	-0.78	0.22	8.2e-05	0.00031	1.66	1.56	1.65	2.78	2.72	2.93	99	59	52	113	137	96
SYPL2	0.78	0.3	0.002	0.0056	1.69	1.5	1.78	0.85	0.86	0.83	105	55	57	34	46	25
TAS2R19	-0.78	0.34	0.0035	0.0093	1.13	0.86	0.86	1.33	1.71	2	47	27	25	46	83	48
VAT1	-0.77	0.04	1.3e-80	2.1e-78	89.93	89.69	90.07	148.1	142.92	152.66	5744	3469	3094	6562	7514	5156
KDSR	0.77	0.05	2.7e-47	1.8e-45	68.92	69.89	72.59	38.51	38.03	41.65	4041	2489	2273	1594	1822	1296
TPGS2	0.77	0.05	3.8e-46	2.3e-44	76.43	72.83	78.96	44.71	40.16	41.66	4863	2957	2569	1970	2107	1462
ITPK1	-0.77	0.06	4.2e-40	2e-38	28.5	28.37	29.06	47.05	46.09	50.19	1785	1085	968	2047	2305	1649
ACAA2	0.77	0.06	1.2e-39	5.6e-38	47.69	47.77	48.73	27.53	25.98	28.77	3087	1894	1715	1232	1381	977
COL6A1	-0.77	0.06	4.1e-39	1.9e-37	47.99	49.3	49.27	78.75	71.69	88.14	2951	1812	1621	3370	3653	2885
SKA1	0.77	0.06	2.7e-35	1.1e-33	63.72	60.46	64.78	36.7	32.51	36.23	4013	2260	2192	1594	1684	1217
ZNF24	0.77	0.06	1.9e-34	7.8e-33	66.95	68.84	70.2	36.21	34.63	41.73	3636	2309	2068	1504	1552	1211
GTPBP2	-0.77	0.08	9.2e-22	2e-20	17.95	16.32	17.95	28.7	26.49	30.01	1048	568	573	1199	1296	925
ZNF343	0.77	0.09	2.1e-18	3.6e-17	20.7	20.3	20.12	11.71	10.77	11.5	1199	747	666	502	519	369
LETM2	0.77	0.1	1.1e-14	1.4e-13	17.62	16.09	18.4	10.91	8.81	9.01	1190	644	681	482	504	346
NRDE2	-0.77	0.12	3.1e-11	2.9e-10	6.35	5.63	6.2	10.23	10.04	10.97	386	207	206	420	490	346
GPC6	-0.77	0.12	8.1e-11	7.3e-10	5.99	6.19	6.06	9.48	9.22	11.37	358	223	197	397	464	365
CACNB3	-0.77	0.13	3.2e-10	2.7e-09	5.72	6.72	7.36	11.22	10.64	11.67	346	272	229	475	535	368
GSTA4	0.77	0.13	9e-10	7.2e-09	9.28	9.77	11.97	5.47	5.61	6.56	620	403	414	243	298	227
ALS2CR11	-0.77	0.15	3.9e-08	2.5e-07	3.13	3.59	3.47	6.49	5.34	6.86	270	190	135	317	342	288
LOC100379224	0.77	0.18	4.5e-06	2.2e-05	4.33	4.7	4.88	2.6	2.11	2.61	287	179	182	124	114	99
ATP9B	0.77	0.18	6.7e-06	3.1e-05	4.54	4.83	4.74	2.67	2.77	2.96	258	150	146	102	114	72
LOC102723471	-0.77	0.19	9.7e-06	4.4e-05	3.97	4.22	2.86	5.46	6.79	6.29	278	168	95	269	377	217
TBXA2R	-0.77	0.2	1.8e-05	7.7e-05	2.3	2.19	1.91	3.94	3.54	3.69	137	73	68	161	174	115
APH1B	-0.77	0.21	6.2e-05	0.00024	1.67	1.7	2.06	3.21	2.97	3.24	103	61	69	132	151	104
ALS2CL	0.77	0.22	8e-05	0.00031	4.31	4.39	4.67	2.73	2.6	2.66	246	149	201	118	116	79
GLT8D2	-0.77	0.25	0.00048	0.0016	1.07	1.41	1.41	2.51	2.26	2.25	72	53	44	110	105	71
SLC38A4	0.77	0.26	0.00067	0.0021	2.12	2.64	2.26	1.18	1.12	1.51	128	99	71	47	53	48
FAM117A	-0.77	0.27	0.00077	0.0024	1.19	0.89	1.44	1.98	2.01	1.83	75	35	45	92	107	64
KIAA1324	0.77	0.29	0.0014	0.0041	1.83	1.78	1.89	0.91	0.91	0.98	106	61	61	38	44	30
RNF165	-0.77	0.3	0.0016	0.0048	0.82	0.92	0.96	1.54	1.42	1.7	53	31	31	66	74	57
HIF1A	-0.76	0.05	1.7e-52	1.3e-50	249.22	237.22	254.59	406.11	360.93	436.79	14695	8452	8062	16590	17642	13712
RBBP8	0.76	0.05	2e-46	1.3e-44	104.81	101.1	104.46	56.28	54.36	62.82	6582	3754	3490	2443	2835	2111
IER3IP1	0.76	0.06	3.8e-42	2e-40	85.76	89.35	95.5	49.01	50.65	53.88	5845	3699	3502	2324	2806	1947
VPS4B	0.76	0.06	8.3e-38	3.8e-36	65.3	66	69.06	38.58	34.06	40.33	4027	2432	2283	1656	1745	1312
TMEM63A	-0.76	0.07	1.4e-28	4.3e-27	21.13	19.47	19.34	30.84	29.71	33.44	1421	815	763	1588	1737	1312
FBN1	-0.76	0.07	2.3e-26	6.4e-25	17.46	17.78	17.58	28.75	27.46	30.48	1036	642	561	1193	1343	959
NRM	-0.76	0.07	5.4e-25	1.4e-23	20.7	18.18	19.86	30.6	31.61	35	1533	820	791	1615	1833	1382
RDH11	-0.76	0.08	8e-24	1.9e-22	39.7	41.28	45.72	68.53	60.89	79.06	2511	1606	1543	3016	3163	2663
TMEM256	-0.76	0.08	2e-22	4.6e-21	18.82	20.64	20.4	32.92	38.03	34.7	2104	1445	1207	2455	3225	1887
ANKRD33B	0.76	0.08	2.2e-22	4.9e-21	25.18	27.89	26.16	14.93	13.25	15.19	1587	1022	857	652	694	509
WDHD1	-0.76	0.1	2.9e-16	4.2e-15	10.19	9.95	10.3	17.29	15.51	17.73	586	356	320	693	738	542
LEF1	0.76	0.1	6e-16	8.4e-15	13.61	12.85	13.92	8.02	7.34	8.02	1034	590	555	402	442	318
TMEM154	0.76	0.1	6.9e-16	9.6e-15	15.67	14.81	15.47	9.48	8.4	9.26	1079	602	578	406	480	319
ACOT2	-0.76	0.1	7.1e-14	8.4e-13	7.05	7.34	7.15	11.8	12.98	12.42	618	331	310	626	810	526
MAPK8IP1	-0.76	0.11	7.3e-12	7.2e-11	6.29	6.16	5.57	10.11	9.37	10.61	407	237	203	451	506	363
SLX4IP	0.76	0.13	4.5e-10	3.7e-09	13.3	13.91	11.37	6.96	6.94	7.97	795	484	346	299	312	236
HHAT	0.76	0.14	4.1e-09	3.1e-08	7.43	7.88	7.47	4.44	4.37	4.26	474	308	264	174	226	154
TRIML2	0.76	0.15	1.6e-07	9.2e-07	8.33	7.44	8.71	4.78	3.65	4.92	468	269	252	198	169	148
ZNF860	0.76	0.17	9.1e-07	4.9e-06	5.18	5.39	5.43	3.15	2.76	2.93	314	209	178	137	136	96
RGS5	0.76	0.17	2.3e-06	1.1e-05	5.85	5.95	5.13	3.08	3.11	3.78	377	205	161	122	143	113
TGFBR3	-0.76	0.18	4.6e-06	2.2e-05	2.46	2.7	2.54	4.32	4.22	4.43	149	96	79	174	208	139
NLRP1	0.76	0.18	5.1e-06	2.4e-05	4.91	4.79	5.05	2.43	2.7	3.05	278	163	155	95	123	92
SLC12A7	-0.76	0.19	1e-05	4.7e-05	3.15	2.58	2.71	4.27	4.55	5.37	188	89	83	174	227	166
MRAS	0.76	0.21	6.3e-05	0.00025	3.13	3.73	3.13	1.72	1.69	2.03	196	140	102	74	86	65
TNFRSF21	-0.75	0.04	1.2e-78	1.9e-76	124.96	125.14	128.11	202.67	191.21	216.87	7734	4659	4225	8703	9680	7069
TUBB6	0.75	0.04	2.3e-68	2.8e-66	210.55	215.34	210.6	121.55	120.07	120.61	14164	8546	7591	5641	6579	4277
TRMT6	0.75	0.05	7.2e-50	4.9e-48	82.59	77.21	82	46.23	42.92	47.2	5214	3074	2806	2091	2288	1604
NAA20	0.75	0.05	1.4e-47	9.3e-46	168.41	184.72	187.64	101.92	102.44	100.9	12475	8119	7247	5125	6208	3918
C18orf25	0.75	0.06	6.3e-39	3e-37	51.67	53.35	53.56	29.53	28.82	31.37	3149	1936	1732	1235	1452	1006
MBNL2	-0.75	0.07	1.9e-29	6.1e-28	23.56	25.41	24.03	40.12	36.38	41.63	1436	906	777	1677	1794	1343
ANKRD1	0.75	0.07	3e-28	9.1e-27	55.66	57.38	63.31	32.26	31.57	37.73	3630	2264	2216	1466	1659	1279
GNE	-0.75	0.07	1.6e-27	4.7e-26	21.65	21.43	20.46	33.98	32.31	35.58	1437	828	706	1594	1754	1225
TOB1	-0.75	0.07	2.4e-26	6.5e-25	27.23	24.11	26.72	44.99	39.62	45.31	1777	995	993	2056	2125	1621
TRAPPC8	0.75	0.08	4.6e-24	1.1e-22	31.61	32.12	33.92	18.83	16.82	20.24	1847	1171	1057	751	824	631
CEP170B	-0.75	0.08	8.3e-24	2e-22	17.38	17.81	16.92	27.86	27.75	28.25	1061	644	548	1167	1389	920
RANGRF	-0.75	0.08	3e-20	5.9e-19	21.58	22.23	19.36	34.05	36.46	32.33	1777	1053	859	1880	2418	1410
HDHD2	0.75	0.09	8.1e-18	1.3e-16	22.8	26.14	24.73	13.94	12.64	14	1389	960	832	620	644	465
SEMA4B	-0.75	0.1	5.6e-15	7.2e-14	11.27	10.46	10.43	16.3	17.61	17.68	682	380	332	694	886	577
RAB27B	0.75	0.1	1.5e-13	1.7e-12	12.84	13.91	13.55	7.52	7.2	7.95	793	514	441	320	367	256
GCAT	-0.75	0.11	6.4e-13	6.9e-12	8.53	9.36	8.17	13.33	13.82	14.08	580	364	283	595	796	522
CROCCP2	0.75	0.11	7.7e-12	7.6e-11	14.51	16.45	15.32	10.21	8.23	9.77	813	540	430	355	346	257
SLC46A1	-0.75	0.12	3.9e-11	3.6e-10	5.66	4.6	5.4	7.94	8.43	9.46	533	265	254	529	611	465
LOC101927809	0.75	0.12	1.7e-10	1.4e-09	9.49	7.73	9.92	5.06	5	5.61	816	428	476	294	372	255
FCRLB	0.75	0.13	1.7e-09	1.3e-08	8.5	8.03	9.02	4.65	4.16	4.82	572	322	321	229	235	183
HENMT1	-0.75	0.16	3e-07	1.7e-06	3.24	4.09	3.4	6.02	5.89	6.36	211	167	129	269	328	219
METAP1D	0.75	0.17	2.9e-06	1.4e-05	5.54	5.36	5.53	3.3	3.15	3.46	285	176	155	117	124	83
CRABP2	-0.75	0.2	2.8e-05	0.00012	1.85	2.95	2.44	4.24	3.25	4.56	134	120	95	204	203	167
NPL	0.75	0.2	3.1e-05	0.00013	4.11	4.07	3.75	2.41	2.05	2.23	231	151	122	99	103	62
KLF13	-0.75	0.2	3.8e-05	0.00015	2.1	2.39	1.79	3.24	3.51	3.78	127	88	61	141	181	123
ALPK1	0.75	0.21	7.1e-05	0.00027	2.76	2.93	3.23	1.81	1.56	1.93	190	122	119	78	90	59
LOC100507599	0.75	0.21	8.1e-05	0.00031	3.42	2.82	2.8	1.5	1.45	1.93	226	117	107	74	83	70
IGIP	-0.75	0.25	0.00053	0.0017	1.62	1.99	1.17	2.56	2.55	3.24	98	75	39	110	130	105
TMEM159	0.75	0.25	0.00054	0.0017	2.6	2.13	2.82	1.19	1.41	1.83	169	84	101	53	67	58
CTAG1A	-0.75	0.28	0.0013	0.0039	33.98	37.22	33.59	50.11	56.17	48.44	3226	1604	2449	4195	4037	3961
LOC101926901	-0.75	0.28	0.0015	0.0045	0.73	1.12	0.74	0.86	0.81	1.06	56	40	36	76	97	54
PPME1	-0.74	0.05	2.3e-58	2.2e-56	128.55	122.15	123.55	192.67	182.08	213.62	8653	5035	4765	9679	10511	7901
DTD1	0.74	0.06	1.5e-41	7.7e-40	66.71	65.8	65.6	37.37	38.92	38.12	5020	2938	2643	1948	2333	1500
TAF12	0.74	0.06	7.1e-35	2.9e-33	49.44	47.71	48.66	26.94	26.54	30.82	3751	2169	2013	1424	1639	1236
ATP6V0E2	0.74	0.07	9.1e-26	2.4e-24	34.25	33.72	33.56	18.54	18.39	20.84	2165	1265	1127	804	954	702
NMNAT2	-0.74	0.09	5.3e-19	9.4e-18	12.16	12.44	12.22	20.04	18.91	21.48	737	461	402	836	942	691
CTIF	0.74	0.11	3.6e-12	3.7e-11	16.36	16.83	15.27	8.51	9.28	9.07	1057	712	524	405	524	314
ZFYVE21	-0.74	0.11	5.9e-12	5.8e-11	9.65	9.09	7.81	14.42	14.01	14.35	645	377	277	667	806	516
ZBTB22	-0.74	0.12	3e-10	2.5e-09	4.85	5.33	5.22	8.05	8.38	8.7	325	212	185	374	449	308
ABCC10	-0.74	0.12	5.1e-10	4.1e-09	6.45	7.46	6.3	9.9	10.6	11.46	361	234	183	388	499	326
PIK3R3	-0.74	0.13	1.6e-09	1.2e-08	5.06	5.74	5.44	8.73	8.92	9.2	306	213	178	366	440	290
MTUS1	0.74	0.14	5.6e-08	3.5e-07	6.57	6.33	5.63	2.71	2.41	2.83	436	257	217	160	196	127
ZP3	0.74	0.2	4.5e-05	0.00018	7.05	6.7	6.06	4.51	4.36	5.11	319	174	125	105	112	97
LOC100506473	0.74	0.26	0.00091	0.0028	3.43	3.07	4.14	1.55	2.3	1.67	201	101	131	61	114	50
TRIM22	0.74	0.26	0.00092	0.0028	2.23	2.04	2.17	1.3	1.14	1	134	79	72	54	58	34
LRRIQ3	0.74	0.3	0.0025	0.0069	1.18	0.95	1.31	0.6	0.4	0.71	162	82	74	48	42	60
MMP19	-0.74	0.3	0.0029	0.0079	1.12	0.92	1.24	1.74	1.93	1.71	75	27	35	83	86	56
TNFRSF14	-0.74	0.31	0.0029	0.008	0.98	0.95	0.78	1.61	1.43	1.78	62	31	24	66	77	51
PPP1R15A	0.73	0.05	6.2e-45	3.6e-43	103.88	103.24	111.65	63.27	58.8	62.58	7179	4250	4110	3007	3289	2281
STK38	-0.73	0.07	1.6e-28	5e-27	22.69	24.09	25.34	39.11	37.86	42.52	1362	850	788	1565	1759	1273
C18orf8	0.73	0.07	2.3e-28	6.9e-27	44.28	45.33	47.95	27.23	24.47	27.81	2616	1561	1497	1078	1174	868
PDGFC	0.73	0.07	1.1e-27	3.2e-26	36.32	36.71	38.99	21.29	20.18	22.92	2265	1402	1291	945	1022	751
VEGFB	-0.73	0.07	2.3e-26	6.1e-25	20.86	20.86	19.72	33.42	31.99	32.7	1410	841	728	1569	1803	1171
NCOA3	-0.73	0.08	5.6e-23	1.3e-21	17.71	18.15	17.2	28.82	26.24	29.69	1052	646	544	1189	1291	936
NXPE3	-0.73	0.08	2.8e-20	5.4e-19	15.18	16.08	14.96	24.89	23.18	25.75	884	556	462	989	1102	803
FAM21A	0.73	0.09	7.3e-16	1e-14	16.93	16.81	15.94	9.96	9.65	10.52	1098	666	558	434	489	341
FAM46B	-0.73	0.1	4.6e-13	5.1e-12	8	7.78	7.93	12.19	12.99	13.3	513	312	275	546	693	454
PPP1R13B	-0.73	0.13	7.4e-09	5.3e-08	6.74	5.52	6.33	10.92	8.88	10.77	399	201	212	462	444	338
FKBPL	-0.73	0.13	9.5e-09	6.7e-08	6.47	5.85	6.48	10.28	10.67	8.81	441	250	222	487	613	322
MPND	-0.73	0.14	6.4e-08	4e-07	4.27	4.62	4.56	7.43	6.98	6.96	250	179	149	314	360	233
KIAA1377	-0.73	0.15	3.5e-07	2e-06	3.47	3.42	3.45	6.06	5.06	6.11	224	142	131	279	275	219
GPR160	0.73	0.16	6.2e-07	3.4e-06	6.28	6.34	6.05	3.68	3.22	3.64	389	231	196	164	158	113
NXPH4	-0.73	0.18	1.6e-05	6.8e-05	2.89	2.52	2.22	3.94	4.16	4.79	205	113	80	190	242	180
HNMT	-0.73	0.19	2.2e-05	9.5e-05	2.17	2.38	2.15	3.59	3.69	4.17	184	98	76	173	234	149
TP73-AS1	0.73	0.21	0.00013	0.00048	3.52	3.37	3.16	1.81	1.63	1.8	201	126	95	77	84	59
RFESD	0.73	0.21	0.00013	0.00048	3.29	3.49	4.83	2.27	2.02	2.58	200	145	149	100	91	74
RFX2	-0.73	0.23	0.00032	0.0011	1.59	1.76	1.76	2.91	2.86	2.68	89	63	55	120	140	80
CCDC103	-0.73	0.23	0.00036	0.0012	1.75	2.02	1.34	2.52	2.89	3.44	112	76	48	108	151	117
LINC00115	0.73	0.26	0.0011	0.0034	2.17	2.73	1.83	1.33	1.01	1.43	159	128	70	66	63	53
LOC100132356	-0.73	0.29	0.0022	0.0063	1.36	1.66	1.31	1.9	1.76	2.88	63	46	37	77	79	84
TNS4	-0.73	0.29	0.0026	0.0074	0.95	0.89	0.92	1.65	1.49	1.77	58	32	29	64	75	57
KANK2	-0.72	0.05	1.2e-42	6.4e-41	43.28	43.39	42.8	68.54	67.09	69.95	2631	1645	1380	2898	3322	2310
RASSF8	-0.72	0.05	4.3e-42	2.3e-40	107.46	112.71	115.16	184.14	158.5	192.19	6845	4291	3929	7863	8295	6509
PTOV1	-0.72	0.07	9.7e-28	2.8e-26	28.21	28.29	26.74	42.98	40.28	39.72	1880	1131	948	1999	2443	1553
FTL	-0.72	0.07	1.5e-27	4.5e-26	1946.69	1994.09	2004.73	3064.41	3380.84	2890.12	154708	94664	84658	167703	221391	123245
S100A3	-0.72	0.07	1e-24	2.5e-23	17.19	18.61	19.18	28.49	28.46	31.83	1351	844	803	1503	1825	1235
ZCCHC24	-0.72	0.08	1.8e-21	3.7e-20	15.52	15.41	15.27	24.11	23.72	25.41	952	582	502	1043	1194	838
SPIRE1	0.72	0.08	9e-20	1.7e-18	23.53	24.28	24.86	13.81	12.91	14.93	1425	889	802	591	653	478
STRN3	-0.72	0.08	5.8e-18	9.5e-17	15.59	16.67	17.82	25.91	24.68	29.48	937	613	584	1081	1241	933
PHLPP1	0.72	0.11	2.6e-12	2.7e-11	13.14	14.2	12.89	7.56	7.31	8.04	801	514	418	319	371	261
PALM2-AKAP2	0.72	0.12	7.3e-10	5.9e-09	31.83	30.29	28.47	18.82	19.37	17.41	974	500	436	368	410	249
SOS2	-0.72	0.13	2.6e-09	2e-08	6.45	7.21	6.67	11.34	9.27	11.97	366	241	204	458	435	353
LRIG1	-0.72	0.13	3.6e-09	2.7e-08	5.31	5.13	5.57	8.24	8.62	9.22	309	191	178	339	412	293
SLC38A6	-0.72	0.13	6.7e-09	4.8e-08	6.1	7.22	6.85	10.12	9.62	11.63	312	221	200	375	434	330
SH3BGRL2	0.72	0.14	1.4e-07	8.1e-07	7	7.66	7.32	4.5	3.96	3.91	428	279	239	191	199	127
A1BG-AS1	-0.72	0.14	1.5e-07	9e-07	4.13	4.93	4.6	7.54	7.3	7.44	238	172	132	287	331	226
LOC257396	0.72	0.15	4.1e-07	2.3e-06	6.59	6.44	6.64	3.66	3.22	4.23	411	240	228	159	166	145
RAB43	-0.72	0.18	1.8e-05	7.7e-05	4.22	2.87	3.07	5.62	3.36	6.36	204	105	120	204	303	169
SERPIND1	-0.72	0.19	5e-05	0.0002	1.98	2.08	1.94	3	3.29	3.6	143	80	69	141	186	128
SLC16A13	-0.72	0.2	8.7e-05	0.00033	2.51	2.83	2.4	3.8	3.73	5.2	139	106	75	154	186	162
LOC101928707	0.72	0.23	0.00039	0.0013	3.3	3.12	3.39	1.98	1.77	2.04	213	102	121	62	96	68
LOC101929346	-0.72	0.25	0.00087	0.0027	2.97	3.39	2.63	4.36	3.62	5.64	97	65	36	108	114	92
PTPRN	0.72	0.25	0.001	0.0031	2.54	2.17	2.58	1.31	1.09	1.33	151	77	82	60	55	44
KDM4D	0.72	0.26	0.0012	0.0035	2.16	2.05	2.05	1.15	0.98	1.25	132	77	68	49	50	42
HSP90AA1	-0.71	0.03	5.6e-108	1.4e-105	1639.63	1608.59	1664.39	2539.87	2460.96	2747.05	104712	62476	57536	112935	128203	91702
IL13RA2	-0.71	0.05	3.1e-53	2.4e-51	172.69	178.98	187.48	279.68	270.62	310.96	11371	7154	6718	12886	14356	10674
SNRPD1	0.71	0.05	6.6e-47	4.2e-45	134.33	146.31	148.28	83.86	80.62	83.44	9223	6055	5436	4000	4575	3081
CSNK2A1	0.71	0.05	5.2e-45	3e-43	275.15	264.41	283.73	163.66	146.67	167.35	16712	9662	9372	7023	7323	5478
HECTD1	-0.71	0.05	1.3e-41	6.7e-40	45.83	47.98	45.47	73.2	69.94	77.88	2648	1692	1419	2951	3336	2367
SLC39A6	0.71	0.05	4e-40	2e-38	92.85	90.46	95.92	53.16	49.78	59.91	5730	3335	3132	2272	2541	1932
C6orf106	-0.71	0.06	3.3e-34	1.3e-32	33.26	35.16	32.92	52.96	54.31	56.26	2043	1326	1143	2292	2717	1823
HMG20B	-0.71	0.06	8.4e-34	3.3e-32	30.88	32.09	31.92	47.85	47.89	48.95	2023	1241	1109	2235	2621	1721
MCM8	0.71	0.06	2.5e-32	9.3e-31	73.25	78.48	79.29	47.68	40.56	48.55	4308	2782	2496	1865	1955	1511
FAM210A	0.71	0.06	9.8e-29	3.1e-27	28.4	29.45	29	15.12	15.76	17.75	2746	1760	1522	1088	1332	939
AIM1	-0.71	0.07	2.2e-27	6.2e-26	26.02	27.78	26.21	41.72	38.3	44.72	1556	984	834	1751	1886	1417
DVL2	-0.71	0.07	3.3e-26	8.8e-25	22.49	22.06	21.99	35.32	34.45	36.07	1372	816	742	1506	1734	1155
NNMT	-0.71	0.07	2.2e-25	5.6e-24	24.98	23.07	25.53	37.36	37.29	40.61	1700	925	914	1762	2060	1454
ERI2	0.71	0.08	1.2e-20	2.4e-19	27.2	28.8	28.63	16.62	15.22	17.15	1532	981	861	648	722	508
ABHD17C	-0.71	0.08	2.2e-18	3.7e-17	14.31	15.19	15.82	22.69	23.07	25.19	914	582	543	998	1223	861
ZNF275	0.71	0.09	1.6e-15	2.1e-14	18.27	18.74	18.23	10.43	10.61	10.89	1103	678	583	436	526	349
ATP5S	-0.71	0.1	2.2e-14	2.7e-13	9.82	9.87	10.11	15.35	15.14	16.62	563	344	314	639	713	502
ABHD16A	-0.71	0.1	1.8e-13	2.1e-12	9.79	10.33	10.08	16.64	16.19	15.51	608	376	345	696	827	506
SLC35F3	0.71	0.12	2.5e-10	2.2e-09	12.2	12.39	12.93	7.11	7.33	8.02	657	401	381	256	324	217
LIN28B	0.71	0.12	5.4e-10	4.4e-09	9.9	10.09	10.18	5.62	5.47	6.36	614	372	330	236	278	207
CHMP4C	0.71	0.12	2.1e-09	1.6e-08	8.18	8.69	8.17	4.79	4.72	5.19	558	349	291	217	254	183
SLC24A1	0.71	0.13	1.3e-08	9.2e-08	8.08	7.9	8.49	4.79	3.97	5.34	574	312	304	218	237	190
LYRM5	0.71	0.13	3e-08	2e-07	9.1	9.61	10.44	5.4	4.7	6.45	636	395	379	249	270	250
BCKDHB	0.71	0.14	9.6e-08	5.8e-07	5.35	6.2	6.07	4.03	3.37	4.46	512	282	312	202	224	176
SLC29A3	-0.71	0.19	4e-05	0.00016	2.25	2.49	1.98	3.56	3.76	3.73	160	91	70	161	201	132
TMEM133	0.71	0.22	0.00029	0.001	3.92	3.72	4.14	2.73	1.78	2.07	245	119	132	108	86	66
LINC00668	0.71	0.23	0.00046	0.0015	3.66	3.77	3.91	1.64	1.85	2.08	168	98	101	55	80	58
C15orf62	-0.71	0.24	0.00087	0.0027	1.31	1.44	1.06	2.13	1.87	2.18	84	54	41	100	100	83
FAM95C	0.71	0.25	0.00097	0.003	3.37	3.55	2.77	1.63	1.54	1.97	185	109	74	58	66	62
PBX4	-0.71	0.27	0.0018	0.0052	1.17	1.41	1.2	2.29	2.13	2.57	73	48	31	90	92	63
PRDM1	-0.71	0.29	0.0033	0.009	0.97	0.88	0.9	1.59	1.45	1.83	62	32	28	65	74	58
SLC12A8	-0.71	0.29	0.0033	0.0091	0.93	0.96	0.98	1.56	1.48	1.8	56	35	28	67	72	55
GNAS	-0.7	0.04	3.2e-59	3e-57	360.61	366.61	367.55	578.54	549.69	557.91	28321	17037	15223	31540	35987	23121
MMP2	-0.7	0.05	6.8e-47	4.3e-45	75.22	78.94	76.87	122.4	108.88	126.22	4717	2943	2561	5316	5651	4254
IRS1	-0.7	0.05	4.9e-40	2.4e-38	38.06	38.39	37.49	58.81	57.47	62.54	2710	1645	1403	2852	3391	2334
RBCK1	0.7	0.05	5.6e-39	2.6e-37	66.74	66.25	66.07	37.92	37.96	40.42	3979	2397	2118	1581	1868	1312
GMPR2	-0.7	0.06	1.3e-31	4.5e-30	35	34.17	33.6	53.54	54.28	55.18	2426	1416	1236	2515	3072	1986
NFKBIA	-0.7	0.06	2e-30	6.7e-29	36.69	33.94	33.55	54.53	53.52	55.57	2567	1434	1241	2645	3024	2072
RPP40	-0.7	0.06	2.2e-29	7.1e-28	34.98	33.69	37.16	55.45	51.65	57.66	2432	1383	1383	2671	2899	2144
ARHGAP5	-0.7	0.07	6.1e-23	1.4e-21	23.42	24.65	24.4	37.9	33.74	40.86	1406	882	780	1578	1671	1309
SORT1	-0.7	0.08	3.8e-20	7.3e-19	15.45	16.21	15.17	23.94	23.3	26.31	929	570	493	1005	1144	832
CALHM2	-0.7	0.08	1.7e-19	3.1e-18	17.02	17.38	15.69	26.2	24.14	29.01	1193	713	570	1228	1399	1046
LGMN	-0.7	0.08	5.2e-19	9.2e-18	14.89	14.63	15.05	22.5	21.92	24.83	946	541	502	996	1129	835
GALK1	-0.7	0.08	8e-19	1.4e-17	15.82	16.1	15.23	23.72	25.76	24.02	1055	678	543	1117	1385	905
HOXD13	0.7	0.09	4.2e-16	5.9e-15	21.44	20.68	23.79	13.3	11.97	13.37	1409	820	835	598	653	467
TMEM120A	-0.7	0.09	1.2e-14	1.5e-13	12.71	12.45	12.29	17.49	17.96	18.72	682	415	356	723	886	569
ALDH1L2	0.7	0.1	4.3e-13	4.8e-12	18.25	16.65	17.62	10.3	9.27	11.27	1069	591	563	422	447	353
HIST1H1A	-0.7	0.1	1.7e-12	1.7e-11	15.6	17.66	14.84	27.3	26.17	23.08	1386	993	701	1690	1891	1104
TMEM231	0.7	0.1	1.7e-12	1.8e-11	13.06	13.49	12.34	7.43	7.14	8.43	838	534	442	342	382	280
RBFA	0.7	0.11	2.5e-11	2.4e-10	12.19	12.12	12.54	7.51	6.49	7.4	762	450	415	320	332	247
VEPH1	0.7	0.11	4.7e-11	4.3e-10	11.23	13.89	13.03	9.16	9.23	8.06	990	653	596	478	481	300
ISG20	-0.7	0.11	1.7e-10	1.5e-09	9.08	7.79	9.33	14.75	12.98	14.83	831	404	481	903	926	724
PAG1	0.7	0.16	1.9e-06	9.6e-06	5.7	6.2	5.87	3.17	3.32	3.72	339	219	187	132	160	117
LOC102724594	0.7	0.17	1.4e-05	6.4e-05	30.23	29.23	30.64	30.92	30.61	29.25	599	289	323	280	226	149
LOC102723724	0.7	0.21	0.00017	0.00062	12.15	11.66	9.4	6.92	7.92	5.38	560	326	261	216	306	105
CCT6P3	0.7	0.26	0.0016	0.0047	1.76	2.09	2.39	1.1	1.3	1.52	126	91	99	49	73	48
SCN2A	0.7	0.27	0.0022	0.0063	2.19	2.07	2.09	1.21	1.01	1.19	126	70	63	50	46	37
RP5-1057J7.6	-0.7	0.29	0.0033	0.009	1.1	1.27	1.28	1.62	1.84	2.61	65	40	38	65	85	80
TUBB	-0.69	0.03	1.1e-106	2.9e-104	1346.97	1374.68	1378.31	2067.78	2048.79	2167.91	85875	51771	46352	90272	106896	73367
DYNC1H1	-0.69	0.05	1.2e-46	7.2e-45	125.86	126.35	115.35	188.39	181.43	198.84	7529	4480	3678	7771	8925	6311
MDM2	0.69	0.05	5.4e-42	2.8e-40	155.85	152.95	153.63	96.58	86.1	102.99	13067	7631	6696	5407	5615	4317
SNX6	-0.69	0.06	9.6e-33	3.6e-31	41.24	39.97	44.85	63.81	64.2	69.08	2720	1629	1602	2938	3484	2411
LMO7	-0.69	0.07	1.5e-24	3.6e-23	23.32	25.36	26.57	41.17	36.25	43.05	1567	923	857	1739	1822	1388
ZNF318	-0.69	0.09	1.3e-14	1.7e-13	11.58	11.36	11.11	17.65	16.31	19.21	702	419	366	755	816	622
GADD45A	0.69	0.09	3.3e-14	4e-13	34.58	34.6	38.01	21.24	22.42	19.06	2468	1511	1456	1061	1332	713
P2RX5	0.69	0.1	5e-13	5.5e-12	12.59	11.31	13.79	8.05	7.74	8.37	983	683	560	432	486	342
ATP9A	-0.69	0.1	7.3e-13	7.8e-12	9.13	9.95	9.64	14.75	14.58	16.28	538	354	307	598	694	506
SNHG15	0.69	0.1	6.4e-12	6.4e-11	33.55	34.58	34.44	20.42	24.19	18.47	2096	1411	1206	934	1168	597
PIGN	0.69	0.1	8.9e-12	8.7e-11	15.14	15.86	15.24	8.5	8.48	10.16	803	515	439	326	379	280
HS3ST3B1	-0.69	0.1	9.9e-12	9.6e-11	11.91	12.83	11.74	17	16.4	18.75	592	364	303	601	701	555
GNG4	-0.69	0.11	2e-11	1.9e-10	8.37	7.83	8.37	12.42	11.54	13.69	489	280	260	524	574	432
OCEL1	-0.69	0.11	5.6e-10	4.6e-09	9.07	10.17	10.12	15.18	14.87	13.47	489	317	303	594	690	406
TMEM51	-0.69	0.12	2.5e-09	1.9e-08	5.88	5.88	5.08	8.52	8.46	9.62	409	231	195	401	486	354
THNSL1	0.69	0.12	3.3e-09	2.5e-08	9.23	10.11	9.72	5.53	5.3	6.25	577	386	324	240	277	204
GSTM3	-0.69	0.13	9.6e-09	6.8e-08	5.36	5.69	4.99	8.37	8.34	8.77	335	208	168	369	416	282
LINC00938	0.69	0.13	2e-08	1.3e-07	8.27	8.56	9.82	5.21	4.81	5.39	543	347	341	241	256	195
ENDOV	0.69	0.14	4.5e-07	2.5e-06	7.19	8.54	7.96	4.03	4.23	5.07	438	279	251	160	213	162
LINC01003	0.69	0.15	8e-07	4.3e-06	6.85	7.16	6.66	4.26	4.22	3.32	475	295	238	199	234	126
HHLA3	0.69	0.15	1e-06	5.4e-06	11.54	9.4	13.48	6.92	6.04	7.25	884	397	547	341	378	286
MGC12916	-0.69	0.15	2e-06	1e-05	5.16	4.61	3.99	7.74	6.51	7.43	317	170	128	329	325	253
KLF9	-0.69	0.16	2.7e-06	1.3e-05	3.18	3.32	3.61	5.14	5.07	5.8	196	125	118	225	255	189
RNVU1-14	0.69	0.17	8e-06	3.7e-05	41.87	40.83	44.47	25.09	27.54	22.32	7885	4339	4381	2871	4268	2113
CROCC	0.69	0.18	2.7e-05	0.00012	4.68	4.63	4.58	2.5	2.67	2.86	259	154	137	99	119	81
LCAT	0.69	0.18	4.9e-05	0.0002	4.85	5.14	5.21	3.31	2.6	2.98	282	153	173	122	117	93
ZNF519	0.69	0.2	0.00013	0.00048	3.27	3.91	3.5	2.4	2.2	2.92	227	154	136	110	92	79
ZNF429	0.69	0.2	0.00019	0.00068	3.24	3.31	3.58	2.23	1.86	1.86	200	125	119	92	89	61
C2orf81	0.69	0.24	0.00093	0.0029	3.34	3.5	3.28	2.24	1.69	1.98	179	104	100	88	66	49
ANPEP	-0.68	0.04	1.1e-80	1.9e-78	214.46	218.71	213.16	325.14	321.29	353.99	13476	8278	7169	14234	16431	11781
PLOD1	-0.68	0.05	1.6e-51	1.2e-49	78.84	82.67	81.8	122.11	121.13	126.66	4953	3084	2759	5329	6356	4250
CEBPB	-0.68	0.06	5.3e-36	2.3e-34	50.34	57.14	53.63	83.06	80.33	83.42	3494	2366	2014	3985	4631	3120
DUSP3	-0.68	0.06	2.9e-29	9.5e-28	29.42	31.09	31.12	46.16	46.92	48.22	1820	1159	1041	2024	2374	1576
TUBB2A	-0.68	0.06	2.2e-28	6.8e-27	21.83	20.74	22.12	32.37	31.44	34.17	1749	1022	987	1894	2145	1510
CDCP1	-0.68	0.07	9.7e-22	2.1e-20	21.26	20.93	20.57	29.67	29.21	35.37	1346	794	714	1372	1592	1201
STEAP3	-0.68	0.08	1.2e-16	1.7e-15	12.77	13.12	12.53	19.17	18.79	20.35	795	489	416	840	972	693
PQLC1	0.68	0.1	2.9e-13	3.2e-12	22.05	20.78	22.97	11.58	13.06	13.91	1356	769	740	496	682	440
BMPR2	-0.68	0.1	2.5e-12	2.6e-11	10.04	10.41	10.21	16	14.06	17.49	589	368	322	651	688	552
TECPR2	-0.68	0.12	3.6e-09	2.7e-08	6.14	6.34	5.3	9	8.86	9.58	371	251	201	410	503	324
E2F8	-0.68	0.12	5.4e-09	3.9e-08	5.83	6.06	5.59	9.4	8.93	9.65	351	229	184	379	451	311
ZNF844	-0.68	0.12	1.2e-08	8.2e-08	5.74	5.82	5.04	8.46	7.98	9.36	374	210	182	385	423	319
LRRC45	-0.68	0.13	8.8e-08	5.4e-07	4.72	6.12	5.18	8.13	7.26	7.66	299	221	167	364	400	276
PTGER4	-0.68	0.14	2.7e-07	1.6e-06	4.38	4.65	4.19	6.83	6.75	7.69	272	169	144	276	347	252
CELSR2	-0.68	0.14	3.4e-07	1.9e-06	4.88	4.53	4.33	6.93	6.93	7.44	290	159	135	287	344	237
RBM24	-0.68	0.14	6.7e-07	3.6e-06	3.73	4.22	4.01	6.38	5.7	6.61	247	167	138	294	303	230
EPHB1	-0.68	0.15	8e-07	4.3e-06	3.94	3.63	4.11	6.17	5.83	6.5	247	135	137	263	299	216
NTM	-0.68	0.18	3.9e-05	0.00016	2.79	2.31	2.55	4.15	3.82	4.7	175	101	88	185	192	168
RNF125	0.68	0.18	5.3e-05	0.00021	4.23	4.4	4.14	2.42	2.2	2.78	255	161	133	99	109	91
ARHGAP22	0.68	0.19	9.2e-05	0.00035	3.57	4.05	3.61	2.1	2.16	2.43	225	145	119	89	110	69
PLEKHA4	-0.68	0.19	0.0001	0.00039	2.27	2.68	2.32	3.71	3.93	3.85	132	104	74	166	189	126
POTEG	0.68	0.23	0.00072	0.0023	3.43	3.56	3.6	1.76	1.9	2.7	178	95	96	58	77	61
EPHA4	-0.68	0.24	0.001	0.0031	1.52	1.58	1.57	2.46	2.21	3.2	89	55	51	100	106	97
GJC2	-0.68	0.24	0.001	0.0031	1.56	1.46	1.3	2.33	2.66	2.07	101	56	47	111	137	72
HSD3B7	-0.68	0.25	0.0017	0.005	1.64	1.65	1.2	2.16	2.23	2.41	91	55	38	85	124	78
MUC15	-0.68	0.26	0.002	0.0057	1.31	1.27	1.46	2.31	1.86	2.87	81	47	45	94	87	89
LOC202181	0.68	0.27	0.0029	0.008	2.5	2.37	1.94	1.37	1.13	1.36	128	75	56	48	49	37
PGM2L1	-0.68	0.28	0.0033	0.009	1.31	1.08	1.01	2.01	1.74	2.02	77	37	33	85	83	61
C6orf62	-0.67	0.04	5.3e-66	6e-64	112.67	115.02	115.69	173.61	169.41	181.5	7233	4511	4009	7822	9058	6204
DEK	-0.67	0.05	3.9e-48	2.6e-46	175.26	176.89	191.84	286.34	264.97	287.13	10121	6178	5979	11223	12482	8923
DBN1	-0.67	0.05	2.4e-45	1.4e-43	64.08	61.37	62.76	94.92	94.84	100.03	4193	2436	2188	4308	5065	3442
ATP5A1	0.67	0.05	3.3e-44	1.9e-42	521.2	559.56	537	314.48	333.81	325.8	33565	21526	18432	14006	17494	11021
H1F0	0.67	0.05	2.1e-42	1.1e-40	140.32	139.72	145.91	89.34	79.83	84.48	9870	5856	5534	4350	4674	3220
SLC44A1	-0.67	0.06	1.6e-28	4.9e-27	21.96	23.23	23.28	32.01	29.87	34.31	2249	1423	1167	2372	2652	1992
FRMD6	-0.67	0.06	4.9e-28	1.5e-26	41.32	47.34	43.77	64.94	63.77	68.11	2410	1655	1346	2677	3149	2147
PXDC1	-0.67	0.07	1.1e-21	2.4e-20	20.7	22.74	22.48	34.37	32.23	34.22	1317	863	756	1530	1646	1149
ADM	-0.67	0.07	2.3e-21	4.9e-20	28.22	32.04	30.06	44.87	43.07	50.6	1917	1321	1096	2116	2381	1858
CMTR1	-0.67	0.07	9.4e-20	1.8e-18	19.41	19.25	18.24	26.87	29.54	29.53	1084	650	596	1140	1364	906
ESCO1	0.67	0.08	1.2e-17	2e-16	26.15	25.93	25.46	15.78	14.76	17.33	1606	935	833	663	712	538
RIPK1	-0.67	0.08	2.3e-17	3.6e-16	15.13	15.29	16.59	24.85	23.17	24.52	966	551	535	1051	1167	793
NCOA7	-0.67	0.08	2.5e-16	3.6e-15	12.38	11.93	12.5	18.13	18.1	20.14	895	521	496	951	1043	794
RGL2	-0.67	0.09	2.3e-14	2.9e-13	13.9	14.66	14.4	20.59	22.13	22.65	811	531	467	857	1112	713
ITGB4	-0.67	0.09	2.4e-14	3e-13	14.71	14.08	13.37	21.01	20.24	23.98	864	508	414	849	997	752
HES1	-0.67	0.1	4.8e-13	5.3e-12	9.03	9.26	9.38	15.48	13.73	14.52	621	373	341	705	747	518
NAB1	-0.67	0.09	5.1e-13	5.6e-12	9.52	9.92	10.18	15.11	14.05	15.95	585	361	327	639	713	519
PHF1	-0.67	0.09	7e-13	7.5e-12	14.24	15.61	14	22.32	23.64	22.3	904	575	463	957	1207	701
TEAD3	-0.67	0.1	9.8e-13	1.1e-11	13.17	11.49	12.31	18.6	17.83	20.86	828	427	402	814	899	680
VPS16	0.67	0.1	3.7e-12	3.8e-11	20.11	23.48	20.58	12.33	13.39	11.82	1298	875	717	561	704	396
PKIB	-0.67	0.1	1.4e-11	1.3e-10	8.41	8.75	9.03	13.59	13.17	12.67	560	339	316	618	737	453
PTER	0.67	0.1	2.4e-11	2.3e-10	15.11	15.3	15.14	9.2	7.92	10.03	906	554	499	385	393	325
HIST2H2BA	-0.67	0.11	2.3e-10	2e-09	23.26	23.22	32.77	35.43	32.41	37.36	1264	773	592	1520	1459	900
PSKH1	0.67	0.11	6.4e-10	5.2e-09	12.33	13.06	11.79	7.61	7.3	7.17	768	483	387	326	371	232
ACOX2	0.67	0.11	7.7e-10	6.2e-09	12.3	10.81	11.13	7.24	7.05	6.87	782	421	390	313	346	232
MEST	-0.67	0.12	7.9e-09	5.7e-08	6.69	6.09	6.03	9.63	8.96	10.35	412	222	200	405	471	341
SEMA6B	-0.67	0.12	9.8e-09	6.9e-08	6.25	6.65	6.04	9.08	10.06	9.58	396	251	200	410	520	324
GALC	-0.67	0.12	1.2e-08	8.5e-08	7.19	6.21	7.44	10.86	9.91	12.05	427	224	245	459	485	377
DUSP2	0.67	0.14	2.8e-07	1.6e-06	8.14	8.38	9.16	5.06	5.07	4.11	509	315	295	226	264	148
ASTN2	0.67	0.17	1.8e-05	8e-05	5.31	6.36	5.05	2.58	3.06	2.6	358	236	187	148	194	98
FICD	-0.67	0.19	9.7e-05	0.00037	2.31	2.65	2.51	3.45	4.02	4.22	145	102	82	150	212	142
SLC4A11	0.67	0.19	0.00013	0.00047	4.21	3.84	3.9	2.26	2.08	2.38	243	133	119	93	98	77
STARD10	-0.67	0.19	0.00014	0.00051	2.44	2.17	2.84	3.91	3.81	3.83	143	79	95	172	188	126
LOC101927826	0.67	0.19	0.00014	0.00052	7.06	6.24	5.59	3.51	2.86	4.22	302	206	216	163	125	116
IL7	0.67	0.2	0.00018	0.00065	3.5	3.97	4.68	2.24	2.12	2.61	215	147	154	96	111	83
CYP2R1	0.67	0.2	0.00018	0.00065	3.91	4.6	3.87	2.52	2.42	2.19	237	141	115	96	112	63
TGFBR3L	-0.67	0.2	0.00022	0.00078	3.11	2.84	2.31	4.53	4.16	4.04	175	80	73	159	205	125
C16orf46	0.67	0.21	0.00031	0.0011	3.09	2.75	3.04	1.87	1.63	1.76	208	113	103	78	93	59
LOC642236	0.67	0.21	0.00036	0.0012	8.04	7.28	9.23	6.26	5.56	6.83	247	149	146	120	123	59
NPIPB3	0.67	0.22	0.00081	0.0025	8.53	9.06	7.75	5.79	5.25	7.63	374	198	141	101	193	89
ABCA5	-0.67	0.23	0.0009	0.0028	1.61	1.78	1.92	3.03	2.51	3.05	88	56	57	111	112	90
ZNF75D	-0.67	0.25	0.0016	0.0047	1.44	1.44	1.46	1.92	1.91	2.49	93	47	42	90	105	83
THBS1	-0.66	0.03	5.9e-92	1.2e-89	1834.05	1873.24	1843.82	2763.87	2633.87	2977.75	110176	67176	59400	115172	130995	95963
MYBL2	-0.66	0.04	3.9e-50	2.7e-48	127.24	121.04	123.8	189.04	184.49	192.71	8158	4606	4189	8278	9624	6551
HIST1H1B	-0.66	0.05	2.2e-43	1.2e-41	312.21	315.7	310.48	482.66	483.52	459.05	26642	16234	14089	28549	33425	20845
RRP36	-0.66	0.05	2e-41	1e-39	104.13	104.76	109.44	167.85	148.04	157.03	7309	4376	4067	8130	8849	5901
LSM2	-0.66	0.05	3.2e-35	1.3e-33	53.91	54.82	52.62	81.96	82.43	83.09	4135	2667	2245	4504	5291	3396
MOCOS	0.66	0.06	2.8e-32	1e-30	76.11	76.31	74.19	44.33	44.41	45.49	4381	2607	2252	1772	2140	1399
MAFK	0.66	0.07	8.1e-23	1.9e-21	27.61	31.15	31.42	19.58	17.12	20.16	2160	1420	1227	943	1076	755
COL12A1	-0.66	0.07	9.4e-22	2e-20	23.21	24.49	23.14	35.74	33.77	39	1352	846	719	1447	1580	1194
TUBA1A	-0.66	0.08	9.2e-18	1.5e-16	40.49	38.61	36.99	50.2	50.04	54.81	1397	769	738	1424	1537	1223
TRIM38	-0.66	0.09	6e-14	7.1e-13	9.28	9.82	9.31	14.04	13.33	15.42	692	442	361	723	860	602
YBEY	0.66	0.09	6.7e-14	7.9e-13	16.23	17.82	19.32	10.8	11.08	13.08	1431	956	829	576	747	538
CLEC11A	0.66	0.1	1.7e-12	1.8e-11	14.91	13.65	14.8	8.81	7.99	9.47	1048	586	548	421	467	350
WDR7	0.66	0.1	4.4e-12	4.4e-11	14.9	15.65	15.45	9.27	8.44	9.84	877	553	479	375	412	302
TWIST1	0.66	0.1	5.8e-11	5.3e-10	12.96	12.73	13.62	7.24	7.69	8.41	880	527	503	343	448	303
PITPNM2	-0.66	0.12	8.4e-09	6e-08	6.45	6.46	6.49	9.71	9.6	10.24	375	221	190	391	451	309
CSRP2BP	0.66	0.12	1e-08	7.1e-08	12.02	12.59	11.85	7.77	6.81	7.54	596	372	323	263	270	201
MAP3K6	-0.66	0.14	5.1e-07	2.8e-06	4.98	5.32	4.75	7.3	7.67	8.05	276	182	142	291	346	246
MSRB2	0.66	0.15	4.3e-06	2.1e-05	5.18	5.72	5.29	2.99	3.03	3.24	347	224	191	148	161	121
KLC4	-0.66	0.15	5.3e-06	2.5e-05	3.33	3.63	3.16	5.27	4.76	5.54	215	143	113	230	284	187
IDUA	-0.66	0.18	6.2e-05	0.00024	3.82	3.59	3.41	5.29	4.62	5.32	183	95	85	180	201	152
PDE10A	0.66	0.18	7e-05	0.00027	4.18	4.38	4.34	2.53	2.39	2.67	245	155	134	105	110	82
PIK3C2B	-0.66	0.18	8.4e-05	0.00032	2.87	2.48	2.69	4.49	4.01	4.69	190	88	90	183	213	146
ERO1LB	-0.66	0.19	0.00013	0.00047	2.78	2.71	2.36	4.01	3.55	4.67	160	88	74	164	172	140
TRAM2-AS1	0.66	0.21	0.00052	0.0017	3.9	4.58	3.61	1.79	2.31	2.4	207	143	101	73	107	69
PRICKLE4	-0.66	0.23	0.001	0.003	1.91	1.64	1.76	2.64	2.61	3.2	113	56	53	110	121	101
KCNS3	0.66	0.24	0.0014	0.0042	2.81	2.38	2.47	1.47	1.35	1.55	185	85	86	65	68	55
ATP8B3	-0.66	0.25	0.0022	0.0063	0.89	1.16	1.02	1.48	1.72	1.66	76	58	44	93	125	66
ADM2	-0.66	0.26	0.0031	0.0084	1.41	1.05	1.24	1.95	2	2.22	97	40	40	89	102	76
EML5	0.66	0.27	0.0032	0.0087	1.96	1.94	2.27	1.49	1.08	1.54	121	75	78	60	49	38
VARS	-0.65	0.05	3e-40	1.5e-38	119.88	121.09	114.98	174.66	180.21	183.18	7203	4413	3670	7289	8934	5821
SEC23B	0.65	0.05	1.9e-36	8.4e-35	73.89	80.38	77.12	46.6	45.01	48.56	4661	3018	2570	2016	2330	1613
AP1S2	0.65	0.05	4.8e-36	2e-34	83.7	88.36	87.82	53.33	49.12	56.67	5270	3381	3002	2340	2573	1898
PPP2R5D	-0.65	0.06	6e-32	2.2e-30	38.88	39.15	38.19	58.86	55.96	60.57	2337	1391	1209	2427	2764	1897
JAG1	0.65	0.06	2.3e-29	7.3e-28	59.6	63.96	61.78	36.93	36	41.57	3563	2313	1977	1529	1740	1287
CAPG	-0.65	0.06	3.8e-29	1.2e-27	28.13	29.5	27.03	41.88	40.86	46.49	2055	1288	1068	2167	2443	1738
AKR1B1	-0.65	0.06	2.4e-25	6.1e-24	190.19	191.42	179.39	271.35	303.09	281.85	12860	7805	6445	12621	16716	9955
RANBP9	-0.65	0.06	1.8e-24	4.4e-23	32.25	31.51	33.17	50.9	44.82	49.43	2153	1246	1192	2366	2480	1752
ZCCHC3	0.65	0.07	4e-23	9.3e-22	33.42	34.21	34.11	21.22	19.93	20.55	2282	1401	1250	996	1122	742
ACP2	-0.65	0.07	4.3e-22	9.5e-21	22.76	20.43	20.28	32.92	32.5	33.11	1609	920	799	1654	1843	1266
SH3PXD2A	-0.65	0.07	5e-22	1.1e-20	21.39	20.87	21.8	33.07	31.62	33.68	1328	779	715	1407	1574	1088
ZBTB4	-0.65	0.07	2.4e-21	4.9e-20	21.92	21.51	22.14	34.21	30.85	35.31	1408	841	766	1525	1610	1194
FAM72C	0.65	0.08	7.1e-18	1.2e-16	39.37	41.76	43.15	27.19	24.62	27.75	2388	1698	1383	1111	1189	890
GPR126	0.65	0.08	9.7e-18	1.6e-16	37.44	38.44	37.64	22.15	20.16	26.19	2191	1355	1175	902	991	816
RABL2B	0.65	0.09	1.6e-13	1.8e-12	21.12	18.87	21.31	12.93	11.22	13.47	1499	812	834	627	660	509
F2RL2	-0.65	0.1	3.2e-12	3.3e-11	10.6	10	10.24	16.01	14.3	16.99	637	376	342	682	719	558
SLC1A3	-0.65	0.1	1.5e-11	1.4e-10	9.59	8.9	9.65	14.21	13.88	15.7	594	345	320	595	698	525
FOXN3	-0.65	0.11	2.3e-10	2e-09	8.04	8.45	8.11	12.63	11.47	13.59	492	310	261	535	571	433
ASMTL	0.65	0.12	7.1e-09	5.1e-08	12.37	12.5	11.04	6.93	7.62	7.53	761	473	363	291	375	245
ZNF512	0.65	0.12	9.3e-09	6.6e-08	10.95	11.34	10.56	6.77	6.02	7.5	676	417	344	282	299	239
CDH24	-0.65	0.13	4.7e-07	2.6e-06	5	5.09	4.79	7.6	7.17	7.77	286	171	147	298	342	239
SAYSD1	-0.65	0.14	1.7e-06	8.9e-06	5.3	4.79	4.84	7.28	8.12	7.85	290	166	142	285	370	222
MXD3	-0.65	0.15	4.3e-06	2.1e-05	4.13	4.58	4.65	6.82	6	5.96	236	156	142	292	310	195
SP140	0.65	0.17	3e-05	0.00013	5.08	5.77	5.71	3.13	2.81	3.08	300	234	196	138	173	110
LOC101929047	-0.65	0.17	5.5e-05	0.00022	16.21	16.32	12.95	16.01	16.88	17.05	655	347	192	587	629	466
EYA1	-0.65	0.2	0.00027	0.00094	2.18	2.21	2.03	3.46	3.34	3.33	133	80	63	147	161	106
TOP2A	-0.64	0.04	9.1e-65	1e-62	166.66	172.77	173	251.78	247.22	275.29	9947	6254	5540	10498	12034	8639
FKBP10	-0.64	0.04	2.7e-55	2.4e-53	119.74	121.77	118.94	173.95	170.05	187.92	7344	4444	3927	7424	8756	6264
HSPA1B	-0.64	0.05	3.8e-37	1.7e-35	159.89	164.02	158.89	232.74	227.81	236.06	8895	5458	4686	9007	11229	7059
DAG1	-0.64	0.05	1.4e-32	5.4e-31	85.67	83.32	84.84	125.94	115.22	138.88	5434	3149	2886	5517	5978	4687
CREG1	-0.64	0.06	1.5e-30	5.1e-29	71.35	73.02	72.33	107.9	99.8	123.81	4714	2914	2563	4903	5341	4264
PLOD2	-0.64	0.06	4.2e-28	1.3e-26	96.25	96.34	101.43	147.75	132.52	166.55	6075	3702	3453	6468	6844	5572
ECI2	-0.64	0.06	1.3e-27	3.7e-26	39.86	41.13	44.65	64.09	61.81	62.81	2586	1627	1496	2874	3229	2118
COQ4	0.64	0.06	1.1e-25	2.9e-24	52.45	51.96	52.66	32.5	32.73	32.49	3357	1988	1807	1390	1710	1095
[truncated: 13,371 more rows]
