# Supplementary material for: Loss of Lamin A leads to the nuclear translocation of AGO2 and compromised RNA interference
Source: Nucleic Acids Res. 2024 Jul 12;52(16):9917–35. doi: 10.1093/nar/gkae589 (PMC11381323; doi:10.1093/nar/gkae589)
Supplement: gkae589_Supplemental_Files [file gkae589_supplemental_files.zip › Supplemental Table 1/xl/sharedStrings.xml]

<?xml version="1.0" encoding="UTF-8" standalone="yes"?>
<sst xmlns="http://schemas.openxmlformats.org/spreadsheetml/2006/main" count="186514" uniqueCount="16923"><si><t>Gene_ID</t></si><si><t>log2FoldChange</t></si><si><t>lfcSE</t></si><si><t>pvalue</t></si><si><t>padj</t></si><si><t>NPY</t></si><si><t>HAND2</t></si><si><t>HIST1H4L</t></si><si><t>HIST1H3I</t></si><si><t>STMN2</t></si><si><t>TUBB2B</t></si><si><t>PHOX2A</t></si><si><t>C7</t></si><si><t>TWIST1</t></si><si><t>HIST1H1D</t></si><si><t>CACNG4</t></si><si><t>PRSS12</t></si><si><t>SLC6A2</t></si><si><t>CHRNA3</t></si><si><t>CRMP1</t></si><si><t>IGFBPL1</t></si><si><t>ELAVL4</t></si><si><t>SYT4</t></si><si><t>KCNH2</t></si><si><t>BEX1</t></si><si><t>RBP1</t></si><si><t>TFAP2B</t></si><si><t>DPYSL5</t></si><si><t>RTN1</t></si><si><t>INA</t></si><si><t>CDH2</t></si><si><t>COLEC11</t></si><si><t>KIF1A</t></si><si><t>PHOX2B</t></si><si><t>SMAD9</t></si><si><t>ADAMTS9</t></si><si><t>TMEM229A</t></si><si><t>FEV</t></si><si><t>NNAT</t></si><si><t>RET</t></si><si><t>NSG1</t></si><si><t>PROX1</t></si><si><t>H1F0</t></si><si><t>LOC101928409</t></si><si><t>CNRIP1</t></si><si><t>TMSB15A</t></si><si><t>SOX11</t></si><si><t>DCX</t></si><si><t>ESRRG</t></si><si><t>NEFM</t></si><si><t>KIF5C</t></si><si><t>RTL1</t></si><si><t>UNC5C</t></si><si><t>ADRBK2</t></si><si><t>MAB21L1</t></si><si><t>SCG3</t></si><si><t>PHF21B</t></si><si><t>MAP2</t></si><si><t>MFAP2</t></si><si><t>CPE</t></si><si><t>RPH3A</t></si><si><t>TAGLN3</t></si><si><t>CHGA</t></si><si><t>PHYHIPL</t></si><si><t>TRIB2</t></si><si><t>PLXNA4</t></si><si><t>XIST</t></si><si><t>CHGB</t></si><si><t>C14orf132</t></si><si><t>H2AFY2</t></si><si><t>C3orf14</t></si><si><t>TLX2</t></si><si><t>PNMA2</t></si><si><t>FABP5</t></si><si><t>FHOD3</t></si><si><t>SLIT3</t></si><si><t>OPRM1</t></si><si><t>PRSS3</t></si><si><t>CPLX2</t></si><si><t>GULP1</t></si><si><t>RNF152</t></si><si><t>CDH11</t></si><si><t>DBH</t></si><si><t>TMEM98</t></si><si><t>BEX4</t></si><si><t>EFS</t></si><si><t>MYEF2</t></si><si><t>ITGA9</t></si><si><t>THY1</t></si><si><t>PCBP3</t></si><si><t>TMEM108</t></si><si><t>SEZ6L</t></si><si><t>RD3</t></si><si><t>TENM4</t></si><si><t>GATA4</t></si><si><t>HAND2-AS1</t></si><si><t>TSPYL5</t></si><si><t>LEF1</t></si><si><t>SIX3</t></si><si><t>LRRN3</t></si><si><t>MSI1</t></si><si><t>TCEAL7</t></si><si><t>DOC2B</t></si><si><t>APBA2</t></si><si><t>TUB</t></si><si><t>SCOC</t></si><si><t>NBEA</t></si><si><t>CHRNB4</t></si><si><t>GSTP1</t></si><si><t>SLC18A1</t></si><si><t>SLC8A3</t></si><si><t>NRCAM</t></si><si><t>CRABP1</t></si><si><t>LAMP5</t></si><si><t>KCTD17</t></si><si><t>ACTL6B</t></si><si><t>RGAG4</t></si><si><t>VSTM2L</t></si><si><t>RAB3C</t></si><si><t>JPH4</t></si><si><t>PTPRN</t></si><si><t>DLK1</t></si><si><t>FAM163B</t></si><si><t>CYB5A</t></si><si><t>HMP19</t></si><si><t>REEP2</t></si><si><t>UBE2L6</t></si><si><t>CD200</t></si><si><t>FXYD6</t></si><si><t>SGCB</t></si><si><t>SOGA3</t></si><si><t>CAMK4</t></si><si><t>IGLON5</t></si><si><t>PTPRN2</t></si><si><t>ATCAY</t></si><si><t>GALNT13</t></si><si><t>SLC22A17</t></si><si><t>TMEM119</t></si><si><t>BVES</t></si><si><t>RNF144A</t></si><si><t>NID1</t></si><si><t>ABCD2</t></si><si><t>LRRC4B</t></si><si><t>HIPK2</t></si><si><t>IGSF9B</t></si><si><t>PRKAR2B</t></si><si><t>CELF3</t></si><si><t>NEFL</t></si><si><t>ARHGEF25</t></si><si><t>TUBB4A</t></si><si><t>POPDC3</t></si><si><t>STK39</t></si><si><t>ADAMTS19</t></si><si><t>PPM1E</t></si><si><t>ADCY1</t></si><si><t>TMEM246</t></si><si><t>ALCAM</t></si><si><t>ARL10</t></si><si><t>IGFBP2</t></si><si><t>ARHGAP31</t></si><si><t>JAM3</t></si><si><t>CUX2</t></si><si><t>ZNF595</t></si><si><t>WASF3</t></si><si><t>PDGFRA</t></si><si><t>ZNF22</t></si><si><t>ADD2</t></si><si><t>MAGI2-AS3</t></si><si><t>APBB1</t></si><si><t>HS6ST2</t></si><si><t>NMU</t></si><si><t>FKBP1B</t></si><si><t>RASL10B</t></si><si><t>WDR54</t></si><si><t>BEX2</t></si><si><t>PDZD4</t></si><si><t>FAM69B</t></si><si><t>CMTM7</t></si><si><t>MAGED4B</t></si><si><t>PRRT4</t></si><si><t>GNG8</t></si><si><t>TFPI2</t></si><si><t>PNMAL1</t></si><si><t>RASL11B</t></si><si><t>ALK</t></si><si><t>CBLN2</t></si><si><t>MAP9</t></si><si><t>FUZ</t></si><si><t>MAP6</t></si><si><t>PPP1R16B</t></si><si><t>NPTX2</t></si><si><t>NOVA2</t></si><si><t>ATRNL1</t></si><si><t>ST8SIA3</t></si><si><t>SALL2</t></si><si><t>CELF4</t></si><si><t>PRIMA1</t></si><si><t>ZNF536</t></si><si><t>TRO</t></si><si><t>ST8SIA2</t></si><si><t>CHST8</t></si><si><t>FAM171A1</t></si><si><t>FAM101B</t></si><si><t>KCNJ8</t></si><si><t>GALNT14</t></si><si><t>GATA3-AS1</t></si><si><t>UCHL1</t></si><si><t>PPP2R2C</t></si><si><t>C11orf96</t></si><si><t>SLAIN1</t></si><si><t>ARMCX6</t></si><si><t>PIANP</t></si><si><t>ZNF711</t></si><si><t>SHD</t></si><si><t>TMEFF1</t></si><si><t>GAREML</t></si><si><t>CACHD1</t></si><si><t>SIMC1</t></si><si><t>MVB12B</t></si><si><t>SMO</t></si><si><t>DUSP26</t></si><si><t>FSTL5</t></si><si><t>EHD3</t></si><si><t>TTBK1</t></si><si><t>CNTN1</t></si><si><t>ABRACL</t></si><si><t>ZNF808</t></si><si><t>LRRC8C</t></si><si><t>F2R</t></si><si><t>LPPR5</t></si><si><t>CCNJL</t></si><si><t>MAML3</t></si><si><t>LHFPL4</t></si><si><t>MMP16</t></si><si><t>RIPPLY2</t></si><si><t>UNC79</t></si><si><t>CCDC74B</t></si><si><t>DTX1</t></si><si><t>LPPR4</t></si><si><t>SULT1C4</t></si><si><t>EMB</t></si><si><t>RGS17</t></si><si><t>FBXL7</t></si><si><t>RAB15</t></si><si><t>TSPAN5</t></si><si><t>PAX5</t></si><si><t>UBE2QL1</t></si><si><t>FLNC</t></si><si><t>ZNF506</t></si><si><t>ZFHX4</t></si><si><t>C8orf88</t></si><si><t>SEZ6</t></si><si><t>ZNF354C</t></si><si><t>ZNF724P</t></si><si><t>NAP1L5</t></si><si><t>KIF26B</t></si><si><t>TBKBP1</t></si><si><t>NT5C1A</t></si><si><t>ZNF141</t></si><si><t>NFE2L3</t></si><si><t>SNAP91</t></si><si><t>ZNF667-AS1</t></si><si><t>SLC6A15</t></si><si><t>ZDHHC21</t></si><si><t>CTNNA2</t></si><si><t>FGF14</t></si><si><t>LARP6</t></si><si><t>CHST10</t></si><si><t>KBTBD11</t></si><si><t>MGMT</t></si><si><t>GSPT2</t></si><si><t>APBA1</t></si><si><t>TMSB15B</t></si><si><t>TMEM35</t></si><si><t>SPTSSB</t></si><si><t>ATP1A3</t></si><si><t>SYK</t></si><si><t>PKIA</t></si><si><t>PAK3</t></si><si><t>C1orf233</t></si><si><t>ZNF625</t></si><si><t>CLGN</t></si><si><t>FAM89A</t></si><si><t>DCP1B</t></si><si><t>ST6GALNAC3</t></si><si><t>CACNA2D2</t></si><si><t>RIMBP2</t></si><si><t>SERPINA5</t></si><si><t>AK5</t></si><si><t>ADRA2C</t></si><si><t>CHFR</t></si><si><t>RAB39B</t></si><si><t>AADAT</t></si><si><t>POU3F3</t></si><si><t>FBXO25</t></si><si><t>FAM92A1</t></si><si><t>DRGX</t></si><si><t>GAP43</t></si><si><t>MGC70870</t></si><si><t>CAMK1</t></si><si><t>NEUROG2</t></si><si><t>KCNH1</t></si><si><t>ZFP30</t></si><si><t>PCDH18</t></si><si><t>COCH</t></si><si><t>TMEM145</t></si><si><t>HAND1</t></si><si><t>HDGFRP3</t></si><si><t>CNTN4</t></si><si><t>HUNK</t></si><si><t>IRAK1BP1</t></si><si><t>HIST1H4D</t></si><si><t>STMN3</t></si><si><t>TMEM168</t></si><si><t>ZNF551</t></si><si><t>SCD5</t></si><si><t>ZNF516</t></si><si><t>SNX7</t></si><si><t>FRMD4A</t></si><si><t>SRSF12</t></si><si><t>GPX3</t></si><si><t>HMX1</t></si><si><t>BAALC</t></si><si><t>FAM163A</t></si><si><t>DPYSL3</t></si><si><t>ADCYAP1R1</t></si><si><t>ADAM12</t></si><si><t>EEF1A2</t></si><si><t>TSPAN11</t></si><si><t>C10orf35</t></si><si><t>KIF5A</t></si><si><t>PTPRO</t></si><si><t>DPYSL4</t></si><si><t>LOC102724399</t></si><si><t>LOC101927458</t></si><si><t>DOK6</t></si><si><t>MSX2</t></si><si><t>CAMKV</t></si><si><t>ZKSCAN7</t></si><si><t>EXO5</t></si><si><t>DLX6</t></si><si><t>ADAM23</t></si><si><t>CGREF1</t></si><si><t>BCAT1</t></si><si><t>DRD2</t></si><si><t>SYT5</t></si><si><t>ISLR2</t></si><si><t>MMP2</t></si><si><t>ATP6V0E2</t></si><si><t>VASH1</t></si><si><t>SIX6</t></si><si><t>GRM7</t></si><si><t>RIMS2</t></si><si><t>GUCY1B3</t></si><si><t>NRSN1</t></si><si><t>GPRASP2</t></si><si><t>BAI3</t></si><si><t>TGIF2LX</t></si><si><t>LINC00888</t></si><si><t>KCNC1</t></si><si><t>TP73</t></si><si><t>ARMCX3</t></si><si><t>PARP8</t></si><si><t>NUDT16</t></si><si><t>PLD5</t></si><si><t>LYPD1</t></si><si><t>SCRT2</t></si><si><t>ZNF585A</t></si><si><t>SLC18A3</t></si><si><t>GLIPR2</t></si><si><t>LOC441601</t></si><si><t>SFRP1</t></si><si><t>PCLO</t></si><si><t>PTK7</t></si><si><t>TNFSF12</t></si><si><t>ZNF660</t></si><si><t>PEG3</t></si><si><t>RADIL</t></si><si><t>FCGRT</t></si><si><t>DDC</t></si><si><t>CERS6</t></si><si><t>ZNF681</t></si><si><t>KCNT1</t></si><si><t>RP11-344E13.3</t></si><si><t>ZFP3</t></si><si><t>MLF1</t></si><si><t>ZNF649</t></si><si><t>NUDT11</t></si><si><t>DNALI1</t></si><si><t>SLC27A6</t></si><si><t>LOC100505501</t></si><si><t>RPS6KA6</t></si><si><t>LOC100130502</t></si><si><t>LINC01102</t></si><si><t>CORO1A</t></si><si><t>ZNF826P</t></si><si><t>GABRB3</t></si><si><t>BEND4</t></si><si><t>TMEM179</t></si><si><t>NOVA1</t></si><si><t>ZNF486</t></si><si><t>TMEM200C</t></si><si><t>ARHGAP36</t></si><si><t>IFT57</t></si><si><t>WNK3</t></si><si><t>ZNF69</t></si><si><t>DCLK1</t></si><si><t>ELAVL3</t></si><si><t>MRAP2</t></si><si><t>FRAS1</t></si><si><t>ELOVL4</t></si><si><t>HS3ST2</t></si><si><t>ZNF483</t></si><si><t>CYP7B1</t></si><si><t>MAGED4</t></si><si><t>FBLN7</t></si><si><t>LRRC4</t></si><si><t>GPR137B</t></si><si><t>KCNA3</t></si><si><t>F10</t></si><si><t>LOC100132815</t></si><si><t>TIAM1</t></si><si><t>GPR162</t></si><si><t>LOC102724436</t></si><si><t>TNFAIP6</t></si><si><t>TRIM67</t></si><si><t>GNG2</t></si><si><t>ZNF90</t></si><si><t>ZFP28</t></si><si><t>ZNF83</t></si><si><t>RP11-586D19.1</t></si><si><t>ZNF256</t></si><si><t>ASPDH</t></si><si><t>CACNA1B</t></si><si><t>C11orf63</t></si><si><t>VANGL2</t></si><si><t>ZNF518B</t></si><si><t>ETV1</t></si><si><t>ARHGDIG</t></si><si><t>CX3CL1</t></si><si><t>RNF175</t></si><si><t>INPP1</t></si><si><t>LINC01116</t></si><si><t>RAB36</t></si><si><t>CCNYL2</t></si><si><t>VCAN</t></si><si><t>ZSCAN18</t></si><si><t>SPATA6</t></si><si><t>PTGER2</t></si><si><t>KCNH8</t></si><si><t>RIC3</t></si><si><t>CYFIP2</t></si><si><t>DTX3</t></si><si><t>PKIG</t></si><si><t>GAL3ST3</t></si><si><t>LOC101928458</t></si><si><t>AMOT</t></si><si><t>ZNF280B</t></si><si><t>FSD1</t></si><si><t>SHANK2</t></si><si><t>PHACTR3</t></si><si><t>JAKMIP1</t></si><si><t>CCDC15</t></si><si><t>NCAM1</t></si><si><t>ADAMTSL2</t></si><si><t>BEND7</t></si><si><t>HIST1H2BE</t></si><si><t>ST3GAL6</t></si><si><t>VSTM4</t></si><si><t>ZNF549</t></si><si><t>SYNPO2</t></si><si><t>CPXM1</t></si><si><t>RNF150</t></si><si><t>SEMA5B</t></si><si><t>NPY2R</t></si><si><t>LRRC34</t></si><si><t>CD248</t></si><si><t>EPHX2</t></si><si><t>ZNF415</t></si><si><t>LINC00839</t></si><si><t>BHLHB9</t></si><si><t>RAB6B</t></si><si><t>BEND5</t></si><si><t>SDK1</t></si><si><t>ANO5</t></si><si><t>GNG4</t></si><si><t>LOC102724238</t></si><si><t>MSRA</t></si><si><t>GUCY1A3</t></si><si><t>TCEAL5</t></si><si><t>HYLS1</t></si><si><t>SEMA4G</t></si><si><t>GPC6</t></si><si><t>AKR1E2</t></si><si><t>STAC</t></si><si><t>TMEM63C</t></si><si><t>ARMCX2</t></si><si><t>TIAM2</t></si><si><t>HDX</t></si><si><t>L3MBTL4</t></si><si><t>SEMA6A</t></si><si><t>FAM171B</t></si><si><t>DNM3OS</t></si><si><t>CHRNB2</t></si><si><t>LOC283731</t></si><si><t>ZNF667</t></si><si><t>PFN2</t></si><si><t>RAPGEF5</t></si><si><t>UNC80</t></si><si><t>STXBP5L</t></si><si><t>GATA3</t></si><si><t>RORB</t></si><si><t>SPSB4</t></si><si><t>NFASC</t></si><si><t>DPP10</t></si><si><t>INSM2</t></si><si><t>ANK2</t></si><si><t>HIST1H3C</t></si><si><t>B3GAT1</t></si><si><t>NBPF3</t></si><si><t>SLC4A3</t></si><si><t>MOCS1</t></si><si><t>LZTS1</t></si><si><t>ARSD</t></si><si><t>SYT11</t></si><si><t>C2orf72</t></si><si><t>HTR1E</t></si><si><t>OPRD1</t></si><si><t>PLCXD3</t></si><si><t>DIAPH2</t></si><si><t>ZNF610</t></si><si><t>ZFP37</t></si><si><t>MCF2L-AS1</t></si><si><t>CYP4V2</t></si><si><t>MYRIP</t></si><si><t>TSHZ3</t></si><si><t>SORCS1</t></si><si><t>MGAT3</t></si><si><t>LOC100289092</t></si><si><t>PROX1-AS1</t></si><si><t>TDRP</t></si><si><t>RFTN1</t></si><si><t>MFAP4</t></si><si><t>PALM3</t></si><si><t>TSPAN7</t></si><si><t>ASXL3</t></si><si><t>ASTN1</t></si><si><t>CNTFR</t></si><si><t>SV2C</t></si><si><t>HS6ST3</t></si><si><t>CTSH</t></si><si><t>TTC9B</t></si><si><t>ZNF525</t></si><si><t>TMEM130</t></si><si><t>C5orf63</t></si><si><t>PNMT</t></si><si><t>MAGED1</t></si><si><t>C8orf49</t></si><si><t>AEBP1</t></si><si><t>KAZN</t></si><si><t>CD302</t></si><si><t>KISS1R</t></si><si><t>SCN5A</t></si><si><t>CNTNAP2</t></si><si><t>TFR2</t></si><si><t>HTR2B</t></si><si><t>FRRS1L</t></si><si><t>RAB39A</t></si><si><t>FNDC4</t></si><si><t>ASPHD2</t></si><si><t>CACNG7</t></si><si><t>ZNF853</t></si><si><t>TRAM1L1</t></si><si><t>LOC101927720</t></si><si><t>ZNF114</t></si><si><t>SIX3-AS1</t></si><si><t>LOC102724366</t></si><si><t>GRM8</t></si><si><t>LOC102724301</t></si><si><t>SYT9</t></si><si><t>FAM184A</t></si><si><t>CACNA2D1</t></si><si><t>ELMO1</t></si><si><t>THSD7A</t></si><si><t>MICU3</t></si><si><t>NAALAD2</t></si><si><t>DPP10-AS1</t></si><si><t>TMEM17</t></si><si><t>ZNF571-AS1</t></si><si><t>AMER3</t></si><si><t>WDR17</t></si><si><t>RIIAD1</t></si><si><t>ZNF502</t></si><si><t>NRN1</t></si><si><t>GUCA1A</t></si><si><t>ZIC1</t></si><si><t>PHACTR1</t></si><si><t>EPHA6</t></si><si><t>FAM181B</t></si><si><t>RNF144A-AS1</t></si><si><t>ARMCX4</t></si><si><t>UNC5D</t></si><si><t>SERPINF1</t></si><si><t>LRFN2</t></si><si><t>ZNF287</t></si><si><t>ZNF732</t></si><si><t>ST6GAL2</t></si><si><t>ZNF701</t></si><si><t>CRTAC1</t></si><si><t>ZDHHC15</t></si><si><t>LOC102724880</t></si><si><t>NKAIN1</t></si><si><t>ST6GALNAC5</t></si><si><t>TRIL</t></si><si><t>PDLIM4</t></si><si><t>ZNF682</t></si><si><t>NTM</t></si><si><t>LOC100506734</t></si><si><t>LIPE</t></si><si><t>APOC1</t></si><si><t>LOC202181</t></si><si><t>LOC100132249</t></si><si><t>OLFM3</t></si><si><t>IRF7</t></si><si><t>LOC728819</t></si><si><t>SYT3</t></si><si><t>MAGI2</t></si><si><t>GDF7</t></si><si><t>LOC100506454</t></si><si><t>THEMIS2</t></si><si><t>MT1F</t></si><si><t>SLC16A14</t></si><si><t>SMIM18</t></si><si><t>TGFB1I1</t></si><si><t>STMN4</t></si><si><t>GSAP</t></si><si><t>PDGFD</t></si><si><t>MDK</t></si><si><t>RP11-629G13.1</t></si><si><t>ZFAND4</t></si><si><t>HRH3</t></si><si><t>GPR85</t></si><si><t>ZNF608</t></si><si><t>ABAT</t></si><si><t>ID4</t></si><si><t>HOXD-AS1</t></si><si><t>SYNGR1</t></si><si><t>ENO2</t></si><si><t>PCSK1N</t></si><si><t>XKR5</t></si><si><t>CDH4</t></si><si><t>RP11-10A14.5</t></si><si><t>LPHN2</t></si><si><t>RASEF</t></si><si><t>SLC7A14</t></si><si><t>GPR22</t></si><si><t>FGF14-AS2</t></si><si><t>ZNF835</t></si><si><t>LSAMP</t></si><si><t>ARRDC4</t></si><si><t>SLC40A1</t></si><si><t>AQP10</t></si><si><t>CDK5R2</t></si><si><t>ZDHHC22</t></si><si><t>S100B</t></si><si><t>HS3ST5</t></si><si><t>ZBTB8B</t></si><si><t>MAATS1</t></si><si><t>CLVS1</t></si><si><t>PALD1</t></si><si><t>SCGN</t></si><si><t>FAM155B</t></si><si><t>LOC101929206</t></si><si><t>CACNG2</t></si><si><t>LRRN1</t></si><si><t>NRXN2</t></si><si><t>RAMP1</t></si><si><t>AKAP12</t></si><si><t>ZNF718</t></si><si><t>ABCA12</t></si><si><t>SPATA18</t></si><si><t>CADM2</t></si><si><t>LOC100128885</t></si><si><t>CCDC74A</t></si><si><t>TMEM169</t></si><si><t>FAT3</t></si><si><t>HOMER2</t></si><si><t>GPR98</t></si><si><t>ZNF702P</t></si><si><t>ZNF781</t></si><si><t>ITPRIPL1</t></si><si><t>KCNH6</t></si><si><t>ZNF879</t></si><si><t>LINC00599</t></si><si><t>ZNF365</t></si><si><t>PDE5A</t></si><si><t>LOC101929560</t></si><si><t>ZCCHC12</t></si><si><t>ZNF345</t></si><si><t>LOC101928432</t></si><si><t>NACAD</t></si><si><t>GOLGA7B</t></si><si><t>RUNDC3A</t></si><si><t>LOC150051</t></si><si><t>FAM221A</t></si><si><t>BOC</t></si><si><t>SULT4A1</t></si><si><t>LOC374443</t></si><si><t>LINC00632</t></si><si><t>TBC1D32</t></si><si><t>TRIM17</t></si><si><t>LINC00925</t></si><si><t>MNS1</t></si><si><t>CYP2J2</t></si><si><t>DLX6-AS1</t></si><si><t>LOC642366</t></si><si><t>PARP11</t></si><si><t>LINC00682</t></si><si><t>SV2A</t></si><si><t>MTSS1</t></si><si><t>ZNF790-AS1</t></si><si><t>TOX</t></si><si><t>LEPREL2</t></si><si><t>ZNF454</t></si><si><t>ZNF669</t></si><si><t>SHC3</t></si><si><t>NEUROD1</t></si><si><t>RNVU1-3</t></si><si><t>EML5</t></si><si><t>DKK2</t></si><si><t>GPR27</t></si><si><t>SPAG16</t></si><si><t>GPC3</t></si><si><t>NIPAL2</t></si><si><t>AP3B2</t></si><si><t>ZNF542</t></si><si><t>ZSCAN23</t></si><si><t>ROBO2</t></si><si><t>PRKCQ</t></si><si><t>ZFR2</t></si><si><t>RAI2</t></si><si><t>BVES-AS1</t></si><si><t>SARDH</t></si><si><t>TSPAN18</t></si><si><t>LRRCC1</t></si><si><t>PTH2R</t></si><si><t>IQSEC3</t></si><si><t>PTPRG-AS1</t></si><si><t>ATP6V0E2-AS1</t></si><si><t>LOC101928464</t></si><si><t>RP11-430H10.1</t></si><si><t>MAP1B</t></si><si><t>ELN</t></si><si><t>RUNX1T1</t></si><si><t>BDH1</t></si><si><t>TMEM151B</t></si><si><t>ITGA4</t></si><si><t>NRIP3</t></si><si><t>GPR68</t></si><si><t>PTPN13</t></si><si><t>CHRDL1</t></si><si><t>RAB3B</t></si><si><t>FEZ1</t></si><si><t>FHIT</t></si><si><t>ULK4P3</t></si><si><t>VAT1L</t></si><si><t>LOC101927855</t></si><si><t>LRCH2</t></si><si><t>ZNF630</t></si><si><t>ZNF491</t></si><si><t>SYT16</t></si><si><t>DUSP15</t></si><si><t>NCK2</t></si><si><t>PRR16</t></si><si><t>USP44</t></si><si><t>BMP7</t></si><si><t>LOC441204</t></si><si><t>DDX26B</t></si><si><t>GGTA1P</t></si><si><t>MAGEH1</t></si><si><t>PLEKHG4B</t></si><si><t>FAM149A</t></si><si><t>ZIK1</t></si><si><t>PIK3AP1</t></si><si><t>NHSL2</t></si><si><t>ZNF626</t></si><si><t>ZNF285</t></si><si><t>ZNF677</t></si><si><t>GRIA3</t></si><si><t>STEAP2</t></si><si><t>ZNF818P</t></si><si><t>CADPS</t></si><si><t>KCNQ3</t></si><si><t>H2BFXP</t></si><si><t>GDAP1L1</t></si><si><t>LOC102724143</t></si><si><t>NME5</t></si><si><t>ZNF577</t></si><si><t>EMID1</t></si><si><t>LOC102723591</t></si><si><t>KHDRBS3</t></si><si><t>DCHS1</t></si><si><t>RPS6KA2</t></si><si><t>PAK7</t></si><si><t>AKR1C1</t></si><si><t>C1orf115</t></si><si><t>ARHGEF26</t></si><si><t>VASH2</t></si><si><t>MRVI1</t></si><si><t>GRM2</t></si><si><t>C16orf62</t></si><si><t>SYN2</t></si><si><t>XKR6</t></si><si><t>HERC6</t></si><si><t>PRICKLE1</t></si><si><t>CBLN1</t></si><si><t>PIWIL1</t></si><si><t>ZNF880</t></si><si><t>TBX2</t></si><si><t>GABRQ</t></si><si><t>DIP2C</t></si><si><t>PRDM8</t></si><si><t>SORL1</t></si><si><t>LY6G5C</t></si><si><t>LRRC37A4P</t></si><si><t>GPHN</t></si><si><t>CLEC11A</t></si><si><t>BZRAP1</t></si><si><t>PDLIM3</t></si><si><t>SNCB</t></si><si><t>NKD1</t></si><si><t>C12orf68</t></si><si><t>GRIA4</t></si><si><t>SLC45A1</t></si><si><t>GRID1</t></si><si><t>BAI1</t></si><si><t>TRIM59</t></si><si><t>SERTM1</t></si><si><t>EBF4</t></si><si><t>NSUN7</t></si><si><t>KCNB1</t></si><si><t>PTPRD</t></si><si><t>RND2</t></si><si><t>HID1</t></si><si><t>RGS11</t></si><si><t>LOC102723989</t></si><si><t>GALNT16</t></si><si><t>IL12A</t></si><si><t>DAPK1</t></si><si><t>ZNF204P</t></si><si><t>GPR63</t></si><si><t>MED12L</t></si><si><t>LOC400685</t></si><si><t>VSNL1</t></si><si><t>LRRC6</t></si><si><t>CTHRC1</t></si><si><t>ARMCX5-GPRASP2</t></si><si><t>ISL1</t></si><si><t>LOC400043</t></si><si><t>FOXR2</t></si><si><t>MAOB</t></si><si><t>GALC</t></si><si><t>ANKRD6</t></si><si><t>HPCAL4</t></si><si><t>CTXN2</t></si><si><t>ZNF827</t></si><si><t>ZNF214</t></si><si><t>CNTN2</t></si><si><t>TMEM150C</t></si><si><t>SCRN1</t></si><si><t>RBM20</t></si><si><t>LOC101928641</t></si><si><t>FAM84A</t></si><si><t>SHANK1</t></si><si><t>ZNF585B</t></si><si><t>LOC102724099</t></si><si><t>DZIP1</t></si><si><t>CHIC1</t></si><si><t>LOC440300</t></si><si><t>DKFZP434L187</t></si><si><t>LPAR3</t></si><si><t>ZNF730</t></si><si><t>CEND1</t></si><si><t>CLSTN2</t></si><si><t>LINC00461</t></si><si><t>VGF</t></si><si><t>DLGAP3</t></si><si><t>LOC100505938</t></si><si><t>ZNF423</t></si><si><t>HOXD13</t></si><si><t>RLN2</t></si><si><t>DMRTA2</t></si><si><t>NPIPA7</t></si><si><t>HTR6</t></si><si><t>P2RX7</t></si><si><t>POU4F2</t></si><si><t>TLX1</t></si><si><t>ZNF471</t></si><si><t>RAMP2-AS1</t></si><si><t>TPPP3</t></si><si><t>PBDC1</t></si><si><t>VSTM2A</t></si><si><t>CNTN6</t></si><si><t>LOC101930048</t></si><si><t>GPX7</t></si><si><t>SULT1B1</t></si><si><t>RAB9B</t></si><si><t>ZDHHC8P1</t></si><si><t>ULK2</t></si><si><t>VWA1</t></si><si><t>MYT1</t></si><si><t>CNTNAP5</t></si><si><t>ZCCHC18</t></si><si><t>USP51</t></si><si><t>XKR7</t></si><si><t>MYCN</t></si><si><t>FNDC5</t></si><si><t>EFCAB10</t></si><si><t>CD8A</t></si><si><t>CCDC136</t></si><si><t>GPRASP1</t></si><si><t>RBMS3-AS3</t></si><si><t>NDRG4</t></si><si><t>EFCAB4B</t></si><si><t>C20orf195</t></si><si><t>LOC100996457</t></si><si><t>NDNF</t></si><si><t>C1QTNF5</t></si><si><t>TMEM136</t></si><si><t>B4GALNT3</t></si><si><t>SYT1</t></si><si><t>LOC100134868</t></si><si><t>A1BG</t></si><si><t>B4GALNT1</t></si><si><t>CALB1</t></si><si><t>TCF15</t></si><si><t>IGFBP4</t></si><si><t>FAM57B</t></si><si><t>LOC650368</t></si><si><t>PNMA6A</t></si><si><t>CCSER1</t></si><si><t>PACRG</t></si><si><t>YBX2</t></si><si><t>ZNF347</t></si><si><t>HOXD3</t></si><si><t>GSC</t></si><si><t>RNF157</t></si><si><t>PDE6B</t></si><si><t>RP4-639F20.1</t></si><si><t>RP11-462G2.1</t></si><si><t>C20orf96</t></si><si><t>CDO1</t></si><si><t>MAGEE1</t></si><si><t>GRIA2</t></si><si><t>GRIN1</t></si><si><t>LOC101930332</t></si><si><t>SATB1</t></si><si><t>NOL4</t></si><si><t>LRRTM2</t></si><si><t>ZNF501</t></si><si><t>ARHGAP22</t></si><si><t>GABRD</t></si><si><t>CYP2U1</t></si><si><t>ZNF157</t></si><si><t>XYLT1</t></si><si><t>TMEM86A</t></si><si><t>SNX29P2</t></si><si><t>WASIR2</t></si><si><t>EDA2R</t></si><si><t>C9orf171</t></si><si><t>PNMAL2</t></si><si><t>KCNH7</t></si><si><t>FAM92B</t></si><si><t>ABCA3</t></si><si><t>ZNF470</t></si><si><t>FREM1</t></si><si><t>SLC38A3</t></si><si><t>TSPEAR-AS1</t></si><si><t>SRC</t></si><si><t>EPHB2</t></si><si><t>JAKMIP2</t></si><si><t>JAM2</t></si><si><t>LARGE</t></si><si><t>KCNQ5</t></si><si><t>OCA2</t></si><si><t>ALPL</t></si><si><t>SCRT1</t></si><si><t>ARMCX5</t></si><si><t>MAGEC1</t></si><si><t>ASCL1</t></si><si><t>ZNF658B</t></si><si><t>KCNH1-IT1</t></si><si><t>FAM47E-STBD1</t></si><si><t>CNN3</t></si><si><t>SVOP</t></si><si><t>ACE</t></si><si><t>PAQR9</t></si><si><t>DACT3</t></si><si><t>FILIP1L</t></si><si><t>SHROOM2</t></si><si><t>ABCG1</t></si><si><t>LINC01158</t></si><si><t>FRMD5</t></si><si><t>RASSF2</t></si><si><t>IL13RA2</t></si><si><t>LOC102723740</t></si><si><t>TMEM178B</t></si><si><t>RORA</t></si><si><t>ZNF813</t></si><si><t>LOC102724585</t></si><si><t>FUT9</t></si><si><t>RGS5</t></si><si><t>CHST15</t></si><si><t>LOC100505727</t></si><si><t>DGCR9</t></si><si><t>NTRK1</t></si><si><t>ZNF257</t></si><si><t>BCL11A</t></si><si><t>SMIM3</t></si><si><t>LIN28B</t></si><si><t>ELOVL2</t></si><si><t>TMIGD2</t></si><si><t>LOC101928439</t></si><si><t>ST3GAL6-AS1</t></si><si><t>LOC101929232</t></si><si><t>WDR86</t></si><si><t>ERO1LB</t></si><si><t>LOC100287592</t></si><si><t>GRIK2</t></si><si><t>GNG3</t></si><si><t>EFNB3</t></si><si><t>LOC101928307</t></si><si><t>PRR18</t></si><si><t>PTGER3</t></si><si><t>ACCS</t></si><si><t>ADAMTS7</t></si><si><t>FAM169A</t></si><si><t>TSPAN15</t></si><si><t>ZNF137P</t></si><si><t>LOC101927383</t></si><si><t>CMTM8</t></si><si><t>ZNF615</t></si><si><t>CNNM1</t></si><si><t>LOC101929445</t></si><si><t>ADAMTS9-AS2</t></si><si><t>PRLHR</t></si><si><t>SH3BGRL2</t></si><si><t>MORN4</t></si><si><t>HRASLS</t></si><si><t>LINC00312</t></si><si><t>LRP4</t></si><si><t>PTENP1-AS</t></si><si><t>SRRM3</t></si><si><t>SHC2</t></si><si><t>CCDC181</t></si><si><t>LOC101929654</t></si><si><t>RP4-753M9.1</t></si><si><t>HSD17B7P2</t></si><si><t>MYO1D</t></si><si><t>ARMCX1</t></si><si><t>RP11-24J23.2</t></si><si><t>ZFP92</t></si><si><t>LOC100128108</t></si><si><t>LOC102723430</t></si><si><t>SLC16A10</t></si><si><t>CACNB4</t></si><si><t>SLC10A4</t></si><si><t>CCNA1</t></si><si><t>ZNF578</t></si><si><t>OGDHL</t></si><si><t>LOC389033</t></si><si><t>PLCH1</t></si><si><t>THEGL</t></si><si><t>LEF1-AS1</t></si><si><t>MLLT11</t></si><si><t>LHFPL3</t></si><si><t>SNX32</t></si><si><t>LOC101929638</t></si><si><t>SH2D3C</t></si><si><t>INSRR</t></si><si><t>LINGO1</t></si><si><t>LOC101928592</t></si><si><t>PURG</t></si><si><t>BRINP1</t></si><si><t>ZIC4</t></si><si><t>ALX1</t></si><si><t>FGF14-IT1</t></si><si><t>BRSK1</t></si><si><t>RRAGD</t></si><si><t>DYNC1I1</t></si><si><t>NUDT10</t></si><si><t>SAMD14</t></si><si><t>SPTBN4</t></si><si><t>CCDC3</t></si><si><t>LINC00086</t></si><si><t>PTGER4P2-CDK2AP2P2</t></si><si><t>WIPF3</t></si><si><t>EPHA8</t></si><si><t>GADD45G</t></si><si><t>MEIS3P1</t></si><si><t>AC073283.4</t></si><si><t>RDM1</t></si><si><t>C2orf81</t></si><si><t>KHDC1</t></si><si><t>FAM155A</t></si><si><t>TMEM100</t></si><si><t>MYOZ2</t></si><si><t>AK7</t></si><si><t>LINC00577</t></si><si><t>RAMP2</t></si><si><t>ZNF334</t></si><si><t>KCNQ1OT1</t></si><si><t>TM6SF2</t></si><si><t>ZNF132</t></si><si><t>ADORA2B</t></si><si><t>LOC101927085</t></si><si><t>FSTL4</t></si><si><t>CAND2</t></si><si><t>PEX5L</t></si><si><t>TIGD7</t></si><si><t>C1orf229</t></si><si><t>DGCR10</t></si><si><t>SEMA3A</t></si><si><t>LOC102724514</t></si><si><t>LINC00693</t></si><si><t>FLJ44635</t></si><si><t>SLC16A9</t></si><si><t>BBS5</t></si><si><t>CRYBA2</t></si><si><t>HMGCLL1</t></si><si><t>B3GALT1</t></si><si><t>LOC100996404</t></si><si><t>KIAA1614</t></si><si><t>HFM1</t></si><si><t>SYN1</t></si><si><t>RP11-148L24.1</t></si><si><t>LINC00589</t></si><si><t>TMEM215</t></si><si><t>LOC101928880</t></si><si><t>AGMAT</t></si><si><t>ZNF793</t></si><si><t>CRYM</t></si><si><t>EMILIN1</t></si><si><t>SMPD3</t></si><si><t>CASC14</t></si><si><t>CMPK2</t></si><si><t>FN1</t></si><si><t>GOLGA8H</t></si><si><t>ZNF582-AS1</t></si><si><t>PNMA3</t></si><si><t>SGIP1</t></si><si><t>HPSE2</t></si><si><t>NME4</t></si><si><t>SERP2</t></si><si><t>LINC00617</t></si><si><t>PNCK</t></si><si><t>CDHR1</t></si><si><t>NOTCH3</t></si><si><t>VAX2</t></si><si><t>KCNQ2</t></si><si><t>ATP2B3</t></si><si><t>NTNG1</t></si><si><t>CMTM3</t></si><si><t>GPRIN3</t></si><si><t>C17orf104</t></si><si><t>BTBD11</t></si><si><t>STK33</t></si><si><t>OR2T4</t></si><si><t>ZNF804A</t></si><si><t>SLC26A10</t></si><si><t>PYGO1</t></si><si><t>AS3MT</t></si><si><t>RNF112</t></si><si><t>C2orf88</t></si><si><t>MIMT1</t></si><si><t>C21orf15</t></si><si><t>FAM66D</t></si><si><t>LYNX1</t></si><si><t>CD207</t></si><si><t>EMILIN3</t></si><si><t>ELMOD1</t></si><si><t>SYT2</t></si><si><t>CYGB</t></si><si><t>FBLL1</t></si><si><t>TUBA3FP</t></si><si><t>CNKSR2</t></si><si><t>LOC101927911</t></si><si><t>KCNJ9</t></si><si><t>SSTR2</t></si><si><t>DYDC2</t></si><si><t>SOX7</t></si><si><t>IGF2</t></si><si><t>LRRC10B</t></si><si><t>PDZRN3</t></si><si><t>MYOZ3</t></si><si><t>MORN3</t></si><si><t>LSP1</t></si><si><t>FAM66C</t></si><si><t>NLGN1</t></si><si><t>SOX9</t></si><si><t>LOC102723407</t></si><si><t>CRYBB1</t></si><si><t>PRCD</t></si><si><t>LGR5</t></si><si><t>TMEM74B</t></si><si><t>JPH3</t></si><si><t>CACNA1C</t></si><si><t>C17orf72</t></si><si><t>CHN2</t></si><si><t>C2orf70</t></si><si><t>PLEKHD1</t></si><si><t>IL7</t></si><si><t>LOC102723685</t></si><si><t>ZNF876P</t></si><si><t>SULF2</t></si><si><t>YPEL4</t></si><si><t>ZFP69</t></si><si><t>CPNE4</t></si><si><t>RP11-402L6.1</t></si><si><t>ICA1</t></si><si><t>MAP7D2</t></si><si><t>GCK</t></si><si><t>SIRPA</t></si><si><t>DNM1</t></si><si><t>SPARC</t></si><si><t>RP11-267N12.1</t></si><si><t>LOC102724231</t></si><si><t>CALY</t></si><si><t>FLJ27354</t></si><si><t>MAP1LC3A</t></si><si><t>NTNG2</t></si><si><t>SYN3</t></si><si><t>TMEM176B</t></si><si><t>GGT7</t></si><si><t>GRB14</t></si><si><t>EPHX4</t></si><si><t>GS1-24F4.2</t></si><si><t>APLNR</t></si><si><t>OLFML1</t></si><si><t>LMCD1-AS1</t></si><si><t>LINGO4</t></si><si><t>LOC729683</t></si><si><t>ZNF582</t></si><si><t>NMNAT2</t></si><si><t>LOC283683</t></si><si><t>PARK2</t></si><si><t>LINC00202-2</t></si><si><t>FRMD3</t></si><si><t>GPR173</t></si><si><t>PCOLCE-AS1</t></si><si><t>RHBDL3</t></si><si><t>CLIP3</t></si><si><t>C17orf82</t></si><si><t>TMEFF2</t></si><si><t>ABHD1</t></si><si><t>IFNLR1</t></si><si><t>XAGE1B</t></si><si><t>LOC102723918</t></si><si><t>ZNF560</t></si><si><t>MAP10</t></si><si><t>FLJ36000</t></si><si><t>LOC101926961</t></si><si><t>LOC283177</t></si><si><t>CABP1</t></si><si><t>IRF5</t></si><si><t>SBK1</t></si><si><t>CHN1</t></si><si><t>PRAP1</t></si><si><t>AGPAT4-IT1</t></si><si><t>RSPO4</t></si><si><t>PSTPIP1</t></si><si><t>LMCD1</t></si><si><t>RIMKLA</t></si><si><t>LOC101928054</t></si><si><t>KCNG1</t></si><si><t>AC019118.2</t></si><si><t>GATA5</t></si><si><t>LOC100507656</t></si><si><t>ISPD</t></si><si><t>TBX18</t></si><si><t>LINC00581</t></si><si><t>TEKT2</t></si><si><t>DPY19L2</t></si><si><t>LOC390705</t></si><si><t>WDR86-AS1</t></si><si><t>TPBGL</t></si><si><t>IGFBP5</t></si><si><t>CCDC89</t></si><si><t>ALDH2</t></si><si><t>PTCHD2</t></si><si><t>HAPLN4</t></si><si><t>PROKR2</t></si><si><t>TMEM151A</t></si><si><t>FBXO15</t></si><si><t>SOBP</t></si><si><t>KIRREL2</t></si><si><t>TUBA1A</t></si><si><t>LOC100996695</t></si><si><t>ABCC8</t></si><si><t>A1BG-AS1</t></si><si><t>SCN3A</t></si><si><t>ZNF709</t></si><si><t>EPB41L3</t></si><si><t>SRRM4</t></si><si><t>VIP</t></si><si><t>KIAA1549L</t></si><si><t>LOC101928530</t></si><si><t>CPT1C</t></si><si><t>SLC44A5</t></si><si><t>IGSF1</t></si><si><t>LYL1</t></si><si><t>AGPAT4</t></si><si><t>KLHDC9</t></si><si><t>ZNF439</t></si><si><t>CPED1</t></si><si><t>SLC25A53</t></si><si><t>NRXN1</t></si><si><t>SLC46A3</t></si><si><t>NRG2</t></si><si><t>SOX2</t></si><si><t>NEO1</t></si><si><t>LPPR3</t></si><si><t>CHRM2</t></si><si><t>PTGIS</t></si><si><t>MAPK8IP1</t></si><si><t>PLEKHO1</t></si><si><t>MMP11</t></si><si><t>DACH1</t></si><si><t>AL132709.5</t></si><si><t>IRF6</t></si><si><t>RASGRP1</t></si><si><t>LRRC63</t></si><si><t>GSTA4</t></si><si><t>MDFI</t></si><si><t>NCAN</t></si><si><t>LOC102724783</t></si><si><t>FIGNL2</t></si><si><t>GRIK5</t></si><si><t>AL022344.4</t></si><si><t>FAR2</t></si><si><t>POPDC2</t></si><si><t>AFF3</t></si><si><t>ACSL6</t></si><si><t>EDNRA</t></si><si><t>ARHGEF6</t></si><si><t>KGFLP2</t></si><si><t>TRIM46</t></si><si><t>TMEM25</t></si><si><t>ASIC4</t></si><si><t>LOC101929972</t></si><si><t>KIT</t></si><si><t>RAB33A</t></si><si><t>SPEF2</t></si><si><t>NRG1</t></si><si><t>DBH-AS1</t></si><si><t>LGI3</t></si><si><t>PTN</t></si><si><t>DKK3</t></si><si><t>ZFHX2</t></si><si><t>DDX25</t></si><si><t>MTMR8</t></si><si><t>TMOD2</t></si><si><t>NOS2</t></si><si><t>NAP1L3</t></si><si><t>IGDCC3</t></si><si><t>LOC101926975</t></si><si><t>FLRT3</t></si><si><t>RP11-475I24.8</t></si><si><t>LRRK2</t></si><si><t>CACNG5</t></si><si><t>RNF182</t></si><si><t>KRTAP5-AS1</t></si><si><t>STON1</t></si><si><t>AGAP2</t></si><si><t>PCYT1B</t></si><si><t>SCN3B</t></si><si><t>TTC9</t></si><si><t>ZNF469</t></si><si><t>DENND2A</t></si><si><t>KCNC3</t></si><si><t>GNB3</t></si><si><t>KIAA1024L</t></si><si><t>MAP1A</t></si><si><t>FGA</t></si><si><t>ANKRD7</t></si><si><t>PLCB4</t></si><si><t>IL17RD</t></si><si><t>MICAL1</t></si><si><t>PRDM5</t></si><si><t>ANTXR2</t></si><si><t>SCN2A</t></si><si><t>LURAP1</t></si><si><t>ACTN2</t></si><si><t>PCDP1</t></si><si><t>PAOX</t></si><si><t>LINGO2</t></si><si><t>BCAS4</t></si><si><t>FAM124A</t></si><si><t>ATP2B2</t></si><si><t>ATL1</t></si><si><t>LMO3</t></si><si><t>ANKRD45</t></si><si><t>CCRL2</t></si><si><t>HHIPL1</t></si><si><t>TVP23A</t></si><si><t>SLC8A2</t></si><si><t>EFTUD1P1</t></si><si><t>GAS2</t></si><si><t>SLC2A10</t></si><si><t>TSTD1</t></si><si><t>EHHADH</t></si><si><t>LRGUK</t></si><si><t>UNC5B</t></si><si><t>FAM135B</t></si><si><t>LONRF2</t></si><si><t>ZMAT1</t></si><si><t>LOC728392</t></si><si><t>CYTL1</t></si><si><t>SSPN</t></si><si><t>LIMD2</t></si><si><t>ERC2</t></si><si><t>ZNF790</t></si><si><t>COLGALT2</t></si><si><t>RTBDN</t></si><si><t>ZDHHC1</t></si><si><t>REC8</t></si><si><t>SCAMP5</t></si><si><t>MAPK10</t></si><si><t>CAMK2N1</t></si><si><t>FSTL1</t></si><si><t>LOC642236</t></si><si><t>ORAI2</t></si><si><t>NRSN2</t></si><si><t>MEF2C</t></si><si><t>TIGD4</t></si><si><t>TMIE</t></si><si><t>STEAP1</t></si><si><t>CHRFAM7A</t></si><si><t>TRPM3</t></si><si><t>HIST1H3E</t></si><si><t>SULT1E1</t></si><si><t>HIST1H2BB</t></si><si><t>PLCD4</t></si><si><t>EFEMP2</t></si><si><t>LPAR1</t></si><si><t>TNIP3</t></si><si><t>ZNF773</t></si><si><t>AKT3</t></si><si><t>FGG</t></si><si><t>SLC6A11</t></si><si><t>DPY19L2P2</t></si><si><t>AMT</t></si><si><t>TCF4</t></si><si><t>TMEM59L</t></si><si><t>CCDC33</t></si><si><t>FAIM2</t></si><si><t>TCEAL3</t></si><si><t>LDB2</t></si><si><t>PLCH2</t></si><si><t>N4BP2L1</t></si><si><t>GLDC</t></si><si><t>NOX4</t></si><si><t>LAYN</t></si><si><t>PSTPIP2</t></si><si><t>LHX9</t></si><si><t>ATP6V1B1</t></si><si><t>HIST2H2BA</t></si><si><t>FAM222A</t></si><si><t>ISLR</t></si><si><t>LOC646278</t></si><si><t>NCALD</t></si><si><t>ACBD7</t></si><si><t>SMIM2-IT1</t></si><si><t>CNIH2</t></si><si><t>PSD</t></si><si><t>CRISPLD1</t></si><si><t>PCOLCE</t></si><si><t>SMARCA1</t></si><si><t>ADAM19</t></si><si><t>CAMK2B</t></si><si><t>ZNF43</t></si><si><t>KCNN1</t></si><si><t>TSPYL4</t></si><si><t>C3orf18</t></si><si><t>IFFO1</t></si><si><t>RNF32</t></si><si><t>MCF2L2</t></si><si><t>CDKL2</t></si><si><t>KLHDC1</t></si><si><t>MERTK</t></si><si><t>FBXO6</t></si><si><t>ZNF461</t></si><si><t>HSD17B14</t></si><si><t>LOC102723390</t></si><si><t>LOC641746</t></si><si><t>ATP8A1</t></si><si><t>GBGT1</t></si><si><t>LBH</t></si><si><t>INHBA</t></si><si><t>ROBO3</t></si><si><t>CIB2</t></si><si><t>FDCSP</t></si><si><t>SYCP2L</t></si><si><t>SYP</t></si><si><t>SHF</t></si><si><t>ZNF600</t></si><si><t>RGPD1</t></si><si><t>GLIDR</t></si><si><t>ACVRL1</t></si><si><t>TTC39A</t></si><si><t>MAGEA2B</t></si><si><t>RASGRP2</t></si><si><t>C7orf13</t></si><si><t>ZNF492</t></si><si><t>ICA1L</t></si><si><t>ADCY5</t></si><si><t>EPHA10</t></si><si><t>ZNF253</t></si><si><t>ANGPTL4</t></si><si><t>FAM49A</t></si><si><t>HDAC9</t></si><si><t>FLJ22184</t></si><si><t>MAPT</t></si><si><t>NYAP1</t></si><si><t>SYT14</t></si><si><t>BACH2</t></si><si><t>CHRNA7</t></si><si><t>MCF2L</t></si><si><t>ABCB4</t></si><si><t>C10orf107</t></si><si><t>CCDC28B</t></si><si><t>TMEM121</t></si><si><t>RBMS3</t></si><si><t>BSN</t></si><si><t>BTBD9</t></si><si><t>GPR19</t></si><si><t>PSD2</t></si><si><t>CACNB1</t></si><si><t>FAM212B-AS1</t></si><si><t>DRAXIN</t></si><si><t>CSAG3</t></si><si><t>SGSM1</t></si><si><t>CASKIN1</t></si><si><t>PRRT2</t></si><si><t>RIMS3</t></si><si><t>REREP3</t></si><si><t>ACTL10</t></si><si><t>KCNT2</t></si><si><t>NFATC4</t></si><si><t>ATG9B</t></si><si><t>DPP6</t></si><si><t>KCNJ3</t></si><si><t>ACHE</t></si><si><t>SLCO1A2</t></si><si><t>ADC</t></si><si><t>LOC388849</t></si><si><t>LCP1</t></si><si><t>CABYR</t></si><si><t>ZNF665</t></si><si><t>SCARF2</t></si><si><t>LOC100128364</t></si><si><t>GAREM</t></si><si><t>CCL2</t></si><si><t>ZNF382</t></si><si><t>TRPC1</t></si><si><t>LOC102724229</t></si><si><t>LOC339260</t></si><si><t>CPEB1</t></si><si><t>MTMR7</t></si><si><t>SPATA6L</t></si><si><t>SLC29A4</t></si><si><t>ZNF662</t></si><si><t>GALM</t></si><si><t>PRELID2</t></si><si><t>PLTP</t></si><si><t>NFIX</t></si><si><t>CEP112</t></si><si><t>OLFML3</t></si><si><t>C21orf90</t></si><si><t>SSUH2</t></si><si><t>SCN4B</t></si><si><t>TMOD1</t></si><si><t>FRG1B</t></si><si><t>UNC5A</t></si><si><t>CASC15</t></si><si><t>TCF7</t></si><si><t>GFRA3</t></si><si><t>CES4A</t></si><si><t>MGAT4A</t></si><si><t>KCNK9</t></si><si><t>CFH</t></si><si><t>ZC4H2</t></si><si><t>NMB</t></si><si><t>WWC3</t></si><si><t>ARNT2</t></si><si><t>EFCAB4A</t></si><si><t>LOC102724559</t></si><si><t>DYRK4</t></si><si><t>LINC00304</t></si><si><t>TRNP1</t></si><si><t>C6</t></si><si><t>PAQR8</t></si><si><t>CAPN5</t></si><si><t>MXRA8</t></si><si><t>MAGEA2</t></si><si><t>LOC730101</t></si><si><t>CECR6</t></si><si><t>PRKCQ-AS1</t></si><si><t>MAPK8IP2</t></si><si><t>SCG5</t></si><si><t>HIST1H3J</t></si><si><t>NYNRIN</t></si><si><t>IQGAP2</t></si><si><t>LOC102723408</t></si><si><t>LRRC16B</t></si><si><t>LINC00999</t></si><si><t>TTC25</t></si><si><t>CSRNP3</t></si><si><t>MAST1</t></si><si><t>ABCC9</t></si><si><t>RGS9</t></si><si><t>ANKRD18A</t></si><si><t>DLC1</t></si><si><t>SUSD5</t></si><si><t>PMFBP1</t></si><si><t>CSF1</t></si><si><t>RASSF4</t></si><si><t>ACSL1</t></si><si><t>VPS37D</t></si><si><t>RRN3P1</t></si><si><t>MYD88</t></si><si><t>SGPP2</t></si><si><t>CCDC106</t></si><si><t>GPR137C</t></si><si><t>PTPRH</t></si><si><t>CTF1</t></si><si><t>TET1</t></si><si><t>GPM6B</t></si><si><t>TMEM255B</t></si><si><t>LTK</t></si><si><t>LOC100996662</t></si><si><t>ARHGAP6</t></si><si><t>NTN3</t></si><si><t>ZBTB7C</t></si><si><t>BRSK2</t></si><si><t>CPVL</t></si><si><t>LOC100289097</t></si><si><t>APOBEC3F</t></si><si><t>YPEL1</t></si><si><t>PLEKHA4</t></si><si><t>AUTS2</t></si><si><t>CHRM3</t></si><si><t>ENHO</t></si><si><t>SLIT2</t></si><si><t>LOC102724560</t></si><si><t>TCN2</t></si><si><t>PGAM2</t></si><si><t>PIGZ</t></si><si><t>SNRK-AS1</t></si><si><t>LOC101928806</t></si><si><t>RP11-713P17.3</t></si><si><t>PGBD5</t></si><si><t>ADAMTS3</t></si><si><t>LOC728739</t></si><si><t>BSN-AS2</t></si><si><t>BCAN</t></si><si><t>MDGA1</t></si><si><t>TP53INP1</t></si><si><t>ATP6V1G2</t></si><si><t>FAM47E</t></si><si><t>CHRM5</t></si><si><t>CDKL4</t></si><si><t>TMEM240</t></si><si><t>TMEM51-AS1</t></si><si><t>FGFBP3</t></si><si><t>C2CD4C</t></si><si><t>ENC1</t></si><si><t>APC2</t></si><si><t>NDRG2</t></si><si><t>ELOVL7</t></si><si><t>CACNB2</t></si><si><t>FGF13</t></si><si><t>SGCZ</t></si><si><t>AXIN2</t></si><si><t>RARB</t></si><si><t>FGF5</t></si><si><t>TMEM200B</t></si><si><t>PROS1</t></si><si><t>LOC101593348</t></si><si><t>C1orf56</t></si><si><t>SERPING1</t></si><si><t>GAL3ST4</t></si><si><t>KLF15</t></si><si><t>MEX3A</t></si><si><t>CCDC108</t></si><si><t>DNMT3A</t></si><si><t>GPC2</t></si><si><t>LOC102723630</t></si><si><t>RP11-15A1.3</t></si><si><t>LINC00672</t></si><si><t>LRRC32</t></si><si><t>C16orf45</t></si><si><t>IL17D</t></si><si><t>HK1</t></si><si><t>FHL1</t></si><si><t>TEX9</t></si><si><t>SYT13</t></si><si><t>PTP4A3</t></si><si><t>NGFR</t></si><si><t>GAS6</t></si><si><t>ZNF117</t></si><si><t>MMP12</t></si><si><t>SOSTDC1</t></si><si><t>VWA5B2</t></si><si><t>TP53TG1</t></si><si><t>RGS16</t></si><si><t>CCDC146</t></si><si><t>TECTA</t></si><si><t>DKK1</t></si><si><t>TRIM9</t></si><si><t>PIPOX</t></si><si><t>DGKI</t></si><si><t>SHOX2</t></si><si><t>DISC1</t></si><si><t>PLEKHA6</t></si><si><t>LOC145783</t></si><si><t>MUC13</t></si><si><t>PRKCG</t></si><si><t>PTH1R</t></si><si><t>SOCS2-AS1</t></si><si><t>LOC101930129</t></si><si><t>LOC101928796</t></si><si><t>FAM174B</t></si><si><t>RGPD2</t></si><si><t>RGS4</t></si><si><t>SEPT5-GP1BB</t></si><si><t>GGN</t></si><si><t>FGL1</t></si><si><t>KCNMA1</t></si><si><t>MFSD4</t></si><si><t>GSTM2</t></si><si><t>SLC16A2</t></si><si><t>COL18A1</t></si><si><t>PDZD2</t></si><si><t>NOTCH4</t></si><si><t>ISYNA1</t></si><si><t>GREB1</t></si><si><t>TM7SF2</t></si><si><t>IFITM10</t></si><si><t>ANKDD1A</t></si><si><t>PRKG1-AS1</t></si><si><t>LINC00663</t></si><si><t>RASA4</t></si><si><t>FAXDC2</t></si><si><t>NAT16</t></si><si><t>FRZB</t></si><si><t>HPCA</t></si><si><t>FN3K</t></si><si><t>ARG2</t></si><si><t>GABRG3</t></si><si><t>NCKAP5</t></si><si><t>MBOAT4</t></si><si><t>MIAT</t></si><si><t>RP11-480I12.7</t></si><si><t>NIPSNAP3B</t></si><si><t>SHISA4</t></si><si><t>PTPRR</t></si><si><t>TTC3P1</t></si><si><t>ZNF442</t></si><si><t>FAM25G</t></si><si><t>NES</t></si><si><t>TMEM55A</t></si><si><t>LOC102724873</t></si><si><t>ZNF620</t></si><si><t>ZNF233</t></si><si><t>SLC9A7</t></si><si><t>NRG3</t></si><si><t>NOMO3</t></si><si><t>RGL1</t></si><si><t>CALCB</t></si><si><t>MPPED2</t></si><si><t>TNRC6C</t></si><si><t>ANGPTL2</t></si><si><t>C1orf61</t></si><si><t>APLP1</t></si><si><t>RGMA</t></si><si><t>LOC729737</t></si><si><t>ARMC12</t></si><si><t>TNFRSF9</t></si><si><t>TSPAN2</t></si><si><t>GAS6-AS2</t></si><si><t>GPR146</t></si><si><t>FAM228B</t></si><si><t>NECAB2</t></si><si><t>PLCE1</t></si><si><t>KCNJ11</t></si><si><t>JMJD1C-AS1</t></si><si><t>SCG2</t></si><si><t>OLFM1</t></si><si><t>LOC101929074</t></si><si><t>SLC4A8</t></si><si><t>PARD6G</t></si><si><t>ATP8B2</t></si><si><t>FAM117A</t></si><si><t>CGA</t></si><si><t>HIST1H2BA</t></si><si><t>PTCHD4</t></si><si><t>RENBP</t></si><si><t>ZNF93</t></si><si><t>FBXO27</t></si><si><t>RASA4B</t></si><si><t>PEAR1</t></si><si><t>LOC101929846</t></si><si><t>SPINT1</t></si><si><t>RAB3A</t></si><si><t>SPINK6</t></si><si><t>TTC7B</t></si><si><t>MYOCD</t></si><si><t>PTPRB</t></si><si><t>ICAM2</t></si><si><t>LRRIQ1</t></si><si><t>SPOCD1</t></si><si><t>LOC283788</t></si><si><t>GNG7</t></si><si><t>PTGER1</t></si><si><t>PGF</t></si><si><t>ATP1B2</t></si><si><t>HIST1H2AA</t></si><si><t>GAL3ST1</t></si><si><t>ATE1-AS1</t></si><si><t>ID2</t></si><si><t>SPAG6</t></si><si><t>LOC100289495</t></si><si><t>ZNF404</t></si><si><t>CHD5</t></si><si><t>KIF3C</t></si><si><t>RGS7</t></si><si><t>CNTNAP1</t></si><si><t>PRKXP1</t></si><si><t>LOC100126784</t></si><si><t>LOC101928991</t></si><si><t>FGF11</t></si><si><t>CLEC2B</t></si><si><t>ZNF570</t></si><si><t>KIF7</t></si><si><t>XKRX</t></si><si><t>STK11</t></si><si><t>BOLA3-AS1</t></si><si><t>GPBAR1</t></si><si><t>PIK3C2G</t></si><si><t>BCRP3</t></si><si><t>SRPK3</t></si><si><t>KIAA1107</t></si><si><t>TUSC3</t></si><si><t>DOC2A</t></si><si><t>MYT1L</t></si><si><t>RERGL</t></si><si><t>UNC13A</t></si><si><t>TDRKH</t></si><si><t>LOC100129455</t></si><si><t>PTPRG</t></si><si><t>PLIN5</t></si><si><t>SEMA4A</t></si><si><t>FAM167A</t></si><si><t>TP53I11</t></si><si><t>C20orf194</t></si><si><t>TSNARE1</t></si><si><t>LOC101927858</t></si><si><t>EFR3B</t></si><si><t>PRKG1</t></si><si><t>NELL2</t></si><si><t>RSPH4A</t></si><si><t>CITED1</t></si><si><t>SPRR2D</t></si><si><t>KLF7</t></si><si><t>AKR1C3</t></si><si><t>RSPH9</t></si><si><t>ADAM22</t></si><si><t>SNX18</t></si><si><t>LTBP1</t></si><si><t>TARP</t></si><si><t>GATM</t></si><si><t>XAGE2</t></si><si><t>ZNF467</t></si><si><t>DGKB</t></si><si><t>POTEM</t></si><si><t>WEE2-AS1</t></si><si><t>PCBP4</t></si><si><t>LRRC20</t></si><si><t>OPRL1</t></si><si><t>CCDC152</t></si><si><t>CARD9</t></si><si><t>SRCIN1</t></si><si><t>FAM155A-IT1</t></si><si><t>CLIP2</t></si><si><t>ERV3-1</t></si><si><t>TGM2</t></si><si><t>MEIS3</t></si><si><t>KALRN</t></si><si><t>ASAH2</t></si><si><t>CCR10</t></si><si><t>LOC284581</t></si><si><t>SCHIP1</t></si><si><t>ARC</t></si><si><t>MEIG1</t></si><si><t>CELSR3</t></si><si><t>C5</t></si><si><t>ZNF862</t></si><si><t>SLC35G2</t></si><si><t>KCNG3</t></si><si><t>CD163L1</t></si><si><t>PLEKHB1</t></si><si><t>DAND5</t></si><si><t>CKMT1B</t></si><si><t>CELF6</t></si><si><t>PIK3IP1</t></si><si><t>ISOC1</t></si><si><t>KIAA1211</t></si><si><t>GCA</t></si><si><t>LOC102724571</t></si><si><t>RIMS4</t></si><si><t>CKMT1A</t></si><si><t>LOC646903</t></si><si><t>REM2</t></si><si><t>SLC25A34</t></si><si><t>NDUFA4L2</t></si><si><t>NECAB1</t></si><si><t>CELF5</t></si><si><t>DLG5-AS1</t></si><si><t>MURC</t></si><si><t>ZNF396</t></si><si><t>F2RL1</t></si><si><t>NAT14</t></si><si><t>NRTN</t></si><si><t>CROCCP3</t></si><si><t>INTS4L1</t></si><si><t>ARL4C</t></si><si><t>ASGR1</t></si><si><t>LGALS8</t></si><si><t>RAB11FIP4</t></si><si><t>C17orf100</t></si><si><t>FGF21</t></si><si><t>C19orf81</t></si><si><t>SPRY4</t></si><si><t>MPZL2</t></si><si><t>AARD</t></si><si><t>STAP2</t></si><si><t>MAGEB17</t></si><si><t>TMTC2</t></si><si><t>ZNF75A</t></si><si><t>C3orf67</t></si><si><t>RPH3AL</t></si><si><t>ADAMTS13</t></si><si><t>GAB2</t></si><si><t>B3GNT5</t></si><si><t>SPECC1L-ADORA2A</t></si><si><t>FAAH</t></si><si><t>ANPEP</t></si><si><t>CCM2L</t></si><si><t>TCEAL8</t></si><si><t>PIK3R1</t></si><si><t>LRRC49</t></si><si><t>B3GNT8</t></si><si><t>PDE4B</t></si><si><t>ZBTB18</t></si><si><t>RAB6C</t></si><si><t>ARMC9</t></si><si><t>PCNXL2</t></si><si><t>SARM1</t></si><si><t>TSPAN33</t></si><si><t>OTUB2</t></si><si><t>LOC100507642</t></si><si><t>AFAP1L2</t></si><si><t>ZSCAN12P1</t></si><si><t>CCDC92</t></si><si><t>USP27X</t></si><si><t>NTS</t></si><si><t>IL32</t></si><si><t>LOC100379224</t></si><si><t>EPHB3</t></si><si><t>LOC101926912</t></si><si><t>PCAT6</t></si><si><t>KIF17</t></si><si><t>THBS4</t></si><si><t>CACNA1G</t></si><si><t>FAM213A</t></si><si><t>AATK</t></si><si><t>NAV3</t></si><si><t>LOC102723771</t></si><si><t>RP11-696N14.1</t></si><si><t>NNT</t></si><si><t>TFF1</t></si><si><t>DISP2</t></si><si><t>FAM78B</t></si><si><t>PRRT3</t></si><si><t>CYP27C1</t></si><si><t>NPB</t></si><si><t>TMEM232</t></si><si><t>NPFFR2</t></si><si><t>IFLTD1</t></si><si><t>MYH10</t></si><si><t>MAP3K12</t></si><si><t>DGCR5</t></si><si><t>KIAA1211L</t></si><si><t>C1orf110</t></si><si><t>ANKRD31</t></si><si><t>PCDH9</t></si><si><t>MYO7A</t></si><si><t>CDHR3</t></si><si><t>LOC100132352</t></si><si><t>PPP1R3B</t></si><si><t>ZNF737</t></si><si><t>OCLN</t></si><si><t>KCNAB3</t></si><si><t>CACNG8</t></si><si><t>LOC102724005</t></si><si><t>GLYATL2</t></si><si><t>AC005592.2</t></si><si><t>DNAJC12</t></si><si><t>DBNDD1</t></si><si><t>DSE</t></si><si><t>VWCE</t></si><si><t>GALNT18</t></si><si><t>MATN3</t></si><si><t>PLAC4</t></si><si><t>INPP5F</t></si><si><t>TPST1</t></si><si><t>CREB5</t></si><si><t>ZNF208</t></si><si><t>LOC100509303</t></si><si><t>NNT-AS1</t></si><si><t>IFI27L2</t></si><si><t>VN1R1</t></si><si><t>LOC101927259</t></si><si><t>C16orf86</t></si><si><t>ITGB3</t></si><si><t>ABCC6</t></si><si><t>RELN</t></si><si><t>CYP24A1</t></si><si><t>AKAP6</t></si><si><t>MDH1B</t></si><si><t>RCOR2</t></si><si><t>LOC100289026</t></si><si><t>CTSK</t></si><si><t>EDARADD</t></si><si><t>LOC102724581</t></si><si><t>TNXB</t></si><si><t>GKN1</t></si><si><t>C1orf21</t></si><si><t>THBS3</t></si><si><t>TRAF1</t></si><si><t>C1QL4</t></si><si><t>EEF1DP3</t></si><si><t>PPFIA4</t></si><si><t>RP5-1070A16.1</t></si><si><t>KCNH4</t></si><si><t>LOC100128398</t></si><si><t>ZNF462</t></si><si><t>MAOA</t></si><si><t>RAC3</t></si><si><t>PKI55</t></si><si><t>ZNF513</t></si><si><t>FAM211B</t></si><si><t>PFN4</t></si><si><t>LINC00622</t></si><si><t>MSANTD3-TMEFF1</t></si><si><t>HES6</t></si><si><t>KLHDC8B</t></si><si><t>DENND6B</t></si><si><t>LOC101929513</t></si><si><t>LINC00670</t></si><si><t>GPR115</t></si><si><t>STRA6</t></si><si><t>SCN9A</t></si><si><t>LOC151760</t></si><si><t>NREP</t></si><si><t>MEGF8</t></si><si><t>MTURN</t></si><si><t>NT5E</t></si><si><t>IGSF9</t></si><si><t>CCL5</t></si><si><t>RLTPR</t></si><si><t>DPF3</t></si><si><t>LOC101059954</t></si><si><t>TP53INP2</t></si><si><t>ANKLE1</t></si><si><t>HIST1H1T</t></si><si><t>LOC101928717</t></si><si><t>SH3BP1</t></si><si><t>ZNF572</t></si><si><t>POU3F2</t></si><si><t>LOC102723885</t></si><si><t>CROT</t></si><si><t>EEPD1</t></si><si><t>IKZF2</t></si><si><t>FAM195B</t></si><si><t>PPAPDC3</t></si><si><t>CDKN1A</t></si><si><t>TUBB3</t></si><si><t>DOK4</t></si><si><t>LINC00957</t></si><si><t>RP11-461O7.1</t></si><si><t>BDKRB2</t></si><si><t>FAM45B</t></si><si><t>PLCB1</t></si><si><t>PSMG3-AS1</t></si><si><t>KCNK3</t></si><si><t>SLC6A8</t></si><si><t>ZFP90</t></si><si><t>PRKCH</t></si><si><t>LOC101928705</t></si><si><t>TTLL7</t></si><si><t>GEM</t></si><si><t>ZNF514</t></si><si><t>ZNF726</t></si><si><t>BACE1</t></si><si><t>HOXC5</t></si><si><t>PID1</t></si><si><t>PPP5D1</t></si><si><t>RP5-1142A6.2</t></si><si><t>GNAZ</t></si><si><t>FRY</t></si><si><t>PLXNB3</t></si><si><t>LOC100133985</t></si><si><t>GLUD1P7</t></si><si><t>TBX3</t></si><si><t>SEMA4F</t></si><si><t>APLF</t></si><si><t>DZANK1</t></si><si><t>FAM85A</t></si><si><t>TRIM36</t></si><si><t>MANSC1</t></si><si><t>IFIT5</t></si><si><t>PAG1</t></si><si><t>SPTB</t></si><si><t>RND1</t></si><si><t>FLJ13197</t></si><si><t>ZNF792</t></si><si><t>GPR155</t></si><si><t>LOC101927973</t></si><si><t>ZNF229</t></si><si><t>TSGA10</t></si><si><t>DUSP6</t></si><si><t>LINC00641</t></si><si><t>MSANTD4</t></si><si><t>LINC00341</t></si><si><t>NOS3</t></si><si><t>ZNF850</t></si><si><t>YPEL3</t></si><si><t>CARF</t></si><si><t>TMEM88</t></si><si><t>PLEKHH2</t></si><si><t>HIST1H2BM</t></si><si><t>ZNF814</t></si><si><t>NLGN3</t></si><si><t>LOC102723703</t></si><si><t>C19orf71</t></si><si><t>TGFBI</t></si><si><t>TMEM198</t></si><si><t>RELL2</t></si><si><t>SPRED3</t></si><si><t>DDN</t></si><si><t>GAS6-AS1</t></si><si><t>PJA1</t></si><si><t>HAPLN3</t></si><si><t>PLCD1</t></si><si><t>DHRS4L1</t></si><si><t>PPP2R5B</t></si><si><t>RASA4CP</t></si><si><t>OR2D2</t></si><si><t>PVRL1</t></si><si><t>CCDC71L</t></si><si><t>SEMA6C</t></si><si><t>INHBE</t></si><si><t>CXCL11</t></si><si><t>SLCO1B3</t></si><si><t>RP11-320G24.1</t></si><si><t>ZNF704</t></si><si><t>PPIC</t></si><si><t>DRP2</t></si><si><t>MEX3B</t></si><si><t>B3GNT9</t></si><si><t>KCNMB3</t></si><si><t>LOC102723983</t></si><si><t>DIRAS1</t></si><si><t>MLLT4</t></si><si><t>KIAA1324L</t></si><si><t>GPR124</t></si><si><t>POMT1</t></si><si><t>HSD11B1L</t></si><si><t>CHST7</t></si><si><t>RRAD</t></si><si><t>PLXNA3</t></si><si><t>LOC101926969</t></si><si><t>SLC9A5</t></si><si><t>SLC38A5</t></si><si><t>CAPNS2</t></si><si><t>LOC102723927</t></si><si><t>LOC102724040</t></si><si><t>ANKRD61</t></si><si><t>DLG4</t></si><si><t>PAK6</t></si><si><t>GYLTL1B</t></si><si><t>XPR1</t></si><si><t>RNF208</t></si><si><t>AKAP5</t></si><si><t>PAXBP1-AS1</t></si><si><t>GCH1</t></si><si><t>GATSL3</t></si><si><t>C1orf106</t></si><si><t>C7orf31</t></si><si><t>SLC44A3</t></si><si><t>SPINK13</t></si><si><t>COL25A1</t></si><si><t>CORO6</t></si><si><t>GRK4</t></si><si><t>TMEM54</t></si><si><t>SHC4</t></si><si><t>UCA1</t></si><si><t>COL13A1</t></si><si><t>LOC102724800</t></si><si><t>NAV2</t></si><si><t>TTYH2</t></si><si><t>ZNF25</t></si><si><t>MROH8</t></si><si><t>OLFM2</t></si><si><t>DKFZP434F142</t></si><si><t>LOC102723972</t></si><si><t>IKZF4</t></si><si><t>C14orf159</t></si><si><t>GGACT</t></si><si><t>TBC1D3H</t></si><si><t>LOC101928529</t></si><si><t>TDRD7</t></si><si><t>EPHX3</t></si><si><t>LOC102723673</t></si><si><t>NKX2-5</t></si><si><t>RNASEH2B-AS1</t></si><si><t>MEIS2</t></si><si><t>LMO1</t></si><si><t>SLC2A6</t></si><si><t>PMS2L2</t></si><si><t>NRP2</t></si><si><t>LOC100506504</t></si><si><t>WHAMMP2</t></si><si><t>RTN2</t></si><si><t>ARHGEF40</t></si><si><t>FAM213B</t></si><si><t>NPW</t></si><si><t>LOC102724356</t></si><si><t>TC2N</t></si><si><t>LOC100996255</t></si><si><t>C7orf63</t></si><si><t>SIPA1L1</t></si><si><t>UNC13D</t></si><si><t>PSCA</t></si><si><t>FOXN4</t></si><si><t>LOC100128288</t></si><si><t>MAPRE3</t></si><si><t>SMKR1</t></si><si><t>ARVCF</t></si><si><t>FBLIM1</t></si><si><t>KRBA2</t></si><si><t>PDZD7</t></si><si><t>PRAF2</t></si><si><t>LOC101927002</t></si><si><t>CAPS2</t></si><si><t>MAN1C1</t></si><si><t>CADM4</t></si><si><t>KLHDC7B</t></si><si><t>LOC100996735</t></si><si><t>ADAMTS4</t></si><si><t>NEURL1B</t></si><si><t>ACPL2</t></si><si><t>PDIA3P1</t></si><si><t>IDS</t></si><si><t>LOC102724184</t></si><si><t>LOC101927160</t></si><si><t>MMP24</t></si><si><t>EYA1</t></si><si><t>GRAMD4</t></si><si><t>RP4-669L17.10-2</t></si><si><t>LRRC37A3</t></si><si><t>HSPA2</t></si><si><t>LOC90246</t></si><si><t>HOXD8</t></si><si><t>MYLK</t></si><si><t>TMEM38A</t></si><si><t>LOC101060494</t></si><si><t>CXXC4</t></si><si><t>ACPP</t></si><si><t>GOLGA8N</t></si><si><t>MMD</t></si><si><t>GPRC5B</t></si><si><t>LOC389831</t></si><si><t>ZFP14</t></si><si><t>CRHR1-IT1</t></si><si><t>TCF7L1</t></si><si><t>FAM212A</t></si><si><t>LOC102724554</t></si><si><t>RUFY3</t></si><si><t>SFMBT2</t></si><si><t>ASTN2</t></si><si><t>TRAF3IP2-AS1</t></si><si><t>NPIPA8</t></si><si><t>LOC101927645</t></si><si><t>LOC102723814</t></si><si><t>SLITRK6</t></si><si><t>CYB561</t></si><si><t>GPR153</t></si><si><t>SLC30A4</t></si><si><t>NPR2</t></si><si><t>ITGA7</t></si><si><t>LOC101930053</t></si><si><t>MGAT5</t></si><si><t>TNC</t></si><si><t>TAPT1-AS1</t></si><si><t>LOC101929042</t></si><si><t>WFDC1</t></si><si><t>GUCA1B</t></si><si><t>FAM115A</t></si><si><t>SLC25A29</t></si><si><t>FAM198B</t></si><si><t>EDNRB</t></si><si><t>LOC102724733</t></si><si><t>NANOS1</t></si><si><t>LOC102723665</t></si><si><t>GATA2</t></si><si><t>ITM2C</t></si><si><t>PPP1R13B</t></si><si><t>PLAT</t></si><si><t>LOC100294362</t></si><si><t>TTLL1</t></si><si><t>SNPH</t></si><si><t>NEK11</t></si><si><t>HOXA-AS2</t></si><si><t>TTC8</t></si><si><t>KBTBD8</t></si><si><t>ADAP1</t></si><si><t>ACTA2</t></si><si><t>ANK1</t></si><si><t>ANKRD44</t></si><si><t>SNN</t></si><si><t>GJC2</t></si><si><t>FIBIN</t></si><si><t>GNAO1</t></si><si><t>TLE1</t></si><si><t>RPRM</t></si><si><t>BBC3</t></si><si><t>NAIP</t></si><si><t>HHAT</t></si><si><t>SH3YL1</t></si><si><t>FAM50B</t></si><si><t>ABLIM2</t></si><si><t>ADAM11</t></si><si><t>RASGRP3</t></si><si><t>DLK2</t></si><si><t>SEMA5A</t></si><si><t>PVRL4</t></si><si><t>SERPINE2</t></si><si><t>CDK5R1</t></si><si><t>DNAJB5</t></si><si><t>RFX3</t></si><si><t>LAMA1</t></si><si><t>TBX20</t></si><si><t>SUSD1</t></si><si><t>LRRC24</t></si><si><t>NPHP1</t></si><si><t>SSBP2</t></si><si><t>SPEG</t></si><si><t>ZNF333</t></si><si><t>PAPPA-AS1</t></si><si><t>LRRC3DN</t></si><si><t>LAMB2P1</t></si><si><t>LOC102724275</t></si><si><t>BCAM</t></si><si><t>LOC102724252</t></si><si><t>MAMSTR</t></si><si><t>FAM171A2</t></si><si><t>MYRF</t></si><si><t>MYZAP</t></si><si><t>UGDH-AS1</t></si><si><t>DUSP4</t></si><si><t>CBFA2T2</t></si><si><t>ETNK2</t></si><si><t>RPS2P32</t></si><si><t>BMF</t></si><si><t>CTSO</t></si><si><t>IL34</t></si><si><t>RNF165</t></si><si><t>PARD6A</t></si><si><t>HOTAIRM1</t></si><si><t>ZNF829</t></si><si><t>ZNF596</t></si><si><t>DPYSL2</t></si><si><t>IDH2</t></si><si><t>PGAP1</t></si><si><t>SEMA4D</t></si><si><t>UGT3A1</t></si><si><t>AGAP7</t></si><si><t>LOC100506411</t></si><si><t>SUGCT</t></si><si><t>CGNL1</t></si><si><t>MBOAT2</t></si><si><t>RNFT2</t></si><si><t>C18orf32</t></si><si><t>DHRS3</t></si><si><t>RNF122</t></si><si><t>ZNF713</t></si><si><t>ZEB1-AS1</t></si><si><t>LOC100233156</t></si><si><t>RALGDS</t></si><si><t>NMT2</t></si><si><t>PINK1-AS</t></si><si><t>SPOCK2</t></si><si><t>C6orf52</t></si><si><t>LOC102723772</t></si><si><t>CBR3-AS1</t></si><si><t>SMA4</t></si><si><t>FANCF</t></si><si><t>CFI</t></si><si><t>ZNF775</t></si><si><t>HSPA6</t></si><si><t>KIF21A</t></si><si><t>NEFH</t></si><si><t>PDE9A</t></si><si><t>LINC00987</t></si><si><t>APCDD1L-AS1</t></si><si><t>C1QL1</t></si><si><t>TEKT4P2</t></si><si><t>ZFYVE1</t></si><si><t>LOC102724689</t></si><si><t>AMPD3</t></si><si><t>KLLN</t></si><si><t>FBP1</t></si><si><t>LOC101927809</t></si><si><t>ASIC1</t></si><si><t>SNHG5</t></si><si><t>B4GALT6</t></si><si><t>PFKFB4</t></si><si><t>LINC01133</t></si><si><t>FZD10-AS1</t></si><si><t>KRT7</t></si><si><t>FLJ20464</t></si><si><t>LOC100506922</t></si><si><t>ITPR1-AS1</t></si><si><t>KCTD13</t></si><si><t>TP53I3</t></si><si><t>SYNGAP1</t></si><si><t>GLRB</t></si><si><t>FBXO16</t></si><si><t>ZNF618</t></si><si><t>SLC35E2</t></si><si><t>PIP5KL1</t></si><si><t>LINC00984</t></si><si><t>BAIAP2-AS1</t></si><si><t>DYNC2H1</t></si><si><t>OTUD7A</t></si><si><t>CEBPA-AS1</t></si><si><t>LOC101928056</t></si><si><t>CTB-178M22.2</t></si><si><t>ARL6</t></si><si><t>SPRY1</t></si><si><t>KCTD12</t></si><si><t>PTPRE</t></si><si><t>RP11-143J12.2</t></si><si><t>SDC1</t></si><si><t>FAM210B</t></si><si><t>LOC101927252</t></si><si><t>ESD</t></si><si><t>SNAP25</t></si><si><t>CEP44</t></si><si><t>LOC101928913</t></si><si><t>C22orf34</t></si><si><t>RP11-458D21.1</t></si><si><t>FAM106B</t></si><si><t>FADS2</t></si><si><t>CTSF</t></si><si><t>RFPL1S</t></si><si><t>LINC01012</t></si><si><t>CETN4P</t></si><si><t>CASD1</t></si><si><t>BTN2A2</t></si><si><t>FOXO3B</t></si><si><t>ZC3H6</t></si><si><t>TNFRSF19</t></si><si><t>KCNQ1</t></si><si><t>LOC101927929</t></si><si><t>PAIP2B</t></si><si><t>MST1</t></si><si><t>FLJ37201</t></si><si><t>PRPH</t></si><si><t>PPFIBP2</t></si><si><t>GPLD1</t></si><si><t>ACP6</t></si><si><t>HOXB13</t></si><si><t>LOC101928040</t></si><si><t>LOC102724117</t></si><si><t>MFGE8</t></si><si><t>CA11</t></si><si><t>CYP26B1</t></si><si><t>HOXC13-AS</t></si><si><t>TGFBR3L</t></si><si><t>GRASP</t></si><si><t>CCDC177</t></si><si><t>CD33</t></si><si><t>CDC42EP3</t></si><si><t>LRRC8B</t></si><si><t>RP11-37B2.1</t></si><si><t>LINC00669</t></si><si><t>MAFG-AS1</t></si><si><t>ANKRD29</t></si><si><t>ZMIZ1</t></si><si><t>TOX2</t></si><si><t>NAPB</t></si><si><t>ZNF831</t></si><si><t>LRP12</t></si><si><t>TTC30B</t></si><si><t>CERS4</t></si><si><t>LRRC73</t></si><si><t>BEST1</t></si><si><t>CCDC41-AS1</t></si><si><t>RINL</t></si><si><t>AC011747.7</t></si><si><t>LOC101929959</t></si><si><t>HOXC-AS2</t></si><si><t>RNASE4</t></si><si><t>INPP5D</t></si><si><t>EIF4EBP2</t></si><si><t>MOAP1</t></si><si><t>CCNG2</t></si><si><t>GAB1</t></si><si><t>HCN3</t></si><si><t>PXMP4</t></si><si><t>PDZK1IP1</t></si><si><t>DZIP3</t></si><si><t>PIP5K1B</t></si><si><t>MYEOV</t></si><si><t>GDPD1</t></si><si><t>ARHGDIB</t></si><si><t>KRT81</t></si><si><t>ZNF833P</t></si><si><t>GDAP1</t></si><si><t>DDAH2</t></si><si><t>ZEB2</t></si><si><t>FZD3</t></si><si><t>SYNE3</t></si><si><t>LOC101928344</t></si><si><t>CPLX1</t></si><si><t>SPINK5</t></si><si><t>FRS3</t></si><si><t>LETM2</t></si><si><t>P2RX6</t></si><si><t>USH1C</t></si><si><t>NPIPA2</t></si><si><t>SLC9B1</t></si><si><t>LINC01087</t></si><si><t>LOC102724872</t></si><si><t>NEIL1</t></si><si><t>LBX2-AS1</t></si><si><t>MAP3K1</t></si><si><t>ABI2</t></si><si><t>PLEKHG2</t></si><si><t>EFNB2</t></si><si><t>LOXL3</t></si><si><t>MFAP3L</t></si><si><t>RNU5E-1</t></si><si><t>RNY4</t></si><si><t>KCNIP2</t></si><si><t>ATP1A1OS</t></si><si><t>AVPR2</t></si><si><t>BST1</t></si><si><t>CSDC2</t></si><si><t>LINC01023</t></si><si><t>TNKS2-AS1</t></si><si><t>MGC57346</t></si><si><t>ARID3B</t></si><si><t>C12orf76</t></si><si><t>C9orf72</t></si><si><t>ZNF85</t></si><si><t>ARL3</t></si><si><t>LCA5</t></si><si><t>KIAA1407</t></si><si><t>COL9A2</t></si><si><t>PARD6G-AS1</t></si><si><t>FOSL1</t></si><si><t>MSRB2</t></si><si><t>DNAH14</t></si><si><t>DUSP8</t></si><si><t>CNTRL</t></si><si><t>FIBCD1</t></si><si><t>MAFB</t></si><si><t>NUDT17</t></si><si><t>LOC101928768</t></si><si><t>RP3-476K8.3</t></si><si><t>AQP1</t></si><si><t>HCG17</t></si><si><t>RNVU1-14</t></si><si><t>CAMK2D</t></si><si><t>PDGFRB</t></si><si><t>DNAJC18</t></si><si><t>CYP19A1</t></si><si><t>SEMA3G</t></si><si><t>RHOBTB3</t></si><si><t>MT2A</t></si><si><t>HSPA12A</t></si><si><t>ADIRF</t></si><si><t>LOC102723797</t></si><si><t>TBX6</t></si><si><t>SEZ6L2</t></si><si><t>STAC2</t></si><si><t>C8orf48</t></si><si><t>LOC100505504</t></si><si><t>FAM219A</t></si><si><t>TMEM51</t></si><si><t>TECPR1</t></si><si><t>ZNF688</t></si><si><t>TEX36</t></si><si><t>SOX4</t></si><si><t>PXDN</t></si><si><t>EPB41L5</t></si><si><t>ZNF48</t></si><si><t>CPEB2</t></si><si><t>NFATC1</t></si><si><t>LOC101929643</t></si><si><t>MARCKSL1</t></si><si><t>C12orf75</t></si><si><t>LINC01003</t></si><si><t>LOC654342</t></si><si><t>EVL</t></si><si><t>IRGQ</t></si><si><t>POLI</t></si><si><t>DOCK4</t></si><si><t>FKBP7</t></si><si><t>GTF2IRD2B</t></si><si><t>LPAR2</t></si><si><t>STX1B</t></si><si><t>ZNF391</t></si><si><t>DNAJC28</t></si><si><t>LOC101928794</t></si><si><t>KRT15</t></si><si><t>LOC101929188</t></si><si><t>LOC101929732</t></si><si><t>OLR1</t></si><si><t>KIF26A</t></si><si><t>AMIGO2</t></si><si><t>AGPAT9</t></si><si><t>LXN</t></si><si><t>ZNF821</t></si><si><t>C19orf73</t></si><si><t>C18orf56</t></si><si><t>LOC389607</t></si><si><t>LENEP</t></si><si><t>CTNNBIP1</t></si><si><t>DPF1</t></si><si><t>ZNF441</t></si><si><t>MMP7</t></si><si><t>RP11-53O19.1</t></si><si><t>LTBP2</t></si><si><t>TCAP</t></si><si><t>LRP1B</t></si><si><t>C1orf51</t></si><si><t>TTYH3</t></si><si><t>CTXN1</t></si><si><t>CCP110</t></si><si><t>ZNF385A</t></si><si><t>PHC1</t></si><si><t>PI15</t></si><si><t>NINL</t></si><si><t>RNVU1-6</t></si><si><t>SEMA6B</t></si><si><t>PLXNA2</t></si><si><t>GPSM1</t></si><si><t>MAGI1</t></si><si><t>ZDBF2</t></si><si><t>KANSL1L</t></si><si><t>PRPF40B</t></si><si><t>ANO2</t></si><si><t>LOC101927479</t></si><si><t>LOC102724316</t></si><si><t>DLG2</t></si><si><t>LOC102723616</t></si><si><t>IDUA</t></si><si><t>LOC101928645</t></si><si><t>TXNIP</t></si><si><t>TUBB2A</t></si><si><t>CCNJ</t></si><si><t>PGPEP1</t></si><si><t>DHRS12</t></si><si><t>FOSB</t></si><si><t>PLGLB2</t></si><si><t>LRRC29</t></si><si><t>SCNN1D</t></si><si><t>SEC61A2</t></si><si><t>PIGM</t></si><si><t>LOC284600</t></si><si><t>LOC100507577</t></si><si><t>RP11-890B15.2</t></si><si><t>RP11-35G9.3</t></si><si><t>ST7-AS1</t></si><si><t>SCARA5</t></si><si><t>NUTM2B</t></si><si><t>RAB2B</t></si><si><t>GPR161</t></si><si><t>DYRK1B</t></si><si><t>ZNF254</t></si><si><t>OSCP1</t></si><si><t>LOC388906</t></si><si><t>FOXD4</t></si><si><t>FMOD</t></si><si><t>FBXO8</t></si><si><t>FAM131A</t></si><si><t>DNASE1</t></si><si><t>C7orf60</t></si><si><t>APH1B</t></si><si><t>KLF17</t></si><si><t>ZNF433</t></si><si><t>BCDIN3D-AS1</t></si><si><t>LINC00460</t></si><si><t>KIDINS220</t></si><si><t>GPRIN1</t></si><si><t>COL3A1</t></si><si><t>LIN7B</t></si><si><t>FMN1</t></si><si><t>LOC728743</t></si><si><t>CASC2</t></si><si><t>APOBEC3D</t></si><si><t>HPCAL1</t></si><si><t>UBE2D4</t></si><si><t>ZNF138</t></si><si><t>KCTD7</t></si><si><t>LOC102724852</t></si><si><t>DHRS4-AS1</t></si><si><t>LINC00857</t></si><si><t>POC1B-GALNT4</t></si><si><t>MEF2BNB-MEF2B</t></si><si><t>LOC101929761</t></si><si><t>NEURL2</t></si><si><t>CCDC144A</t></si><si><t>MAMDC2</t></si><si><t>CD47</t></si><si><t>MAPK8</t></si><si><t>H6PD</t></si><si><t>CIRBP-AS1</t></si><si><t>SATB2</t></si><si><t>RP11-807H7.1</t></si><si><t>GAS5-AS1</t></si><si><t>C4B</t></si><si><t>TRIM2</t></si><si><t>SLC35E2B</t></si><si><t>ZNF362</t></si><si><t>RGS12</t></si><si><t>SERPINE1</t></si><si><t>ZSCAN16</t></si><si><t>PTGES3L</t></si><si><t>SORBS1</t></si><si><t>POTEKP</t></si><si><t>GLP2R</t></si><si><t>ZXDB</t></si><si><t>FAM109A</t></si><si><t>BSCL2</t></si><si><t>UBASH3B</t></si><si><t>STX1A</t></si><si><t>PELI1</t></si><si><t>ACVR2B</t></si><si><t>IFT46</t></si><si><t>TRMT12</t></si><si><t>LOC101927663</t></si><si><t>RP11-65J3.1</t></si><si><t>LOC101930531</t></si><si><t>SAP25</t></si><si><t>EGF</t></si><si><t>C1QTNF3</t></si><si><t>SLC28A3</t></si><si><t>LOC100507412</t></si><si><t>STARD4</t></si><si><t>PRSS27</t></si><si><t>HOXD-AS2</t></si><si><t>OSER1-AS1</t></si><si><t>NCEH1</t></si><si><t>ZMAT3</t></si><si><t>RMI2</t></si><si><t>SOS2</t></si><si><t>PLEK2</t></si><si><t>KREMEN1</t></si><si><t>KDM7A</t></si><si><t>ZNF70</t></si><si><t>SMA5</t></si><si><t>SMPDL3B</t></si><si><t>KCND1</t></si><si><t>LOC102723466</t></si><si><t>LINC00884</t></si><si><t>F3</t></si><si><t>IGFBP7</t></si><si><t>BHLHE40</t></si><si><t>STEAP4</t></si><si><t>MRC2</t></si><si><t>TSPAN9</t></si><si><t>FAM188B</t></si><si><t>NMRK1</t></si><si><t>EPGN</t></si><si><t>CCDC40</t></si><si><t>OSBPL6</t></si><si><t>LOC101927886</t></si><si><t>ACVR2B-AS1</t></si><si><t>ZNF599</t></si><si><t>LOC102723652</t></si><si><t>LOC100093631</t></si><si><t>HMBOX1</t></si><si><t>RHOU</t></si><si><t>FAM149B1</t></si><si><t>ZSCAN2</t></si><si><t>SENP7</t></si><si><t>ASAP3</t></si><si><t>LOC101928076</t></si><si><t>WWOX</t></si><si><t>TPT1-AS1</t></si><si><t>ZNF425</t></si><si><t>LOC101928884</t></si><si><t>ANK3</t></si><si><t>FRK</t></si><si><t>FAM168A</t></si><si><t>RTKN2</t></si><si><t>FAM127C</t></si><si><t>HKR1</t></si><si><t>PPAPDC2</t></si><si><t>CABLES2</t></si><si><t>PRG2</t></si><si><t>ZNF815P</t></si><si><t>FSTL3</t></si><si><t>S100A10</t></si><si><t>GATS</t></si><si><t>PER3</t></si><si><t>AGAP9</t></si><si><t>MMP17</t></si><si><t>LOC101928707</t></si><si><t>CERS1</t></si><si><t>LPIN1</t></si><si><t>KDM6B</t></si><si><t>FOS</t></si><si><t>KLHL24</t></si><si><t>SLC29A3</t></si><si><t>RALGPS1</t></si><si><t>ZNF844</t></si><si><t>LRRC3</t></si><si><t>IL11</t></si><si><t>LOC102724258</t></si><si><t>CD55</t></si><si><t>PARP6</t></si><si><t>C20orf112</t></si><si><t>SKAP2</t></si><si><t>CLIP4</t></si><si><t>KLHL4</t></si><si><t>FLJ42393</t></si><si><t>TBX19</t></si><si><t>AMDHD1</t></si><si><t>SMAGP</t></si><si><t>FMN2</t></si><si><t>RAPGEFL1</t></si><si><t>IDNK</t></si><si><t>LOC101927837</t></si><si><t>SCUBE1</t></si><si><t>BZRAP1-AS1</t></si><si><t>CEP170</t></si><si><t>ELMOD2</t></si><si><t>ZSWIM8</t></si><si><t>DNAJC4</t></si><si><t>ZNF320</t></si><si><t>BICC1</t></si><si><t>MGP</t></si><si><t>ARHGAP33</t></si><si><t>LINC01061</t></si><si><t>LOC101926936</t></si><si><t>NLRP1</t></si><si><t>GNB1</t></si><si><t>GDI1</t></si><si><t>HSPA1A</t></si><si><t>HSPA1B</t></si><si><t>BAG3</t></si><si><t>OSBP2</t></si><si><t>BNC2</t></si><si><t>PPFIA3</t></si><si><t>LINC00673</t></si><si><t>GARNL3</t></si><si><t>CFB</t></si><si><t>TTC30A</t></si><si><t>ADTRP</t></si><si><t>LMBR1</t></si><si><t>MICA</t></si><si><t>RAP2A</t></si><si><t>MARK4</t></si><si><t>CEP41</t></si><si><t>ABHD14A</t></si><si><t>ATOH8</t></si><si><t>ZNF71</t></si><si><t>FJX1</t></si><si><t>ZNF429</t></si><si><t>THAP2</t></si><si><t>LINC00847</t></si><si><t>MYO16</t></si><si><t>DUSP5P1</t></si><si><t>ANKRD1</t></si><si><t>FUT4</t></si><si><t>LOC101928549</t></si><si><t>FAM211A</t></si><si><t>AC011738.4</t></si><si><t>STARD3NL</t></si><si><t>EMP1</t></si><si><t>MRPS31P5</t></si><si><t>NR4A2</t></si><si><t>TNFRSF11A</t></si><si><t>IL11RA</t></si><si><t>FOXB1</t></si><si><t>SLC25A21</t></si><si><t>LPCAT2</t></si><si><t>TULP4</t></si><si><t>TSPAN31</t></si><si><t>AGO4</t></si><si><t>FAM229B</t></si><si><t>PTGS2</t></si><si><t>LPP-AS2</t></si><si><t>C17orf107</t></si><si><t>PTGES</t></si><si><t>ZNF629</t></si><si><t>AIG1</t></si><si><t>LAMB2</t></si><si><t>PCDH1</t></si><si><t>PRKAG2</t></si><si><t>LOC102723775</t></si><si><t>SLC22A3</t></si><si><t>ZNF235</t></si><si><t>EFHC1</t></si><si><t>LOC101929008</t></si><si><t>EBI3</t></si><si><t>NGFRAP1</t></si><si><t>SLC16A3</t></si><si><t>OAS1</t></si><si><t>GSKIP</t></si><si><t>OASL</t></si><si><t>ACKR3</t></si><si><t>CDK14</t></si><si><t>LOC642852</t></si><si><t>FAM109B</t></si><si><t>VMAC</t></si><si><t>MDGA2</t></si><si><t>KIAA1683</t></si><si><t>CSF1R</t></si><si><t>PTRF</t></si><si><t>PLD3</t></si><si><t>ATXN7L3B</t></si><si><t>TSPAN8</t></si><si><t>PALM</t></si><si><t>VAMP2</t></si><si><t>TTC28</t></si><si><t>OCIAD2</t></si><si><t>EPM2AIP1</t></si><si><t>FDXR</t></si><si><t>CARD8</t></si><si><t>SLC16A6</t></si><si><t>ZNF852</t></si><si><t>LOC102723996</t></si><si><t>MFSD2A</t></si><si><t>CD99P1</t></si><si><t>RNR2</t></si><si><t>LOC284889</t></si><si><t>LOC101059976</t></si><si><t>LOC101060389</t></si><si><t>CXCL10</t></si><si><t>NRG4</t></si><si><t>ST6GALNAC6</t></si><si><t>ZC2HC1A</t></si><si><t>NR4A3</t></si><si><t>CHRNB1</t></si><si><t>FAM13C</t></si><si><t>PI4KAP1</t></si><si><t>INTU</t></si><si><t>MTL5</t></si><si><t>LOC101927181</t></si><si><t>MAP6D1</t></si><si><t>LOC101060153</t></si><si><t>FAM227A</t></si><si><t>LOC101926894</t></si><si><t>MANEA-AS1</t></si><si><t>TSPY26P</t></si><si><t>NCCRP1</t></si><si><t>LOC101928221</t></si><si><t>SNX19</t></si><si><t>PIN4</t></si><si><t>TNS1</t></si><si><t>KIF13B</t></si><si><t>SNX21</t></si><si><t>BRINP3</t></si><si><t>ETNPPL</t></si><si><t>PAQR6</t></si><si><t>ZNF571</t></si><si><t>LOC101928055</t></si><si><t>CD44</t></si><si><t>HIST1H2AJ</t></si><si><t>SERPINB5</t></si><si><t>PNMA1</t></si><si><t>BAMBI</t></si><si><t>C3orf58</t></si><si><t>BAI2</t></si><si><t>TMCC2</t></si><si><t>ZSCAN30</t></si><si><t>MBNL1-AS1</t></si><si><t>FAM86HP</t></si><si><t>PLEC</t></si><si><t>TUBA1C</t></si><si><t>SLC12A3</t></si><si><t>HMOX1</t></si><si><t>TPST2</t></si><si><t>MCTP1</t></si><si><t>PABPC1L</t></si><si><t>ANO8</t></si><si><t>RPL23AP53</t></si><si><t>HOXA5</t></si><si><t>SAMD13</t></si><si><t>TNNC1</t></si><si><t>LOC101927260</t></si><si><t>TM4SF19</t></si><si><t>ARMC4</t></si><si><t>URAHP</t></si><si><t>SLC30A1</t></si><si><t>ZMYM2</t></si><si><t>FLJ39632</t></si><si><t>POMZP3</t></si><si><t>NRP1</t></si><si><t>LINC00909</t></si><si><t>LOC101929500</t></si><si><t>KANSL1-AS1</t></si><si><t>LOC102723546</t></si><si><t>KIAA0319</t></si><si><t>UBE2Q2P3</t></si><si><t>KLHL30</t></si><si><t>HOXC-AS3</t></si><si><t>LOC101928465</t></si><si><t>RARRES3</t></si><si><t>FAM86B3P</t></si><si><t>IER3</t></si><si><t>LDB1</t></si><si><t>BCAR3</t></si><si><t>MPP7</t></si><si><t>MOSPD3</t></si><si><t>KCNN4</t></si><si><t>ZNF273</t></si><si><t>FBXL2</t></si><si><t>HAS2</t></si><si><t>MFI2-AS1</t></si><si><t>PRH1</t></si><si><t>HOXA3</t></si><si><t>FRMD6-AS1</t></si><si><t>TUBA4A</t></si><si><t>ADAMTS1</t></si><si><t>CDH24</t></si><si><t>FBXO10</t></si><si><t>MYB</t></si><si><t>WDR52</t></si><si><t>RAPGEF4</t></si><si><t>BCRP2</t></si><si><t>LOC102724064</t></si><si><t>EMC10</t></si><si><t>SRGN</t></si><si><t>BMPR2</t></si><si><t>MNX1</t></si><si><t>CLCN6</t></si><si><t>CCDC144CP</t></si><si><t>DKFZP434I0714</t></si><si><t>CDK20</t></si><si><t>CCDC121</t></si><si><t>MB</t></si><si><t>NFE2</t></si><si><t>LOC101927806</t></si><si><t>LEPREL1</t></si><si><t>ZKSCAN1</t></si><si><t>C1S</t></si><si><t>MRAS</t></si><si><t>STX12</t></si><si><t>ING4</t></si><si><t>HACE1</t></si><si><t>ZNF284</t></si><si><t>ECHDC3</t></si><si><t>SH3TC1</t></si><si><t>NPTXR</t></si><si><t>ADSSL1</t></si><si><t>ZNF738</t></si><si><t>GVINP1</t></si><si><t>LY6K</t></si><si><t>MYO1B</t></si><si><t>ZNF512</t></si><si><t>PAPSS1</t></si><si><t>NRIP1</t></si><si><t>SSH2</t></si><si><t>DECR1</t></si><si><t>ANKRD13D</t></si><si><t>ZNF619</t></si><si><t>FAM161A</t></si><si><t>LOC101927060</t></si><si><t>BDH2</t></si><si><t>GPR176</t></si><si><t>ZNF606</t></si><si><t>C15orf41</t></si><si><t>ATXN1</t></si><si><t>HOXB6</t></si><si><t>NICN1</t></si><si><t>KBTBD3</t></si><si><t>ZNF358</t></si><si><t>LOC729162</t></si><si><t>FOXN3</t></si><si><t>ITGA6</t></si><si><t>FOXC2</t></si><si><t>HILPDA</t></si><si><t>TMTC4</t></si><si><t>MAGEA11</t></si><si><t>DOPEY1</t></si><si><t>CACNA2D3</t></si><si><t>LOC100996717</t></si><si><t>C1QTNF9B-AS1</t></si><si><t>AC058791.1</t></si><si><t>SDCBP2-AS1</t></si><si><t>LOC102724450</t></si><si><t>FRAT1</t></si><si><t>CALM1</t></si><si><t>CD97</t></si><si><t>AMOTL1</t></si><si><t>TBC1D16</t></si><si><t>SLC7A11</t></si><si><t>PLLP</t></si><si><t>ADO</t></si><si><t>HOXC4</t></si><si><t>PCSK9</t></si><si><t>ZNF397</t></si><si><t>ZNF747</t></si><si><t>HTR1D</t></si><si><t>HSF4</t></si><si><t>C10orf54</t></si><si><t>ELFN1</t></si><si><t>FZD10</t></si><si><t>STMN1</t></si><si><t>S100P</t></si><si><t>MYL6B</t></si><si><t>C4orf46</t></si><si><t>LPP</t></si><si><t>BBS10</t></si><si><t>AIM1</t></si><si><t>ONECUT2</t></si><si><t>LOC102724943</t></si><si><t>C1QTNF1-AS1</t></si><si><t>FBXO36</t></si><si><t>LOC643072</t></si><si><t>ASAP1-IT1</t></si><si><t>LOC653160</t></si><si><t>WTIP</t></si><si><t>RRP7A</t></si><si><t>ZNF655</t></si><si><t>MEX3C</t></si><si><t>TFPI</t></si><si><t>TSPAN14</t></si><si><t>FAM98C</t></si><si><t>CCDC68</t></si><si><t>ADAMTS15</t></si><si><t>CCDC122</t></si><si><t>DNAJC27</t></si><si><t>TRIM69</t></si><si><t>EML4</t></si><si><t>AHNAK</t></si><si><t>ITGB5</t></si><si><t>KLHL13</t></si><si><t>CADM1</t></si><si><t>KLHL23</t></si><si><t>ENTPD4</t></si><si><t>GADD45B</t></si><si><t>CDS2</t></si><si><t>TFAP2C</t></si><si><t>FRMD6</t></si><si><t>ICOSLG</t></si><si><t>ZNF607</t></si><si><t>FAM110C</t></si><si><t>SYCP2</t></si><si><t>CCNT2-AS1</t></si><si><t>LINC00893</t></si><si><t>SLC25A21-AS1</t></si><si><t>ANG</t></si><si><t>EPB41</t></si><si><t>WWTR1</t></si><si><t>SPRY2</t></si><si><t>SESN1</t></si><si><t>YPEL5</t></si><si><t>E2F5</t></si><si><t>ZNF428</t></si><si><t>KIAA0895L</t></si><si><t>TMEM180</t></si><si><t>KIAA1467</t></si><si><t>CROCCP2</t></si><si><t>EPHA5</t></si><si><t>PPARA</t></si><si><t>LOC102723893</t></si><si><t>ZNF185</t></si><si><t>GUSBP9</t></si><si><t>GNAQ</t></si><si><t>ASAP2</t></si><si><t>HPDL</t></si><si><t>KLF4</t></si><si><t>LOC101927752</t></si><si><t>GDPD5</t></si><si><t>ZNF37BP</t></si><si><t>LINC00265</t></si><si><t>DGKA</t></si><si><t>LOC101060351</t></si><si><t>HOGA1</t></si><si><t>TNFRSF10D</t></si><si><t>LOC100268168</t></si><si><t>TM4SF1-AS1</t></si><si><t>FAIM3</t></si><si><t>PDXK</t></si><si><t>MPC1</t></si><si><t>MMP15</t></si><si><t>WDR35</t></si><si><t>PRDM2</t></si><si><t>C4orf3</t></si><si><t>ZFPM1</t></si><si><t>KHK</t></si><si><t>MPZL3</t></si><si><t>MBD5</t></si><si><t>SLC2A13</t></si><si><t>LOC100996425</t></si><si><t>MFSD9</t></si><si><t>FLJ37453</t></si><si><t>RPL23AP32</t></si><si><t>FSIP1</t></si><si><t>SETSIP</t></si><si><t>DCAF7</t></si><si><t>C4BPB</t></si><si><t>PTPRJ</t></si><si><t>PNPLA8</t></si><si><t>ANKRA2</t></si><si><t>KCNK5</t></si><si><t>WDR27</t></si><si><t>PSMD5-AS1</t></si><si><t>EIF4E3</t></si><si><t>KIAA1462</t></si><si><t>CROCC</t></si><si><t>GBX2</t></si><si><t>ADARB2</t></si><si><t>VEPH1</t></si><si><t>CCDC103</t></si><si><t>CAPS</t></si><si><t>PHLDA2</t></si><si><t>ITGA5</t></si><si><t>GAA</t></si><si><t>NTAN1</t></si><si><t>LOC102723773</t></si><si><t>TOR4A</t></si><si><t>PAGE1</t></si><si><t>OSTF1</t></si><si><t>ITGA2</t></si><si><t>C4orf21</t></si><si><t>TBCEL</t></si><si><t>FRRS1</t></si><si><t>GABBR1</t></si><si><t>PPM1K</t></si><si><t>HIST2H3A</t></si><si><t>S100A14</t></si><si><t>GGT5</t></si><si><t>FOXP2</t></si><si><t>NXNL2</t></si><si><t>LINC01140</t></si><si><t>SEPN1</t></si><si><t>DHRS7</t></si><si><t>IAH1</t></si><si><t>DUSP2</t></si><si><t>DLX2</t></si><si><t>UTRN</t></si><si><t>RAB27B</t></si><si><t>KLF12</t></si><si><t>BHLHE41</t></si><si><t>IL7R</t></si><si><t>LOC102724660</t></si><si><t>LOC102724354</t></si><si><t>SLC1A1</t></si><si><t>ARHGEF37</t></si><si><t>FLT3LG</t></si><si><t>WASF1</t></si><si><t>SOX13</t></si><si><t>TBC1D2</t></si><si><t>MAPK8IP3</t></si><si><t>CCDC23</t></si><si><t>KIAA1009</t></si><si><t>ZNF611</t></si><si><t>LOC441666</t></si><si><t>C16orf52</t></si><si><t>LOC439994</t></si><si><t>ZNF211</t></si><si><t>ORAI3</t></si><si><t>S100A2</t></si><si><t>MESP1</t></si><si><t>LOC101928092</t></si><si><t>KCNJ18</t></si><si><t>SLC2A4</t></si><si><t>LOC102724285</t></si><si><t>CLU</t></si><si><t>ANXA1</t></si><si><t>MXRA7</t></si><si><t>S100A13</t></si><si><t>C19orf24</t></si><si><t>SLC2A3</t></si><si><t>WNT7B</t></si><si><t>IER5L</t></si><si><t>TBC1D5</t></si><si><t>ALDOC</t></si><si><t>HIST1H3H</t></si><si><t>IL6</t></si><si><t>TPK1</t></si><si><t>PTGR2</t></si><si><t>ADRB2</t></si><si><t>DALRD3</t></si><si><t>DOCK11</t></si><si><t>MTHFR</t></si><si><t>COL4A6</t></si><si><t>RARA-AS1</t></si><si><t>KRT17</t></si><si><t>SPECC1</t></si><si><t>CRIP1</t></si><si><t>NPTX1</t></si><si><t>TNFRSF12A</t></si><si><t>FAM83H</t></si><si><t>OSBPL10</t></si><si><t>FOXP1</t></si><si><t>IFT81</t></si><si><t>UGT8</t></si><si><t>FAM46C</t></si><si><t>C6orf120</t></si><si><t>ACAP3</t></si><si><t>TINAGL1</t></si><si><t>N4BP3</t></si><si><t>CUL9</t></si><si><t>ZRANB3</t></si><si><t>LOC102724281</t></si><si><t>CCNO</t></si><si><t>CLCF1</t></si><si><t>TLR4</t></si><si><t>RNR1</t></si><si><t>LOC101927986</t></si><si><t>LOC100506990</t></si><si><t>DND1</t></si><si><t>DSP</t></si><si><t>CLDND1</t></si><si><t>MAP2K3</t></si><si><t>HES1</t></si><si><t>OBSL1</t></si><si><t>ADAMTS12</t></si><si><t>MPND</t></si><si><t>PVRL3</t></si><si><t>GPRC5C</t></si><si><t>ADAMTSL5</t></si><si><t>ARID3A</t></si><si><t>SOCS2</t></si><si><t>LOC101929687</t></si><si><t>CYP2R1</t></si><si><t>KCNJ12</t></si><si><t>EML6</t></si><si><t>CRYAB</t></si><si><t>FOXL1</t></si><si><t>LOC100288181</t></si><si><t>LINC00638</t></si><si><t>PSMB9</t></si><si><t>NPHP3-ACAD11</t></si><si><t>HIST1H2BJ</t></si><si><t>HMGB2</t></si><si><t>MARCKS</t></si><si><t>PLOD2</t></si><si><t>ADARB1</t></si><si><t>CDYL2</t></si><si><t>FGFRL1</t></si><si><t>STRADA</t></si><si><t>TMEM237</t></si><si><t>AP1M2</t></si><si><t>SGMS2</t></si><si><t>CSGALNACT1</t></si><si><t>TBC1D9</t></si><si><t>ZNF280C</t></si><si><t>FNIP2</t></si><si><t>ZNF354A</t></si><si><t>OPTN</t></si><si><t>KIF21B</t></si><si><t>TFAP2A-AS1</t></si><si><t>CTAGE4</t></si><si><t>LOC146880</t></si><si><t>NOP14-AS1</t></si><si><t>LOC101927045</t></si><si><t>AC007773.2</t></si><si><t>THBS1</t></si><si><t>COL5A1</t></si><si><t>TRABD2A</t></si><si><t>MAGEF1</t></si><si><t>IGFBP3</t></si><si><t>KIFC3</t></si><si><t>SOCS4</t></si><si><t>ZCCHC3</t></si><si><t>ATAT1</t></si><si><t>BCL7A</t></si><si><t>HS6ST1</t></si><si><t>MAP3K14</t></si><si><t>RP11-475N22.4</t></si><si><t>NFU1</t></si><si><t>RUNX1</t></si><si><t>HNRNPA1P33</t></si><si><t>CLCN4</t></si><si><t>FBXO44</t></si><si><t>ZNF816</t></si><si><t>SERAC1</t></si><si><t>LOC100996763</t></si><si><t>CPT1B</t></si><si><t>BMP4</t></si><si><t>GPR3</t></si><si><t>VSIG10L</t></si><si><t>CCND1</t></si><si><t>TNFRSF1A</t></si><si><t>GNG11</t></si><si><t>EPHA2</t></si><si><t>ABR</t></si><si><t>PLEKHA2</t></si><si><t>PAFAH1B3</t></si><si><t>TNS4</t></si><si><t>EXOC1</t></si><si><t>ARAP3</t></si><si><t>MBTD1</t></si><si><t>AGK</t></si><si><t>FAM83B</t></si><si><t>CPS1-IT1</t></si><si><t>BACE1-AS</t></si><si><t>KCNMB4</t></si><si><t>RP1-93I3.1</t></si><si><t>S100A3</t></si><si><t>SMIM1</t></si><si><t>GPRC5A</t></si><si><t>S100A11</t></si><si><t>RBFOX2</t></si><si><t>EMP3</t></si><si><t>ABHD2</t></si><si><t>PLCG1</t></si><si><t>OAS3</t></si><si><t>VGLL3</t></si><si><t>LPL</t></si><si><t>WDR20</t></si><si><t>RBPMS2</t></si><si><t>KLHL21</t></si><si><t>HOXC11</t></si><si><t>AP3M2</t></si><si><t>CSGALNACT2</t></si><si><t>ZBTB26</t></si><si><t>RNF215</t></si><si><t>CREG2</t></si><si><t>PPP1R3E</t></si><si><t>LOC100132356</t></si><si><t>CBX1</t></si><si><t>SMOC1</t></si><si><t>SDC4</t></si><si><t>SEC14L1</t></si><si><t>NABP1</t></si><si><t>ZNF277</t></si><si><t>CD82</t></si><si><t>ZNF678</t></si><si><t>C1orf63</t></si><si><t>IFI6</t></si><si><t>ARHGAP32</t></si><si><t>ZNF569</t></si><si><t>TAPT1</t></si><si><t>PAX6</t></si><si><t>C6orf57</t></si><si><t>LOC101060157</t></si><si><t>RIPK4</t></si><si><t>LOC101929177</t></si><si><t>S100A6</t></si><si><t>CNN2</t></si><si><t>TIMP1</t></si><si><t>TEAD2</t></si><si><t>MFSD12</t></si><si><t>TGFBR3</t></si><si><t>FAM83G</t></si><si><t>NUAK1</t></si><si><t>PCDH17</t></si><si><t>PTPRU</t></si><si><t>HECTD4</t></si><si><t>HOXA11</t></si><si><t>TTBK2</t></si><si><t>RAP1GAP</t></si><si><t>S1PR3</t></si><si><t>KLHL22</t></si><si><t>C18orf54</t></si><si><t>RUNX3</t></si><si><t>THAP10</t></si><si><t>ZDHHC11</t></si><si><t>TMEM86B</t></si><si><t>BMS1P6</t></si><si><t>LOC286437</t></si><si><t>SNX29</t></si><si><t>FAM151B</t></si><si><t>LINC00115</t></si><si><t>LOC101928963</t></si><si><t>TYRO3P</t></si><si><t>ASS1</t></si><si><t>TM4SF1</t></si><si><t>MYO10</t></si><si><t>MISP</t></si><si><t>TMEM2</t></si><si><t>AHNAK2</t></si><si><t>ASAH2B</t></si><si><t>LYSMD1</t></si><si><t>NBPF1</t></si><si><t>CALCOCO1</t></si><si><t>C2CD2L</t></si><si><t>PDGFA</t></si><si><t>SERPINB8</t></si><si><t>CARD14</t></si><si><t>STPG1</t></si><si><t>LOC101928555</t></si><si><t>MAPK15</t></si><si><t>KATNAL2</t></si><si><t>LOC101929786</t></si><si><t>DNAJB1</t></si><si><t>VCL</t></si><si><t>METTL9</t></si><si><t>EGFLAM</t></si><si><t>APPBP2</t></si><si><t>MOB1B</t></si><si><t>QPRT</t></si><si><t>ZIC5</t></si><si><t>TMEM128</t></si><si><t>TBXA2R</t></si><si><t>GDF15</t></si><si><t>DCLK2</t></si><si><t>DNAL4</t></si><si><t>CBFA2T3</t></si><si><t>RNU4ATAC</t></si><si><t>PLXNB1</t></si><si><t>SRR</t></si><si><t>C19orf26</t></si><si><t>DNAL1</t></si><si><t>AGA</t></si><si><t>DLL3</t></si><si><t>ZNF774</t></si><si><t>ZNF836</t></si><si><t>HOXB5</t></si><si><t>SLC12A8</t></si><si><t>LOC102724413</t></si><si><t>LOC102723755</t></si><si><t>S100A16</t></si><si><t>POR</t></si><si><t>GSE1</t></si><si><t>RAP1GAP2</t></si><si><t>SH2D4A</t></si><si><t>WBP1</t></si><si><t>TNKS</t></si><si><t>CSRNP2</t></si><si><t>KIAA0195</t></si><si><t>TNFRSF10A</t></si><si><t>JAG1</t></si><si><t>ZNF736</t></si><si><t>SCRN3</t></si><si><t>WRAP73</t></si><si><t>NRGN</t></si><si><t>MFSD6</t></si><si><t>HDAC5</t></si><si><t>SAT1</t></si><si><t>ULBP3</t></si><si><t>LRRC8E</t></si><si><t>ZNF772</t></si><si><t>FBXO17</t></si><si><t>RNF217</t></si><si><t>SPATA7</t></si><si><t>LOC101060376</t></si><si><t>RAB4B</t></si><si><t>LOC100652758</t></si><si><t>YPEL2</t></si><si><t>FAM83H-AS1</t></si><si><t>LOC100996724</t></si><si><t>SYNE1</t></si><si><t>NAPA-AS1</t></si><si><t>ADAMTS5</t></si><si><t>PLIN3</t></si><si><t>PTPN14</t></si><si><t>TUG1</t></si><si><t>FURIN</t></si><si><t>HIP1</t></si><si><t>OAT</t></si><si><t>CTGF</t></si><si><t>TRAK1</t></si><si><t>CASP4</t></si><si><t>IRX3</t></si><si><t>PRKCZ</t></si><si><t>NLK</t></si><si><t>CSTF2T</t></si><si><t>MDFIC</t></si><si><t>COL1A1</t></si><si><t>TFB1M</t></si><si><t>MSANTD2</t></si><si><t>TRIM13</t></si><si><t>CEP135</t></si><si><t>DDX58</t></si><si><t>HOOK2</t></si><si><t>C21orf119</t></si><si><t>HSF2BP</t></si><si><t>IL17RA</t></si><si><t>LINC00883</t></si><si><t>C3orf62</t></si><si><t>HERC2P4</t></si><si><t>PGBD4</t></si><si><t>AOX1</t></si><si><t>FAHD2CP</t></si><si><t>LINC00657</t></si><si><t>MYO1E</t></si><si><t>DSG2</t></si><si><t>SCARB2</t></si><si><t>KIF1B</t></si><si><t>LATS2</t></si><si><t>ADD3</t></si><si><t>SEC24D</t></si><si><t>STS</t></si><si><t>PACS2</t></si><si><t>MIB1</t></si><si><t>CBL</t></si><si><t>HOXB7</t></si><si><t>IRF2BPL</t></si><si><t>LPHN1</t></si><si><t>ITGA1</t></si><si><t>GREB1L</t></si><si><t>CAMLG</t></si><si><t>FAXC</t></si><si><t>LRCH1</t></si><si><t>RUFY2</t></si><si><t>GTF2IRD2</t></si><si><t>ABCD4</t></si><si><t>RAB33B</t></si><si><t>LOC100129917</t></si><si><t>FSD1L</t></si><si><t>HOOK1</t></si><si><t>SWT1</t></si><si><t>ZNF223</t></si><si><t>TMEM52B</t></si><si><t>HRH1</t></si><si><t>DNAH17-AS1</t></si><si><t>FOXD2-AS1</t></si><si><t>TMEM182</t></si><si><t>TSPAN1</t></si><si><t>LOC100508631</t></si><si><t>EFEMP1</t></si><si><t>CDC20</t></si><si><t>DBN1</t></si><si><t>FAM129B</t></si><si><t>AP1S2</t></si><si><t>SNRNP48</t></si><si><t>BRD3</t></si><si><t>DOCK5</t></si><si><t>ZNF768</t></si><si><t>EAF1</t></si><si><t>ABTB2</t></si><si><t>PRKCDBP</t></si><si><t>LINC00674</t></si><si><t>GJC1</t></si><si><t>WDTC1</t></si><si><t>TMEM99</t></si><si><t>SH2D3A</t></si><si><t>ANXA8L1</t></si><si><t>CRELD1</t></si><si><t>LOC440157</t></si><si><t>HS1BP3</t></si><si><t>ST3GAL3</t></si><si><t>TMEM156</t></si><si><t>NUDT12</t></si><si><t>TRPM2</t></si><si><t>LOC389641</t></si><si><t>PDGFB</t></si><si><t>UBA6-AS1</t></si><si><t>SCN8A</t></si><si><t>C17orf103</t></si><si><t>KDM4A-AS1</t></si><si><t>C8orf31</t></si><si><t>CSRP1</t></si><si><t>MRPS2</t></si><si><t>MSN</t></si><si><t>CXXC5</t></si><si><t>MICB</t></si><si><t>NR3C1</t></si><si><t>ZNF532</t></si><si><t>ITGA3</t></si><si><t>AGR2</t></si><si><t>TNFAIP2</t></si><si><t>BEGAIN</t></si><si><t>PTPRK</t></si><si><t>ZNF544</t></si><si><t>LOC102724250</t></si><si><t>C11orf74</t></si><si><t>CACNB3</t></si><si><t>STAT2</t></si><si><t>CDK19</t></si><si><t>MAP3K10</t></si><si><t>JAZF1</t></si><si><t>EVPL</t></si><si><t>BAZ2B</t></si><si><t>TP73-AS1</t></si><si><t>KATNAL1</t></si><si><t>RP5-1103G7.4</t></si><si><t>CPPED1</t></si><si><t>ZNF624</t></si><si><t>PLEKHH1</t></si><si><t>SLC22A1</t></si><si><t>ROM1</t></si><si><t>CYB5R3</t></si><si><t>LGALS3</t></si><si><t>TBL1X</t></si><si><t>STXBP1</t></si><si><t>ARID1A</t></si><si><t>COBL</t></si><si><t>PHLDB2</t></si><si><t>ARL8A</t></si><si><t>NPR1</t></si><si><t>DSC2</t></si><si><t>BARX1</t></si><si><t>IL1RAP</t></si><si><t>ZNF92</t></si><si><t>NCOA1</t></si><si><t>PHF21A</t></si><si><t>PCYOX1L</t></si><si><t>CCDC126</t></si><si><t>FAM111A</t></si><si><t>EGR1</t></si><si><t>ERG</t></si><si><t>LINC01138</t></si><si><t>KRBA1</t></si><si><t>OSBPL7</t></si><si><t>LOC100129781</t></si><si><t>ZNF727</t></si><si><t>LOC101929072</t></si><si><t>USP46-AS1</t></si><si><t>LOC100506746</t></si><si><t>GAS7</t></si><si><t>HOXC10</t></si><si><t>PPP2R5E</t></si><si><t>BAX</t></si><si><t>GNAI2</t></si><si><t>C5orf24</t></si><si><t>DMD</t></si><si><t>LAMB3</t></si><si><t>HENMT1</t></si><si><t>MPST</t></si><si><t>LDLR</t></si><si><t>PCNXL4</t></si><si><t>RBPMS</t></si><si><t>SH3GL2</t></si><si><t>RNF214</t></si><si><t>NR2F2</t></si><si><t>TNFSF13</t></si><si><t>ZDHHC13</t></si><si><t>GMIP</t></si><si><t>PRIMPOL</t></si><si><t>LINC01000</t></si><si><t>FAM46B</t></si><si><t>ZNF248</t></si><si><t>LZTS3</t></si><si><t>NINJ2</t></si><si><t>FBLN5</t></si><si><t>LRRC23</t></si><si><t>ADAM1A</t></si><si><t>LRRC37A</t></si><si><t>ATG16L2</t></si><si><t>SLC10A5</t></si><si><t>EID2B</t></si><si><t>GPR39</t></si><si><t>TPI1P2</t></si><si><t>C8orf33</t></si><si><t>EZR</t></si><si><t>CDK2AP1</t></si><si><t>CRIM1</t></si><si><t>FHL2</t></si><si><t>HIST3H2BB</t></si><si><t>MB21D1</t></si><si><t>CD109</t></si><si><t>PCK2</t></si><si><t>CUEDC2</t></si><si><t>LZTS2</t></si><si><t>ZP3</t></si><si><t>VIPAS39</t></si><si><t>MAP2K6</t></si><si><t>SGK223</t></si><si><t>ZBTB10</t></si><si><t>ZNF627</t></si><si><t>INSL4</t></si><si><t>LOC101928706</t></si><si><t>LOC100134822</t></si><si><t>RGPD8</t></si><si><t>PKD2</t></si><si><t>EPOR</t></si><si><t>MFI2</t></si><si><t>CRLF1</t></si><si><t>KSR1</t></si><si><t>IL4R</t></si><si><t>PRSS56</t></si><si><t>MED30</t></si><si><t>SERTAD1</t></si><si><t>HEY2</t></si><si><t>LYSMD4</t></si><si><t>SYNGR3</t></si><si><t>KIAA1217</t></si><si><t>ACBD4</t></si><si><t>USP6NL-IT1</t></si><si><t>ITGB4</t></si><si><t>TIMP4</t></si><si><t>KRT18</t></si><si><t>B4GALT1</t></si><si><t>CBX5</t></si><si><t>ITM2B</t></si><si><t>LIFR</t></si><si><t>OST4</t></si><si><t>YAP1</t></si><si><t>SPHK1</t></si><si><t>SLPI</t></si><si><t>HSPB8</t></si><si><t>VANGL1</t></si><si><t>SH3BGRL3</t></si><si><t>ATF5</t></si><si><t>DHTKD1</t></si><si><t>IL13RA1</t></si><si><t>TRAPPC12</t></si><si><t>PATZ1</t></si><si><t>NISCH</t></si><si><t>PMEPA1</t></si><si><t>CCM2</t></si><si><t>C2orf44</t></si><si><t>LOC100996760</t></si><si><t>EGLN3</t></si><si><t>ZBTB25</t></si><si><t>KIF3A</t></si><si><t>ZNF33B</t></si><si><t>ACVR1</t></si><si><t>ZNF510</t></si><si><t>RAET1E</t></si><si><t>CLDN15</t></si><si><t>ARMC5</t></si><si><t>FKRP</t></si><si><t>FGFR1</t></si><si><t>PRKCE</t></si><si><t>LMBR1L</t></si><si><t>TCTEX1D2</t></si><si><t>ZNF324B</t></si><si><t>LOC100288842</t></si><si><t>LOC101928657</t></si><si><t>C19orf82</t></si><si><t>ZBTB49</t></si><si><t>TRIM66</t></si><si><t>LOC101929977</t></si><si><t>CHURC1-FNTB</t></si><si><t>SCNN1A</t></si><si><t>HLA-H</t></si><si><t>FAM132B</t></si><si><t>LOC388692</t></si><si><t>LOC100287042</t></si><si><t>ZNF497</t></si><si><t>BASP1</t></si><si><t>NT5DC2</t></si><si><t>TPM2</t></si><si><t>SCARA3</t></si><si><t>PPP4C</t></si><si><t>RHOF</t></si><si><t>PERP</t></si><si><t>NDRG1</t></si><si><t>IGF2BP1</t></si><si><t>ELF4</t></si><si><t>CD2BP2</t></si><si><t>E2F2</t></si><si><t>C2orf43</t></si><si><t>DMAP1</t></si><si><t>SOCS3</t></si><si><t>NLGN2</t></si><si><t>SH3BGRL</t></si><si><t>SDC3</t></si><si><t>PTER</t></si><si><t>ZNF445</t></si><si><t>ZNF641</t></si><si><t>GPR56</t></si><si><t>B3GALT6</t></si><si><t>UPP1</t></si><si><t>LRP1</t></si><si><t>CASP8</t></si><si><t>PPP1R9A</t></si><si><t>HOXC13</t></si><si><t>N4BP2</t></si><si><t>FMNL3</t></si><si><t>RCBTB1</t></si><si><t>FAM63A</t></si><si><t>ARL6IP6</t></si><si><t>ZNF786</t></si><si><t>LIG4</t></si><si><t>PPL</t></si><si><t>C10orf32</t></si><si><t>ZNF695</t></si><si><t>KLHL25</t></si><si><t>TRIM6</t></si><si><t>RGS14</t></si><si><t>ZNF155</t></si><si><t>ACOT11</t></si><si><t>PLA2G6</t></si><si><t>HOXA9</t></si><si><t>HOXA11-AS</t></si><si><t>FAM161B</t></si><si><t>CCDC86</t></si><si><t>MYH9</t></si><si><t>CDCA3</t></si><si><t>NUMA1</t></si><si><t>SLC39A6</t></si><si><t>ELL2</t></si><si><t>ATP6V1B2</t></si><si><t>MITF</t></si><si><t>PWP2</t></si><si><t>MSRB3</t></si><si><t>HCN2</t></si><si><t>TBPL1</t></si><si><t>CELSR1</t></si><si><t>PBX3</t></si><si><t>ARHGEF5</t></si><si><t>CEP120</t></si><si><t>GNB1L</t></si><si><t>ATG2B</t></si><si><t>PHYH</t></si><si><t>LEPR</t></si><si><t>CTC1</t></si><si><t>IQCJ-SCHIP1</t></si><si><t>LRRN2</t></si><si><t>PLEKHA7</t></si><si><t>FBF1</t></si><si><t>IRAK2</t></si><si><t>TMEM80</t></si><si><t>GOLGA6L9</t></si><si><t>RUNDC3B</t></si><si><t>CKMT2-AS1</t></si><si><t>LOC102723728</t></si><si><t>TMEM52</t></si><si><t>PSORS1C1</t></si><si><t>HOXA10-AS</t></si><si><t>APBB1IP</t></si><si><t>TXNDC5</t></si><si><t>ZNF622</t></si><si><t>CTAG2</t></si><si><t>KIRREL</t></si><si><t>MYOF</t></si><si><t>DBNL</t></si><si><t>PBRM1</t></si><si><t>PCGF2</t></si><si><t>TMBIM1</t></si><si><t>ZIC2</t></si><si><t>GBA2</t></si><si><t>CLASP2</t></si><si><t>CREB1</t></si><si><t>LRP3</t></si><si><t>RPS6KA4</t></si><si><t>SLX1A</t></si><si><t>MGC72080</t></si><si><t>SLC37A1</t></si><si><t>DLX1</t></si><si><t>ASB1</t></si><si><t>BBIP1</t></si><si><t>REPS2</t></si><si><t>DNMBP</t></si><si><t>SIM2</t></si><si><t>MAP3K5</t></si><si><t>CHKB</t></si><si><t>ASRGL1</t></si><si><t>ZNF703</t></si><si><t>ISL2</t></si><si><t>NCR3LG1</t></si><si><t>FAM110B</t></si><si><t>CDKN2B-AS1</t></si><si><t>SCGB3A2</t></si><si><t>ZNF519</t></si><si><t>CISH</t></si><si><t>KLF2</t></si><si><t>ZNF230</t></si><si><t>LUCAT1</t></si><si><t>CTAGE8</t></si><si><t>ITPKA</t></si><si><t>LOC100507599</t></si><si><t>SPATA17</t></si><si><t>LOC100507507</t></si><si><t>LOC102723564</t></si><si><t>HYMAI</t></si><si><t>RAB34</t></si><si><t>CALM3</t></si><si><t>GDA</t></si><si><t>PXN</t></si><si><t>TRIP6</t></si><si><t>NIPSNAP1</t></si><si><t>PDE3A</t></si><si><t>EFHD2</t></si><si><t>NKRF</t></si><si><t>ERMP1</t></si><si><t>PLAGL1</t></si><si><t>ARL16</t></si><si><t>DCAF5</t></si><si><t>ARRDC2</t></si><si><t>ZFP62</t></si><si><t>AIFM2</t></si><si><t>ABCC3</t></si><si><t>TNK1</t></si><si><t>SH2B2</t></si><si><t>RIT1</t></si><si><t>TWIST2</t></si><si><t>LYPD3</t></si><si><t>ZNF589</t></si><si><t>SYPL2</t></si><si><t>KAZALD1</t></si><si><t>BCL6B</t></si><si><t>CSRP2BP</t></si><si><t>RAB17</t></si><si><t>ACOX3</t></si><si><t>ZNF568</t></si><si><t>PIDD</t></si><si><t>LOC400768</t></si><si><t>ST3GAL5</t></si><si><t>PLSCR4</t></si><si><t>LOC102723992</t></si><si><t>KRT8</t></si><si><t>IMPA2</t></si><si><t>MET</t></si><si><t>CMC2</t></si><si><t>CENPN</t></si><si><t>FXYD5</t></si><si><t>FOSL2</t></si><si><t>SLC27A2</t></si><si><t>DNAJB4</t></si><si><t>USP11</t></si><si><t>POMK</t></si><si><t>CIB1</t></si><si><t>DLG5</t></si><si><t>SLC10A3</t></si><si><t>HHLA3</t></si><si><t>LSR</t></si><si><t>TGFBR2</t></si><si><t>CCSER2</t></si><si><t>CEP68</t></si><si><t>ITPRIP</t></si><si><t>CNKSR3</t></si><si><t>IFT80</t></si><si><t>PKDCC</t></si><si><t>SVOPL</t></si><si><t>AZI1</t></si><si><t>SERPINI1</t></si><si><t>SP100</t></si><si><t>CC2D2A</t></si><si><t>KIAA1161</t></si><si><t>ZNF165</t></si><si><t>TNFAIP8L1</t></si><si><t>NEK3</t></si><si><t>SFT2D3</t></si><si><t>FAM214B</t></si><si><t>ZNF182</t></si><si><t>ZSWIM7</t></si><si><t>LOC100506538</t></si><si><t>KIAA0513</t></si><si><t>LOC644961</t></si><si><t>TAS2R14</t></si><si><t>ATF7IP2</t></si><si><t>POLDIP3</t></si><si><t>PAPSS2</t></si><si><t>NCLN</t></si><si><t>IER2</t></si><si><t>SORT1</t></si><si><t>ALPP</t></si><si><t>FAM45A</t></si><si><t>SH3RF1</t></si><si><t>LONRF3</t></si><si><t>KIAA1958</t></si><si><t>BAD</t></si><si><t>GNAL</t></si><si><t>C2CD2</t></si><si><t>ZNF714</t></si><si><t>ARNTL</t></si><si><t>RNF135</t></si><si><t>CTIF</t></si><si><t>STAG3L4</t></si><si><t>MAMLD1</t></si><si><t>SH2B3</t></si><si><t>CYP2S1</t></si><si><t>ZBTB17</t></si><si><t>LOC648987</t></si><si><t>FAM20C</t></si><si><t>PPARG</t></si><si><t>ZC3H10</t></si><si><t>IFIT1</t></si><si><t>LSM8</t></si><si><t>FOXO4</t></si><si><t>LOC728407</t></si><si><t>TRAM2-AS1</t></si><si><t>SCARNA17</t></si><si><t>LOC102724335</t></si><si><t>NIPAL1</t></si><si><t>CTSZ</t></si><si><t>ACOT7</t></si><si><t>AMOTL2</t></si><si><t>PANK3</t></si><si><t>SUV39H1</t></si><si><t>AVPI1</t></si><si><t>PARVA</t></si><si><t>CIRBP</t></si><si><t>BACE2</t></si><si><t>KLHL15</t></si><si><t>EPPK1</t></si><si><t>PKN1</t></si><si><t>ZNF580</t></si><si><t>CD83</t></si><si><t>SLC35B4</t></si><si><t>CAMSAP1</t></si><si><t>XPNPEP3</t></si><si><t>MLKL</t></si><si><t>PPM1L</t></si><si><t>FBXL19</t></si><si><t>PPM1H</t></si><si><t>JADE2</t></si><si><t>SYDE2</t></si><si><t>LOC102723602</t></si><si><t>KIAA0430</t></si><si><t>ZNF292</t></si><si><t>LCORL</t></si><si><t>SEMA6D</t></si><si><t>GALT</t></si><si><t>ZNF529</t></si><si><t>RTN4IP1</t></si><si><t>NBPF14</t></si><si><t>EFNA2</t></si><si><t>WASH1</t></si><si><t>ZNF785</t></si><si><t>C11orf1</t></si><si><t>ZNF81</t></si><si><t>KIAA1644</t></si><si><t>SMIM8</t></si><si><t>SAA1</t></si><si><t>KLRG1</t></si><si><t>THAP8</t></si><si><t>LOC101929200</t></si><si><t>LOC102723724</t></si><si><t>ANKRD23</t></si><si><t>EEF1D</t></si><si><t>HIST1H2BK</t></si><si><t>CLPTM1L</t></si><si><t>NOP2</t></si><si><t>SLC3A2</t></si><si><t>CDKN2A</t></si><si><t>C4BPA</t></si><si><t>TMEM230</t></si><si><t>LINC00998</t></si><si><t>PLAC8</t></si><si><t>C1orf198</t></si><si><t>CD59</t></si><si><t>FOXF2</t></si><si><t>NUDCD3</t></si><si><t>MTA3</t></si><si><t>THYN1</t></si><si><t>MAFK</t></si><si><t>SLC6A9</t></si><si><t>EYA4</t></si><si><t>PPM1A</t></si><si><t>GGT1</t></si><si><t>PRR14</t></si><si><t>TLL1</t></si><si><t>C2CD5</t></si><si><t>CRIPT</t></si><si><t>VDR</t></si><si><t>PLEKHA5</t></si><si><t>IFIT3</t></si><si><t>NPAS2</t></si><si><t>ZNF708</t></si><si><t>HEIH</t></si><si><t>RALGAPA2</t></si><si><t>CSRNP1</t></si><si><t>LRRC37A2</t></si><si><t>VWDE</t></si><si><t>CECR7</t></si><si><t>AC009299.3</t></si><si><t>TEX19</t></si><si><t>FAM230C</t></si><si><t>CYP27B1</t></si><si><t>SYCE2</t></si><si><t>ANXA2</t></si><si><t>GNG12</t></si><si><t>AURKA</t></si><si><t>HLA-B</t></si><si><t>ADAM9</t></si><si><t>TMEM109</t></si><si><t>BCL9L</t></si><si><t>RAB31</t></si><si><t>TEAD4</t></si><si><t>LYN</t></si><si><t>HCCS</t></si><si><t>CERK</t></si><si><t>DFNA5</t></si><si><t>SHCBP1</t></si><si><t>INF2</t></si><si><t>RREB1</t></si><si><t>MALT1</t></si><si><t>SLC44A2</t></si><si><t>SPRYD3</t></si><si><t>CHMP2B</t></si><si><t>SLC52A2</t></si><si><t>RPS6KC1</t></si><si><t>EVA1C</t></si><si><t>P4HA2</t></si><si><t>ZNF91</t></si><si><t>PEX1</t></si><si><t>CT83</t></si><si><t>GAGE1</t></si><si><t>GDF11</t></si><si><t>FAM117B</t></si><si><t>DMTN</t></si><si><t>GPAM</t></si><si><t>PCSK7</t></si><si><t>DPH3</t></si><si><t>ST3GAL1</t></si><si><t>PLSCR3</t></si><si><t>SLC20A2</t></si><si><t>FZD5</t></si><si><t>NTN4</t></si><si><t>CASZ1</t></si><si><t>CHDH</t></si><si><t>SYT7</t></si><si><t>ARID4A</t></si><si><t>ISG15</t></si><si><t>CLCN2</t></si><si><t>NBPF6</t></si><si><t>NR2F1-AS1</t></si><si><t>LOC102724911</t></si><si><t>GABARAP</t></si><si><t>SLC43A3</t></si><si><t>CAV1</t></si><si><t>DKC1</t></si><si><t>MTRR</t></si><si><t>PPP1R2</t></si><si><t>FAM102B</t></si><si><t>ANLN</t></si><si><t>CSRP2</t></si><si><t>ANTXR1</t></si><si><t>PRMT7</t></si><si><t>PITX1</t></si><si><t>RHOV</t></si><si><t>KITLG</t></si><si><t>DEPDC7</t></si><si><t>MT1X</t></si><si><t>GGA1</t></si><si><t>FMNL1</t></si><si><t>HDHD2</t></si><si><t>SGPL1</t></si><si><t>RRP7B</t></si><si><t>AP1S3</t></si><si><t>LINC00472</t></si><si><t>SP4</t></si><si><t>PMS2P5</t></si><si><t>COX10-AS1</t></si><si><t>SLC7A5P1</t></si><si><t>TOM1L2</t></si><si><t>CNPY4</t></si><si><t>INPP5J</t></si><si><t>SLFN12</t></si><si><t>C1QTNF1</t></si><si><t>MIPOL1</t></si><si><t>CCDC163P</t></si><si><t>HIST1H2BO</t></si><si><t>YBX3</t></si><si><t>ATP1B3</t></si><si><t>CD24</t></si><si><t>PEG10</t></si><si><t>CAPN2</t></si><si><t>MRPL36</t></si><si><t>TWF1</t></si><si><t>COTL1</t></si><si><t>PFKP</t></si><si><t>PKN2</t></si><si><t>PEA15</t></si><si><t>HMG20B</t></si><si><t>PNO1</t></si><si><t>POLRMT</t></si><si><t>KLC1</t></si><si><t>C12orf57</t></si><si><t>LINC00152</t></si><si><t>RICTOR</t></si><si><t>EPB41L2</t></si><si><t>SLC2A1</t></si><si><t>DIO2</t></si><si><t>MPP5</t></si><si><t>NPIPA1</t></si><si><t>TLE4</t></si><si><t>LHFPL2</t></si><si><t>KANK1</t></si><si><t>SEMA3F</t></si><si><t>SYNJ2BP</t></si><si><t>CHD6</t></si><si><t>DIXDC1</t></si><si><t>ZNF316</t></si><si><t>GCHFR</t></si><si><t>ZNF444</t></si><si><t>ZNF197</t></si><si><t>ZEB1</t></si><si><t>LOC100133091</t></si><si><t>FBXW8</t></si><si><t>ANGPT1</t></si><si><t>HIST1H2BF</t></si><si><t>FAM193B</t></si><si><t>TRIM38</t></si><si><t>FIG4</t></si><si><t>DTNB</t></si><si><t>PPP2R2B</t></si><si><t>SFXN2</t></si><si><t>GTDC1</t></si><si><t>JRKL</t></si><si><t>CCDC115</t></si><si><t>PHYKPL</t></si><si><t>DTNA</t></si><si><t>ZNF133</t></si><si><t>PLAG1</t></si><si><t>FAM212B</t></si><si><t>ELFN2</t></si><si><t>THAP7-AS1</t></si><si><t>SRGAP3</t></si><si><t>LINC00116</t></si><si><t>CES3</t></si><si><t>PLP2</t></si><si><t>BST2</t></si><si><t>AGO2</t></si><si><t>RANGAP1</t></si><si><t>CREG1</t></si><si><t>ABCD1</t></si><si><t>HSD17B12</t></si><si><t>DYNLT1</t></si><si><t>VPS53</t></si><si><t>MASTL</t></si><si><t>KLHL9</t></si><si><t>METTL7A</t></si><si><t>NACC2</t></si><si><t>HELZ</t></si><si><t>INTS9</t></si><si><t>TYMP</t></si><si><t>RAB20</t></si><si><t>ZNF32</t></si><si><t>PCED1A</t></si><si><t>CUEDC1</t></si><si><t>MAN2A2</t></si><si><t>RABAC1</t></si><si><t>SESN2</t></si><si><t>DNAJB9</t></si><si><t>SH3RF2</t></si><si><t>KRCC1</t></si><si><t>ZBTB22</t></si><si><t>ZNF559</t></si><si><t>DFNB31</t></si><si><t>C1orf226</t></si><si><t>C15orf52</t></si><si><t>RFXAP</t></si><si><t>WDR5B</t></si><si><t>RPL17-C18orf32</t></si><si><t>CRABP2</t></si><si><t>AC091878.1</t></si><si><t>DGKQ</t></si><si><t>C6orf226</t></si><si><t>C15orf38-AP3S2</t></si><si><t>RCN1</t></si><si><t>TFAP2A</t></si><si><t>BMP6</t></si><si><t>TCF12</t></si><si><t>RBM14</t></si><si><t>LMO4</t></si><si><t>CHORDC1</t></si><si><t>PRNP</t></si><si><t>RTN4RL2</t></si><si><t>WARS2</t></si><si><t>BAIAP2L1</t></si><si><t>VHL</t></si><si><t>RBM47</t></si><si><t>TMEM206</t></si><si><t>TRMU</t></si><si><t>PLAUR</t></si><si><t>MYPN</t></si><si><t>BTG2</t></si><si><t>RRBP1</t></si><si><t>EXTL3</t></si><si><t>PPM1D</t></si><si><t>PROSER2</t></si><si><t>SMIM10</t></si><si><t>NXPH4</t></si><si><t>RIN2</t></si><si><t>CAMK1D</t></si><si><t>CHST12</t></si><si><t>SNX25</t></si><si><t>DCN</t></si><si><t>FAM219B</t></si><si><t>SAMD9</t></si><si><t>CCDC112</t></si><si><t>FGFR3</t></si><si><t>BPHL</t></si><si><t>TMCC1</t></si><si><t>GRK5</t></si><si><t>ZNF543</t></si><si><t>ZNF100</t></si><si><t>FOXO1</t></si><si><t>ARHGEF16</t></si><si><t>SAMD4A</t></si><si><t>LINC00339</t></si><si><t>LOC284454</t></si><si><t>WDR60</t></si><si><t>ZNF521</t></si><si><t>PMS2P4</t></si><si><t>ZNF296</t></si><si><t>NPHP3</t></si><si><t>LOC441124</t></si><si><t>ZNF112</t></si><si><t>LOC100996741</t></si><si><t>SLC2A11</t></si><si><t>LOC100288911</t></si><si><t>TTLL11</t></si><si><t>SLC27A1</t></si><si><t>ECHDC2</t></si><si><t>ACTN4</t></si><si><t>HIST1H2AC</t></si><si><t>LASP1</t></si><si><t>CCAT1</t></si><si><t>HIST1H2AI</t></si><si><t>LTBR</t></si><si><t>NUP160</t></si><si><t>EMP2</t></si><si><t>SFN</t></si><si><t>MBNL1</t></si><si><t>WBP2</t></si><si><t>NDUFA6</t></si><si><t>PUM2</t></si><si><t>THOC5</t></si><si><t>FASTKD3</t></si><si><t>WNT5A</t></si><si><t>CDYL</t></si><si><t>TUBB6</t></si><si><t>TRIM29</t></si><si><t>ANKH</t></si><si><t>EXOC7</t></si><si><t>UBE2H</t></si><si><t>AKAP11</t></si><si><t>PTPRA</t></si><si><t>CENPM</t></si><si><t>FAM58A</t></si><si><t>AREL1</t></si><si><t>ZNF260</t></si><si><t>SUPT7L</t></si><si><t>WNK2</t></si><si><t>ABHD3</t></si><si><t>NPIPA5</t></si><si><t>DPY19L3</t></si><si><t>PLEKHA8</t></si><si><t>CYB561A3</t></si><si><t>SQRDL</t></si><si><t>MCCC1</t></si><si><t>NSRP1</t></si><si><t>IQSEC1</t></si><si><t>STOX2</t></si><si><t>JAG2</t></si><si><t>BTRC</t></si><si><t>ZNF302</t></si><si><t>CRAT</t></si><si><t>SPA17</t></si><si><t>IFT27</t></si><si><t>STK36</t></si><si><t>PBXIP1</t></si><si><t>RP11-132A1.4</t></si><si><t>ZNF226</t></si><si><t>PAQR7</t></si><si><t>C3orf52</t></si><si><t>LOC644656</t></si><si><t>LINC00938</t></si><si><t>ZNF720</t></si><si><t>LOC400655</t></si><si><t>PLEKHO2</t></si><si><t>PIK3CD</t></si><si><t>PRR7-AS1</t></si><si><t>TSHZ2</t></si><si><t>AC003665.1</t></si><si><t>CCT6P3</t></si><si><t>PLS3</t></si><si><t>PUF60</t></si><si><t>PLK1</t></si><si><t>MRPS30</t></si><si><t>CDH10</t></si><si><t>ATL3</t></si><si><t>SPR</t></si><si><t>CD9</t></si><si><t>JUND</t></si><si><t>C9orf41</t></si><si><t>CARHSP1</t></si><si><t>SH3PXD2B</t></si><si><t>RNF126</t></si><si><t>GPR126</t></si><si><t>SYNPO</t></si><si><t>AK3</t></si><si><t>SFT2D1</t></si><si><t>PKP3</t></si><si><t>MECOM</t></si><si><t>INPP4A</t></si><si><t>RAB3D</t></si><si><t>ANKRD46</t></si><si><t>SETMAR</t></si><si><t>DLEU1</t></si><si><t>KIAA0355</t></si><si><t>ROGDI</t></si><si><t>FAM27B</t></si><si><t>SGK3</t></si><si><t>DOCK10</t></si><si><t>MDP1</t></si><si><t>PTPDC1</t></si><si><t>CYBRD1</t></si><si><t>TMEM139</t></si><si><t>HYAL3</t></si><si><t>CORO7</t></si><si><t>C14orf93</t></si><si><t>C19orf12</t></si><si><t>IFI44</t></si><si><t>FAM185A</t></si><si><t>SEPT7P2</t></si><si><t>NHSL1</t></si><si><t>FLVCR1-AS1</t></si><si><t>ABCA11P</t></si><si><t>MRPL45P2</t></si><si><t>LINC00319</t></si><si><t>AGAP4</t></si><si><t>CDKN2D</t></si><si><t>HNMT</t></si><si><t>VIM</t></si><si><t>HSP90AB1</t></si><si><t>PES1</t></si><si><t>TP53</t></si><si><t>PTP4A2</t></si><si><t>GNL3L</t></si><si><t>NOB1</t></si><si><t>MAF1</t></si><si><t>FAM203A</t></si><si><t>MED10</t></si><si><t>DNTTIP2</t></si><si><t>LOC102724428</t></si><si><t>PPP2R5A</t></si><si><t>SYPL1</t></si><si><t>RPS6KA3</t></si><si><t>GSTM4</t></si><si><t>PAWR</t></si><si><t>CYSTM1</t></si><si><t>ZFAND2A</t></si><si><t>TERF2IP</t></si><si><t>CHRAC1</t></si><si><t>CRIP2</t></si><si><t>L3MBTL2</t></si><si><t>VAMP8</t></si><si><t>GTPBP2</t></si><si><t>SOX12</t></si><si><t>POLR3H</t></si><si><t>MOSPD1</t></si><si><t>CDK5</t></si><si><t>NUMB</t></si><si><t>SERF1B</t></si><si><t>ANXA8</t></si><si><t>BRIP1</t></si><si><t>CHMP4C</t></si><si><t>PPP1R13L</t></si><si><t>HSF2</t></si><si><t>NR2C2</t></si><si><t>CAMKK1</t></si><si><t>FAAH2</t></si><si><t>MTMR9</t></si><si><t>C14orf142</t></si><si><t>ELF3</t></si><si><t>HIST2H2AA3</t></si><si><t>MEIS1</t></si><si><t>C7orf43</t></si><si><t>PTPN3</t></si><si><t>S1PR2</t></si><si><t>ZNF780B</t></si><si><t>FAM214A</t></si><si><t>PTGER4</t></si><si><t>EPS8</t></si><si><t>ZFP82</t></si><si><t>DUSP5</t></si><si><t>RHPN1</t></si><si><t>NIFK-AS1</t></si><si><t>ZNF527</t></si><si><t>LOC102724524</t></si><si><t>STOML1</t></si><si><t>LOC101926918</t></si><si><t>SYT17</t></si><si><t>C11orf71</t></si><si><t>PLEKHM1P</t></si><si><t>VPS9D1</t></si><si><t>LOC101927578</t></si><si><t>ZNF350</t></si><si><t>APOLD1</t></si><si><t>VIM-AS1</t></si><si><t>HIST1H3G</t></si><si><t>NSUN2</t></si><si><t>CCT5</t></si><si><t>CTNNA1</t></si><si><t>CLIC1</t></si><si><t>SLC16A1</t></si><si><t>ZYX</t></si><si><t>CCNB1</t></si><si><t>PMP22</t></si><si><t>EXOSC4</t></si><si><t>MST4</t></si><si><t>NRD1</t></si><si><t>ELOVL1</t></si><si><t>MAGT1</t></si><si><t>C20orf24</t></si><si><t>TPGS2</t></si><si><t>PSMA5</t></si><si><t>SERINC1</t></si><si><t>ACSL4</t></si><si><t>GOLGA3</t></si><si><t>SORBS2</t></si><si><t>GPX8</t></si><si><t>AXL</t></si><si><t>DCAKD</t></si><si><t>PDRG1</t></si><si><t>LRRC16A</t></si><si><t>DNAJC6</t></si><si><t>PHACTR4</t></si><si><t>SMARCD3</t></si><si><t>H1FX</t></si><si><t>PPM1B</t></si><si><t>ZC3H3</t></si><si><t>PMS1</t></si><si><t>NMI</t></si><si><t>ACOX1</t></si><si><t>PMS2P1</t></si><si><t>TRIM7</t></si><si><t>ZNF621</t></si><si><t>TET2</t></si><si><t>PFKFB2</t></si><si><t>ATAD2B</t></si><si><t>PRPF18</t></si><si><t>RAB8B</t></si><si><t>TMEM37</t></si><si><t>ARSG</t></si><si><t>RGL2</t></si><si><t>MME</t></si><si><t>DUSP9</t></si><si><t>ARHGAP27</t></si><si><t>ILF3-AS1</t></si><si><t>DCUN1D3</t></si><si><t>PTPRM</t></si><si><t>MST1R</t></si><si><t>BDNF</t></si><si><t>WASH2P</t></si><si><t>PLEKHM3</t></si><si><t>RP11-384K6.6</t></si><si><t>ZNF784</t></si><si><t>RNF144B</t></si><si><t>RPS6KL1</t></si><si><t>UBOX5</t></si><si><t>C7orf55-LUC7L2</t></si><si><t>CCDC24</t></si><si><t>GAPDH</t></si><si><t>BRIX1</t></si><si><t>PON2</t></si><si><t>LDHA</t></si><si><t>HIST2H2AB</t></si><si><t>EIF4A3</t></si><si><t>HIST1H4K</t></si><si><t>SSR1</t></si><si><t>SLC1A3</t></si><si><t>ARHGAP11A</t></si><si><t>TEAD1</t></si><si><t>GCLM</t></si><si><t>CDK12</t></si><si><t>CAPG</t></si><si><t>RHOQ</t></si><si><t>MCU</t></si><si><t>UTP20</t></si><si><t>VRK2</t></si><si><t>TOB2</t></si><si><t>MPV17</t></si><si><t>SOWAHC</t></si><si><t>EPAS1</t></si><si><t>MPV17L2</t></si><si><t>JUNB</t></si><si><t>LRP11</t></si><si><t>MID1</t></si><si><t>LYPLA2</t></si><si><t>SNHG17</t></si><si><t>VGLL4</t></si><si><t>TUFT1</t></si><si><t>PKP2</t></si><si><t>FAM105A</t></si><si><t>PPP3CB</t></si><si><t>SH3BP5</t></si><si><t>HEATR6</t></si><si><t>SPATA5L1</t></si><si><t>UNC93B1</t></si><si><t>FARS2</t></si><si><t>NFYA</t></si><si><t>GPR89B</t></si><si><t>LRFN4</t></si><si><t>LOC101928451</t></si><si><t>DNA2</t></si><si><t>NUAK2</t></si><si><t>PTPN21</t></si><si><t>KCNC4</t></si><si><t>CLSTN3</t></si><si><t>NOG</t></si><si><t>GATA6</t></si><si><t>GABRA3</t></si><si><t>P4HTM</t></si><si><t>LOC100129550</t></si><si><t>XKR8</t></si><si><t>LOC153684</t></si><si><t>PDCD6</t></si><si><t>SLMO2</t></si><si><t>MRPS18B</t></si><si><t>LY6E</t></si><si><t>PDE2A</t></si><si><t>NUP98</t></si><si><t>PTPLB</t></si><si><t>NPTN</t></si><si><t>ZBED1</t></si><si><t>ANXA11</t></si><si><t>PIH1D1</t></si><si><t>ADRM1</t></si><si><t>BAG1</t></si><si><t>TRIM16</t></si><si><t>RALA</t></si><si><t>CHPT1</t></si><si><t>LUM</t></si><si><t>TPRA1</t></si><si><t>DDX50</t></si><si><t>ZNHIT6</t></si><si><t>PCF11</t></si><si><t>TNFAIP8</t></si><si><t>ADAM17</t></si><si><t>ERCC1</t></si><si><t>OAF</t></si><si><t>CXorf38</t></si><si><t>RFX7</t></si><si><t>CAP2</t></si><si><t>RNFT1</t></si><si><t>FAM178A</t></si><si><t>STC2</t></si><si><t>ZADH2</t></si><si><t>NOTCH2NL</t></si><si><t>PYCRL</t></si><si><t>CCDC22</t></si><si><t>CCDC104</t></si><si><t>MAPK11</t></si><si><t>ZNF107</t></si><si><t>SPSB1</t></si><si><t>TIRAP</t></si><si><t>LGALSL</t></si><si><t>SLC26A2</t></si><si><t>SETD9</t></si><si><t>WDR19</t></si><si><t>HIVEP2</t></si><si><t>RASGEF1A</t></si><si><t>PLEKHG5</t></si><si><t>CLN8</t></si><si><t>FLJ10038</t></si><si><t>IQCK</t></si><si><t>HRK</t></si><si><t>RP11-307C12.11</t></si><si><t>ERN1</t></si><si><t>PABPC4L</t></si><si><t>ZFYVE28</t></si><si><t>KIF27</t></si><si><t>ACTG1</t></si><si><t>SLC7A5</t></si><si><t>HIST1H2AH</t></si><si><t>SERBP1</t></si><si><t>FLNA</t></si><si><t>PQBP1</t></si><si><t>BAG2</t></si><si><t>NAA50</t></si><si><t>DPP9</t></si><si><t>PNP</t></si><si><t>RASIP1</t></si><si><t>NTMT1</t></si><si><t>B4GALT5</t></si><si><t>RRP1</t></si><si><t>GMDS</t></si><si><t>GRPEL1</t></si><si><t>CD3EAP</t></si><si><t>DNAJC21</t></si><si><t>SIK1</t></si><si><t>EFCAB14</t></si><si><t>DIAPH3</t></si><si><t>ZNRD1</t></si><si><t>VEZF1</t></si><si><t>FAM83A</t></si><si><t>STXBP2</t></si><si><t>OCRL</t></si><si><t>EHD2</t></si><si><t>UBE3B</t></si><si><t>CD70</t></si><si><t>MADD</t></si><si><t>ECE2</t></si><si><t>HBP1</t></si><si><t>TMEM179B</t></si><si><t>RHOD</t></si><si><t>GEN1</t></si><si><t>ARHGEF18</t></si><si><t>ABCA2</t></si><si><t>TMEM5</t></si><si><t>ZNF286A</t></si><si><t>DOHH</t></si><si><t>FCHSD2</t></si><si><t>VPS16</t></si><si><t>BCORL1</t></si><si><t>IRX5</t></si><si><t>CUL7</t></si><si><t>DDX51</t></si><si><t>PRDM1</t></si><si><t>SCRN2</t></si><si><t>RELL1</t></si><si><t>TMEM107</t></si><si><t>SESTD1</t></si><si><t>DYNC2LI1</t></si><si><t>NXPE3</t></si><si><t>PPARGC1B</t></si><si><t>ZKSCAN2</t></si><si><t>SNHG12</t></si><si><t>C19orf40</t></si><si><t>ZBTB46</t></si><si><t>ZNF764</t></si><si><t>RPS6KA5</t></si><si><t>SUGT1P1</t></si><si><t>PRKAG2-AS1</t></si><si><t>IL15</t></si><si><t>P2RX4</t></si><si><t>EBP</t></si><si><t>KYNU</t></si><si><t>SLC25A3</t></si><si><t>NOP58</t></si><si><t>POLE3</t></si><si><t>NDC1</t></si><si><t>ANXA5</t></si><si><t>NANS</t></si><si><t>HIST2H3D</t></si><si><t>RPL26L1</t></si><si><t>OSMR</t></si><si><t>ANXA3</t></si><si><t>HERC4</t></si><si><t>AATF</t></si><si><t>CDK5RAP3</t></si><si><t>PIEZO1</t></si><si><t>MAP7</t></si><si><t>COL4A2</t></si><si><t>NFIA</t></si><si><t>IP6K2</t></si><si><t>SECISBP2</t></si><si><t>CYB5D1</t></si><si><t>NEDD4</t></si><si><t>MAGEB2</t></si><si><t>RDH10</t></si><si><t>MTFR1L</t></si><si><t>ATAD3B</t></si><si><t>DHRSX</t></si><si><t>SLC35B3</t></si><si><t>NEURL1</t></si><si><t>APPL2</t></si><si><t>ORMDL3</t></si><si><t>LDLRAP1</t></si><si><t>TTC31</t></si><si><t>GRAMD3</t></si><si><t>CHST11</t></si><si><t>CHMP6</t></si><si><t>CHIC2</t></si><si><t>ZBTB34</t></si><si><t>C11orf95</t></si><si><t>FAM200A</t></si><si><t>WDFY3</t></si><si><t>LOC101928485</t></si><si><t>ENO3</t></si><si><t>PHLDA1</t></si><si><t>ACACB</t></si><si><t>MPP2</t></si><si><t>LRG1</t></si><si><t>TMEM175</t></si><si><t>ZNF250</t></si><si><t>TXNDC16</t></si><si><t>GBP1</t></si><si><t>RP11-242D8.1</t></si><si><t>LRFN3</t></si><si><t>GPR157</t></si><si><t>TGFB2</t></si><si><t>ZSCAN20</t></si><si><t>LOC101927054</t></si><si><t>NOS1AP</t></si><si><t>CHRND</t></si><si><t>SECTM1</t></si><si><t>TUBB4B</t></si><si><t>HIST1H3D</t></si><si><t>MAGEA6</t></si><si><t>PRSS23</t></si><si><t>ECT2</t></si><si><t>TOMM40</t></si><si><t>NOTCH2</t></si><si><t>PDHA1</t></si><si><t>CD46</t></si><si><t>PTP4A1</t></si><si><t>HIST1H2BG</t></si><si><t>SRD5A1</t></si><si><t>HSF1</t></si><si><t>FAM207A</t></si><si><t>MYL12A</t></si><si><t>GLRX2</t></si><si><t>IL20RB</t></si><si><t>BYSL</t></si><si><t>PIP4K2B</t></si><si><t>UNK</t></si><si><t>ANKRD13C</t></si><si><t>TRIM47</t></si><si><t>PHF14</t></si><si><t>SLC35A3</t></si><si><t>VPS26B</t></si><si><t>WRB</t></si><si><t>SIVA1</t></si><si><t>SUCO</t></si><si><t>MAP3K13</t></si><si><t>ADCY6</t></si><si><t>PALMD</t></si><si><t>P2RX5</t></si><si><t>IGF2BP2</t></si><si><t>LINC00162</t></si><si><t>GAN</t></si><si><t>KIAA0040</t></si><si><t>SGSM2</t></si><si><t>RNF212</t></si><si><t>DISP1</t></si><si><t>PLK1S1</t></si><si><t>ZNF74</t></si><si><t>CBY1</t></si><si><t>HIST2H2AA4</t></si><si><t>ZNF337</t></si><si><t>FAM160A1</t></si><si><t>PNKP</t></si><si><t>ENKD1</t></si><si><t>ATP7A</t></si><si><t>MPP1</t></si><si><t>PHF11</t></si><si><t>ARHGAP29</t></si><si><t>MYPOP</t></si><si><t>ASMTL-AS1</t></si><si><t>MSX1</t></si><si><t>XYLB</t></si><si><t>TMEM143</t></si><si><t>PARP10</t></si><si><t>PI4KAP2</t></si><si><t>USP49</t></si><si><t>TEF</t></si><si><t>STARD13</t></si><si><t>CCDC64</t></si><si><t>ARAP2</t></si><si><t>ALMS1-IT1</t></si><si><t>RANBP17</t></si><si><t>RBM43</t></si><si><t>FUT1</t></si><si><t>TFRC</t></si><si><t>PKM</t></si><si><t>TARS</t></si><si><t>EIF1AX</t></si><si><t>HSPA8</t></si><si><t>ID3</t></si><si><t>CUL4A</t></si><si><t>DHCR24</t></si><si><t>TIMP2</t></si><si><t>BCOR</t></si><si><t>PAK1IP1</t></si><si><t>RHOC</t></si><si><t>KIAA0947</t></si><si><t>GLTSCR2</t></si><si><t>IVNS1ABP</t></si><si><t>HIST1H2AG</t></si><si><t>FLNB</t></si><si><t>TRIM26</t></si><si><t>CDCA8</t></si><si><t>TMOD3</t></si><si><t>LGR4</t></si><si><t>SLC30A7</t></si><si><t>SPAG9</t></si><si><t>CLUH</t></si><si><t>NEK7</t></si><si><t>FAM105B</t></si><si><t>CFD</t></si><si><t>EFNA1</t></si><si><t>PDLIM5</t></si><si><t>TP53BP1</t></si><si><t>MAL2</t></si><si><t>DHX29</t></si><si><t>RNF6</t></si><si><t>TRIM37</t></si><si><t>TNFSF9</t></si><si><t>CABLES1</t></si><si><t>VASP</t></si><si><t>TRIM41</t></si><si><t>EPS8L2</t></si><si><t>PPP1R3C</t></si><si><t>ZBTB5</t></si><si><t>HYI</t></si><si><t>LOC101929479</t></si><si><t>TRIM21</t></si><si><t>TPRN</t></si><si><t>DCLRE1A</t></si><si><t>TBC1D1</t></si><si><t>CITED4</t></si><si><t>HOXA10</t></si><si><t>TEX15</t></si><si><t>WDR47</t></si><si><t>CENPC</t></si><si><t>MAST3</t></si><si><t>USP31</t></si><si><t>WBP1L</t></si><si><t>SIX4</t></si><si><t>TMEM184A</t></si><si><t>KIAA1109</t></si><si><t>BCL2L12</t></si><si><t>DDX60L</t></si><si><t>TINCR</t></si><si><t>EXPH5</t></si><si><t>CRTC1</t></si><si><t>ZNF215</t></si><si><t>TMEM44</t></si><si><t>ZXDA</t></si><si><t>CMTM1</t></si><si><t>FOXL2</t></si><si><t>IFIT2</t></si><si><t>FAM110A</t></si><si><t>ZNF419</t></si><si><t>ARNTL2</t></si><si><t>FAM86B1</t></si><si><t>DUSP10</t></si><si><t>STARD8</t></si><si><t>LOC101927772</t></si><si><t>LOC102724455</t></si><si><t>ZNF446</t></si><si><t>TMEM238</t></si><si><t>LOC102723622</t></si><si><t>CNTF</t></si><si><t>ZNF555</t></si><si><t>SERPINB6</t></si><si><t>SLC38A1</t></si><si><t>CAST</t></si><si><t>POLR2L</t></si><si><t>WDR3</t></si><si><t>FYN</t></si><si><t>SNRPA1</t></si><si><t>KIF2C</t></si><si><t>NOMO1</t></si><si><t>PRPF4</t></si><si><t>PHF10</t></si><si><t>POLA1</t></si><si><t>NDUFS6</t></si><si><t>RHOG</t></si><si><t>TTC3</t></si><si><t>ELK1</t></si><si><t>CPSF3</t></si><si><t>SLC30A9</t></si><si><t>BOP1</t></si><si><t>GRWD1</t></si><si><t>TOP1MT</t></si><si><t>SMARCAD1</t></si><si><t>DONSON</t></si><si><t>ATG9A</t></si><si><t>LEPROTL1</t></si><si><t>DYNLL2</t></si><si><t>SLC35A2</t></si><si><t>PRKRA</t></si><si><t>NSDHL</t></si><si><t>BOLA2</t></si><si><t>SLK</t></si><si><t>CHCHD7</t></si><si><t>IL6ST</t></si><si><t>PI4KA</t></si><si><t>ZNF3</t></si><si><t>YEATS2</t></si><si><t>TMEM181</t></si><si><t>DLGAP4</t></si><si><t>STAU2</t></si><si><t>SLC19A1</t></si><si><t>KLHL7</t></si><si><t>PDE8B</t></si><si><t>MXI1</t></si><si><t>RIOK2</t></si><si><t>RAP1GDS1</t></si><si><t>CCDC71</t></si><si><t>LIMK1</t></si><si><t>SERTAD4</t></si><si><t>MARK1</t></si><si><t>CCDC53</t></si><si><t>LINC00467</t></si><si><t>PGP</t></si><si><t>ZNF84</t></si><si><t>LINC00958</t></si><si><t>NOTCH1</t></si><si><t>PANK1</t></si><si><t>TRAF5</t></si><si><t>ZNF16</t></si><si><t>RNF146</t></si><si><t>CARD10</t></si><si><t>ALS2</t></si><si><t>RILPL1</t></si><si><t>FAM69A</t></si><si><t>ZNF670</t></si><si><t>ZNF324</t></si><si><t>HOXD9</t></si><si><t>CACFD1</t></si><si><t>ZNF860</t></si><si><t>SLC27A3</t></si><si><t>PI3</t></si><si><t>EBLN2</t></si><si><t>AMZ2P1</t></si><si><t>C17orf97</t></si><si><t>NPM1</t></si><si><t>EIF3L</t></si><si><t>ETF1</t></si><si><t>TRIP13</t></si><si><t>SRSF6</t></si><si><t>EIF3J</t></si><si><t>PHF5A</t></si><si><t>ABCD3</t></si><si><t>MCAM</t></si><si><t>DEPDC1</t></si><si><t>IMPAD1</t></si><si><t>CREB3L2</t></si><si><t>TADA3</t></si><si><t>NDUFA5</t></si><si><t>IFITM1</t></si><si><t>POGZ</t></si><si><t>SPDL1</t></si><si><t>DYNLT3</t></si><si><t>NIPBL</t></si><si><t>SCML1</t></si><si><t>POLR3D</t></si><si><t>SIX2</t></si><si><t>PDXP</t></si><si><t>TRMT1</t></si><si><t>SRGAP2C</t></si><si><t>PYROXD1</t></si><si><t>HSD17B11</t></si><si><t>RPAP2</t></si><si><t>NAPRT1</t></si><si><t>RNF44</t></si><si><t>ARHGAP23</t></si><si><t>UTP15</t></si><si><t>CCNYL1</t></si><si><t>RNMTL1</t></si><si><t>PIGA</t></si><si><t>TRAK2</t></si><si><t>SLC35D1</t></si><si><t>HDHD3</t></si><si><t>ZNF680</t></si><si><t>RXRA</t></si><si><t>HTRA1</t></si><si><t>MBNL3</t></si><si><t>SMAD6</t></si><si><t>RHPN2</t></si><si><t>SMTN</t></si><si><t>HEATR5B</t></si><si><t>PLXNA1</t></si><si><t>NPEPL1</t></si><si><t>CCDC82</t></si><si><t>CXorf40A</t></si><si><t>PDE4A</t></si><si><t>DDX28</t></si><si><t>XPC</t></si><si><t>FAM172A</t></si><si><t>SH3BP2</t></si><si><t>CRYBB2P1</t></si><si><t>ZNF707</t></si><si><t>NPRL2</t></si><si><t>CCNL2</t></si><si><t>CPM</t></si><si><t>COL6A2</t></si><si><t>ARHGEF35</t></si><si><t>NEK1</t></si><si><t>PKD1P1</t></si><si><t>TRPT1</t></si><si><t>MIB2</t></si><si><t>ZNF594</t></si><si><t>SMIM14</t></si><si><t>XK</t></si><si><t>LOC645638</t></si><si><t>ZNF805</t></si><si><t>ACAD11</t></si><si><t>EDN1</t></si><si><t>LOC100506302</t></si><si><t>SLC36A1</t></si><si><t>DUSP18</t></si><si><t>C6orf62</t></si><si><t>EBNA1BP2</t></si><si><t>DAZAP1</t></si><si><t>NCAPD2</t></si><si><t>PA2G4</t></si><si><t>CKAP4</t></si><si><t>ACOT9</t></si><si><t>KRT80</t></si><si><t>SYAP1</t></si><si><t>LAMB1</t></si><si><t>HTATIP2</t></si><si><t>NIP7</t></si><si><t>SERPINB1</t></si><si><t>TRIP12</t></si><si><t>GTF2B</t></si><si><t>TAX1BP3</t></si><si><t>RBM42</t></si><si><t>CGGBP1</t></si><si><t>ARHGEF7</t></si><si><t>ABCG2</t></si><si><t>FAM3A</t></si><si><t>KLHDC4</t></si><si><t>PYGO2</t></si><si><t>RERE</t></si><si><t>CDA</t></si><si><t>MTMR12</t></si><si><t>SLC25A17</t></si><si><t>RMDN3</t></si><si><t>LRRC61</t></si><si><t>PP7080</t></si><si><t>SEMA3B</t></si><si><t>PLIN2</t></si><si><t>BORA</t></si><si><t>EPN2</t></si><si><t>ZNF280D</t></si><si><t>TESC</t></si><si><t>CIPC</t></si><si><t>IMMP1L</t></si><si><t>ZBTB6</t></si><si><t>CYB5R4</t></si><si><t>NUTM2A-AS1</t></si><si><t>OGFOD3</t></si><si><t>CHAC1</t></si><si><t>FAM188A</t></si><si><t>TRIM56</t></si><si><t>LINC00707</t></si><si><t>MTHFS</t></si><si><t>PCOLCE2</t></si><si><t>SNX10</t></si><si><t>TOMM40L</t></si><si><t>SUPT3H</t></si><si><t>NOV</t></si><si><t>COQ10A</t></si><si><t>ZNF865</t></si><si><t>ARHGAP28</t></si><si><t>MAST4</t></si><si><t>SLX4IP</t></si><si><t>ARHGAP11B</t></si><si><t>XRRA1</t></si><si><t>NSUN6</t></si><si><t>CDK11A</t></si><si><t>FHDC1</t></si><si><t>ANKRD33B</t></si><si><t>CLUHP3</t></si><si><t>DHFRL1</t></si><si><t>PCSK1</t></si><si><t>LOC102724235</t></si><si><t>BSG</t></si><si><t>PGK1</t></si><si><t>TKT</t></si><si><t>USP1</t></si><si><t>TIMM17A</t></si><si><t>NACC1</t></si><si><t>IQGAP1</t></si><si><t>KIF1C</t></si><si><t>ST13</t></si><si><t>COL12A1</t></si><si><t>ANKLE2</t></si><si><t>UBE2E1</t></si><si><t>UHMK1</t></si><si><t>SRPRB</t></si><si><t>RABL6</t></si><si><t>LARP4</t></si><si><t>WWC1</t></si><si><t>NUP37</t></si><si><t>LRRC58</t></si><si><t>CEPT1</t></si><si><t>MTMR4</t></si><si><t>PRMT3</t></si><si><t>ATP2B1</t></si><si><t>TNS3</t></si><si><t>RRAS2</t></si><si><t>PXDC1</t></si><si><t>PYGL</t></si><si><t>FMR1</t></si><si><t>THOP1</t></si><si><t>FAM46A</t></si><si><t>SGCE</t></si><si><t>AVL9</t></si><si><t>FOXO3</t></si><si><t>ATF2</t></si><si><t>RNH1</t></si><si><t>FOXP4</t></si><si><t>PLA2G16</t></si><si><t>CPNE8</t></si><si><t>CYB5R1</t></si><si><t>MKL1</t></si><si><t>BNIP3L</t></si><si><t>GAS2L1</t></si><si><t>SLC25A43</t></si><si><t>HEG1</t></si><si><t>SMC6</t></si><si><t>RAB3IL1</t></si><si><t>OSBPL5</t></si><si><t>SLC25A40</t></si><si><t>SYNE2</t></si><si><t>USP4</t></si><si><t>USP42</t></si><si><t>PUSL1</t></si><si><t>ZNF239</t></si><si><t>ADCK2</t></si><si><t>SPATA20</t></si><si><t>TMTC1</t></si><si><t>TARBP2</t></si><si><t>SLC18B1</t></si><si><t>VPS51</t></si><si><t>TMEM38B</t></si><si><t>CENPJ</t></si><si><t>MAN1A1</t></si><si><t>CREM</t></si><si><t>ZNF778</t></si><si><t>ELP4</t></si><si><t>AMACR</t></si><si><t>PRTFDC1</t></si><si><t>ARHGEF39</t></si><si><t>TFPT</t></si><si><t>RASSF7</t></si><si><t>GRIN2D</t></si><si><t>TFEB</t></si><si><t>FGD4</t></si><si><t>GLT8D2</t></si><si><t>CDON</t></si><si><t>ZNF221</t></si><si><t>SIX1</t></si><si><t>PRSS16</t></si><si><t>MAP3K9</t></si><si><t>DOPEY2</t></si><si><t>LOC100506603</t></si><si><t>GUSBP11</t></si><si><t>TJP3</t></si><si><t>EPM2A</t></si><si><t>TTN-AS1</t></si><si><t>CLYBL</t></si><si><t>MSH5-SAPCD1</t></si><si><t>NFYC-AS1</t></si><si><t>RBBP7</t></si><si><t>DNAJA1</t></si><si><t>PTBP1</t></si><si><t>CKS2</t></si><si><t>DAP</t></si><si><t>RRP1B</t></si><si><t>WDR77</t></si><si><t>DRG1</t></si><si><t>NIPA2</t></si><si><t>ALDH3A2</t></si><si><t>FOXC1</t></si><si><t>ADD1</t></si><si><t>COA7</t></si><si><t>STRN4</t></si><si><t>REXO2</t></si><si><t>CAV2</t></si><si><t>TIPARP</t></si><si><t>AP3B1</t></si><si><t>TYW3</t></si><si><t>ALDH3B1</t></si><si><t>TSKU</t></si><si><t>METRNL</t></si><si><t>METTL16</t></si><si><t>EXOSC6</t></si><si><t>RASSF8</t></si><si><t>DCAF16</t></si><si><t>SDC2</t></si><si><t>FADS3</t></si><si><t>ANKIB1</t></si><si><t>MFSD5</t></si><si><t>R3HDM2</t></si><si><t>OIP5</t></si><si><t>FANCB</t></si><si><t>GJA1</t></si><si><t>RIN1</t></si><si><t>PRR3</t></si><si><t>MCAT</t></si><si><t>PCDH7</t></si><si><t>RCE1</t></si><si><t>TMED8</t></si><si><t>IFT52</t></si><si><t>SLC12A6</t></si><si><t>FAM195A</t></si><si><t>MATK</t></si><si><t>MVD</t></si><si><t>MTMR6</t></si><si><t>SMCO4</t></si><si><t>TMEM120A</t></si><si><t>SVIP</t></si><si><t>LYRM1</t></si><si><t>MCC</t></si><si><t>HRCT1</t></si><si><t>RFFL</t></si><si><t>USP54</t></si><si><t>NPDC1</t></si><si><t>EPB41L4A</t></si><si><t>LOC646719</t></si><si><t>COL4A5</t></si><si><t>GOLGA2P7</t></si><si><t>ARHGEF28</t></si><si><t>IFT74</t></si><si><t>ABCB8</t></si><si><t>GPR37</t></si><si><t>FOXA1</t></si><si><t>DAAM1</t></si><si><t>TMEM254</t></si><si><t>SMOX</t></si><si><t>ATP9B</t></si><si><t>ENOX1</t></si><si><t>PANX2</t></si><si><t>IFT172</t></si><si><t>LOC100996497</t></si><si><t>CEP128</t></si><si><t>LOC730268</t></si><si><t>NAPEPLD</t></si><si><t>FCHSD1</t></si><si><t>RUNX2</t></si><si><t>SLC22A23</t></si><si><t>AC012309.5</t></si><si><t>COL15A1</t></si><si><t>IFITM3</t></si><si><t>HIST1H1C</t></si><si><t>CCT4</t></si><si><t>XRCC6</t></si><si><t>RPL8</t></si><si><t>PRDX1</t></si><si><t>SLC1A5</t></si><si><t>DYNC1H1</t></si><si><t>HSPH1</t></si><si><t>CCNG1</t></si><si><t>TIMM10</t></si><si><t>CMSS1</t></si><si><t>RAP1B</t></si><si><t>TSG101</t></si><si><t>CSAG1</t></si><si><t>TPD52L1</t></si><si><t>FGD5-AS1</t></si><si><t>TRIM25</t></si><si><t>TTC1</t></si><si><t>OGFRL1</t></si><si><t>IRS2</t></si><si><t>SUPT20H</t></si><si><t>ORC1</t></si><si><t>KIAA1549</t></si><si><t>NFS1</t></si><si><t>FOLR1</t></si><si><t>IFI16</t></si><si><t>XPNPEP1</t></si><si><t>SH3PXD2A</t></si><si><t>DDX39A</t></si><si><t>VAV2</t></si><si><t>UNC50</t></si><si><t>BCHE</t></si><si><t>CHD2</t></si><si><t>UBR7</t></si><si><t>CCSAP</t></si><si><t>SNX17</t></si><si><t>GAS1</t></si><si><t>TSSC1</t></si><si><t>NUPR1</t></si><si><t>YAE1D1</t></si><si><t>TSPAN4</t></si><si><t>PPP2R3C</t></si><si><t>KCTD9</t></si><si><t>LNPEP</t></si><si><t>RAD54L2</t></si><si><t>NBAS</t></si><si><t>TCTN1</t></si><si><t>POC5</t></si><si><t>LOC595101</t></si><si><t>ZNF219</t></si><si><t>RSAD1</t></si><si><t>UBE2D1</t></si><si><t>NKIRAS1</t></si><si><t>RNASEH1-AS1</t></si><si><t>ITPR2</t></si><si><t>MAPK7</t></si><si><t>C18orf8</t></si><si><t>SS18L1</t></si><si><t>LOX</t></si><si><t>TBX1</t></si><si><t>MBLAC2</t></si><si><t>MICAL2</t></si><si><t>SIX5</t></si><si><t>ANKRD36</t></si><si><t>LCOR</t></si><si><t>B4GALNT4</t></si><si><t>CHRNA9</t></si><si><t>PAFAH2</t></si><si><t>ZNF485</t></si><si><t>LOC100506282</t></si><si><t>LOC101927187</t></si><si><t>ATXN3</t></si><si><t>LENG9</t></si><si><t>ST14</t></si><si><t>LOC81691</t></si><si><t>LOC101926980</t></si><si><t>RP5-1180C10.2</t></si><si><t>KIAA1377</t></si><si><t>RAN</t></si><si><t>ENO1</t></si><si><t>LARP1</t></si><si><t>PTGES3</t></si><si><t>DDX3X</t></si><si><t>MGST1</t></si><si><t>NOL7</t></si><si><t>BRD2</t></si><si><t>OXCT1</t></si><si><t>CD164</t></si><si><t>TPD52L2</t></si><si><t>PSMC3</t></si><si><t>ABCF1</t></si><si><t>CMBL</t></si><si><t>BUB1</t></si><si><t>WLS</t></si><si><t>HIST1H2BC</t></si><si><t>MTA1</t></si><si><t>WSB2</t></si><si><t>TDP2</t></si><si><t>AQP3</t></si><si><t>SLC25A32</t></si><si><t>SSFA2</t></si><si><t>SOHLH2</t></si><si><t>ESYT2</t></si><si><t>PRPF3</t></si><si><t>RBMS1</t></si><si><t>DCAF6</t></si><si><t>MRPL16</t></si><si><t>NCS1</t></si><si><t>EP300</t></si><si><t>HEBP1</t></si><si><t>BMP2</t></si><si><t>ABT1</t></si><si><t>MPHOSPH10</t></si><si><t>PACSIN2</t></si><si><t>YOD1</t></si><si><t>TIMM22</t></si><si><t>POLR1C</t></si><si><t>DUSP1</t></si><si><t>ARID1B</t></si><si><t>ZNF195</t></si><si><t>COMMD5</t></si><si><t>SBDSP1</t></si><si><t>FOXJ2</t></si><si><t>PCGF3</t></si><si><t>SWAP70</t></si><si><t>SOS1</t></si><si><t>NOP16</t></si><si><t>SWI5</t></si><si><t>UPF3B</t></si><si><t>LYAR</t></si><si><t>POLR3G</t></si><si><t>SNHG7</t></si><si><t>EPC1</t></si><si><t>LOXL2</t></si><si><t>LZIC</t></si><si><t>FAM220A</t></si><si><t>PHLDB1</t></si><si><t>LRWD1</t></si><si><t>MOB3B</t></si><si><t>FAM126A</t></si><si><t>TAMM41</t></si><si><t>ACSS2</t></si><si><t>SLFN5</t></si><si><t>ENDOD1</t></si><si><t>GALNT10</t></si><si><t>KIAA0895</t></si><si><t>NEDD4L</t></si><si><t>SNRK</t></si><si><t>ULK3</t></si><si><t>RPL13AP5</t></si><si><t>PDIK1L</t></si><si><t>TMEM170B</t></si><si><t>SCARNA16</t></si><si><t>NAB2</t></si><si><t>PEAK1</t></si><si><t>SLC25A12</t></si><si><t>TIGD1</t></si><si><t>HOXC9</t></si><si><t>ZNF331</t></si><si><t>KIFC2</t></si><si><t>OTX1</t></si><si><t>KPNA5</t></si><si><t>A4GALT</t></si><si><t>TMEM185A</t></si><si><t>DEPDC5</t></si><si><t>ATP8B3</t></si><si><t>PLA2G15</t></si><si><t>TMEM110</t></si><si><t>TRAF6</t></si><si><t>WASH3P</t></si><si><t>TK2</t></si><si><t>PITPNM3</t></si><si><t>MAPKBP1</t></si><si><t>CCDC174</t></si><si><t>SCAPER</t></si><si><t>PXK</t></si><si><t>C7orf55</t></si><si><t>TRIM34</t></si><si><t>ARHGAP26</t></si><si><t>SBF2-AS1</t></si><si><t>EIF2S2</t></si><si><t>AK2</t></si><si><t>CACYBP</t></si><si><t>FTSJ1</t></si><si><t>WDR43</t></si><si><t>LBR</t></si><si><t>PSMG1</t></si><si><t>MRPL40</t></si><si><t>FAM83D</t></si><si><t>ATP5D</t></si><si><t>HP1BP3</t></si><si><t>GMNN</t></si><si><t>INTS10</t></si><si><t>GLUL</t></si><si><t>RFK</t></si><si><t>WHSC1</t></si><si><t>PTEN</t></si><si><t>TRIP10</t></si><si><t>PBX1</t></si><si><t>SNRPB2</t></si><si><t>DYNC1I2</t></si><si><t>NUDT19</t></si><si><t>KIF23</t></si><si><t>PRSS21</t></si><si><t>EMC8</t></si><si><t>SNRNP25</t></si><si><t>TMED5</t></si><si><t>TSR2</t></si><si><t>RPP40</t></si><si><t>CDCA2</t></si><si><t>GTF2IP1</t></si><si><t>VPS45</t></si><si><t>C11orf84</t></si><si><t>TMEM70</t></si><si><t>RNF149</t></si><si><t>CLASP1</t></si><si><t>ARHGAP21</t></si><si><t>MRI1</t></si><si><t>GPD2</t></si><si><t>AHR</t></si><si><t>DNAJC3</t></si><si><t>AIP</t></si><si><t>RNF41</t></si><si><t>MCM10</t></si><si><t>DUSP14</t></si><si><t>C19orf33</t></si><si><t>FNDC3B</t></si><si><t>FAM73A</t></si><si><t>AKAP8</t></si><si><t>CDKN1C</t></si><si><t>GNA12</t></si><si><t>TMEM126A</t></si><si><t>KLHL42</t></si><si><t>TWF2</t></si><si><t>TANC1</t></si><si><t>CETN3</t></si><si><t>SGMS1</t></si><si><t>MAPK3</t></si><si><t>RPAIN</t></si><si><t>STX2</t></si><si><t>CTAGE5</t></si><si><t>RBM15B</t></si><si><t>CHID1</t></si><si><t>HSPB7</t></si><si><t>CIC</t></si><si><t>FAM89B</t></si><si><t>RPUSD2</t></si><si><t>E2F6</t></si><si><t>C19orf25</t></si><si><t>TIGD5</t></si><si><t>PDE10A</t></si><si><t>SNRNP35</t></si><si><t>HERC1</t></si><si><t>TUSC2</t></si><si><t>HR</t></si><si><t>ARHGAP18</t></si><si><t>WBP5</t></si><si><t>ALG14</t></si><si><t>HSCB</t></si><si><t>VTI1A</t></si><si><t>FBXW7</t></si><si><t>MOB2</t></si><si><t>FLJ31306</t></si><si><t>BCL6</t></si><si><t>MARVELD2</t></si><si><t>ZSCAN21</t></si><si><t>ST6GAL1</t></si><si><t>RFNG</t></si><si><t>ETS1</t></si><si><t>SLC35G1</t></si><si><t>HECTD2</t></si><si><t>SLC39A13</t></si><si><t>PRR24</t></si><si><t>PEX12</t></si><si><t>LRRC14</t></si><si><t>NAGPA</t></si><si><t>NBPF12</t></si><si><t>ZNF329</t></si><si><t>TCIRG1</t></si><si><t>ARHGEF34P</t></si><si><t>ZNF573</t></si><si><t>LAMA3</t></si><si><t>IL6R</t></si><si><t>IBA57</t></si><si><t>DMRTA1</t></si><si><t>DBP</t></si><si><t>ARSJ</t></si><si><t>SULT1A1</t></si><si><t>MC1R</t></si><si><t>TRIM52-AS1</t></si><si><t>CCT3</t></si><si><t>HSPA9</t></si><si><t>EIF4G2</t></si><si><t>HPD</t></si><si><t>ID1</t></si><si><t>SURF4</t></si><si><t>STIP1</t></si><si><t>JUP</t></si><si><t>RAB8A</t></si><si><t>PPP2R5C</t></si><si><t>DGUOK</t></si><si><t>MSI2</t></si><si><t>KIF20A</t></si><si><t>SCAF11</t></si><si><t>SHISA5</t></si><si><t>PMM2</t></si><si><t>IPO11</t></si><si><t>GEMIN4</t></si><si><t>NDUFA8</t></si><si><t>C5orf51</t></si><si><t>UBL4A</t></si><si><t>PIEZO2</t></si><si><t>TWISTNB</t></si><si><t>AGBL5</t></si><si><t>ALG6</t></si><si><t>TMEM245</t></si><si><t>GYG1</t></si><si><t>BRMS1</t></si><si><t>CCDC14</t></si><si><t>GPKOW</t></si><si><t>ZBTB7A</t></si><si><t>C15orf39</t></si><si><t>ABCC2</t></si><si><t>ENOSF1</t></si><si><t>ESRP2</t></si><si><t>SHROOM3</t></si><si><t>CDR2L</t></si><si><t>CLIP1</t></si><si><t>MPHOSPH6</t></si><si><t>ATP11A</t></si><si><t>MGAT1</t></si><si><t>VPS39</t></si><si><t>KLHDC2</t></si><si><t>QDPR</t></si><si><t>EIF4G3</t></si><si><t>STK3</t></si><si><t>FAIM</t></si><si><t>GALNT6</t></si><si><t>SMAP2</t></si><si><t>EHBP1L1</t></si><si><t>NCKAP5L</t></si><si><t>PIK3C3</t></si><si><t>TAF1B</t></si><si><t>C2orf47</t></si><si><t>GPALPP1</t></si><si><t>CDC42EP2</t></si><si><t>DRAM1</t></si><si><t>IKBKG</t></si><si><t>NIN</t></si><si><t>DTX4</t></si><si><t>SNAI2</t></si><si><t>LOC102724135</t></si><si><t>UST</t></si><si><t>GK5</t></si><si><t>ASL</t></si><si><t>LRCH4</t></si><si><t>HHEX</t></si><si><t>ENG</t></si><si><t>SAMD8</t></si><si><t>TMEM251</t></si><si><t>LLGL2</t></si><si><t>C1RL</t></si><si><t>RWDD3</t></si><si><t>SHPRH</t></si><si><t>HOMER1</t></si><si><t>RTKN</t></si><si><t>FAM43A</t></si><si><t>WDYHV1</t></si><si><t>ELL</t></si><si><t>IRAK4</t></si><si><t>POLR3GL</t></si><si><t>POLR2E</t></si><si><t>LINC00094</t></si><si><t>POMT2</t></si><si><t>TUBGCP6</t></si><si><t>WDR7</t></si><si><t>ASB16-AS1</t></si><si><t>ZNF175</t></si><si><t>GANC</t></si><si><t>FAM76A</t></si><si><t>BCDIN3D</t></si><si><t>LOC101927759</t></si><si><t>PRPF19</t></si><si><t>SKP2</t></si><si><t>YARS</t></si><si><t>MRPS34</t></si><si><t>PPP2CA</t></si><si><t>CAPRIN1</t></si><si><t>PGD</t></si><si><t>ACTN1</t></si><si><t>MOB1A</t></si><si><t>TMEM97</t></si><si><t>DNAJA3</t></si><si><t>SYNCRIP</t></si><si><t>USP9X</t></si><si><t>CBFB</t></si><si><t>HIST1H4B</t></si><si><t>ZZZ3</t></si><si><t>TGIF1</t></si><si><t>TFE3</t></si><si><t>NNMT</t></si><si><t>PNPT1</t></si><si><t>YARS2</t></si><si><t>TOP2B</t></si><si><t>CLN6</t></si><si><t>WDR4</t></si><si><t>DIMT1</t></si><si><t>YES1</t></si><si><t>NFIB</t></si><si><t>TMX4</t></si><si><t>KDM5B</t></si><si><t>SSBP3</t></si><si><t>ATF1</t></si><si><t>HDHD1</t></si><si><t>OSER1</t></si><si><t>CEP72</t></si><si><t>TOE1</t></si><si><t>ADK</t></si><si><t>SPRED2</t></si><si><t>ASAH1</t></si><si><t>PRICKLE3</t></si><si><t>WHSC1L1</t></si><si><t>ZNF609</t></si><si><t>RNU11</t></si><si><t>RBMXL1</t></si><si><t>E2F1</t></si><si><t>MRFAP1L1</t></si><si><t>NLE1</t></si><si><t>REPS1</t></si><si><t>RYBP</t></si><si><t>VPS41</t></si><si><t>DTNBP1</t></si><si><t>NBPF15</t></si><si><t>PAPD5</t></si><si><t>SCAMP1</t></si><si><t>GABRE</t></si><si><t>C7orf26</t></si><si><t>MRPS12</t></si><si><t>DAK</t></si><si><t>JMJD1C</t></si><si><t>MLLT3</t></si><si><t>PLCB3</t></si><si><t>LRIF1</t></si><si><t>ZDHHC17</t></si><si><t>SLC22A5</t></si><si><t>SAR1B</t></si><si><t>DLGAP1-AS1</t></si><si><t>LAMTOR3</t></si><si><t>NAIF1</t></si><si><t>ZNF300</t></si><si><t>ZNF227</t></si><si><t>MED26</t></si><si><t>IQSEC2</t></si><si><t>SLC25A20</t></si><si><t>PDSS2</t></si><si><t>CCDC107</t></si><si><t>MAP4K2</t></si><si><t>CMC4</t></si><si><t>TNNT1</t></si><si><t>ZNF417</t></si><si><t>RP9P</t></si><si><t>LOC102723897</t></si><si><t>PASK</t></si><si><t>TBCK</t></si><si><t>TOR2A</t></si><si><t>MBP</t></si><si><t>TSPO</t></si><si><t>MNX1-AS1</t></si><si><t>LOC100506100</t></si><si><t>LOC100506714</t></si><si><t>STBD1</t></si><si><t>KLHL35</t></si><si><t>NSUN5P1</t></si><si><t>ZNF30</t></si><si><t>RABL2A</t></si><si><t>HIST1H2BL</t></si><si><t>TMBIM6</t></si><si><t>NUP155</t></si><si><t>CALM2</t></si><si><t>TOB1</t></si><si><t>NOC2L</t></si><si><t>FAM49B</t></si><si><t>DDAH1</t></si><si><t>HADHB</t></si><si><t>TPX2</t></si><si><t>VMA21</t></si><si><t>ADIPOR2</t></si><si><t>FUCA2</t></si><si><t>PGAM5</t></si><si><t>CYC1</t></si><si><t>ATAD1</t></si><si><t>HLA-E</t></si><si><t>RPRD1A</t></si><si><t>ROCK2</t></si><si><t>MANEAL</t></si><si><t>ANKRD32</t></si><si><t>SETD7</t></si><si><t>AMPD2</t></si><si><t>NOP14</t></si><si><t>ACTR1A</t></si><si><t>RAP2C</t></si><si><t>RRS1</t></si><si><t>MAGOHB</t></si><si><t>ZFP36L1</t></si><si><t>IKBIP</t></si><si><t>TRAF2</t></si><si><t>KIAA1522</t></si><si><t>CCZ1B</t></si><si><t>URGCP</t></si><si><t>SLCO4A1</t></si><si><t>FZD6</t></si><si><t>PDCD10</t></si><si><t>CCNB1IP1</t></si><si><t>PCM1</t></si><si><t>PPP1R12A</t></si><si><t>SLC9A3R2</t></si><si><t>RNF145</t></si><si><t>FLYWCH2</t></si><si><t>ZNF7</t></si><si><t>PSRC1</t></si><si><t>CLTB</t></si><si><t>PEPD</t></si><si><t>BRI3BP</t></si><si><t>FAM206A</t></si><si><t>C7orf73</t></si><si><t>CRELD2</t></si><si><t>BRCC3</t></si><si><t>OGFR</t></si><si><t>SPG20</t></si><si><t>CASP3</t></si><si><t>FAM127A</t></si><si><t>ITPK1</t></si><si><t>ROR2</t></si><si><t>RAB11FIP1</t></si><si><t>PRKD2</t></si><si><t>PARP12</t></si><si><t>CDK6</t></si><si><t>GRB10</t></si><si><t>FLYWCH1</t></si><si><t>GMCL1</t></si><si><t>L3HYPDH</t></si><si><t>SLC9A6</t></si><si><t>RDH14</t></si><si><t>LRRK1</t></si><si><t>SNHG10</t></si><si><t>B3GNT1</t></si><si><t>PITPNA-AS1</t></si><si><t>HOXC6</t></si><si><t>FKBP2</t></si><si><t>TRIQK</t></si><si><t>SYNJ2</t></si><si><t>SPIN4</t></si><si><t>EPB41L4B</t></si><si><t>CEP164</t></si><si><t>CCDC18</t></si><si><t>HIST2H2BC</t></si><si><t>TLX3</t></si><si><t>DGKE</t></si><si><t>EOGT</t></si><si><t>SCYL3</t></si><si><t>ZC3H12C</t></si><si><t>LOC101060179</t></si><si><t>LHPP</t></si><si><t>KMT2E-AS1</t></si><si><t>TTC23</t></si><si><t>TMEM158</t></si><si><t>LINC01128</t></si><si><t>TECPR2</t></si><si><t>BBS9</t></si><si><t>ZNF493</t></si><si><t>HIST1H3F</t></si><si><t>ZHX2</t></si><si><t>TPGS1</t></si><si><t>CCT6P1</t></si><si><t>SYNC</t></si><si><t>ASPH</t></si><si><t>MORF4L2</t></si><si><t>EIF3M</t></si><si><t>SEC61B</t></si><si><t>HIST1H4I</t></si><si><t>POLR2A</t></si><si><t>DIAPH1</t></si><si><t>OSTC</t></si><si><t>CCNA2</t></si><si><t>MRTO4</t></si><si><t>FIS1</t></si><si><t>HNRNPA3</t></si><si><t>HM13</t></si><si><t>PTPRF</t></si><si><t>SMS</t></si><si><t>NDUFA9</t></si><si><t>NCOR2</t></si><si><t>GNB4</t></si><si><t>IGF2BP3</t></si><si><t>SCYL1</t></si><si><t>GNPNAT1</t></si><si><t>POFUT1</t></si><si><t>NUFIP2</t></si><si><t>SCARNA13</t></si><si><t>PAPD7</t></si><si><t>PRKAA1</t></si><si><t>BNIP3</t></si><si><t>COPRS</t></si><si><t>SMEK2</t></si><si><t>NAA25</t></si><si><t>DDOST</t></si><si><t>MTFR1</t></si><si><t>DESI1</t></si><si><t>MAPKAPK3</t></si><si><t>ST3GAL4</t></si><si><t>SOGA1</t></si><si><t>ALKBH2</t></si><si><t>TP53BP2</t></si><si><t>CCDC58</t></si><si><t>SOAT1</t></si><si><t>AGL</t></si><si><t>EMG1</t></si><si><t>EIF1B</t></si><si><t>PRKCA</t></si><si><t>ELK4</t></si><si><t>DNAJC5</t></si><si><t>LLPH</t></si><si><t>DCK</t></si><si><t>RSBN1L</t></si><si><t>TRABD</t></si><si><t>AVEN</t></si><si><t>POLR3K</t></si><si><t>GRAMD1B</t></si><si><t>C2orf68</t></si><si><t>CLCN3</t></si><si><t>GCNT2</t></si><si><t>C17orf96</t></si><si><t>TMEM45A</t></si><si><t>MPDZ</t></si><si><t>GBE1</t></si><si><t>BCL7C</t></si><si><t>TM2D2</t></si><si><t>TXNDC11</t></si><si><t>SAPCD2</t></si><si><t>HPS4</t></si><si><t>ZC3H13</t></si><si><t>BTBD7</t></si><si><t>PDCL</t></si><si><t>DMXL2</t></si><si><t>C1orf86</t></si><si><t>CHST14</t></si><si><t>GLIS2</t></si><si><t>OSR2</t></si><si><t>HERC2P2</t></si><si><t>CCDC84</t></si><si><t>COG3</t></si><si><t>ARSB</t></si><si><t>C12orf66</t></si><si><t>TMEM57</t></si><si><t>KIAA1841</t></si><si><t>CCDC134</t></si><si><t>HFE</t></si><si><t>ZNF566</t></si><si><t>TAOK3</t></si><si><t>ABHD8</t></si><si><t>LINC00623</t></si><si><t>ZNF776</t></si><si><t>MUC16</t></si><si><t>TRIM3</t></si><si><t>EZH1</t></si><si><t>IFT140</t></si><si><t>EMC9</t></si><si><t>SYT12</t></si><si><t>WHAMM</t></si><si><t>C19orf55</t></si><si><t>LYPD6</t></si><si><t>NR1D1</t></si><si><t>LOC100129637</t></si><si><t>INSIG2</t></si><si><t>SOX18</t></si><si><t>LHX4</t></si><si><t>ADCK4</t></si><si><t>USP20</t></si><si><t>HPSE</t></si><si><t>POLM</t></si><si><t>C17orf51</t></si><si><t>MAP3K8</t></si><si><t>CDADC1</t></si><si><t>RNU4-2</t></si><si><t>USP35</t></si><si><t>LRRC59</t></si><si><t>DDT</t></si><si><t>ANP32B</t></si><si><t>MYBBP1A</t></si><si><t>MRPL37</t></si><si><t>DDX47</t></si><si><t>AUP1</t></si><si><t>AMD1</t></si><si><t>TNPO1</t></si><si><t>UBE3A</t></si><si><t>WDR1</t></si><si><t>BCCIP</t></si><si><t>TFG</t></si><si><t>VAT1</t></si><si><t>NAT10</t></si><si><t>ZFR</t></si><si><t>CTSA</t></si><si><t>EMC6</t></si><si><t>IRAK1</t></si><si><t>UGP2</t></si><si><t>ZDHHC5</t></si><si><t>NEK2</t></si><si><t>IDH3A</t></si><si><t>TSPAN3</t></si><si><t>COPS2</t></si><si><t>DDX54</t></si><si><t>USP15</t></si><si><t>YDJC</t></si><si><t>H3F3AP4</t></si><si><t>MRRF</t></si><si><t>PUS1</t></si><si><t>MPP6</t></si><si><t>UBAP1</t></si><si><t>VAPA</t></si><si><t>CTSL</t></si><si><t>C12orf44</t></si><si><t>DDX20</t></si><si><t>CCDC90B</t></si><si><t>ARHGAP35</t></si><si><t>RAB11A</t></si><si><t>C12orf45</t></si><si><t>RRP9</t></si><si><t>FBXO11</t></si><si><t>TRIM33</t></si><si><t>REPIN1</t></si><si><t>FAM173B</t></si><si><t>HIPK3</t></si><si><t>ATRX</t></si><si><t>PAAF1</t></si><si><t>THEM4</t></si><si><t>COPG2</t></si><si><t>DHPS</t></si><si><t>ARMC6</t></si><si><t>SIAH1</t></si><si><t>MAN2A1</t></si><si><t>LINC01123</t></si><si><t>EVI5</t></si><si><t>DDHD2</t></si><si><t>EXOC6B</t></si><si><t>BIVM</t></si><si><t>TXNRD2</t></si><si><t>DENND4B</t></si><si><t>ZNF556</t></si><si><t>VASN</t></si><si><t>ZSWIM4</t></si><si><t>PRKCD</t></si><si><t>TDRD9</t></si><si><t>ZNF35</t></si><si><t>INO80C</t></si><si><t>PSD3</t></si><si><t>KIAA0226</t></si><si><t>TEFM</t></si><si><t>LRIG3</t></si><si><t>DENND1B</t></si><si><t>C9orf116</t></si><si><t>ERCC5</t></si><si><t>CEP63</t></si><si><t>TMCO4</t></si><si><t>AP4M1</t></si><si><t>HSD3B7</t></si><si><t>BOLA1</t></si><si><t>HIRIP3</t></si><si><t>USP46</t></si><si><t>ZNF224</t></si><si><t>MPP3</t></si><si><t>STRIP2</t></si><si><t>FBXO33</t></si><si><t>ZCCHC24</t></si><si><t>MAN2C1</t></si><si><t>ZNF490</t></si><si><t>ABCC10</t></si><si><t>ATP7B</t></si><si><t>JPH2</t></si><si><t>FUCA1</t></si><si><t>MCIDAS</t></si><si><t>LOC102724884</t></si><si><t>FAM122C</t></si><si><t>OAZ1</t></si><si><t>HSPD1</t></si><si><t>RPS27</t></si><si><t>EIF2S3</t></si><si><t>EIF4G1</t></si><si><t>EIF3B</t></si><si><t>DEGS1</t></si><si><t>GOLPH3</t></si><si><t>CDV3</t></si><si><t>M6PR</t></si><si><t>VCP</t></si><si><t>U2SURP</t></si><si><t>SLC39A7</t></si><si><t>RSL1D1</t></si><si><t>PPIF</t></si><si><t>COPS3</t></si><si><t>DANCR</t></si><si><t>PPAN</t></si><si><t>PNRC2</t></si><si><t>PSMD10</t></si><si><t>WDR82</t></si><si><t>API5</t></si><si><t>BCAS2</t></si><si><t>DROSHA</t></si><si><t>UBL7</t></si><si><t>ZFP91</t></si><si><t>NUS1</t></si><si><t>MRPS22</t></si><si><t>POLR1E</t></si><si><t>GSK3A</t></si><si><t>EMC7</t></si><si><t>NTPCR</t></si><si><t>MTHFD1L</t></si><si><t>PCMT1</t></si><si><t>USP36</t></si><si><t>ZNF131</t></si><si><t>EIF5B</t></si><si><t>SNHG6</t></si><si><t>CYB5B</t></si><si><t>MID1IP1</t></si><si><t>SLC7A6</t></si><si><t>RANBP2</t></si><si><t>COMT</t></si><si><t>UBE2T</t></si><si><t>WDR26</t></si><si><t>DHX16</t></si><si><t>ANKRD13B</t></si><si><t>BOLA2B</t></si><si><t>USB1</t></si><si><t>SRF</t></si><si><t>ATP6V0B</t></si><si><t>UBTD2</t></si><si><t>TTC4</t></si><si><t>KBTBD2</t></si><si><t>PIM2</t></si><si><t>DMTF1</t></si><si><t>AEBP2</t></si><si><t>CHAC2</t></si><si><t>NDFIP2</t></si><si><t>RWDD2B</t></si><si><t>UBXN2A</t></si><si><t>LCMT1</t></si><si><t>HMG20A</t></si><si><t>ALG2</t></si><si><t>MAP3K2</t></si><si><t>HTT</t></si><si><t>FANCC</t></si><si><t>DEAF1</t></si><si><t>BCL10</t></si><si><t>ELK3</t></si><si><t>ZNF76</t></si><si><t>RNF31</t></si><si><t>PHACTR2</t></si><si><t>PDP1</t></si><si><t>TTC13</t></si><si><t>OSBPL3</t></si><si><t>E4F1</t></si><si><t>CYTH2</t></si><si><t>PAPPA</t></si><si><t>SPTLC2</t></si><si><t>APOL2</t></si><si><t>TRMT61A</t></si><si><t>ITM2A</t></si><si><t>LYRM2</t></si><si><t>MKL2</t></si><si><t>PPARD</t></si><si><t>ZFP1</t></si><si><t>RN7SL2</t></si><si><t>ZNF408</t></si><si><t>ANO10</t></si><si><t>TRIM39</t></si><si><t>RRNAD1</t></si><si><t>LOC100996758</t></si><si><t>C21orf58</t></si><si><t>ACVR2A</t></si><si><t>ATP6V1E2</t></si><si><t>HOOK3</t></si><si><t>AC009948.5</t></si><si><t>ZBTB37</t></si><si><t>LOC100506691</t></si><si><t>LOC100130744</t></si><si><t>SUFU</t></si><si><t>ABHD13</t></si><si><t>ERCC6-PGBD3</t></si><si><t>KPTN</t></si><si><t>JAK2</t></si><si><t>PIGV</t></si><si><t>ZBTB48</t></si><si><t>RASSF5</t></si><si><t>TMCO6</t></si><si><t>WBSCR27</t></si><si><t>SDHA</t></si><si><t>PRDX4</t></si><si><t>TCP1</t></si><si><t>DDX39B</t></si><si><t>PTTG1</t></si><si><t>NOP10</t></si><si><t>ALG3</t></si><si><t>MRPS15</t></si><si><t>MYL12B</t></si><si><t>DSTN</t></si><si><t>NCOA4</t></si><si><t>RACGAP1</t></si><si><t>ARPC5L</t></si><si><t>ATP6V1F</t></si><si><t>G6PD</t></si><si><t>DR1</t></si><si><t>PRKAG1</t></si><si><t>FAF1</t></si><si><t>EIF6</t></si><si><t>DPH5</t></si><si><t>EXOC3</t></si><si><t>TMA7</t></si><si><t>NDUFA3</t></si><si><t>TMED9</t></si><si><t>MAGEA12</t></si><si><t>IL18</t></si><si><t>TIMM44</t></si><si><t>CUX1</t></si><si><t>TFAP4</t></si><si><t>TIMM17B</t></si><si><t>ABCF3</t></si><si><t>KLF5</t></si><si><t>TMEM11</t></si><si><t>RB1</t></si><si><t>TMEM87A</t></si><si><t>LSM5</t></si><si><t>C19orf48</t></si><si><t>RRP8</t></si><si><t>CENPO</t></si><si><t>CCDC138</t></si><si><t>AJUBA</t></si><si><t>SNAP23</t></si><si><t>NEK6</t></si><si><t>RALGAPB</t></si><si><t>WDR48</t></si><si><t>MRPL55</t></si><si><t>ADCY9</t></si><si><t>DDX11</t></si><si><t>GLMN</t></si><si><t>PIGC</t></si><si><t>KIAA0319L</t></si><si><t>LEMD3</t></si><si><t>POLR3A</t></si><si><t>AGPAT2</t></si><si><t>PRRG1</t></si><si><t>SCMH1</t></si><si><t>SLC1A4</t></si><si><t>GADD45A</t></si><si><t>SUN2</t></si><si><t>LIG1</t></si><si><t>PTCD2</t></si><si><t>GIGYF1</t></si><si><t>ACTR3B</t></si><si><t>PIGB</t></si><si><t>SPIRE1</t></si><si><t>NR4A1</t></si><si><t>CRNDE</t></si><si><t>PIBF1</t></si><si><t>OBSCN</t></si><si><t>TLE2</t></si><si><t>PDE7B</t></si><si><t>BCKDHB</t></si><si><t>TUBD1</t></si><si><t>HPS1</t></si><si><t>TMEM231</t></si><si><t>CCDC102B</t></si><si><t>GPC5</t></si><si><t>BOK</t></si><si><t>FAM175A</t></si><si><t>HOMEZ</t></si><si><t>BTN3A3</t></si><si><t>SLC25A16</t></si><si><t>ZNF528</t></si><si><t>NDUFC2-KCTD14</t></si><si><t>ZNF524</t></si><si><t>KIAA0247</t></si><si><t>MZF1</t></si><si><t>OLFML2A</t></si><si><t>CCT6A</t></si><si><t>AP2M1</t></si><si><t>TAGLN2</t></si><si><t>EIF5A</t></si><si><t>CTSC</t></si><si><t>RPS11</t></si><si><t>PHGDH</t></si><si><t>COLGALT1</t></si><si><t>MTDH</t></si><si><t>MANF</t></si><si><t>CIRH1A</t></si><si><t>ZRANB2</t></si><si><t>ELAC2</t></si><si><t>PELP1</t></si><si><t>TXLNG</t></si><si><t>APEX2</t></si><si><t>FERMT2</t></si><si><t>APOO</t></si><si><t>DDX23</t></si><si><t>RDX</t></si><si><t>INCENP</t></si><si><t>CARS2</t></si><si><t>RAE1</t></si><si><t>GBAS</t></si><si><t>TFB2M</t></si><si><t>TBCD</t></si><si><t>UTP14A</t></si><si><t>MBOAT7</t></si><si><t>ITPR3</t></si><si><t>PPP1R10</t></si><si><t>MRPL54</t></si><si><t>GOLT1B</t></si><si><t>KAT2A</t></si><si><t>TRAPPC2L</t></si><si><t>PICALM</t></si><si><t>KRR1</t></si><si><t>STK25</t></si><si><t>CLK2</t></si><si><t>RBM15</t></si><si><t>UBALD2</t></si><si><t>TBL2</t></si><si><t>APRT</t></si><si><t>HNRNPUL2</t></si><si><t>TRIM14</t></si><si><t>SPTBN2</t></si><si><t>PHF20</t></si><si><t>GLA</t></si><si><t>PRKAR1B</t></si><si><t>RNF24</t></si><si><t>DHX37</t></si><si><t>ABCC1</t></si><si><t>SDF2L1</t></si><si><t>MIS18BP1</t></si><si><t>ECI1</t></si><si><t>UBXN8</t></si><si><t>MTG2</t></si><si><t>FAM199X</t></si><si><t>CTDSP1</t></si><si><t>DYM</t></si><si><t>POLR3B</t></si><si><t>FAHD2B</t></si><si><t>MZT2B</t></si><si><t>WWC2</t></si><si><t>TICAM1</t></si><si><t>ZNFX1</t></si><si><t>THEM6</t></si><si><t>ATRN</t></si><si><t>EBAG9</t></si><si><t>KMT2C</t></si><si><t>TESK1</t></si><si><t>PHF2</t></si><si><t>ZCCHC9</t></si><si><t>MRPL22</t></si><si><t>ATE1</t></si><si><t>EPB41L1</t></si><si><t>ANKMY2</t></si><si><t>NIPSNAP3A</t></si><si><t>PSIMCT-1</t></si><si><t>CXorf40B</t></si><si><t>LYSMD3</t></si><si><t>MAP3K3</t></si><si><t>BAK1</t></si><si><t>MESDC1</t></si><si><t>CASP8AP2</t></si><si><t>RALGAPA1</t></si><si><t>NLRC5</t></si><si><t>EDEM1</t></si><si><t>CLEC16A</t></si><si><t>FBLN2</t></si><si><t>TCF7L2</t></si><si><t>TUBE1</t></si><si><t>TLN2</t></si><si><t>RABL5</t></si><si><t>ABHD5</t></si><si><t>UBE2Q2</t></si><si><t>C1orf74</t></si><si><t>AP1G2</t></si><si><t>FAM160A2</t></si><si><t>APAF1</t></si><si><t>DOCK6</t></si><si><t>ZNF717</t></si><si><t>COMMD3-BMI1</t></si><si><t>PPP2R3A</t></si><si><t>FLJ44342</t></si><si><t>FIGN</t></si><si><t>LOC283922</t></si><si><t>SLC26A11</t></si><si><t>EIF4A1</t></si><si><t>ARF1</t></si><si><t>VDAC1</t></si><si><t>ATP1A1</t></si><si><t>CPS1</t></si><si><t>XPO1</t></si><si><t>HMGN2</t></si><si><t>HIST2H2AC</t></si><si><t>MAT2A</t></si><si><t>HNRNPH1</t></si><si><t>EIF3D</t></si><si><t>HNRNPM</t></si><si><t>UQCRFS1</t></si><si><t>PSMB2</t></si><si><t>ZNF207</t></si><si><t>KDM1A</t></si><si><t>TRAPPC1</t></si><si><t>SQSTM1</t></si><si><t>MRPL4</t></si><si><t>PRPS1</t></si><si><t>CYP1B1</t></si><si><t>TSR1</t></si><si><t>HIST1H1E</t></si><si><t>NUP50</t></si><si><t>CCDC47</t></si><si><t>INTS3</t></si><si><t>PHF19</t></si><si><t>AHCTF1</t></si><si><t>ZC3H7B</t></si><si><t>CSTB</t></si><si><t>UAP1</t></si><si><t>ERBB2IP</t></si><si><t>EGFR</t></si><si><t>MRPS5</t></si><si><t>NOL6</t></si><si><t>TRIM24</t></si><si><t>MRPL2</t></si><si><t>C19orf53</t></si><si><t>IFRD1</t></si><si><t>KIF13A</t></si><si><t>NKIRAS2</t></si><si><t>TTC27</t></si><si><t>TRIM16L</t></si><si><t>CCND3</t></si><si><t>CEBPB</t></si><si><t>DUSP16</t></si><si><t>P4HA1</t></si><si><t>VPS9D1-AS1</t></si><si><t>SMYD5</t></si><si><t>SEMA3C</t></si><si><t>BBX</t></si><si><t>MBD4</t></si><si><t>VEGFB</t></si><si><t>TAP2</t></si><si><t>RAB12</t></si><si><t>ZFAND3</t></si><si><t>TBC1D14</t></si><si><t>USP25</t></si><si><t>ATG5</t></si><si><t>CEBPD</t></si><si><t>CXorf56</t></si><si><t>DAPK3</t></si><si><t>BCL9</t></si><si><t>CCDC167</t></si><si><t>SLC25A19</t></si><si><t>PLEKHA3</t></si><si><t>AGAP1</t></si><si><t>NET1</t></si><si><t>SMAD4</t></si><si><t>KRI1</t></si><si><t>UMPS</t></si><si><t>RSF1</t></si><si><t>SULT1A4</t></si><si><t>TRMT2B</t></si><si><t>KRT10</t></si><si><t>CD58</t></si><si><t>TNFRSF21</t></si><si><t>SSH1</t></si><si><t>REST</t></si><si><t>LMAN2L</t></si><si><t>GMEB2</t></si><si><t>JDP2</t></si><si><t>PIK3CB</t></si><si><t>ARHGAP10</t></si><si><t>ZNF398</t></si><si><t>STXBP5</t></si><si><t>N6AMT1</t></si><si><t>TTC21B</t></si><si><t>USP6NL</t></si><si><t>PI4K2B</t></si><si><t>AP5B1</t></si><si><t>TACC2</t></si><si><t>ROR1</t></si><si><t>SVIL</t></si><si><t>ERCC6L</t></si><si><t>RNF113A</t></si><si><t>RASAL2</t></si><si><t>C17orf70</t></si><si><t>SGTB</t></si><si><t>RILPL2</t></si><si><t>LOC100996909</t></si><si><t>CYBA</t></si><si><t>NAA40</t></si><si><t>SDCCAG8</t></si><si><t>SAMD10</t></si><si><t>LIN52</t></si><si><t>ZNF426</t></si><si><t>PPCDC</t></si><si><t>PHF1</t></si><si><t>MXD1</t></si><si><t>HCG11</t></si><si><t>RPGRIP1L</t></si><si><t>HELB</t></si><si><t>ZNF614</t></si><si><t>COQ6</t></si><si><t>LOC101927841</t></si><si><t>NDST2</t></si><si><t>EPG5</t></si><si><t>ADPRM</t></si><si><t>KPNA2</t></si><si><t>PSMA1</t></si><si><t>TMPO</t></si><si><t>GPX4</t></si><si><t>ATP2A2</t></si><si><t>CCNI</t></si><si><t>PRMT5</t></si><si><t>FBLN1</t></si><si><t>NAP1L4</t></si><si><t>DEK</t></si><si><t>NOP56</t></si><si><t>NQO2</t></si><si><t>COPB2</t></si><si><t>HPRT1</t></si><si><t>RPS15</t></si><si><t>CDC37</t></si><si><t>LSM2</t></si><si><t>CD99</t></si><si><t>ETS2</t></si><si><t>NUSAP1</t></si><si><t>USP10</t></si><si><t>UCK2</t></si><si><t>BRD9</t></si><si><t>YKT6</t></si><si><t>TRAM1</t></si><si><t>LAS1L</t></si><si><t>DERL2</t></si><si><t>SLC35F2</t></si><si><t>PNRC1</t></si><si><t>LIMA1</t></si><si><t>ACTR3</t></si><si><t>UBC</t></si><si><t>DNAJC7</t></si><si><t>SBDS</t></si><si><t>CLMP</t></si><si><t>ZNF644</t></si><si><t>GPSM2</t></si><si><t>AKT1</t></si><si><t>MAP4K4</t></si><si><t>TXNDC9</t></si><si><t>SORBS3</t></si><si><t>CCNC</t></si><si><t>GNA13</t></si><si><t>DDX27</t></si><si><t>NDC80</t></si><si><t>PBX2</t></si><si><t>MED8</t></si><si><t>ASF1B</t></si><si><t>TRRAP</t></si><si><t>COMMD2</t></si><si><t>SLC39A8</t></si><si><t>PTS</t></si><si><t>NEAT1</t></si><si><t>ATP11C</t></si><si><t>DPP7</t></si><si><t>MPLKIP</t></si><si><t>UBALD1</t></si><si><t>PDE8A</t></si><si><t>RTCA</t></si><si><t>ADM</t></si><si><t>SLC35C1</t></si><si><t>C4orf27</t></si><si><t>SSSCA1</t></si><si><t>CASC5</t></si><si><t>SFT2D2</t></si><si><t>EXT1</t></si><si><t>TPCN1</t></si><si><t>THAP5</t></si><si><t>MLXIP</t></si><si><t>PDCD2L</t></si><si><t>STX6</t></si><si><t>TLCD1</t></si><si><t>EXTL2</t></si><si><t>KATNB1</t></si><si><t>LIMD1</t></si><si><t>C1orf122</t></si><si><t>KMT2E</t></si><si><t>DGCR8</t></si><si><t>ZDHHC20</t></si><si><t>MAP3K7</t></si><si><t>SCRIB</t></si><si><t>DENND6A</t></si><si><t>FBXO18</t></si><si><t>KAT6A</t></si><si><t>HSDL1</t></si><si><t>PRMT2</t></si><si><t>TSR3</t></si><si><t>MED16</t></si><si><t>RPUSD1</t></si><si><t>GPT2</t></si><si><t>PCMTD2</t></si><si><t>SVEP1</t></si><si><t>C22orf39</t></si><si><t>RPP38</t></si><si><t>ST5</t></si><si><t>ALG1</t></si><si><t>STX18</t></si><si><t>TIMP3</t></si><si><t>ATP11B</t></si><si><t>RBM4B</t></si><si><t>MEX3D</t></si><si><t>CEP170B</t></si><si><t>TBC1D7</t></si><si><t>WDR81</t></si><si><t>PLSCR1</t></si><si><t>CENPBD1P1</t></si><si><t>FAM120B</t></si><si><t>THTPA</t></si><si><t>PVT1</t></si><si><t>PICK1</t></si><si><t>TTC5</t></si><si><t>ANKEF1</t></si><si><t>RABIF</t></si><si><t>C16orf59</t></si><si><t>TMEM104</t></si><si><t>EPHA3</t></si><si><t>AGAP6</t></si><si><t>DDHD1</t></si><si><t>NAT9</t></si><si><t>ZNF343</t></si><si><t>TBC1D17</t></si><si><t>ZNRF3</t></si><si><t>TOM1</t></si><si><t>NLGN4X</t></si><si><t>SERINC5</t></si><si><t>ATG10</t></si><si><t>C10orf88</t></si><si><t>TLDC1</t></si><si><t>CNKSR1</t></si><si><t>CCT2</t></si><si><t>PSMB1</t></si><si><t>SRP9</t></si><si><t>ATP5F1</t></si><si><t>PSMD2</t></si><si><t>CLTA</t></si><si><t>FAM120A</t></si><si><t>ZFAS1</t></si><si><t>HSPE1</t></si><si><t>GMPS</t></si><si><t>NQO1</t></si><si><t>SPTBN1</t></si><si><t>EFTUD2</t></si><si><t>PSMD11</t></si><si><t>LINC00473</t></si><si><t>IDH1</t></si><si><t>TMX2</t></si><si><t>MRPL13</t></si><si><t>CBR1</t></si><si><t>AZIN1</t></si><si><t>MRPL45</t></si><si><t>ATG3</t></si><si><t>MEPCE</t></si><si><t>EEF1E1</t></si><si><t>METAP2</t></si><si><t>GNL2</t></si><si><t>AAAS</t></si><si><t>ZMPSTE24</t></si><si><t>USMG5</t></si><si><t>ATP13A3</t></si><si><t>MRPL14</t></si><si><t>SAMM50</t></si><si><t>AIFM1</t></si><si><t>ZC3HAV1</t></si><si><t>SUMF2</t></si><si><t>NPR3</t></si><si><t>PPP2CB</t></si><si><t>AQR</t></si><si><t>LMO7</t></si><si><t>CD151</t></si><si><t>MRPL17</t></si><si><t>AKR1B1</t></si><si><t>CUL4B</t></si><si><t>LAMP2</t></si><si><t>SCAMP2</t></si><si><t>AP1G1</t></si><si><t>CAMTA1</t></si><si><t>NVL</t></si><si><t>BCAR1</t></si><si><t>LSG1</t></si><si><t>GTPBP6</t></si><si><t>SLC25A24</t></si><si><t>RNF13</t></si><si><t>UBQLN2</t></si><si><t>NOC4L</t></si><si><t>STEAP3</t></si><si><t>TNRC18</t></si><si><t>DDX52</t></si><si><t>SNAPC3</t></si><si><t>TMX1</t></si><si><t>DTD1</t></si><si><t>AKAP17A</t></si><si><t>ARFGAP1</t></si><si><t>SH3GLB2</t></si><si><t>C1orf131</t></si><si><t>YLPM1</t></si><si><t>PELO</t></si><si><t>PTPN9</t></si><si><t>ATP6V0A1</t></si><si><t>SYDE1</t></si><si><t>COA6</t></si><si><t>BID</t></si><si><t>GPC1</t></si><si><t>TMEM259</t></si><si><t>NAF1</t></si><si><t>MBD2</t></si><si><t>GALNT11</t></si><si><t>SURF6</t></si><si><t>BBS2</t></si><si><t>RABGAP1</t></si><si><t>MTUS1</t></si><si><t>SLC19A2</t></si><si><t>AGTPBP1</t></si><si><t>C9orf156</t></si><si><t>GAS2L3</t></si><si><t>TRAPPC11</t></si><si><t>BPGM</t></si><si><t>MAP4K3</t></si><si><t>SRBD1</t></si><si><t>GNB5</t></si><si><t>SYNRG</t></si><si><t>DEDD2</t></si><si><t>ERBB2</t></si><si><t>FBXO34</t></si><si><t>STK40</t></si><si><t>EEA1</t></si><si><t>ARL4A</t></si><si><t>CCDC109B</t></si><si><t>DUSP22</t></si><si><t>ZNF581</t></si><si><t>TMEM56</t></si><si><t>ZBTB40</t></si><si><t>ZSCAN9</t></si><si><t>ZNF518A</t></si><si><t>AGAP2-AS1</t></si><si><t>PKNOX1</t></si><si><t>WNT10B</t></si><si><t>ZNF783</t></si><si><t>TIFA</t></si><si><t>ACADSB</t></si><si><t>ZNF234</t></si><si><t>TRIM5</t></si><si><t>IFT88</t></si><si><t>LRSAM1</t></si><si><t>RCAN3</t></si><si><t>GLI2</t></si><si><t>ADM2</t></si><si><t>ZFP69B</t></si><si><t>ADCY7</t></si><si><t>CEP89</t></si><si><t>TCEANC2</t></si><si><t>LOC645513</t></si><si><t>ACTB</t></si><si><t>P4HB</t></si><si><t>CCT8</t></si><si><t>HIST1H3B</t></si><si><t>PPP1R15B</t></si><si><t>G3BP1</t></si><si><t>GTF2I</t></si><si><t>CAPZA1</t></si><si><t>SET</t></si><si><t>CCT7</t></si><si><t>PGAM1</t></si><si><t>COPB1</t></si><si><t>SLC39A1</t></si><si><t>ADSL</t></si><si><t>NHP2L1</t></si><si><t>COASY</t></si><si><t>PODXL</t></si><si><t>PRR13</t></si><si><t>PSAP</t></si><si><t>C19orf10</t></si><si><t>HAT1</t></si><si><t>IRF2BP2</t></si><si><t>DCXR</t></si><si><t>YTHDF1</t></si><si><t>PREP</t></si><si><t>SYNGR2</t></si><si><t>PSMA7</t></si><si><t>TAF6</t></si><si><t>SNRNP40</t></si><si><t>RAD1</t></si><si><t>ERGIC2</t></si><si><t>UBE2A</t></si><si><t>UBB</t></si><si><t>GEMIN5</t></si><si><t>QARS</t></si><si><t>POLR2G</t></si><si><t>SCO1</t></si><si><t>PREPL</t></si><si><t>ZNF326</t></si><si><t>CCNF</t></si><si><t>ZFX</t></si><si><t>SELM</t></si><si><t>EGLN1</t></si><si><t>WDR70</t></si><si><t>MIER1</t></si><si><t>MAGED2</t></si><si><t>ELP2</t></si><si><t>KANSL2</t></si><si><t>N4BP2L2</t></si><si><t>CCDC59</t></si><si><t>LUC7L</t></si><si><t>AGAP3</t></si><si><t>PJA2</t></si><si><t>RPTOR</t></si><si><t>MIOS</t></si><si><t>SCO2</t></si><si><t>MGST2</t></si><si><t>XRCC2</t></si><si><t>CENPH</t></si><si><t>HDAC7</t></si><si><t>STAG1</t></si><si><t>AK6</t></si><si><t>ZBED6</t></si><si><t>HPS3</t></si><si><t>MED21</t></si><si><t>DDX31</t></si><si><t>PNISR</t></si><si><t>PRR14L</t></si><si><t>FDX1L</t></si><si><t>KNOP1</t></si><si><t>CCPG1</t></si><si><t>TICRR</t></si><si><t>KIF20B</t></si><si><t>SMG9</t></si><si><t>RHOT2</t></si><si><t>CCDC85C</t></si><si><t>CENPL</t></si><si><t>MESDC2</t></si><si><t>USP32</t></si><si><t>ERI1</t></si><si><t>ZMYND8</t></si><si><t>GEMIN6</t></si><si><t>SERTAD2</t></si><si><t>TRNT1</t></si><si><t>LLGL1</t></si><si><t>RRAS</t></si><si><t>SLC7A6OS</t></si><si><t>ZNF8</t></si><si><t>LOC646762</t></si><si><t>SPICE1</t></si><si><t>DIRC2</t></si><si><t>ARHGAP19</t></si><si><t>TMEM63A</t></si><si><t>FAM118B</t></si><si><t>ZNF267</t></si><si><t>SLC23A2</t></si><si><t>PPP1R12C</t></si><si><t>SIRT2</t></si><si><t>GSTT2B</t></si><si><t>SREBF1</t></si><si><t>REL</t></si><si><t>PCCA</t></si><si><t>PTRH1</t></si><si><t>DNAJC16</t></si><si><t>NUMBL</t></si><si><t>PTPN4</t></si><si><t>SH2B1</t></si><si><t>MTM1</t></si><si><t>TMSB4X</t></si><si><t>RPL19</t></si><si><t>PABPC4</t></si><si><t>RRM1</t></si><si><t>BZW1</t></si><si><t>COPZ1</t></si><si><t>STARD7</t></si><si><t>TXNRD1</t></si><si><t>PSMB7</t></si><si><t>CANX</t></si><si><t>TFDP1</t></si><si><t>ACO2</t></si><si><t>MRPS35</t></si><si><t>STT3B</t></si><si><t>RBM3</t></si><si><t>HDAC1</t></si><si><t>TAF1D</t></si><si><t>NFIC</t></si><si><t>PLK2</t></si><si><t>VPS25</t></si><si><t>UBE2L3</t></si><si><t>HEXB</t></si><si><t>NUP88</t></si><si><t>TMED3</t></si><si><t>SLC39A10</t></si><si><t>RNF167</t></si><si><t>NUDC</t></si><si><t>DNM1L</t></si><si><t>TPD52</t></si><si><t>PSMD12</t></si><si><t>MRPL18</t></si><si><t>NUP93</t></si><si><t>SKIV2L2</t></si><si><t>TSN</t></si><si><t>ZC3H18</t></si><si><t>REEP5</t></si><si><t>PACSIN3</t></si><si><t>RPF1</t></si><si><t>MAP7D1</t></si><si><t>ANAPC1</t></si><si><t>FAR1</t></si><si><t>NADK2</t></si><si><t>STAT6</t></si><si><t>GAL</t></si><si><t>CCDC127</t></si><si><t>MCUR1</t></si><si><t>UXT</t></si><si><t>AURKB</t></si><si><t>PSMG2</t></si><si><t>TBCB</t></si><si><t>NF2</t></si><si><t>MCRS1</t></si><si><t>CSTF2</t></si><si><t>HSPA14</t></si><si><t>BLVRA</t></si><si><t>MTIF2</t></si><si><t>PPHLN1</t></si><si><t>KANSL1</t></si><si><t>NDRG3</t></si><si><t>ANKRD40</t></si><si><t>LSM10</t></si><si><t>NDUFS7</t></si><si><t>INADL</t></si><si><t>AKIRIN2</t></si><si><t>NCK1</t></si><si><t>LPCAT4</t></si><si><t>ZBED4</t></si><si><t>DDX55</t></si><si><t>SNX14</t></si><si><t>PLXND1</t></si><si><t>IQGAP3</t></si><si><t>QSER1</t></si><si><t>ORMDL2</t></si><si><t>VWA5A</t></si><si><t>DDX10</t></si><si><t>MNAT1</t></si><si><t>ASH2L</t></si><si><t>NDUFAF1</t></si><si><t>GPATCH4</t></si><si><t>LEPRE1</t></si><si><t>GOSR1</t></si><si><t>COQ3</t></si><si><t>DNMT3B</t></si><si><t>TMEM115</t></si><si><t>EIF2B4</t></si><si><t>CCNT2</t></si><si><t>MICALL1</t></si><si><t>CNST</t></si><si><t>CEP97</t></si><si><t>CCDC94</t></si><si><t>DNAJB2</t></si><si><t>RAB11FIP5</t></si><si><t>MORC3</t></si><si><t>WDR24</t></si><si><t>MVP</t></si><si><t>C1orf52</t></si><si><t>HPS6</t></si><si><t>COL4A3BP</t></si><si><t>BOD1L1</t></si><si><t>TBC1D24</t></si><si><t>ZNF101</t></si><si><t>POFUT2</t></si><si><t>BTBD6</t></si><si><t>GSTZ1</t></si><si><t>KAT6B</t></si><si><t>GFOD2</t></si><si><t>LINC00843</t></si><si><t>FBXL16</t></si><si><t>STK32C</t></si><si><t>VAMP4</t></si><si><t>RHBDD3</t></si><si><t>MPPE1</t></si><si><t>LRRC26</t></si><si><t>PPP1R21</t></si><si><t>C15orf61</t></si><si><t>CGRRF1</t></si><si><t>ZBED6CL</t></si><si><t>AC091729.9</t></si><si><t>HMGA1</t></si><si><t>PRDX6</t></si><si><t>HSP90B1</t></si><si><t>RPN1</t></si><si><t>DYNLL1</t></si><si><t>H3F3A</t></si><si><t>C1QBP</t></si><si><t>RPL13A</t></si><si><t>BCAP31</t></si><si><t>RPL24</t></si><si><t>PSMD3</t></si><si><t>RABGGTB</t></si><si><t>SFXN1</t></si><si><t>NCL</t></si><si><t>STRAP</t></si><si><t>IPO7</t></si><si><t>HLA-A</t></si><si><t>PRPS2</t></si><si><t>TXN</t></si><si><t>PTPRS</t></si><si><t>PSME3</t></si><si><t>GADD45GIP1</t></si><si><t>RPA1</t></si><si><t>NIFK</t></si><si><t>ABCF2</t></si><si><t>GLRX3</t></si><si><t>PSIP1</t></si><si><t>PWP1</t></si><si><t>ARPC1B</t></si><si><t>CDC25B</t></si><si><t>DNM2</t></si><si><t>CCAR2</t></si><si><t>NUP153</t></si><si><t>AGPAT1</t></si><si><t>GPX1</t></si><si><t>CTNNAL1</t></si><si><t>SCARNA9L</t></si><si><t>ANKRD11</t></si><si><t>DNAJA2</t></si><si><t>RAVER1</t></si><si><t>TROAP</t></si><si><t>PDLIM1</t></si><si><t>MED17</t></si><si><t>GTF3C5</t></si><si><t>JTB</t></si><si><t>HSPA4L</t></si><si><t>MRS2</t></si><si><t>DHX33</t></si><si><t>PCID2</t></si><si><t>RAB1A</t></si><si><t>LRRFIP1</t></si><si><t>ZNF24</t></si><si><t>GNA11</t></si><si><t>TNKS1BP1</t></si><si><t>ACO1</t></si><si><t>FAM127B</t></si><si><t>SMU1</t></si><si><t>PCYOX1</t></si><si><t>KIFAP3</t></si><si><t>GABPB1</t></si><si><t>APOBEC3C</t></si><si><t>RLIM</t></si><si><t>APTX</t></si><si><t>RPS6KA1</t></si><si><t>CDC73</t></si><si><t>C1orf109</t></si><si><t>ATAD3A</t></si><si><t>CHD1</t></si><si><t>UBL3</t></si><si><t>MRPS18C</t></si><si><t>DCPS</t></si><si><t>GCLC</t></si><si><t>MMGT1</t></si><si><t>AP2A2</t></si><si><t>CNPPD1</t></si><si><t>SURF1</t></si><si><t>EXOC2</t></si><si><t>PPIP5K2</t></si><si><t>PHKB</t></si><si><t>AAR2</t></si><si><t>GSG2</t></si><si><t>YIPF5</t></si><si><t>RPS27L</t></si><si><t>DRG2</t></si><si><t>GMPR2</t></si><si><t>USP21</t></si><si><t>MEST</t></si><si><t>DUS2</t></si><si><t>EHD1</t></si><si><t>ABCB6</t></si><si><t>TLK2</t></si><si><t>KIAA1804</t></si><si><t>FAM81A</t></si><si><t>SAFB2</t></si><si><t>HIVEP1</t></si><si><t>GGCX</t></si><si><t>MAN2B1</t></si><si><t>NME7</t></si><si><t>PSKH1</t></si><si><t>TRAM2</t></si><si><t>ATP6V0A2</t></si><si><t>ACY1</t></si><si><t>CYHR1</t></si><si><t>C2CD3</t></si><si><t>SECISBP2L</t></si><si><t>TMEM132A</t></si><si><t>SH3BP4</t></si><si><t>DUS3L</t></si><si><t>CSNK1G1</t></si><si><t>ICK</t></si><si><t>CLN5</t></si><si><t>MLH3</t></si><si><t>RPP25L</t></si><si><t>PLEKHF2</t></si><si><t>TAF4B</t></si><si><t>LINC00294</t></si><si><t>CA5BP1</t></si><si><t>EXD2</t></si><si><t>AP4B1</t></si><si><t>AHDC1</t></si><si><t>ZYG11A</t></si><si><t>LOC102724705</t></si><si><t>FAM86C1</t></si><si><t>SMARCAL1</t></si><si><t>STK10</t></si><si><t>ATG14</t></si><si><t>UACA</t></si><si><t>ALDH6A1</t></si><si><t>GPATCH3</t></si><si><t>MAP3K4</t></si><si><t>ZNF721</t></si><si><t>XRCC6BP1</t></si><si><t>LOC728613</t></si><si><t>USP18</t></si><si><t>ACAD8</t></si><si><t>CCBL1</t></si><si><t>TBC1D30</t></si><si><t>EVI5L</t></si><si><t>NFKBIE</t></si><si><t>CCDC113</t></si><si><t>PPIB</t></si><si><t>ALDOA</t></si><si><t>HDGF</t></si><si><t>SFPQ</t></si><si><t>FKBP4</t></si><si><t>DHX15</t></si><si><t>PTDSS1</t></si><si><t>SRSF3</t></si><si><t>KDELR2</t></si><si><t>FOXM1</t></si><si><t>SSR3</t></si><si><t>RPL36</t></si><si><t>EIF5</t></si><si><t>KIAA0368</t></si><si><t>TMED2</t></si><si><t>MPZL1</t></si><si><t>AIMP2</t></si><si><t>SUMO1</t></si><si><t>RCC1</t></si><si><t>MRPL3</t></si><si><t>SRXN1</t></si><si><t>DAXX</t></si><si><t>TRIM44</t></si><si><t>ASPM</t></si><si><t>PSMB3</t></si><si><t>PPM1G</t></si><si><t>LUZP6</t></si><si><t>SH3GL1</t></si><si><t>DCAF8</t></si><si><t>AFG3L2</t></si><si><t>MRPS18A</t></si><si><t>TGFBR1</t></si><si><t>TMEM209</t></si><si><t>RNF114</t></si><si><t>CTBP2</t></si><si><t>PRPF38A</t></si><si><t>PSMD5</t></si><si><t>HIAT1</t></si><si><t>MTAP</t></si><si><t>OTUB1</t></si><si><t>TJP1</t></si><si><t>CD320</t></si><si><t>MRPL42</t></si><si><t>C17orf49</t></si><si><t>PCBD1</t></si><si><t>USP24</t></si><si><t>STXBP3</t></si><si><t>MRPS9</t></si><si><t>MTO1</t></si><si><t>RPS6KB2</t></si><si><t>DDR1</t></si><si><t>COQ2</t></si><si><t>POP1</t></si><si><t>RPAP3</t></si><si><t>MFAP3</t></si><si><t>URM1</t></si><si><t>GLCCI1</t></si><si><t>ETFB</t></si><si><t>ITPRIPL2</t></si><si><t>TAB2</t></si><si><t>RBBP6</t></si><si><t>SDR16C5</t></si><si><t>RAI1</t></si><si><t>SUGT1</t></si><si><t>SPG11</t></si><si><t>PARN</t></si><si><t>LACTB2</t></si><si><t>CHPF</t></si><si><t>AGPAT5</t></si><si><t>SIK2</t></si><si><t>RCOR3</t></si><si><t>PM20D2</t></si><si><t>USP47</t></si><si><t>C11orf49</t></si><si><t>CLDN12</t></si><si><t>TSC22D2</t></si><si><t>KLHL12</t></si><si><t>PMVK</t></si><si><t>C5orf28</t></si><si><t>TENM3</t></si><si><t>PSMD9</t></si><si><t>MIER3</t></si><si><t>TMEM9B</t></si><si><t>SOCS5</t></si><si><t>DCBLD1</t></si><si><t>BRAT1</t></si><si><t>FAHD2A</t></si><si><t>MED9</t></si><si><t>INPP5A</t></si><si><t>SLX1B</t></si><si><t>XRCC1</t></si><si><t>MUT</t></si><si><t>HINT3</t></si><si><t>DNAJB14</t></si><si><t>RNASET2</t></si><si><t>FBXO42</t></si><si><t>APBB2</t></si><si><t>PHF13</t></si><si><t>USP37</t></si><si><t>GABPB2</t></si><si><t>LINC00493</t></si><si><t>MED23</t></si><si><t>SNX8</t></si><si><t>ANKHD1-EIF4EBP3</t></si><si><t>VARS2</t></si><si><t>MED31</t></si><si><t>SLX4</t></si><si><t>CLCN5</t></si><si><t>FAM200B</t></si><si><t>DNLZ</t></si><si><t>MEOX1</t></si><si><t>HMGN5</t></si><si><t>KHSRP</t></si><si><t>EPRS</t></si><si><t>HNRNPF</t></si><si><t>MALAT1</t></si><si><t>PHB</t></si><si><t>RPL37</t></si><si><t>RBM39</t></si><si><t>HSPA4</t></si><si><t>CDK16</t></si><si><t>DDX21</t></si><si><t>BTBD3</t></si><si><t>ZNF770</t></si><si><t>ALG8</t></si><si><t>ARF5</t></si><si><t>MYO1C</t></si><si><t>KIAA0101</t></si><si><t>MTPN</t></si><si><t>FARSB</t></si><si><t>SDCCAG3</t></si><si><t>RFWD3</t></si><si><t>NFE2L2</t></si><si><t>DAZAP2</t></si><si><t>GINS2</t></si><si><t>RPL35A</t></si><si><t>UTP18</t></si><si><t>HSD17B10</t></si><si><t>TRMT10C</t></si><si><t>TMED4</t></si><si><t>ATP6V0E1</t></si><si><t>CHMP2A</t></si><si><t>CCDC6</t></si><si><t>MRPS28</t></si><si><t>SF3B14</t></si><si><t>ITGB3BP</t></si><si><t>ABCB1</t></si><si><t>EIF2B3</t></si><si><t>NOL8</t></si><si><t>ZCCHC14</t></si><si><t>GATSL2</t></si><si><t>LRRC8A</t></si><si><t>SRSF5</t></si><si><t>ADAM15</t></si><si><t>OSBP</t></si><si><t>TSC2</t></si><si><t>RECQL</t></si><si><t>PCGF5</t></si><si><t>MBD1</t></si><si><t>PRMT6</t></si><si><t>UTP6</t></si><si><t>SH3GLB1</t></si><si><t>HEATR3</t></si><si><t>CYTH1</t></si><si><t>FAT1</t></si><si><t>DVL2</t></si><si><t>ATR</t></si><si><t>EED</t></si><si><t>USP19</t></si><si><t>SMIM12</t></si><si><t>WRAP53</t></si><si><t>MAN1B1</t></si><si><t>SBF1</t></si><si><t>SMARCA2</t></si><si><t>RASA1</t></si><si><t>KDSR</t></si><si><t>MMACHC</t></si><si><t>COX10</t></si><si><t>N4BP1</t></si><si><t>TRMT13</t></si><si><t>CCDC25</t></si><si><t>ALMS1</t></si><si><t>TIPIN</t></si><si><t>C17orf58</t></si><si><t>FAM129A</t></si><si><t>CAMK2N2</t></si><si><t>GFOD1</t></si><si><t>DPY19L4</t></si><si><t>CDKN2B</t></si><si><t>SEC22C</t></si><si><t>CMTM4</t></si><si><t>ADAT1</t></si><si><t>UFL1</t></si><si><t>TBC1D20</t></si><si><t>TMEM161A</t></si><si><t>TMEM208</t></si><si><t>FIRRE</t></si><si><t>BEND3</t></si><si><t>NXT2</t></si><si><t>NUDT9</t></si><si><t>LOC101928170</t></si><si><t>GFER</t></si><si><t>STX17</t></si><si><t>ZBTB12</t></si><si><t>MKNK1</t></si><si><t>SRGAP1</t></si><si><t>DIS3L2</t></si><si><t>NAGA</t></si><si><t>LTBP3</t></si><si><t>MVK</t></si><si><t>RNF123</t></si><si><t>ARHGEF4</t></si><si><t>CYB5D2</t></si><si><t>ZNF780A</t></si><si><t>ARL15</t></si><si><t>DCAF17</t></si><si><t>TOLLIP</t></si><si><t>TSHZ1</t></si><si><t>SLC9A1</t></si><si><t>FARSA</t></si><si><t>SNRPC</t></si><si><t>HIST1H2AM</t></si><si><t>SHC1</t></si><si><t>NELFCD</t></si><si><t>GART</t></si><si><t>ASNA1</t></si><si><t>MRPL15</t></si><si><t>SRPK1</t></si><si><t>NAA20</t></si><si><t>PRPF6</t></si><si><t>PPP2R5D</t></si><si><t>EIF2S1</t></si><si><t>RNPEP</t></si><si><t>CXCR4</t></si><si><t>ALDH9A1</t></si><si><t>RPL28</t></si><si><t>WNK1</t></si><si><t>FDFT1</t></si><si><t>WRNIP1</t></si><si><t>SPAG5</t></si><si><t>NCBP2</t></si><si><t>KIAA0020</t></si><si><t>DIABLO</t></si><si><t>TIMELESS</t></si><si><t>RBBP8</t></si><si><t>MAPK1</t></si><si><t>HSDL2</t></si><si><t>POLR1A</t></si><si><t>PDHX</t></si><si><t>PBK</t></si><si><t>COA1</t></si><si><t>RBX1</t></si><si><t>CEBPG</t></si><si><t>INTS1</t></si><si><t>SMARCA5</t></si><si><t>TIMM13</t></si><si><t>CHTF8</t></si><si><t>ELP5</t></si><si><t>HELLS</t></si><si><t>PRIM2</t></si><si><t>PEX19</t></si><si><t>NSMF</t></si><si><t>UBN1</t></si><si><t>ORC5</t></si><si><t>SRGAP2</t></si><si><t>DPH1</t></si><si><t>HS2ST1</t></si><si><t>RABEPK</t></si><si><t>PDE1A</t></si><si><t>USP8</t></si><si><t>QTRTD1</t></si><si><t>GGNBP2</t></si><si><t>TMEM164</t></si><si><t>MTX1</t></si><si><t>LOC100506548</t></si><si><t>U2AF1</t></si><si><t>INO80E</t></si><si><t>CDC42SE2</t></si><si><t>SBNO2</t></si><si><t>C20orf27</t></si><si><t>PLCXD1</t></si><si><t>TJP2</t></si><si><t>ABCB10</t></si><si><t>AXIN1</t></si><si><t>GON4L</t></si><si><t>RBM19</t></si><si><t>LATS1</t></si><si><t>NDEL1</t></si><si><t>BSDC1</t></si><si><t>METTL14</t></si><si><t>KMT2A</t></si><si><t>POP4</t></si><si><t>C1GALT1C1</t></si><si><t>SNHG1</t></si><si><t>MINPP1</t></si><si><t>HPS5</t></si><si><t>ARHGEF1</t></si><si><t>TRMT2A</t></si><si><t>WDR44</t></si><si><t>UPF3A</t></si><si><t>SBF2</t></si><si><t>PPP1R35</t></si><si><t>SIL1</t></si><si><t>CASP7</t></si><si><t>GCAT</t></si><si><t>SLAIN2</t></si><si><t>C22orf29</t></si><si><t>TMEM41A</t></si><si><t>LYSMD2</t></si><si><t>MAD1L1</t></si><si><t>PDE6D</t></si><si><t>FKTN</t></si><si><t>FAM193A</t></si><si><t>LCMT2</t></si><si><t>APOBEC3B</t></si><si><t>IL27RA</t></si><si><t>FBXL4</t></si><si><t>SALL4</t></si><si><t>PDF</t></si><si><t>HES4</t></si><si><t>STRN3</t></si><si><t>LAGE3</t></si><si><t>HDAC4</t></si><si><t>MTERFD2</t></si><si><t>FBXO46</t></si><si><t>MFSD3</t></si><si><t>SIPA1L2</t></si><si><t>PPAP2A</t></si><si><t>ZNF134</t></si><si><t>DOK1</t></si><si><t>BRF1</t></si><si><t>BRF2</t></si><si><t>KTI12</t></si><si><t>FBXW4</t></si><si><t>C9orf85</t></si><si><t>SELO</t></si><si><t>PITPNC1</t></si><si><t>RAB11FIP2</t></si><si><t>ZNF276</t></si><si><t>ZDHHC18</t></si><si><t>PELI3</t></si><si><t>KBTBD7</t></si><si><t>PLEKHG4</t></si><si><t>RNF170</t></si><si><t>RPL5</t></si><si><t>EIF4H</t></si><si><t>DHX9</t></si><si><t>KARS</t></si><si><t>HNRNPAB</t></si><si><t>RPS27A</t></si><si><t>RAD23B</t></si><si><t>SRSF2</t></si><si><t>RNPS1</t></si><si><t>MCL1</t></si><si><t>YWHAZ</t></si><si><t>BIRC5</t></si><si><t>VPS35</t></si><si><t>GRINA</t></si><si><t>FUS</t></si><si><t>SON</t></si><si><t>HIST1H4H</t></si><si><t>MRPL9</t></si><si><t>MALSU1</t></si><si><t>POP7</t></si><si><t>TM9SF2</t></si><si><t>MCM2</t></si><si><t>NFE2L1</t></si><si><t>LMAN1</t></si><si><t>TMEM138</t></si><si><t>SF3A2</t></si><si><t>USP14</t></si><si><t>FLII</t></si><si><t>TRIM27</t></si><si><t>SMARCE1</t></si><si><t>TATDN1</t></si><si><t>ACTL6A</t></si><si><t>CMPK1</t></si><si><t>TXLNA</t></si><si><t>RTFDC1</t></si><si><t>EID1</t></si><si><t>ISCA1</t></si><si><t>USF2</t></si><si><t>KCTD20</t></si><si><t>XRN2</t></si><si><t>POP5</t></si><si><t>MIEF1</t></si><si><t>RNF4</t></si><si><t>UPF1</t></si><si><t>ZNF593</t></si><si><t>FXR1</t></si><si><t>RB1CC1</t></si><si><t>VPS26A</t></si><si><t>KIF4A</t></si><si><t>WIBG</t></si><si><t>MDC1</t></si><si><t>CEP55</t></si><si><t>RANBP9</t></si><si><t>NPRL3</t></si><si><t>PARP4</t></si><si><t>FBXO28</t></si><si><t>TBL3</t></si><si><t>DPM3</t></si><si><t>HIST4H4</t></si><si><t>PIGU</t></si><si><t>CRCP</t></si><si><t>TOR3A</t></si><si><t>ATP6V1C1</t></si><si><t>PEX5</t></si><si><t>TMCO3</t></si><si><t>GRK6</t></si><si><t>GSTM3</t></si><si><t>GIPC1</t></si><si><t>ICAM1</t></si><si><t>EIF1AD</t></si><si><t>EPT1</t></si><si><t>IDI1</t></si><si><t>PTOV1</t></si><si><t>SNHG15</t></si><si><t>CDC7</t></si><si><t>ARID5B</t></si><si><t>SUDS3</t></si><si><t>WWP2</t></si><si><t>DHX38</t></si><si><t>TCP11L1</t></si><si><t>MTX2</t></si><si><t>ZNF263</t></si><si><t>MACROD1</t></si><si><t>HYAL2</t></si><si><t>PPP2R2D</t></si><si><t>SFXN3</t></si><si><t>ARL5B</t></si><si><t>NBPF8</t></si><si><t>CWC27</t></si><si><t>AP1AR</t></si><si><t>FIGNL1</t></si><si><t>MOGS</t></si><si><t>UTP23</t></si><si><t>AFF1</t></si><si><t>TCF19</t></si><si><t>SLC46A1</t></si><si><t>DHX57</t></si><si><t>PLGRKT</t></si><si><t>RIPK1</t></si><si><t>DAB2IP</t></si><si><t>SMC5</t></si><si><t>ZBTB1</t></si><si><t>ZYG11B</t></si><si><t>CBLL1</t></si><si><t>SLC25A22</t></si><si><t>SSNA1</t></si><si><t>PHC3</t></si><si><t>TMEM223</t></si><si><t>MAP3K11</t></si><si><t>ADCY3</t></si><si><t>MAP2K5</t></si><si><t>NECAP2</t></si><si><t>TANK</t></si><si><t>AKAP9</t></si><si><t>FNIP1</t></si><si><t>ADRBK1</t></si><si><t>KIF15</t></si><si><t>POGLUT1</t></si><si><t>FUT11</t></si><si><t>TMEM39A</t></si><si><t>STX8</t></si><si><t>BLOC1S2</t></si><si><t>PCMTD1</t></si><si><t>PTCHD3P1</t></si><si><t>SFMBT1</t></si><si><t>PI4K2A</t></si><si><t>TRAF3IP2</t></si><si><t>EIF2AK3</t></si><si><t>CRY1</t></si><si><t>FGFR1OP</t></si><si><t>JOSD2</t></si><si><t>EML1</t></si><si><t>FPGT</t></si><si><t>ZNF484</t></si><si><t>MN1</t></si><si><t>ZNF26</t></si><si><t>MBOAT1</t></si><si><t>ZNF548</t></si><si><t>METTL18</t></si><si><t>BAHCC1</t></si><si><t>TMEM241</t></si><si><t>PLS1</t></si><si><t>LDHB</t></si><si><t>YWHAQ</t></si><si><t>SGK1</t></si><si><t>RTN4</t></si><si><t>PPP1CC</t></si><si><t>GLO1</t></si><si><t>SARS</t></si><si><t>COPA</t></si><si><t>ETFA</t></si><si><t>HADHA</t></si><si><t>NOLC1</t></si><si><t>PGRMC1</t></si><si><t>NDUFB8</t></si><si><t>PIK3R2</t></si><si><t>TSTA3</t></si><si><t>CYP51A1</t></si><si><t>SF3B4</t></si><si><t>AP1S1</t></si><si><t>PLOD1</t></si><si><t>HIST1H4C</t></si><si><t>SUCLG1</t></si><si><t>FAM168B</t></si><si><t>MLST8</t></si><si><t>SNRNP70</t></si><si><t>VPS4A</t></si><si><t>FAM98A</t></si><si><t>PFAS</t></si><si><t>NMT1</t></si><si><t>NUDT21</t></si><si><t>GTPBP4</t></si><si><t>GNB2</t></si><si><t>CARS</t></si><si><t>TRPM7</t></si><si><t>TXNDC12</t></si><si><t>CPA4</t></si><si><t>CDC6</t></si><si><t>OGT</t></si><si><t>RPUSD3</t></si><si><t>PPAP2C</t></si><si><t>NR2F6</t></si><si><t>IFITM2</t></si><si><t>SRA1</t></si><si><t>TPRKB</t></si><si><t>THAP7</t></si><si><t>TMED7</t></si><si><t>GAPVD1</t></si><si><t>MPC2</t></si><si><t>ARHGEF12</t></si><si><t>THAP9-AS1</t></si><si><t>WDR36</t></si><si><t>PHF20L1</t></si><si><t>MYLK3</t></si><si><t>KIF14</t></si><si><t>GOT1</t></si><si><t>RAB21</t></si><si><t>PGRMC2</t></si><si><t>EMC2</t></si><si><t>DNASE2</t></si><si><t>SAFB</t></si><si><t>CCBL2</t></si><si><t>CWC15</t></si><si><t>CENPU</t></si><si><t>MAP2K1</t></si><si><t>PTGR1</t></si><si><t>CHD8</t></si><si><t>CINP</t></si><si><t>FBXL3</t></si><si><t>IRF3</t></si><si><t>KCTD10</t></si><si><t>MED13L</t></si><si><t>DHX34</t></si><si><t>LRRC42</t></si><si><t>CCDC85B</t></si><si><t>C1D</t></si><si><t>SURF2</t></si><si><t>KIAA1731</t></si><si><t>CBX6</t></si><si><t>YBEY</t></si><si><t>FAM210A</t></si><si><t>MAN1A2</t></si><si><t>FANCD2</t></si><si><t>DYRK2</t></si><si><t>CD2AP</t></si><si><t>PIGO</t></si><si><t>DRAM2</t></si><si><t>ZNF777</t></si><si><t>CHST3</t></si><si><t>PIAS3</t></si><si><t>REEP3</t></si><si><t>KIAA1715</t></si><si><t>LOC441528</t></si><si><t>PUS7L</t></si><si><t>ZNF33A</t></si><si><t>HAGH</t></si><si><t>CHKA</t></si><si><t>ZCCHC17</t></si><si><t>KIAA1598</t></si><si><t>C17orf62</t></si><si><t>RBCK1</t></si><si><t>THRA</t></si><si><t>FBXO38</t></si><si><t>SLC37A3</t></si><si><t>PLEKHG3</t></si><si><t>ZNF200</t></si><si><t>CAPN15</t></si><si><t>ZNF587B</t></si><si><t>NEU3</t></si><si><t>C16orf91</t></si><si><t>C6orf211</t></si><si><t>PRADC1</t></si><si><t>ZFYVE20</t></si><si><t>SPC25</t></si><si><t>MAFIP</t></si><si><t>PDP2</t></si><si><t>GM2A</t></si><si><t>BCL3</t></si><si><t>PEX11B</t></si><si><t>DNAJC25</t></si><si><t>DMPK</t></si><si><t>PANK4</t></si><si><t>AHRR</t></si><si><t>CRYBG3</t></si><si><t>STX3</t></si><si><t>FXN</t></si><si><t>EID2</t></si><si><t>CCHCR1</t></si><si><t>RNPEPL1</t></si><si><t>AAK1</t></si><si><t>C11orf30</t></si><si><t>LOC100288637</t></si><si><t>ASB9</t></si><si><t>RPS10</t></si><si><t>TUBB</t></si><si><t>YBX1</t></si><si><t>PCBP1</t></si><si><t>FTH1</t></si><si><t>CALR</t></si><si><t>TPI1</t></si><si><t>EMC4</t></si><si><t>VDAC2</t></si><si><t>SSR2</t></si><si><t>SRSF1</t></si><si><t>RARS</t></si><si><t>EMD</t></si><si><t>ATP6AP2</t></si><si><t>LAPTM4A</t></si><si><t>POLDIP2</t></si><si><t>NUP188</t></si><si><t>MSH2</t></si><si><t>RPS25</t></si><si><t>HCFC1</t></si><si><t>ATP5E</t></si><si><t>PMPCA</t></si><si><t>ARPP19</t></si><si><t>TMEM126B</t></si><si><t>NDUFB10</t></si><si><t>WBP11</t></si><si><t>HIST1H4E</t></si><si><t>KPNA6</t></si><si><t>MRPL39</t></si><si><t>GABARAPL2</t></si><si><t>EIF2AK1</t></si><si><t>LSM12</t></si><si><t>LMNB2</t></si><si><t>ANKRD52</t></si><si><t>USP7</t></si><si><t>TEX261</t></si><si><t>TBRG4</t></si><si><t>HNRNPH3</t></si><si><t>CTSB</t></si><si><t>RNF5</t></si><si><t>PPP1R18</t></si><si><t>DPM1</t></si><si><t>SLC39A9</t></si><si><t>IFRD2</t></si><si><t>TVP23B</t></si><si><t>FBXO9</t></si><si><t>NFYC</t></si><si><t>MSL1</t></si><si><t>RITA1</t></si><si><t>MDM4</t></si><si><t>ST7</t></si><si><t>SEC23A</t></si><si><t>KIAA1430</t></si><si><t>MGAT4B</t></si><si><t>RPF2</t></si><si><t>ATP5SL</t></si><si><t>MTR</t></si><si><t>LIMS1</t></si><si><t>ARL1</t></si><si><t>SAP18</t></si><si><t>PHAX</t></si><si><t>CISD3</t></si><si><t>ZAK</t></si><si><t>AZI2</t></si><si><t>SLC25A44</t></si><si><t>HOMER3</t></si><si><t>ZNF800</t></si><si><t>BRD1</t></si><si><t>BAG5</t></si><si><t>ZMIZ2</t></si><si><t>CKLF</t></si><si><t>APIP</t></si><si><t>FAM104B</t></si><si><t>UXS1</t></si><si><t>COMMD6</t></si><si><t>RBM6</t></si><si><t>RBMS2</t></si><si><t>NR2C2AP</t></si><si><t>MLLT10</t></si><si><t>FBXL5</t></si><si><t>FAM177A1</t></si><si><t>MKKS</t></si><si><t>FNBP1</t></si><si><t>ZCCHC6</t></si><si><t>ALG12</t></si><si><t>RBM7</t></si><si><t>FRMD8</t></si><si><t>OSTM1</t></si><si><t>USPL1</t></si><si><t>TMEM243</t></si><si><t>GLTSCR1L</t></si><si><t>FAM102A</t></si><si><t>GXYLT2</t></si><si><t>SLC8B1</t></si><si><t>SOCS7</t></si><si><t>SLC39A4</t></si><si><t>SEMA4B</t></si><si><t>THUMPD2</t></si><si><t>PARD6B</t></si><si><t>ATG7</t></si><si><t>FAM53B</t></si><si><t>ZC3H12A</t></si><si><t>CDC14B</t></si><si><t>BRMS1L</t></si><si><t>HSD17B7</t></si><si><t>CFLAR</t></si><si><t>ZNF140</t></si><si><t>CAPRIN2</t></si><si><t>LIN37</t></si><si><t>RPS6</t></si><si><t>NACA</t></si><si><t>HNRNPU</t></si><si><t>RBMX</t></si><si><t>GPI</t></si><si><t>TOP2A</t></si><si><t>EDF1</t></si><si><t>ATP5B</t></si><si><t>H2AFV</t></si><si><t>SRM</t></si><si><t>RPLP0</t></si><si><t>EWSR1</t></si><si><t>ERGIC1</t></si><si><t>SDHB</t></si><si><t>EIF3A</t></si><si><t>MTHFD1</t></si><si><t>TSC22D1</t></si><si><t>ATP5O</t></si><si><t>ERI3</t></si><si><t>RN7SK</t></si><si><t>ANAPC7</t></si><si><t>SRP68</t></si><si><t>OCIAD1</t></si><si><t>HEATR1</t></si><si><t>COPS7A</t></si><si><t>BUB1B</t></si><si><t>FAM136A</t></si><si><t>RAB14</t></si><si><t>CDC42SE1</t></si><si><t>ATP5G3</t></si><si><t>GFM1</t></si><si><t>AFAP1</t></si><si><t>NAA15</t></si><si><t>EIF4A2</t></si><si><t>OTUD5</t></si><si><t>THOC2</t></si><si><t>MRPL19</t></si><si><t>PSMG3</t></si><si><t>DHX40</t></si><si><t>LYRM4</t></si><si><t>COX8A</t></si><si><t>CLPB</t></si><si><t>SLC25A1</t></si><si><t>YTHDF3</t></si><si><t>CBX4</t></si><si><t>SPPL2A</t></si><si><t>ZFAND1</t></si><si><t>SUN1</t></si><si><t>MED14</t></si><si><t>ZDHHC4</t></si><si><t>CHSY1</t></si><si><t>MLX</t></si><si><t>MARK3</t></si><si><t>TIA1</t></si><si><t>STX16</t></si><si><t>TEX10</t></si><si><t>DBT</t></si><si><t>GINS1</t></si><si><t>PDCD4</t></si><si><t>HAUS1</t></si><si><t>LGMN</t></si><si><t>SARNP</t></si><si><t>REXO1</t></si><si><t>SKA1</t></si><si><t>ZNF496</t></si><si><t>INO80</t></si><si><t>OTUD6B</t></si><si><t>MED25</t></si><si><t>SIAH2</t></si><si><t>NSMCE2</t></si><si><t>NDUFA1</t></si><si><t>C17orf80</t></si><si><t>BCR</t></si><si><t>DUSP7</t></si><si><t>ABHD16A</t></si><si><t>LARP1B</t></si><si><t>MOB4</t></si><si><t>ACTR10</t></si><si><t>RBBP9</t></si><si><t>TYW1</t></si><si><t>LARP7</t></si><si><t>NGDN</t></si><si><t>MOSPD2</t></si><si><t>PARG</t></si><si><t>REEP6</t></si><si><t>EPC2</t></si><si><t>CLP1</t></si><si><t>HDAC6</t></si><si><t>ARID4B</t></si><si><t>DOCK9</t></si><si><t>NPY4R</t></si><si><t>OSBPL11</t></si><si><t>PDDC1</t></si><si><t>ZCCHC2</t></si><si><t>PIAS2</t></si><si><t>PPP2R3B</t></si><si><t>CRNKL1</t></si><si><t>TRIOBP</t></si><si><t>KIAA0586</t></si><si><t>ZMAT5</t></si><si><t>GPATCH11</t></si><si><t>ARHGEF10</t></si><si><t>BTN2A1</t></si><si><t>STYXL1</t></si><si><t>TELO2</t></si><si><t>XPA</t></si><si><t>LOC652276</t></si><si><t>KIAA1147</t></si><si><t>RASSF9</t></si><si><t>SEMA4C</t></si><si><t>ADAL</t></si><si><t>RECQL5</t></si><si><t>PRTG</t></si><si><t>STAG3L5P-PVRIG2P-PILRB</t></si><si><t>TENC1</t></si><si><t>RPL37A</t></si><si><t>NDUFA13</t></si><si><t>CSNK1A1</t></si><si><t>MRPL51</t></si><si><t>PDIA6</t></si><si><t>SIGMAR1</t></si><si><t>LAMP1</t></si><si><t>TMEM14C</t></si><si><t>TTLL12</t></si><si><t>SEC22B</t></si><si><t>ADIPOR1</t></si><si><t>FUBP1</t></si><si><t>SLC38A2</t></si><si><t>CHP1</t></si><si><t>RBM4</t></si><si><t>PSMD6</t></si><si><t>TMSB10</t></si><si><t>SMARCC1</t></si><si><t>NRAS</t></si><si><t>JAK1</t></si><si><t>PRKAR2A</t></si><si><t>SNRPB</t></si><si><t>LAMTOR2</t></si><si><t>ALYREF</t></si><si><t>RFC5</t></si><si><t>MTMR2</t></si><si><t>UBE2D2</t></si><si><t>ZWINT</t></si><si><t>C12orf10</t></si><si><t>RTCB</t></si><si><t>NEDD8</t></si><si><t>ZNF562</t></si><si><t>NFX1</t></si><si><t>TCF20</t></si><si><t>GSTO1</t></si><si><t>LOC102724023</t></si><si><t>PTPMT1</t></si><si><t>SNHG8</t></si><si><t>SEC23B</t></si><si><t>KPNA4</t></si><si><t>OAZ2</t></si><si><t>VPS28</t></si><si><t>ZNF106</t></si><si><t>NSL1</t></si><si><t>IGBP1</t></si><si><t>PGAP2</t></si><si><t>SSX2IP</t></si><si><t>TMEM189</t></si><si><t>SDE2</t></si><si><t>TAF12</t></si><si><t>EFR3A</t></si><si><t>GLRX</t></si><si><t>PHF3</t></si><si><t>CLCC1</t></si><si><t>CENPA</t></si><si><t>PTBP3</t></si><si><t>RIPK2</t></si><si><t>CXADR</t></si><si><t>WDR45</t></si><si><t>KIF18A</t></si><si><t>UBA6</t></si><si><t>FEM1B</t></si><si><t>PRKACB</t></si><si><t>MTOR</t></si><si><t>CDK5RAP2</t></si><si><t>NCOA3</t></si><si><t>ZC3HAV1L</t></si><si><t>RNF7</t></si><si><t>RBM5</t></si><si><t>ANXA4</t></si><si><t>RDH11</t></si><si><t>ARV1</t></si><si><t>TATDN2</t></si><si><t>C9orf69</t></si><si><t>PLA2G4A</t></si><si><t>DHCR7</t></si><si><t>GPR125</t></si><si><t>NFKBIL1</t></si><si><t>ACAP2</t></si><si><t>PIK3R4</t></si><si><t>HAUS2</t></si><si><t>ABHD12</t></si><si><t>RNF216P1</t></si><si><t>ZBTB7B</t></si><si><t>C6orf136</t></si><si><t>LOC550643</t></si><si><t>SGPP1</t></si><si><t>CACTIN</t></si><si><t>DNAJC15</t></si><si><t>INIP</t></si><si><t>DAGLB</t></si><si><t>BET1L</t></si><si><t>RMND1</t></si><si><t>MOB3A</t></si><si><t>CDR2</t></si><si><t>PURB</t></si><si><t>PPIL3</t></si><si><t>AP5M1</t></si><si><t>PIGX</t></si><si><t>RXRB</t></si><si><t>MAPK14</t></si><si><t>NKTR</t></si><si><t>RPS19BP1</t></si><si><t>CAAP1</t></si><si><t>ATP13A2</t></si><si><t>UBN2</t></si><si><t>FEM1C</t></si><si><t>ZBTB24</t></si><si><t>TBC1D13</t></si><si><t>TPRG1L</t></si><si><t>ARGLU1</t></si><si><t>FAM114A1</t></si><si><t>PRKAA2</t></si><si><t>PDE7A</t></si><si><t>DEXI</t></si><si><t>NEURL4</t></si><si><t>POLH</t></si><si><t>ARHGAP12</t></si><si><t>ST7L</t></si><si><t>SYF2</t></si><si><t>ZNF335</t></si><si><t>COA5</t></si><si><t>NADSYN1</t></si><si><t>PCBP2</t></si><si><t>RPL7</t></si><si><t>RAD21</t></si><si><t>TECR</t></si><si><t>APOA1BP</t></si><si><t>MTHFD2</t></si><si><t>TUBG1</t></si><si><t>APP</t></si><si><t>HMGB1</t></si><si><t>PAIP1</t></si><si><t>FH</t></si><si><t>NDUFB11</t></si><si><t>FBL</t></si><si><t>RRM2</t></si><si><t>CDC123</t></si><si><t>PSMA3</t></si><si><t>CCNB2</t></si><si><t>PSMD7</t></si><si><t>CBS</t></si><si><t>MIF</t></si><si><t>NOL11</t></si><si><t>PSMD14</t></si><si><t>CTPS1</t></si><si><t>CD276</t></si><si><t>SF3B3</t></si><si><t>HSBP1</t></si><si><t>SDHD</t></si><si><t>IDH3G</t></si><si><t>HIST2H2BE</t></si><si><t>ERAL1</t></si><si><t>SCARB1</t></si><si><t>HIST1H2AE</t></si><si><t>EXOSC2</t></si><si><t>HIST1H2BN</t></si><si><t>SMAD2</t></si><si><t>SERP1</t></si><si><t>NDUFS3</t></si><si><t>MRPL41</t></si><si><t>DDX56</t></si><si><t>FKBP9</t></si><si><t>LEPREL4</t></si><si><t>PFDN1</t></si><si><t>MRPL30</t></si><si><t>RAB35</t></si><si><t>MRPL46</t></si><si><t>BTBD2</t></si><si><t>SDF4</t></si><si><t>EPHX1</t></si><si><t>OIP5-AS1</t></si><si><t>CNOT8</t></si><si><t>PTGFRN</t></si><si><t>RPPH1</t></si><si><t>SMARCC2</t></si><si><t>ANXA7</t></si><si><t>ATF6B</t></si><si><t>PPP1R11</t></si><si><t>GOLGA7</t></si><si><t>VAMP3</t></si><si><t>ETV4</t></si><si><t>MED28</t></si><si><t>C5orf22</t></si><si><t>HSBP1L1</t></si><si><t>FAM57A</t></si><si><t>CCAR1</t></si><si><t>OMA1</t></si><si><t>DCTD</t></si><si><t>GOLIM4</t></si><si><t>HMOX2</t></si><si><t>KPNA1</t></si><si><t>PIGK</t></si><si><t>ANAPC11</t></si><si><t>ITFG3</t></si><si><t>SPATS2L</t></si><si><t>USP48</t></si><si><t>POLA2</t></si><si><t>C1orf85</t></si><si><t>TMEM9</t></si><si><t>JMJD6</t></si><si><t>ALG5</t></si><si><t>RALB</t></si><si><t>ZFYVE16</t></si><si><t>STK17A</t></si><si><t>ZMYM3</t></si><si><t>AKAP8L</t></si><si><t>SETD1B</t></si><si><t>TRIM65</t></si><si><t>ZBTB8OS</t></si><si><t>PRPF38B</t></si><si><t>PARPBP</t></si><si><t>BACH1</t></si><si><t>PIGP</t></si><si><t>UBE2B</t></si><si><t>USF1</t></si><si><t>NDNL2</t></si><si><t>CISD1</t></si><si><t>SMAP1</t></si><si><t>ZC3H7A</t></si><si><t>TRIT1</t></si><si><t>COG1</t></si><si><t>PCNX</t></si><si><t>NUPL2</t></si><si><t>TNRC6A</t></si><si><t>NDUFAF6</t></si><si><t>MAFG</t></si><si><t>SPAST</t></si><si><t>BTN3A2</t></si><si><t>LTN1</t></si><si><t>MOCOS</t></si><si><t>FOCAD</t></si><si><t>S100PBP</t></si><si><t>ARRB1</t></si><si><t>SRP19</t></si><si><t>WASH5P</t></si><si><t>WDR11</t></si><si><t>C9orf142</t></si><si><t>ERP44</t></si><si><t>SLC25A51</t></si><si><t>ANKS6</t></si><si><t>PIKFYVE</t></si><si><t>RMND5B</t></si><si><t>PTDSS2</t></si><si><t>TMEM219</t></si><si><t>RRAGC</t></si><si><t>ATG4C</t></si><si><t>ST3GAL2</t></si><si><t>C12orf5</t></si><si><t>NR1D2</t></si><si><t>GPATCH2L</t></si><si><t>TNRC6B</t></si><si><t>KAT8</t></si><si><t>PDK3</t></si><si><t>TMEM18</t></si><si><t>MTFP1</t></si><si><t>ANKRD18B</t></si><si><t>ZNF646</t></si><si><t>FCHO2</t></si><si><t>TMEM60</t></si><si><t>C8orf22</t></si><si><t>SREK1IP1</t></si><si><t>CBR4</t></si><si><t>SLC25A5</t></si><si><t>RPL7L1</t></si><si><t>UBA1</t></si><si><t>SEC61A1</t></si><si><t>SF1</t></si><si><t>CAPNS1</t></si><si><t>EIF3G</t></si><si><t>COX5A</t></si><si><t>TOMM5</t></si><si><t>IARS2</t></si><si><t>COPG1</t></si><si><t>NDUFV2</t></si><si><t>MRPS27</t></si><si><t>PSMC4</t></si><si><t>ZNF664</t></si><si><t>ARPC2</t></si><si><t>TIMM23</t></si><si><t>GALNT2</t></si><si><t>PFN1</t></si><si><t>TES</t></si><si><t>HIST1H2AL</t></si><si><t>SRRT</t></si><si><t>PRDX5</t></si><si><t>NPLOC4</t></si><si><t>ALKBH5</t></si><si><t>SEC13</t></si><si><t>VPS72</t></si><si><t>ATXN10</t></si><si><t>C16orf13</t></si><si><t>BRK1</t></si><si><t>ESYT1</t></si><si><t>DENR</t></si><si><t>CD81</t></si><si><t>RRP36</t></si><si><t>SF3A3</t></si><si><t>UQCRC1</t></si><si><t>DPF2</t></si><si><t>STAT3</t></si><si><t>SF3A1</t></si><si><t>DDX19A</t></si><si><t>SLC39A14</t></si><si><t>DVL3</t></si><si><t>GLE1</t></si><si><t>PYCR1</t></si><si><t>VMP1</t></si><si><t>GDE1</t></si><si><t>C6orf106</t></si><si><t>WDR5</t></si><si><t>MDM2</t></si><si><t>GOSR2</t></si><si><t>SMARCD2</t></si><si><t>MAPK6</t></si><si><t>ECHDC1</t></si><si><t>MRPL35</t></si><si><t>UBE2Q1</t></si><si><t>KCMF1</t></si><si><t>SELK</t></si><si><t>PAM16</t></si><si><t>CBX2</t></si><si><t>LRP5</t></si><si><t>UBAC2</t></si><si><t>R3HDM4</t></si><si><t>RCL1</t></si><si><t>COPS4</t></si><si><t>DUSP3</t></si><si><t>RASSF3</t></si><si><t>CHAF1B</t></si><si><t>SLC41A1</t></si><si><t>TIMM50</t></si><si><t>FAM122B</t></si><si><t>SLC35E1</t></si><si><t>ATF6</t></si><si><t>PTGES2</t></si><si><t>MEF2D</t></si><si><t>THOC1</t></si><si><t>DVL1</t></si><si><t>ATF7</t></si><si><t>BPTF</t></si><si><t>DNAJB11</t></si><si><t>TARBP1</t></si><si><t>MAPK9</t></si><si><t>CCDC97</t></si><si><t>NBL1</t></si><si><t>ATP2B4</t></si><si><t>BMPR1A</t></si><si><t>COX16</t></si><si><t>RASA3</t></si><si><t>ZDHHC2</t></si><si><t>PRR12</t></si><si><t>POLB</t></si><si><t>LRR1</t></si><si><t>CHCHD10</t></si><si><t>SH3KBP1</t></si><si><t>TMTC3</t></si><si><t>MKRN2</t></si><si><t>ZW10</t></si><si><t>FAM13B</t></si><si><t>GSTCD</t></si><si><t>RBM48</t></si><si><t>SNHG4</t></si><si><t>ANAPC2</t></si><si><t>TAF4</t></si><si><t>BLVRB</t></si><si><t>SIRT1</t></si><si><t>WDR62</t></si><si><t>SPOP</t></si><si><t>JMJD4</t></si><si><t>FZR1</t></si><si><t>RARG</t></si><si><t>METTL3</t></si><si><t>AMMECR1</t></si><si><t>DHRS7B</t></si><si><t>SYS1</t></si><si><t>RBM33</t></si><si><t>E2F7</t></si><si><t>C12orf43</t></si><si><t>KCTD2</t></si><si><t>COMMD8</t></si><si><t>ZNF480</t></si><si><t>TTC7A</t></si><si><t>BMP1</t></si><si><t>SERINC2</t></si><si><t>MBIP</t></si><si><t>MTRF1L</t></si><si><t>ACVR1B</t></si><si><t>ASB6</t></si><si><t>NRBF2</t></si><si><t>GALK1</t></si><si><t>GPATCH2</t></si><si><t>DNAAF2</t></si><si><t>CDK10</t></si><si><t>B4GALT4</t></si><si><t>DMXL1</t></si><si><t>MUTYH</t></si><si><t>HNRNPK</t></si><si><t>RPS7</t></si><si><t>HSPB1</t></si><si><t>NDUFB4</t></si><si><t>CSDE1</t></si><si><t>RPL18A</t></si><si><t>SERPINH1</t></si><si><t>RAD23A</t></si><si><t>MCM4</t></si><si><t>PRMT1</t></si><si><t>NAA10</t></si><si><t>PRPF8</t></si><si><t>CSE1L</t></si><si><t>MTA2</t></si><si><t>CAND1</t></si><si><t>LAMTOR5</t></si><si><t>DYNLRB1</t></si><si><t>CNOT1</t></si><si><t>SNRPG</t></si><si><t>TRAPPC3</t></si><si><t>MRPL47</t></si><si><t>MTCH1</t></si><si><t>PGM1</t></si><si><t>RAP1A</t></si><si><t>GLYR1</t></si><si><t>PIK3C2B</t></si><si><t>SEC31A</t></si><si><t>ANAPC5</t></si><si><t>TRIM28</t></si><si><t>DCUN1D5</t></si><si><t>LSM14B</t></si><si><t>ARMC1</t></si><si><t>TSPAN13</t></si><si><t>SCARNA5</t></si><si><t>NUF2</t></si><si><t>HEATR2</t></si><si><t>RPS29</t></si><si><t>SLC30A5</t></si><si><t>SDHAF2</t></si><si><t>OGFOD1</t></si><si><t>ATP5G1</t></si><si><t>TACC3</t></si><si><t>UBE2E3</t></si><si><t>CALD1</t></si><si><t>CFL2</t></si><si><t>RIOK1</t></si><si><t>HMCES</t></si><si><t>PDCD5</t></si><si><t>XAB2</t></si><si><t>WEE1</t></si><si><t>URB2</t></si><si><t>RNF115</t></si><si><t>MRGBP</t></si><si><t>WDR33</t></si><si><t>CCNH</t></si><si><t>ASAP1</t></si><si><t>NELFB</t></si><si><t>DCUN1D1</t></si><si><t>ZNF124</t></si><si><t>IVD</t></si><si><t>SUPV3L1</t></si><si><t>DPAGT1</t></si><si><t>ZBTB38</t></si><si><t>ZDHHC3</t></si><si><t>JOSD1</t></si><si><t>EXOC4</t></si><si><t>PDS5B</t></si><si><t>PGM2</t></si><si><t>ACSL3</t></si><si><t>FBXO5</t></si><si><t>SKA3</t></si><si><t>GRAMD1A</t></si><si><t>NOA1</t></si><si><t>TIMM21</t></si><si><t>MYCBP</t></si><si><t>TAF13</t></si><si><t>NCOA6</t></si><si><t>KDM4A</t></si><si><t>RBL2</t></si><si><t>GPR89A</t></si><si><t>GTPBP1</t></si><si><t>MUS81</t></si><si><t>ANGEL2</t></si><si><t>C16orf72</t></si><si><t>LMTK2</t></si><si><t>BTBD10</t></si><si><t>RPAP1</t></si><si><t>RAPGEF1</t></si><si><t>HSPG2</t></si><si><t>EDEM3</t></si><si><t>ETV3</t></si><si><t>IFNAR1</t></si><si><t>ACTR6</t></si><si><t>NPC1</t></si><si><t>PLK4</t></si><si><t>COX15</t></si><si><t>DNTTIP1</t></si><si><t>ZSCAN12</t></si><si><t>CNTROB</t></si><si><t>EFCAB2</t></si><si><t>INO80B</t></si><si><t>OTUD7B</t></si><si><t>SMIM19</t></si><si><t>ARFGAP3</t></si><si><t>CPOX</t></si><si><t>INTS5</t></si><si><t>EIF4ENIF1</t></si><si><t>ANKRD49</t></si><si><t>RBL1</t></si><si><t>TSC1</t></si><si><t>PCGF1</t></si><si><t>OXR1</t></si><si><t>SCCPDH</t></si><si><t>EDRF1</t></si><si><t>CERS2</t></si><si><t>SSRP1</t></si><si><t>RPSA</t></si><si><t>ODC1</t></si><si><t>TAF9</t></si><si><t>COX4I1</t></si><si><t>PRRC2A</t></si><si><t>PSMD8</t></si><si><t>CNIH1</t></si><si><t>FTL</t></si><si><t>BTBD1</t></si><si><t>GNL3</t></si><si><t>AKT1S1</t></si><si><t>COX7A2L</t></si><si><t>TPM4</t></si><si><t>AP3S1</t></si><si><t>ECH1</t></si><si><t>ACAA2</t></si><si><t>COX7B</t></si><si><t>TRA2B</t></si><si><t>ACAT1</t></si><si><t>FASN</t></si><si><t>SENP3</t></si><si><t>NUDT5</t></si><si><t>CHD3</t></si><si><t>GNAI3</t></si><si><t>HIATL1</t></si><si><t>TIPRL</t></si><si><t>GPBP1L1</t></si><si><t>DUS1L</t></si><si><t>MRPS10</t></si><si><t>S100A4</t></si><si><t>ANXA6</t></si><si><t>PLXNB2</t></si><si><t>UFD1L</t></si><si><t>PRCP</t></si><si><t>FAM91A1</t></si><si><t>SREBF2</t></si><si><t>DNAJC11</t></si><si><t>KIF2A</t></si><si><t>NT5C3B</t></si><si><t>TCERG1</t></si><si><t>KDM3B</t></si><si><t>NRBP1</t></si><si><t>PTPN1</t></si><si><t>VPS29</t></si><si><t>MIEN1</t></si><si><t>MCM3AP</t></si><si><t>NUDT4</t></si><si><t>TRIB3</t></si><si><t>MGRN1</t></si><si><t>ABCC4</t></si><si><t>SMCHD1</t></si><si><t>INPPL1</t></si><si><t>SERINC3</t></si><si><t>DPH2</t></si><si><t>FPGS</t></si><si><t>DCTN6</t></si><si><t>HERC2</t></si><si><t>CEP57</t></si><si><t>RPP21</t></si><si><t>NOL9</t></si><si><t>PIM3</t></si><si><t>FNDC3A</t></si><si><t>PRIM1</t></si><si><t>RC3H2</t></si><si><t>CHMP1A</t></si><si><t>C21orf59</t></si><si><t>SLC31A1</t></si><si><t>NPC2</t></si><si><t>ATP6V1H</t></si><si><t>LCLAT1</t></si><si><t>RIMKLB</t></si><si><t>EPHB4</t></si><si><t>AFF4</t></si><si><t>BCL2L1</t></si><si><t>POLD3</t></si><si><t>ARFIP2</t></si><si><t>TMEM41B</t></si><si><t>RNASEH1</t></si><si><t>CMAS</t></si><si><t>KRIT1</t></si><si><t>SLMAP</t></si><si><t>PRUNE</t></si><si><t>GTF2F2</t></si><si><t>RHOT1</t></si><si><t>SRPK2</t></si><si><t>PCYT1A</t></si><si><t>SCLY</t></si><si><t>ANKHD1</t></si><si><t>MAP2K4</t></si><si><t>STIL</t></si><si><t>SEPW1</t></si><si><t>SRGAP2D</t></si><si><t>FAM50A</t></si><si><t>TBC1D23</t></si><si><t>CPT2</t></si><si><t>MLH1</t></si><si><t>EXOC5</t></si><si><t>GTF2H2</t></si><si><t>RPL36A-HNRNPH2</t></si><si><t>PIK3R3</t></si><si><t>SCARNA7</t></si><si><t>RAD54B</t></si><si><t>OARD1</t></si><si><t>PPTC7</t></si><si><t>GGA3</t></si><si><t>CMTM6</t></si><si><t>ZBTB4</t></si><si><t>DENND5B</t></si><si><t>PLEKHJ1</t></si><si><t>FHL3</t></si><si><t>GTPBP3</t></si><si><t>SHKBP1</t></si><si><t>BCAP29</t></si><si><t>LENG8</t></si><si><t>KLF6</t></si><si><t>REV3L</t></si><si><t>COL4A1</t></si><si><t>ELP6</t></si><si><t>CFDP1</t></si><si><t>UPF2</t></si><si><t>PCIF1</t></si><si><t>PSEN1</t></si><si><t>TBC1D22A</t></si><si><t>CLCN7</t></si><si><t>FUT10</t></si><si><t>C9orf40</t></si><si><t>RANBP10</t></si><si><t>RPS8</t></si><si><t>RPS4X</t></si><si><t>RHOB</t></si><si><t>IPO5</t></si><si><t>MYL6</t></si><si><t>PPA1</t></si><si><t>DAP3</t></si><si><t>PSMB6</t></si><si><t>BUB3</t></si><si><t>SUMO2</t></si><si><t>RPL27A</t></si><si><t>ATRAID</t></si><si><t>CKB</t></si><si><t>HUWE1</t></si><si><t>CDK2</t></si><si><t>GSR</t></si><si><t>SRPR</t></si><si><t>GRN</t></si><si><t>NDUFA4</t></si><si><t>WDR45B</t></si><si><t>FLOT2</t></si><si><t>ADI1</t></si><si><t>LMNA</t></si><si><t>TOMM70A</t></si><si><t>RNF10</t></si><si><t>PIGT</t></si><si><t>PPME1</t></si><si><t>THAP4</t></si><si><t>RCN2</t></si><si><t>CHERP</t></si><si><t>RAB2A</t></si><si><t>NUDT3</t></si><si><t>MRPL38</t></si><si><t>MCM5</t></si><si><t>CSNK2A2</t></si><si><t>B4GALT2</t></si><si><t>STX10</t></si><si><t>PDLIM7</t></si><si><t>UGGT1</t></si><si><t>SNRNP27</t></si><si><t>PUS7</t></si><si><t>PPP1R9B</t></si><si><t>ISOC2</t></si><si><t>PEF1</t></si><si><t>KMT2D</t></si><si><t>UFM1</t></si><si><t>DBF4</t></si><si><t>RMND5A</t></si><si><t>GLS</t></si><si><t>CTDSP2</t></si><si><t>CRTC3</t></si><si><t>PPAT</t></si><si><t>MRPL12</t></si><si><t>UBAP2</t></si><si><t>IK</t></si><si><t>MPRIP</t></si><si><t>AKIP1</t></si><si><t>FAM35A</t></si><si><t>PITHD1</t></si><si><t>LDOC1L</t></si><si><t>CISD2</t></si><si><t>COG8</t></si><si><t>SNX27</t></si><si><t>VIMP</t></si><si><t>ORAI1</t></si><si><t>DUSP12</t></si><si><t>SCAMP4</t></si><si><t>LOC100507217</t></si><si><t>HCFC1R1</t></si><si><t>TNPO2</t></si><si><t>HNRNPLL</t></si><si><t>DIP2B</t></si><si><t>VAC14</t></si><si><t>CHMP7</t></si><si><t>GPR108</t></si><si><t>POLE4</t></si><si><t>INTS6</t></si><si><t>R3HCC1</t></si><si><t>MED12</t></si><si><t>RNF169</t></si><si><t>ZMYND11</t></si><si><t>CUL2</t></si><si><t>RAD51C</t></si><si><t>B3GAT3</t></si><si><t>SLC33A1</t></si><si><t>NT5DC1</t></si><si><t>FADD</t></si><si><t>LACTB</t></si><si><t>GNPTAB</t></si><si><t>MYO5C</t></si><si><t>KCTD5</t></si><si><t>ASCC1</t></si><si><t>MAVS</t></si><si><t>PPFIBP1</t></si><si><t>REEP4</t></si><si><t>UROS</t></si><si><t>ROCK1</t></si><si><t>PHKA2</t></si><si><t>CDK5RAP1</t></si><si><t>EDIL3</t></si><si><t>EHBP1</t></si><si><t>AUNIP</t></si><si><t>ZCCHC8</t></si><si><t>LMBRD1</t></si><si><t>KIAA1143</t></si><si><t>CDK11B</t></si><si><t>ZNF395</t></si><si><t>MOCS2</t></si><si><t>GINM1</t></si><si><t>PC</t></si><si><t>EIF1</t></si><si><t>RANBP1</t></si><si><t>RPL13</t></si><si><t>IMPDH2</t></si><si><t>ENSA</t></si><si><t>GDI2</t></si><si><t>PDIA3</t></si><si><t>MAP4</t></si><si><t>TMEM66</t></si><si><t>HNRNPA0</t></si><si><t>MAP2K2</t></si><si><t>ARPC1A</t></si><si><t>GTF2A2</t></si><si><t>MPDU1</t></si><si><t>GATAD2A</t></si><si><t>FAM60A</t></si><si><t>RALY</t></si><si><t>CKS1B</t></si><si><t>TOMM6</t></si><si><t>MMADHC</t></si><si><t>GANAB</t></si><si><t>ECHS1</t></si><si><t>TOMM34</t></si><si><t>RBBP4</t></si><si><t>HSPB11</t></si><si><t>UBE2G1</t></si><si><t>PSMC6</t></si><si><t>ARPC3</t></si><si><t>WASF2</t></si><si><t>TCEB2</t></si><si><t>USP39</t></si><si><t>C12orf23</t></si><si><t>VARS</t></si><si><t>FAF2</t></si><si><t>KCTD3</t></si><si><t>WBSCR22</t></si><si><t>IPO4</t></si><si><t>AKAP1</t></si><si><t>NCAPH</t></si><si><t>GUCD1</t></si><si><t>CASC4</t></si><si><t>TK1</t></si><si><t>GMFB</t></si><si><t>ZNF121</t></si><si><t>LRRC40</t></si><si><t>PTPN12</t></si><si><t>MFN1</t></si><si><t>RAB6A</t></si><si><t>LRRC8D</t></si><si><t>MRPS17</t></si><si><t>TOR1AIP1</t></si><si><t>DCTN2</t></si><si><t>CHAF1A</t></si><si><t>SUCLG2</t></si><si><t>ALAS1</t></si><si><t>UBFD1</t></si><si><t>KPNA3</t></si><si><t>GTSE1</t></si><si><t>B4GALT3</t></si><si><t>DLAT</t></si><si><t>ME2</t></si><si><t>EXOSC9</t></si><si><t>SMIM13</t></si><si><t>GTF3C1</t></si><si><t>GATAD2B</t></si><si><t>TRIM8</t></si><si><t>KIF18B</t></si><si><t>CNPY2</t></si><si><t>KEAP1</t></si><si><t>HK2</t></si><si><t>FANCA</t></si><si><t>RANBP3</t></si><si><t>WDR6</t></si><si><t>TNFRSF10B</t></si><si><t>TMEM50A</t></si><si><t>ITCH</t></si><si><t>CDK7</t></si><si><t>IFNGR1</t></si><si><t>CDKN2AIP</t></si><si><t>PHPT1</t></si><si><t>CCDC117</t></si><si><t>SLC35A4</t></si><si><t>PPP4R1</t></si><si><t>RNF181</t></si><si><t>PTPN2</t></si><si><t>AP1M1</t></si><si><t>TGS1</t></si><si><t>UQCC2</t></si><si><t>SNUPN</t></si><si><t>SH3D19</t></si><si><t>POLR2H</t></si><si><t>EDC3</t></si><si><t>NAA35</t></si><si><t>PNN</t></si><si><t>CENPB</t></si><si><t>TMEM14A</t></si><si><t>THADA</t></si><si><t>CC2D1A</t></si><si><t>NCOA7</t></si><si><t>UNC119B</t></si><si><t>BCAT2</t></si><si><t>PPT2</t></si><si><t>PAXBP1</t></si><si><t>KLF16</t></si><si><t>DOLPP1</t></si><si><t>TBC1D15</t></si><si><t>FMNL2</t></si><si><t>SPPL3</t></si><si><t>ZNF322</t></si><si><t>ZNF252P</t></si><si><t>NEK9</t></si><si><t>PLEKHM2</t></si><si><t>MRPS14</t></si><si><t>ZNF12</t></si><si><t>MMS19</t></si><si><t>TAB1</t></si><si><t>PPIA</t></si><si><t>KPNB1</t></si><si><t>DDB1</t></si><si><t>ATP1B1</t></si><si><t>U2AF2</t></si><si><t>PPT1</t></si><si><t>RAB5C</t></si><si><t>ATP5H</t></si><si><t>FEN1</t></si><si><t>AHCYL1</t></si><si><t>CNBP</t></si><si><t>CLPP</t></si><si><t>RHEB</t></si><si><t>ATIC</t></si><si><t>MRFAP1</t></si><si><t>NELFE</t></si><si><t>PSMA2</t></si><si><t>GCN1L1</t></si><si><t>LONP1</t></si><si><t>SRSF11</t></si><si><t>GRSF1</t></si><si><t>NUP107</t></si><si><t>PRC1</t></si><si><t>CDT1</t></si><si><t>GLUD1</t></si><si><t>UBE2I</t></si><si><t>SLC25A39</t></si><si><t>CSNK1E</t></si><si><t>CUTA</t></si><si><t>RELA</t></si><si><t>NPM3</t></si><si><t>RFC2</t></si><si><t>FOXK2</t></si><si><t>RPL22</t></si><si><t>SQLE</t></si><si><t>UTP11L</t></si><si><t>RNF187</t></si><si><t>PAIP2</t></si><si><t>MRPL11</t></si><si><t>CNOT11</t></si><si><t>UCHL5</t></si><si><t>WDR46</t></si><si><t>PRKAR1A</t></si><si><t>RYK</t></si><si><t>BLMH</t></si><si><t>GIT1</t></si><si><t>PRKCI</t></si><si><t>ATP13A1</t></si><si><t>H2AFX</t></si><si><t>PMPCB</t></si><si><t>PPP6R3</t></si><si><t>NT5C2</t></si><si><t>TMEM165</t></si><si><t>SPTLC1</t></si><si><t>KAT5</t></si><si><t>MFN2</t></si><si><t>APH1A</t></si><si><t>RAF1</t></si><si><t>NFKB2</t></si><si><t>TBC1D9B</t></si><si><t>SMC3</t></si><si><t>BIN1</t></si><si><t>RRP12</t></si><si><t>TFAM</t></si><si><t>UBE2R2</t></si><si><t>GABARAPL1</t></si><si><t>MAGOH</t></si><si><t>C8orf59</t></si><si><t>TRIAP1</t></si><si><t>ZDHHC7</t></si><si><t>ITGAV</t></si><si><t>SENP2</t></si><si><t>RNF216</t></si><si><t>HAUS7</t></si><si><t>NDUFB7</t></si><si><t>SLC35F5</t></si><si><t>DDX49</t></si><si><t>SELENBP1</t></si><si><t>NDUFB3</t></si><si><t>CNPY3</t></si><si><t>ASCC3</t></si><si><t>TAB3</t></si><si><t>RWDD1</t></si><si><t>DTX3L</t></si><si><t>WDR73</t></si><si><t>KANK2</t></si><si><t>MCM8</t></si><si><t>REXO4</t></si><si><t>RNF19A</t></si><si><t>NUP54</t></si><si><t>MRPS31</t></si><si><t>C5orf42</t></si><si><t>PRPSAP2</t></si><si><t>PTAR1</t></si><si><t>ADPGK</t></si><si><t>DDIT3</t></si><si><t>PPFIA1</t></si><si><t>SIKE1</t></si><si><t>C5orf30</t></si><si><t>DCP2</t></si><si><t>NBPF9</t></si><si><t>GET4</t></si><si><t>SUV420H1</t></si><si><t>HINT1</t></si><si><t>IFI30</t></si><si><t>ATP6V0C</t></si><si><t>HNRNPC</t></si><si><t>SRSF9</t></si><si><t>MGST3</t></si><si><t>BTF3</t></si><si><t>HIST1H4A</t></si><si><t>MCM7</t></si><si><t>H2AFZ</t></si><si><t>KRTCAP2</t></si><si><t>PABPC1</t></si><si><t>APEX1</t></si><si><t>SGTA</t></si><si><t>UBQLN4</t></si><si><t>SUB1</t></si><si><t>MARS</t></si><si><t>TCOF1</t></si><si><t>TALDO1</t></si><si><t>NAE1</t></si><si><t>KTN1</t></si><si><t>GCSH</t></si><si><t>BCLAF1</t></si><si><t>SMC4</t></si><si><t>HMGN3</t></si><si><t>PSMA4</t></si><si><t>TPT1</t></si><si><t>TLE3</t></si><si><t>UBAP2L</t></si><si><t>MKNK2</t></si><si><t>USP33</t></si><si><t>CENPF</t></si><si><t>THRAP3</t></si><si><t>KNSTRN</t></si><si><t>RBM12</t></si><si><t>ZC3H15</t></si><si><t>DAB2</t></si><si><t>NCAPG</t></si><si><t>RAB9A</t></si><si><t>UBXN1</t></si><si><t>HSD17B4</t></si><si><t>BNIP2</t></si><si><t>PPP2R1A</t></si><si><t>NCBP1</t></si><si><t>MAPKAP1</t></si><si><t>SNRPF</t></si><si><t>SP1</t></si><si><t>CDC27</t></si><si><t>CARM1</t></si><si><t>TTK</t></si><si><t>FNBP4</t></si><si><t>SLC25A23</t></si><si><t>NUP43</t></si><si><t>ITPR1</t></si><si><t>CAMSAP2</t></si><si><t>WASL</t></si><si><t>PSMC2</t></si><si><t>ARAF</t></si><si><t>SNAP47</t></si><si><t>GAR1</t></si><si><t>IKBKAP</t></si><si><t>WWP1</t></si><si><t>SMC2</t></si><si><t>COPS5</t></si><si><t>HBS1L</t></si><si><t>CHD1L</t></si><si><t>ZFP36L2</t></si><si><t>TEX2</t></si><si><t>TSFM</t></si><si><t>RPSAP58</t></si><si><t>SCAP</t></si><si><t>KNTC1</t></si><si><t>WDR76</t></si><si><t>PATL1</t></si><si><t>C5orf34</t></si><si><t>FGFR1OP2</t></si><si><t>KIF3B</t></si><si><t>PITRM1</t></si><si><t>WBSCR16</t></si><si><t>IMPA1</t></si><si><t>XPO4</t></si><si><t>MEN1</t></si><si><t>AGO1</t></si><si><t>RBM27</t></si><si><t>CNOT3</t></si><si><t>EPS15</t></si><si><t>BLCAP</t></si><si><t>UBXN7</t></si><si><t>SMIM11</t></si><si><t>PLCD3</t></si><si><t>TOPORS</t></si><si><t>MZT2A</t></si><si><t>NAB1</t></si><si><t>SMUG1</t></si><si><t>TRMT6</t></si><si><t>TNKS2</t></si><si><t>RPL35</t></si><si><t>RPL7A</t></si><si><t>NME2</t></si><si><t>RPL23A</t></si><si><t>ASNS</t></si><si><t>C19orf43</t></si><si><t>BZW2</t></si><si><t>HN1L</t></si><si><t>ITGB1</t></si><si><t>AURKAIP1</t></si><si><t>TCEB1</t></si><si><t>ATP6V1E1</t></si><si><t>ILK</t></si><si><t>STK24</t></si><si><t>MAD2L1</t></si><si><t>EIF3E</t></si><si><t>PSMC1</t></si><si><t>TRMT112</t></si><si><t>CAPZB</t></si><si><t>LTA4H</t></si><si><t>SNAPIN</t></si><si><t>G6PC3</t></si><si><t>LUC7L2</t></si><si><t>CYCS</t></si><si><t>SERF2</t></si><si><t>TBL1XR1</t></si><si><t>POMP</t></si><si><t>KLHDC3</t></si><si><t>NMD3</t></si><si><t>MAT2B</t></si><si><t>CLPX</t></si><si><t>TDG</t></si><si><t>PCCB</t></si><si><t>RIC8A</t></si><si><t>CTPS2</t></si><si><t>CAT</t></si><si><t>E2F4</t></si><si><t>SEH1L</t></si><si><t>TOMM7</t></si><si><t>BROX</t></si><si><t>SHMT1</t></si><si><t>CDC45</t></si><si><t>NUP210</t></si><si><t>TCF25</t></si><si><t>NDUFAF3</t></si><si><t>KCTD15</t></si><si><t>FAM107B</t></si><si><t>ZFAND6</t></si><si><t>NCOA5</t></si><si><t>SMIM7</t></si><si><t>VOPP1</t></si><si><t>ZFAND5</t></si><si><t>DOCK7</t></si><si><t>DDIT4</t></si><si><t>PDZD11</t></si><si><t>DLGAP5</t></si><si><t>AMFR</t></si><si><t>PDE4D</t></si><si><t>CCDC43</t></si><si><t>CCNT1</t></si><si><t>TMEM214</t></si><si><t>TAF15</t></si><si><t>EIF2AK2</t></si><si><t>RNASEH2B</t></si><si><t>ERLEC1</t></si><si><t>CHMP3</t></si><si><t>FBXO21</t></si><si><t>HIPK1</t></si><si><t>LOC100506710</t></si><si><t>MCTP2</t></si><si><t>MSTO1</t></si><si><t>C9orf78</t></si><si><t>COQ4</t></si><si><t>TTF2</t></si><si><t>YRDC</t></si><si><t>TRAF4</t></si><si><t>ACAD9</t></si><si><t>EPN1</t></si><si><t>SENP1</t></si><si><t>SLC2A4RG</t></si><si><t>RUSC1</t></si><si><t>DTWD1</t></si><si><t>CPSF1</t></si><si><t>C6orf89</t></si><si><t>ZCRB1</t></si><si><t>DENND1A</t></si><si><t>TAP1</t></si><si><t>TMEM194A</t></si><si><t>GUSB</t></si><si><t>ITSN1</t></si><si><t>DBR1</t></si><si><t>PMAIP1</t></si><si><t>TTC39C</t></si><si><t>TAF8</t></si><si><t>GNB2L1</t></si><si><t>RPL15</t></si><si><t>NONO</t></si><si><t>NDUFB9</t></si><si><t>HSPA5</t></si><si><t>SND1</t></si><si><t>GNG5</t></si><si><t>UHRF1</t></si><si><t>FDPS</t></si><si><t>HNRNPR</t></si><si><t>OGDH</t></si><si><t>SRSF10</t></si><si><t>UBE2N</t></si><si><t>HN1</t></si><si><t>CORO1C</t></si><si><t>PTPLAD1</t></si><si><t>IPO9</t></si><si><t>USP5</t></si><si><t>DAG1</t></si><si><t>MRPS7</t></si><si><t>SLIRP</t></si><si><t>RPL11</t></si><si><t>AHSA1</t></si><si><t>FIBP</t></si><si><t>BRI3</t></si><si><t>LSM14A</t></si><si><t>NBN</t></si><si><t>TRA2A</t></si><si><t>FAM96A</t></si><si><t>CRKL</t></si><si><t>IER3IP1</t></si><si><t>FAM20B</t></si><si><t>YIF1A</t></si><si><t>RPL27</t></si><si><t>ATL2</t></si><si><t>ZMAT2</t></si><si><t>EIF3C</t></si><si><t>TSEN15</t></si><si><t>SLC50A1</t></si><si><t>DNAJC2</t></si><si><t>PRPF4B</t></si><si><t>PTRH2</t></si><si><t>MYO19</t></si><si><t>NAA38</t></si><si><t>TM9SF3</t></si><si><t>MRPS6</t></si><si><t>VAMP7</t></si><si><t>HLTF</t></si><si><t>GNPAT</t></si><si><t>SLC11A2</t></si><si><t>MGA</t></si><si><t>SETD5</t></si><si><t>MRPL24</t></si><si><t>CSTF1</t></si><si><t>COX17</t></si><si><t>APEH</t></si><si><t>PRPF40A</t></si><si><t>PPRC1</t></si><si><t>ADAM10</t></si><si><t>SNRPD3</t></si><si><t>NDUFS5</t></si><si><t>PKP4</t></si><si><t>RPP25</t></si><si><t>TPP1</t></si><si><t>FOXRED2</t></si><si><t>FAM216A</t></si><si><t>SCAF8</t></si><si><t>NARF</t></si><si><t>ARL6IP5</t></si><si><t>USP16</t></si><si><t>TMEM258</t></si><si><t>TIMM8B</t></si><si><t>ARFGAP2</t></si><si><t>RWDD4</t></si><si><t>TANGO6</t></si><si><t>UCKL1</t></si><si><t>PHB2</t></si><si><t>RPL14</t></si><si><t>USP22</t></si><si><t>CYR61</t></si><si><t>UBA2</t></si><si><t>TPM3</t></si><si><t>SNRPA</t></si><si><t>GHITM</t></si><si><t>UBE2V2</t></si><si><t>TOR1AIP2</t></si><si><t>RNASEH2A</t></si><si><t>CPSF7</t></si><si><t>CAPZA2</t></si><si><t>CLPTM1</t></si><si><t>PIP5K1A</t></si><si><t>CSNK2A1</t></si><si><t>PAFAH1B2</t></si><si><t>LYPLA1</t></si><si><t>DDR2</t></si><si><t>CALU</t></si><si><t>ARL2</t></si><si><t>CTBP1</t></si><si><t>GORASP2</t></si><si><t>GTF3C4</t></si><si><t>DNAJC9</t></si><si><t>SPCS2</t></si><si><t>MRPL33</t></si><si><t>TNFAIP1</t></si><si><t>EIF2D</t></si><si><t>PRRC2C</t></si><si><t>CASP2</t></si><si><t>RPL39</t></si><si><t>GAS5</t></si><si><t>TRPC4AP</t></si><si><t>IGF2R</t></si><si><t>GALNT7</t></si><si><t>NCOR1</t></si><si><t>SRI</t></si><si><t>HIST1H2AB</t></si><si><t>TRAPPC5</t></si><si><t>HJURP</t></si><si><t>GALNT1</t></si><si><t>SFSWAP</t></si><si><t>PHC2</t></si><si><t>NDST1</t></si><si><t>ORC3</t></si><si><t>MRPL44</t></si><si><t>RPS12</t></si><si><t>RPL29</t></si><si><t>LRPPRC</t></si><si><t>BAG6</t></si><si><t>SNRPD2</t></si><si><t>NDUFAB1</t></si><si><t>UQCRC2</t></si><si><t>HIST1H4J</t></si><si><t>RTN3</t></si><si><t>LMAN2</t></si><si><t>CELF1</t></si><si><t>TARDBP</t></si><si><t>TMEM14B</t></si><si><t>IMP3</t></si><si><t>CSNK2B</t></si><si><t>ANP32E</t></si><si><t>UBQLN1</t></si><si><t>CITED2</t></si><si><t>ASUN</t></si><si><t>AMZ2</t></si><si><t>SLBP</t></si><si><t>UBE3C</t></si><si><t>AIDA</t></si><si><t>DDX46</t></si><si><t>WDR75</t></si><si><t>LMNB1</t></si><si><t>WAC</t></si><si><t>NT5C3A</t></si><si><t>RPA2</t></si><si><t>FUBP3</t></si><si><t>GTF2F1</t></si><si><t>ARHGAP1</t></si><si><t>PEMT</t></si><si><t>SUPT6H</t></si><si><t>UBE2K</t></si><si><t>ELOF1</t></si><si><t>B3GALNT2</t></si><si><t>MTERFD1</t></si><si><t>ZNF281</t></si><si><t>RBM22</t></si><si><t>RSU1</t></si><si><t>EEF1A1</t></si><si><t>MYC</t></si><si><t>YWHAG</t></si><si><t>ILF2</t></si><si><t>RPLP2</t></si><si><t>MDH2</t></si><si><t>ADAR</t></si><si><t>SKP1</t></si><si><t>ARHGDIA</t></si><si><t>MYBL2</t></si><si><t>CAP1</t></si><si><t>BANF1</t></si><si><t>NUCKS1</t></si><si><t>CTNNB1</t></si><si><t>IMMT</t></si><si><t>MTCH2</t></si><si><t>CD63</t></si><si><t>PSMD1</t></si><si><t>ECI2</t></si><si><t>ACADVL</t></si><si><t>TERC</t></si><si><t>MIDN</t></si><si><t>DDX6</t></si><si><t>TRUB2</t></si><si><t>NUCB1</t></si><si><t>HIST1H2BD</t></si><si><t>SEC16A</t></si><si><t>DCTPP1</t></si><si><t>PIGS</t></si><si><t>GTF3C2</t></si><si><t>MCMBP</t></si><si><t>CRTAP</t></si><si><t>AK1</t></si><si><t>MRPL48</t></si><si><t>MORF4L1</t></si><si><t>PAICS</t></si><si><t>RPN2</t></si><si><t>HDLBP</t></si><si><t>GOT2</t></si><si><t>AP2B1</t></si><si><t>NDUFB5</t></si><si><t>UBA52</t></si><si><t>PRKDC</t></si><si><t>NAP1L1</t></si><si><t>SOD1</t></si><si><t>STOM</t></si><si><t>MRPL27</t></si><si><t>SF3B2</t></si><si><t>CKAP5</t></si><si><t>EIF4E2</t></si><si><t>SEC61G</t></si><si><t>ZC3H11A</t></si><si><t>UBE2C</t></si><si><t>PPP3R1</t></si><si><t>MEMO1</t></si><si><t>PTK2</t></si><si><t>POLR2C</t></si><si><t>CEBPZ</t></si><si><t>TIMMDC1</t></si><si><t>SOD2</t></si><si><t>RMRP</t></si><si><t>MCFD2</t></si><si><t>UBTF</t></si><si><t>PSMD13</t></si><si><t>HMGN4</t></si><si><t>YY1</t></si><si><t>PPP6R1</t></si><si><t>NSA2</t></si><si><t>RPS2</t></si><si><t>RPS13</t></si><si><t>FKBP1A</t></si><si><t>HNRNPA1</t></si><si><t>XRCC5</t></si><si><t>RPL34</t></si><si><t>CS</t></si><si><t>IARS</t></si><si><t>SHMT2</t></si><si><t>RPS5</t></si><si><t>HSP90AA1</t></si><si><t>FAM211A-AS1</t></si><si><t>ACP1</t></si><si><t>PARK7</t></si><si><t>SORD</t></si><si><t>SCAMP3</t></si><si><t>COX6B1</t></si><si><t>SCD</t></si><si><t>ARL6IP1</t></si><si><t>PRELID1</t></si><si><t>C1orf43</t></si><si><t>HNRNPA2B1</t></si><si><t>SNHG16</t></si><si><t>TRAP1</t></si><si><t>PCNA</t></si><si><t>RPL23</t></si><si><t>DDX18</t></si><si><t>GTF3A</t></si><si><t>RAC1</t></si><si><t>PRDX2</t></si><si><t>LAPTM4B</t></si><si><t>RPL12</t></si><si><t>YWHAE</t></si><si><t>YWHAB</t></si><si><t>EIF3F</t></si><si><t>PARP1</t></si><si><t>PSMA6</t></si><si><t>GARS</t></si><si><t>RNASEK</t></si><si><t>EEF1G</t></si><si><t>PTMS</t></si><si><t>RPL10A</t></si><si><t>ILF3</t></si><si><t>HNRNPL</t></si><si><t>CLTC</t></si><si><t>H3F3B</t></si><si><t>EIF4B</t></si><si><t>RPS3</t></si><si><t>HIST2H2BF</t></si><si><t>EEF2</t></si><si><t>A2M-AS1</t></si><si><t>NA</t></si><si><t>AACS</t></si><si><t>AAED1</t></si><si><t>AAGAB</t></si><si><t>AAMDC</t></si><si><t>AAMP</t></si><si><t>AARS</t></si><si><t>AARS2</t></si><si><t>AARSD1</t></si><si><t>AASDH</t></si><si><t>AASDHPPT</t></si><si><t>ABCA4</t></si><si><t>ABCA5</t></si><si><t>ABCA7</t></si><si><t>ABCB7</t></si><si><t>ABCB9</t></si><si><t>ABCC5</t></si><si><t>ABCE1</t></si><si><t>ABHD10</t></si><si><t>ABHD11</t></si><si><t>ABHD14B</t></si><si><t>ABHD15</t></si><si><t>ABHD17A</t></si><si><t>ABHD17B</t></si><si><t>ABHD17C</t></si><si><t>ABHD4</t></si><si><t>ABHD6</t></si><si><t>ABI1</t></si><si><t>ABL1</t></si><si><t>ABL2</t></si><si><t>ABLIM1</t></si><si><t>ABTB1</t></si><si><t>AC002116.7</t></si><si><t>AC002454.1</t></si><si><t>AC004893.11</t></si><si><t>AC006262.5</t></si><si><t>AC007038.7</t></si><si><t>AC007246.3</t></si><si><t>AC009473.1</t></si><si><t>AC010890.1</t></si><si><t>AC016629.8</t></si><si><t>AC068831.10</t></si><si><t>AC072062.1</t></si><si><t>AC074138.3</t></si><si><t>AC074286.1</t></si><si><t>AC092295.7</t></si><si><t>AC093391.2</t></si><si><t>AC097662.2</t></si><si><t>AC104654.2</t></si><si><t>AC159540.1</t></si><si><t>AC159540.1-2</t></si><si><t>ACAA1</t></si><si><t>ACACA</t></si><si><t>ACAD10</t></si><si><t>ACADM</t></si><si><t>ACADS</t></si><si><t>ACAT2</t></si><si><t>ACBD3</t></si><si><t>ACBD5</t></si><si><t>ACBD6</t></si><si><t>ACD</t></si><si><t>ACER2</t></si><si><t>ACER3</t></si><si><t>ACIN1</t></si><si><t>ACLY</t></si><si><t>ACN9</t></si><si><t>ACOT1</t></si><si><t>ACOT13</t></si><si><t>ACOT2</t></si><si><t>ACOT8</t></si><si><t>ACP2</t></si><si><t>ACSF2</t></si><si><t>ACSF3</t></si><si><t>ACSL5</t></si><si><t>ACTG2</t></si><si><t>ACTL8</t></si><si><t>ACTR1B</t></si><si><t>ACTR2</t></si><si><t>ACTR3C</t></si><si><t>ACTR5</t></si><si><t>ACTR8</t></si><si><t>ACTRT3</t></si><si><t>ACYP1</t></si><si><t>ACYP2</t></si><si><t>AD000090.2</t></si><si><t>ADA</t></si><si><t>ADAM21</t></si><si><t>ADAMTS10</t></si><si><t>ADAMTS6</t></si><si><t>ADAMTSL4</t></si><si><t>ADAMTSL4-AS1</t></si><si><t>ADAT2</t></si><si><t>ADAT3</t></si><si><t>ADCK1</t></si><si><t>ADCK3</t></si><si><t>ADCK5</t></si><si><t>ADH5</t></si><si><t>ADHFE1</t></si><si><t>ADM5</t></si><si><t>ADNP</t></si><si><t>ADNP2</t></si><si><t>ADORA1</t></si><si><t>ADPRHL1</t></si><si><t>ADPRHL2</t></si><si><t>ADRB1</t></si><si><t>ADSS</t></si><si><t>AEN</t></si><si><t>AES</t></si><si><t>AFAP1L1</t></si><si><t>AFG3L1P</t></si><si><t>AFMID</t></si><si><t>AFTPH</t></si><si><t>AGAP1-IT1</t></si><si><t>AGAP5</t></si><si><t>AGER</t></si><si><t>AGFG1</t></si><si><t>AGFG2</t></si><si><t>AGGF1</t></si><si><t>AGO3</t></si><si><t>AGPAT3</t></si><si><t>AGPAT6</t></si><si><t>AGPS</t></si><si><t>AGRN</t></si><si><t>AGTRAP</t></si><si><t>AHCTF1P1</t></si><si><t>AHCY</t></si><si><t>AHCYL2</t></si><si><t>AHI1</t></si><si><t>AHSA2</t></si><si><t>AIF1L</t></si><si><t>AIM1L</t></si><si><t>AIMP1</t></si><si><t>AK4</t></si><si><t>AK9</t></si><si><t>AKAP10</t></si><si><t>AKAP13</t></si><si><t>AKAP2</t></si><si><t>AKAP7</t></si><si><t>AKIRIN1</t></si><si><t>AKNA</t></si><si><t>AKR1A1</t></si><si><t>AKR1B10</t></si><si><t>AKR7A2</t></si><si><t>AKR7A3</t></si><si><t>AKR7L</t></si><si><t>AKT2</t></si><si><t>AKTIP</t></si><si><t>ALAD</t></si><si><t>ALDH16A1</t></si><si><t>ALDH18A1</t></si><si><t>ALDH1A2</t></si><si><t>ALDH1A3</t></si><si><t>ALDH1B1</t></si><si><t>ALDH1L2</t></si><si><t>ALDH3A1</t></si><si><t>ALDH4A1</t></si><si><t>ALDH5A1</t></si><si><t>ALDH7A1</t></si><si><t>ALG10</t></si><si><t>ALG10B</t></si><si><t>ALG11</t></si><si><t>ALG13</t></si><si><t>ALG9</t></si><si><t>ALKBH1</t></si><si><t>ALKBH3</t></si><si><t>ALKBH4</t></si><si><t>ALKBH6</t></si><si><t>ALKBH7</t></si><si><t>ALKBH8</t></si><si><t>ALPI</t></si><si><t>ALPK1</t></si><si><t>ALPK2</t></si><si><t>ALPPL2</t></si><si><t>ALS2CL</t></si><si><t>AMBRA1</t></si><si><t>AMDHD2</t></si><si><t>AMER1</t></si><si><t>AMH</t></si><si><t>AMIGO1</t></si><si><t>AMIGO3</t></si><si><t>AMMECR1L</t></si><si><t>AMN1</t></si><si><t>ANAPC10</t></si><si><t>ANAPC13</t></si><si><t>ANAPC15</t></si><si><t>ANAPC16</t></si><si><t>ANAPC4</t></si><si><t>ANGEL1</t></si><si><t>ANKAR</t></si><si><t>ANKFY1</t></si><si><t>ANKMY1</t></si><si><t>ANKRD10</t></si><si><t>ANKRD12</t></si><si><t>ANKRD13A</t></si><si><t>ANKRD16</t></si><si><t>ANKRD17</t></si><si><t>ANKRD2</t></si><si><t>ANKRD26</t></si><si><t>ANKRD27</t></si><si><t>ANKRD28</t></si><si><t>ANKRD34A</t></si><si><t>ANKRD36B</t></si><si><t>ANKRD36C</t></si><si><t>ANKRD37</t></si><si><t>ANKRD39</t></si><si><t>ANKRD42</t></si><si><t>ANKRD44-IT1</t></si><si><t>ANKRD50</t></si><si><t>ANKRD54</t></si><si><t>ANKRD9</t></si><si><t>ANKS1A</t></si><si><t>ANKS1B</t></si><si><t>ANKS3</t></si><si><t>ANKZF1</t></si><si><t>ANO6</t></si><si><t>ANO7</t></si><si><t>ANP32A</t></si><si><t>ANP32A-IT1</t></si><si><t>ANP32C</t></si><si><t>ANXA2R</t></si><si><t>ANXA9</t></si><si><t>AOC2</t></si><si><t>AOC3</t></si><si><t>AP001258.4</t></si><si><t>AP1B1</t></si><si><t>AP2A1</t></si><si><t>AP2S1</t></si><si><t>AP3D1</t></si><si><t>AP3M1</t></si><si><t>AP3S2</t></si><si><t>AP4E1</t></si><si><t>AP4S1</t></si><si><t>AP5S1</t></si><si><t>AP5Z1</t></si><si><t>APBA3</t></si><si><t>APBB3</t></si><si><t>APC</t></si><si><t>APITD1</t></si><si><t>APITD1-CORT</t></si><si><t>APLP2</t></si><si><t>APMAP</t></si><si><t>APOE</t></si><si><t>APOL1</t></si><si><t>APOL6</t></si><si><t>APOM</t></si><si><t>APOOL</t></si><si><t>APOPT1</t></si><si><t>APPL1</t></si><si><t>ARAP1</t></si><si><t>ARCN1</t></si><si><t>AREG</t></si><si><t>ARF3</t></si><si><t>ARF4</t></si><si><t>ARF6</t></si><si><t>ARFGEF1</t></si><si><t>ARFGEF2</t></si><si><t>ARFIP1</t></si><si><t>ARFRP1</t></si><si><t>ARHGAP17</t></si><si><t>ARHGAP24</t></si><si><t>ARHGAP26-IT1</t></si><si><t>ARHGAP39</t></si><si><t>ARHGAP4</t></si><si><t>ARHGAP42</t></si><si><t>ARHGAP5</t></si><si><t>ARHGAP5-AS1</t></si><si><t>ARHGEF10L</t></si><si><t>ARHGEF11</t></si><si><t>ARHGEF17</t></si><si><t>ARHGEF19</t></si><si><t>ARHGEF2</t></si><si><t>ARHGEF3</t></si><si><t>ARHGEF9</t></si><si><t>ARID2</t></si><si><t>ARID5A</t></si><si><t>ARIH1</t></si><si><t>ARIH2</t></si><si><t>ARIH2OS</t></si><si><t>ARL13B</t></si><si><t>ARL14</t></si><si><t>ARL14EP</t></si><si><t>ARL17A</t></si><si><t>ARL17B</t></si><si><t>ARL2BP</t></si><si><t>ARL4D</t></si><si><t>ARL5A</t></si><si><t>ARL6IP4</t></si><si><t>ARL8B</t></si><si><t>ARMC10</t></si><si><t>ARMC2</t></si><si><t>ARMC7</t></si><si><t>ARMC8</t></si><si><t>ARNT</t></si><si><t>ARPC4</t></si><si><t>ARPC4-TTLL3</t></si><si><t>ARPC5</t></si><si><t>ARRB2</t></si><si><t>ARRDC1</t></si><si><t>ARRDC3</t></si><si><t>ARRDC3-AS1</t></si><si><t>ARSA</t></si><si><t>ARSI</t></si><si><t>ARSK</t></si><si><t>ART5</t></si><si><t>ASAP1-IT2</t></si><si><t>ASB13</t></si><si><t>ASB3</t></si><si><t>ASB7</t></si><si><t>ASB8</t></si><si><t>ASCC2</t></si><si><t>ASF1A</t></si><si><t>ASH1L</t></si><si><t>ASH1L-AS1</t></si><si><t>ASIC3</t></si><si><t>ASMTL</t></si><si><t>ASNSD1</t></si><si><t>ASPHD1</t></si><si><t>ASPRV1</t></si><si><t>ASPSCR1</t></si><si><t>ASTE1</t></si><si><t>ASXL1</t></si><si><t>ASXL2</t></si><si><t>ATAD2</t></si><si><t>ATAD5</t></si><si><t>ATF3</t></si><si><t>ATF4</t></si><si><t>ATF7IP</t></si><si><t>ATG12</t></si><si><t>ATG13</t></si><si><t>ATG16L1</t></si><si><t>ATG2A</t></si><si><t>ATG4A</t></si><si><t>ATG4B</t></si><si><t>ATG4D</t></si><si><t>ATHL1</t></si><si><t>ATM</t></si><si><t>ATMIN</t></si><si><t>ATN1</t></si><si><t>ATOX1</t></si><si><t>ATP10D</t></si><si><t>ATP2A1</t></si><si><t>ATP2A3</t></si><si><t>ATP2C1</t></si><si><t>ATP5A1</t></si><si><t>ATP5C1</t></si><si><t>ATP5G2</t></si><si><t>ATP5I</t></si><si><t>ATP5J</t></si><si><t>ATP5J2</t></si><si><t>ATP5J2-PTCD1</t></si><si><t>ATP5L</t></si><si><t>ATP5L2</t></si><si><t>ATP5S</t></si><si><t>ATP6AP1</t></si><si><t>ATP6AP1L</t></si><si><t>ATP6V0A4</t></si><si><t>ATP6V0D1</t></si><si><t>ATP6V1A</t></si><si><t>ATP6V1C2</t></si><si><t>ATP6V1D</t></si><si><t>ATP6V1G1</t></si><si><t>ATP8B4</t></si><si><t>ATP9A</t></si><si><t>ATPAF1</t></si><si><t>ATPAF2</t></si><si><t>ATPIF1</t></si><si><t>ATRIP</t></si><si><t>ATXN1L</t></si><si><t>ATXN2</t></si><si><t>ATXN2L</t></si><si><t>ATXN7</t></si><si><t>ATXN7L1</t></si><si><t>ATXN7L2</t></si><si><t>ATXN7L3</t></si><si><t>AUH</t></si><si><t>AURKAPS1</t></si><si><t>AURKC</t></si><si><t>B2M</t></si><si><t>B3GALT4</t></si><si><t>B3GALTL</t></si><si><t>B3GNT2</t></si><si><t>B3GNT4</t></si><si><t>B3GNTL1</t></si><si><t>B4GALT7</t></si><si><t>B9D1</t></si><si><t>B9D2</t></si><si><t>BABAM1</t></si><si><t>BAG4</t></si><si><t>BAHD1</t></si><si><t>BAIAP2</t></si><si><t>BANP</t></si><si><t>BAP1</t></si><si><t>BARD1</t></si><si><t>BATF3</t></si><si><t>BAZ1A</t></si><si><t>BAZ1B</t></si><si><t>BAZ2A</t></si><si><t>BBS1</t></si><si><t>BBS12</t></si><si><t>BBS4</t></si><si><t>BBS7</t></si><si><t>BCAS3</t></si><si><t>BCKDHA</t></si><si><t>BCKDK</t></si><si><t>BCL2</t></si><si><t>BCL2L11</t></si><si><t>BCL2L13</t></si><si><t>BCL2L2</t></si><si><t>BCL2L2-PABPN1</t></si><si><t>BCL7B</t></si><si><t>BCO2</t></si><si><t>BCS1L</t></si><si><t>BCYRN1</t></si><si><t>BDKRB1</t></si><si><t>BDNF-AS</t></si><si><t>BDP1</t></si><si><t>BECN1</t></si><si><t>BEND6</t></si><si><t>BEST3</t></si><si><t>BET1</t></si><si><t>BFAR</t></si><si><t>BFSP1</t></si><si><t>BICD1</t></si><si><t>BICD2</t></si><si><t>BIK</t></si><si><t>BIN3</t></si><si><t>BIN3-IT1</t></si><si><t>BIRC2</t></si><si><t>BIRC3</t></si><si><t>BIRC6</t></si><si><t>BIRC7</t></si><si><t>BIVM-ERCC5</t></si><si><t>BLACAT1</t></si><si><t>BLID</t></si><si><t>BLM</t></si><si><t>BLOC1S1</t></si><si><t>BLOC1S1-RDH5</t></si><si><t>BLOC1S3</t></si><si><t>BLOC1S4</t></si><si><t>BLOC1S5</t></si><si><t>BLOC1S6</t></si><si><t>BLZF1</t></si><si><t>BMI1</t></si><si><t>BMP2K</t></si><si><t>BMP8B</t></si><si><t>BMPR1B</t></si><si><t>BMS1</t></si><si><t>BMS1P2</t></si><si><t>BMS1P20</t></si><si><t>BMS1P4</t></si><si><t>BMS1P5</t></si><si><t>BNIP1</t></si><si><t>BNIPL</t></si><si><t>BOD1</t></si><si><t>BOLA3</t></si><si><t>BPNT1</t></si><si><t>BRAF</t></si><si><t>BRAP</t></si><si><t>BRCA1</t></si><si><t>BRCA2</t></si><si><t>BRD4</t></si><si><t>BRD7</t></si><si><t>BRD8</t></si><si><t>BRE</t></si><si><t>BRE-AS1</t></si><si><t>BREA2</t></si><si><t>BRICD5</t></si><si><t>BRPF1</t></si><si><t>BRPF3</t></si><si><t>BRWD1</t></si><si><t>BRWD3</t></si><si><t>BTAF1</t></si><si><t>BTBD19</t></si><si><t>BTBD8</t></si><si><t>BTD</t></si><si><t>BTF3L4</t></si><si><t>BTG1</t></si><si><t>BTG3</t></si><si><t>BTN2A3P</t></si><si><t>BTN3A1</t></si><si><t>BUD13</t></si><si><t>BUD31</t></si><si><t>C10orf118</t></si><si><t>C10orf12</t></si><si><t>C10orf2</t></si><si><t>C10orf62</t></si><si><t>C10orf76</t></si><si><t>C10orf90</t></si><si><t>C10orf91</t></si><si><t>C10orf95</t></si><si><t>C11orf24</t></si><si><t>C11orf31</t></si><si><t>C11orf35</t></si><si><t>C11orf45</t></si><si><t>C11orf48</t></si><si><t>C11orf54</t></si><si><t>C11orf57</t></si><si><t>C11orf58</t></si><si><t>C11orf65</t></si><si><t>C11orf68</t></si><si><t>C11orf73</t></si><si><t>C11orf80</t></si><si><t>C11orf82</t></si><si><t>C11orf83</t></si><si><t>C11orf86</t></si><si><t>C12orf29</t></si><si><t>C12orf4</t></si><si><t>C12orf49</t></si><si><t>C12orf60</t></si><si><t>C12orf61</t></si><si><t>C12orf65</t></si><si><t>C12orf73</t></si><si><t>C14orf1</t></si><si><t>C14orf119</t></si><si><t>C14orf166</t></si><si><t>C14orf169</t></si><si><t>C14orf2</t></si><si><t>C14orf28</t></si><si><t>C14orf79</t></si><si><t>C14orf80</t></si><si><t>C15orf27</t></si><si><t>C15orf37</t></si><si><t>C15orf38</t></si><si><t>C15orf40</t></si><si><t>C15orf57</t></si><si><t>C15orf62</t></si><si><t>C15orf65</t></si><si><t>C16orf46</t></si><si><t>C16orf47</t></si><si><t>C16orf58</t></si><si><t>C16orf70</t></si><si><t>C16orf71</t></si><si><t>C16orf74</t></si><si><t>C16orf80</t></si><si><t>C16orf87</t></si><si><t>C16orf93</t></si><si><t>C16orf95</t></si><si><t>C17orf53</t></si><si><t>C17orf59</t></si><si><t>C17orf67</t></si><si><t>C17orf75</t></si><si><t>C17orf85</t></si><si><t>C17orf89</t></si><si><t>C18orf21</t></si><si><t>C18orf25</t></si><si><t>C19orf44</t></si><si><t>C19orf45</t></si><si><t>C19orf47</t></si><si><t>C19orf52</t></si><si><t>C19orf54</t></si><si><t>C19orf57</t></si><si><t>C19orf60</t></si><si><t>C19orf66</t></si><si><t>C19orf68</t></si><si><t>C19orf70</t></si><si><t>C19orf83</t></si><si><t>C1GALT1</t></si><si><t>C1QTNF2</t></si><si><t>C1QTNF6</t></si><si><t>C1R</t></si><si><t>C1R-2</t></si><si><t>C1RL-AS1</t></si><si><t>C1orf112</t></si><si><t>C1orf116</t></si><si><t>C1orf123</t></si><si><t>C1orf145</t></si><si><t>C1orf159</t></si><si><t>C1orf162</t></si><si><t>C1orf174</t></si><si><t>C1orf204</t></si><si><t>C1orf213</t></si><si><t>C1orf216</t></si><si><t>C1orf220</t></si><si><t>C1orf227</t></si><si><t>C1orf234</t></si><si><t>C1orf27</t></si><si><t>C1orf35</t></si><si><t>C1orf50</t></si><si><t>C1orf53</t></si><si><t>C1orf54</t></si><si><t>C2</t></si><si><t>C20orf141</t></si><si><t>C20orf196</t></si><si><t>C21orf2</t></si><si><t>C21orf33</t></si><si><t>C21orf67</t></si><si><t>C21orf91</t></si><si><t>C22orf26</t></si><si><t>C22orf46</t></si><si><t>C2orf15</t></si><si><t>C2orf27A</t></si><si><t>C2orf42</t></si><si><t>C2orf48</t></si><si><t>C2orf49</t></si><si><t>C2orf69</t></si><si><t>C2orf74</t></si><si><t>C2orf76</t></si><si><t>C2orf82</t></si><si><t>C3</t></si><si><t>C3orf17</t></si><si><t>C3orf33</t></si><si><t>C3orf35</t></si><si><t>C3orf38</t></si><si><t>C3orf72</t></si><si><t>C4A</t></si><si><t>C4orf29</t></si><si><t>C4orf32</t></si><si><t>C4orf33</t></si><si><t>C4orf36</t></si><si><t>C4orf48</t></si><si><t>C5AR1</t></si><si><t>C5orf15</t></si><si><t>C5orf45</t></si><si><t>C5orf46</t></si><si><t>C5orf54</t></si><si><t>C5orf55</t></si><si><t>C5orf56</t></si><si><t>C5orf66</t></si><si><t>C6orf1</t></si><si><t>C6orf163</t></si><si><t>C6orf165</t></si><si><t>C6orf203</t></si><si><t>C6orf223</t></si><si><t>C6orf47</t></si><si><t>C6orf48</t></si><si><t>C6orf99</t></si><si><t>C7orf25</t></si><si><t>C7orf49</t></si><si><t>C7orf50</t></si><si><t>C7orf61</t></si><si><t>C8G</t></si><si><t>C8orf37</t></si><si><t>C8orf4</t></si><si><t>C8orf44</t></si><si><t>C8orf58</t></si><si><t>C8orf76</t></si><si><t>C8orf82</t></si><si><t>C9orf114</t></si><si><t>C9orf129</t></si><si><t>C9orf152</t></si><si><t>C9orf153</t></si><si><t>C9orf16</t></si><si><t>C9orf163</t></si><si><t>C9orf169</t></si><si><t>C9orf172</t></si><si><t>C9orf24</t></si><si><t>C9orf3</t></si><si><t>C9orf37</t></si><si><t>C9orf43</t></si><si><t>C9orf47</t></si><si><t>C9orf64</t></si><si><t>C9orf84</t></si><si><t>C9orf89</t></si><si><t>C9orf9</t></si><si><t>C9orf91</t></si><si><t>CA5B</t></si><si><t>CAB39</t></si><si><t>CAB39L</t></si><si><t>CABIN1</t></si><si><t>CACNA1D</t></si><si><t>CACNA1H</t></si><si><t>CACTIN-AS1</t></si><si><t>CACUL1</t></si><si><t>CAD</t></si><si><t>CALCOCO2</t></si><si><t>CALHM2</t></si><si><t>CALML4</t></si><si><t>CAMK2G</t></si><si><t>CAMKK2</t></si><si><t>CAMKMT</t></si><si><t>CAMSAP3</t></si><si><t>CAMTA2</t></si><si><t>CAND1.11</t></si><si><t>CANT1</t></si><si><t>CAPN1</t></si><si><t>CAPN10</t></si><si><t>CAPN10-AS1</t></si><si><t>CAPN7</t></si><si><t>CARD16</t></si><si><t>CARD6</t></si><si><t>CARKD</t></si><si><t>CASC1</t></si><si><t>CASC10</t></si><si><t>CASC11</t></si><si><t>CASC3</t></si><si><t>CASC9</t></si><si><t>CASK</t></si><si><t>CASKIN2</t></si><si><t>CASP1</t></si><si><t>CASP10</t></si><si><t>CASP6</t></si><si><t>CASP9</t></si><si><t>CATSPER1</t></si><si><t>CATSPER2</t></si><si><t>CATSPER2P1</t></si><si><t>CATSPER3</t></si><si><t>CBLB</t></si><si><t>CBLN3</t></si><si><t>CBR3</t></si><si><t>CBWD1</t></si><si><t>CBWD2</t></si><si><t>CBWD3</t></si><si><t>CBWD5</t></si><si><t>CBWD6</t></si><si><t>CBX3</t></si><si><t>CBX3P2</t></si><si><t>CBX7</t></si><si><t>CBX8</t></si><si><t>CC2D1B</t></si><si><t>CCDC101</t></si><si><t>CCDC102A</t></si><si><t>CCDC11</t></si><si><t>CCDC12</t></si><si><t>CCDC120</t></si><si><t>CCDC124</t></si><si><t>CCDC125</t></si><si><t>CCDC130</t></si><si><t>CCDC132</t></si><si><t>CCDC137</t></si><si><t>CCDC142</t></si><si><t>CCDC144B</t></si><si><t>CCDC150</t></si><si><t>CCDC151</t></si><si><t>CCDC153</t></si><si><t>CCDC157</t></si><si><t>CCDC159</t></si><si><t>CCDC169</t></si><si><t>CCDC17</t></si><si><t>CCDC171</t></si><si><t>CCDC176</t></si><si><t>CCDC183-AS1</t></si><si><t>CCDC19</t></si><si><t>CCDC28A</t></si><si><t>CCDC34</t></si><si><t>CCDC41</t></si><si><t>CCDC50</t></si><si><t>CCDC51</t></si><si><t>CCDC57</t></si><si><t>CCDC61</t></si><si><t>CCDC62</t></si><si><t>CCDC66</t></si><si><t>CCDC7</t></si><si><t>CCDC77</t></si><si><t>CCDC78</t></si><si><t>CCDC80</t></si><si><t>CCDC81</t></si><si><t>CCDC87</t></si><si><t>CCDC88A</t></si><si><t>CCDC88B</t></si><si><t>CCDC88C</t></si><si><t>CCDC9</t></si><si><t>CCDC91</t></si><si><t>CCDC93</t></si><si><t>CCDC96</t></si><si><t>CCL26</t></si><si><t>CCNDBP1</t></si><si><t>CCNE1</t></si><si><t>CCNE2</t></si><si><t>CCNK</t></si><si><t>CCNL1</t></si><si><t>CCNY</t></si><si><t>CCRN4L</t></si><si><t>CCS</t></si><si><t>CCT6B</t></si><si><t>CCZ1</t></si><si><t>CD101</t></si><si><t>CD14</t></si><si><t>CD177</t></si><si><t>CD274</t></si><si><t>CD68</t></si><si><t>CD99L2</t></si><si><t>CDAN1</t></si><si><t>CDC14A</t></si><si><t>CDC16</t></si><si><t>CDC23</t></si><si><t>CDC25A</t></si><si><t>CDC25C</t></si><si><t>CDC26</t></si><si><t>CDC34</t></si><si><t>CDC37L1</t></si><si><t>CDC40</t></si><si><t>CDC42</t></si><si><t>CDC42BPA</t></si><si><t>CDC42BPB</t></si><si><t>CDC42EP1</t></si><si><t>CDC42EP4</t></si><si><t>CDC5L</t></si><si><t>CDCA4</t></si><si><t>CDCA5</t></si><si><t>CDCA7</t></si><si><t>CDCA7L</t></si><si><t>CDH1</t></si><si><t>CDH12</t></si><si><t>CDIP1</t></si><si><t>CDIPT</t></si><si><t>CDK1</t></si><si><t>CDK13</t></si><si><t>CDK17</t></si><si><t>CDK18</t></si><si><t>CDK2AP2</t></si><si><t>CDK3</t></si><si><t>CDK4</t></si><si><t>CDK8</t></si><si><t>CDK9</t></si><si><t>CDKAL1</t></si><si><t>CDKL1</t></si><si><t>CDKL3</t></si><si><t>CDKL5</t></si><si><t>CDKN1B</t></si><si><t>CDKN2AIPNL</t></si><si><t>CDKN2C</t></si><si><t>CDKN3</t></si><si><t>CDNF</t></si><si><t>CDPF1</t></si><si><t>CDRT1</t></si><si><t>CDRT4</t></si><si><t>CEACAM19</t></si><si><t>CEBPA</t></si><si><t>CEBPZ-AS1</t></si><si><t>CECR5</t></si><si><t>CECR5-AS1</t></si><si><t>CEL</t></si><si><t>CELSR2</t></si><si><t>CENPBD1</t></si><si><t>CENPE</t></si><si><t>CENPI</t></si><si><t>CENPK</t></si><si><t>CENPP</t></si><si><t>CENPQ</t></si><si><t>CENPT</t></si><si><t>CENPV</t></si><si><t>CENPW</t></si><si><t>CEP104</t></si><si><t>CEP152</t></si><si><t>CEP19</t></si><si><t>CEP192</t></si><si><t>CEP250</t></si><si><t>CEP290</t></si><si><t>CEP350</t></si><si><t>CEP57L1</t></si><si><t>CEP70</t></si><si><t>CEP76</t></si><si><t>CEP78</t></si><si><t>CEP85</t></si><si><t>CEP85L</t></si><si><t>CEP95</t></si><si><t>CERCAM</t></si><si><t>CERS5</t></si><si><t>CES2</t></si><si><t>CETN2</t></si><si><t>CFL1</t></si><si><t>CGN</t></si><si><t>CHAMP1</t></si><si><t>CHCHD1</t></si><si><t>CHCHD2</t></si><si><t>CHCHD3</t></si><si><t>CHCHD4</t></si><si><t>CHCHD5</t></si><si><t>CHCHD6</t></si><si><t>CHD4</t></si><si><t>CHD7</t></si><si><t>CHD9</t></si><si><t>CHEK1</t></si><si><t>CHEK2</t></si><si><t>CHKB-AS1</t></si><si><t>CHM</t></si><si><t>CHML</t></si><si><t>CHMP1B</t></si><si><t>CHMP4A</t></si><si><t>CHMP4B</t></si><si><t>CHMP5</t></si><si><t>CHPF2</t></si><si><t>CHRNA10</t></si><si><t>CHRNA5</t></si><si><t>CHTF18</t></si><si><t>CHTOP</t></si><si><t>CHUK</t></si><si><t>CHURC1</t></si><si><t>CIAO1</t></si><si><t>CIAPIN1</t></si><si><t>CIDECP</t></si><si><t>CILP2</t></si><si><t>CIR1</t></si><si><t>CIT</t></si><si><t>CIZ1</t></si><si><t>CKAP2</t></si><si><t>CKAP2L</t></si><si><t>CLASRP</t></si><si><t>CLDN1</t></si><si><t>CLDN23</t></si><si><t>CLDN4</t></si><si><t>CLDN7</t></si><si><t>CLDN9</t></si><si><t>CLEC2D</t></si><si><t>CLEC2L</t></si><si><t>CLHC1</t></si><si><t>CLIC3</t></si><si><t>CLIC4</t></si><si><t>CLINT1</t></si><si><t>CLK1</t></si><si><t>CLK3</t></si><si><t>CLK4</t></si><si><t>CLMN</t></si><si><t>CLN3</t></si><si><t>CLNS1A</t></si><si><t>CLOCK</t></si><si><t>CLSPN</t></si><si><t>CLSTN1</t></si><si><t>CLTCL1</t></si><si><t>CLUAP1</t></si><si><t>CMAHP</t></si><si><t>CMC1</t></si><si><t>CMIP</t></si><si><t>CMTR1</t></si><si><t>CMTR2</t></si><si><t>CNDP2</t></si><si><t>CNEP1R1</t></si><si><t>CNFN</t></si><si><t>CNGB1</t></si><si><t>CNIH4</t></si><si><t>CNNM2</t></si><si><t>CNNM3</t></si><si><t>CNNM4</t></si><si><t>CNOT10</t></si><si><t>CNOT2</t></si><si><t>CNOT4</t></si><si><t>CNOT6</t></si><si><t>CNOT6L</t></si><si><t>CNOT7</t></si><si><t>CNP</t></si><si><t>CNTLN</t></si><si><t>COA3</t></si><si><t>COA4</t></si><si><t>COBLL1</t></si><si><t>COG2</t></si><si><t>COG4</t></si><si><t>COG5</t></si><si><t>COG6</t></si><si><t>COG7</t></si><si><t>COIL</t></si><si><t>COL11A2</t></si><si><t>COL16A1</t></si><si><t>COL26A1</t></si><si><t>COL27A1</t></si><si><t>COL4A3</t></si><si><t>COL4A4</t></si><si><t>COL5A2</t></si><si><t>COL6A1</t></si><si><t>COL7A1</t></si><si><t>COL8A1</t></si><si><t>COL9A3</t></si><si><t>COMMD1</t></si><si><t>COMMD10</t></si><si><t>COMMD3</t></si><si><t>COMMD4</t></si><si><t>COMMD7</t></si><si><t>COMMD9</t></si><si><t>COMTD1</t></si><si><t>COPE</t></si><si><t>COPS6</t></si><si><t>COPS7B</t></si><si><t>COPS8</t></si><si><t>COQ10B</t></si><si><t>COQ5</t></si><si><t>COQ7</t></si><si><t>COQ9</t></si><si><t>CORO1B</t></si><si><t>CORO2A</t></si><si><t>CORT</t></si><si><t>COX11</t></si><si><t>COX14</t></si><si><t>COX18</t></si><si><t>COX19</t></si><si><t>COX20</t></si><si><t>COX5B</t></si><si><t>COX6A1</t></si><si><t>COX6C</t></si><si><t>COX7A2</t></si><si><t>COX7C</t></si><si><t>CPA2</t></si><si><t>CPD</t></si><si><t>CPEB3</t></si><si><t>CPEB4</t></si><si><t>CPNE1</t></si><si><t>CPNE2</t></si><si><t>CPNE3</t></si><si><t>CPNE7</t></si><si><t>CPQ</t></si><si><t>CPSF2</t></si><si><t>CPSF3L</t></si><si><t>CPSF4</t></si><si><t>CPSF6</t></si><si><t>CPT1A</t></si><si><t>CRADD</t></si><si><t>CRAMP1L</t></si><si><t>CRB1</t></si><si><t>CRB3</t></si><si><t>CRBN</t></si><si><t>CREB3</t></si><si><t>CREB3L1</t></si><si><t>CREB3L4</t></si><si><t>CREBBP</t></si><si><t>CREBL2</t></si><si><t>CREBRF</t></si><si><t>CREBZF</t></si><si><t>CRIPAK</t></si><si><t>CRISPLD2</t></si><si><t>CRK</t></si><si><t>CRLF2</t></si><si><t>CRLF3</t></si><si><t>CRLS1</t></si><si><t>CRTC2</t></si><si><t>CRY2</t></si><si><t>CRYBB3</t></si><si><t>CRYGS</t></si><si><t>CRYL1</t></si><si><t>CRYM-AS1</t></si><si><t>CRYZ</t></si><si><t>CRYZL1</t></si><si><t>CSAD</t></si><si><t>CSAG4</t></si><si><t>CSF2RA</t></si><si><t>CSK</t></si><si><t>CSMD1</t></si><si><t>CSNK1D</t></si><si><t>CSNK1G2</t></si><si><t>CSNK1G3</t></si><si><t>CSNK2A3</t></si><si><t>CSPG4</t></si><si><t>CSPG5</t></si><si><t>CSPP1</t></si><si><t>CST3</t></si><si><t>CSTF3</t></si><si><t>CTAGE6</t></si><si><t>CTBP1-AS2</t></si><si><t>CTBS</t></si><si><t>CTC-338M12.4</t></si><si><t>CTCF</t></si><si><t>CTD-2127H9.1</t></si><si><t>CTDNEP1</t></si><si><t>CTDP1</t></si><si><t>CTDSPL</t></si><si><t>CTDSPL2</t></si><si><t>CTGLF12P</t></si><si><t>CTH</t></si><si><t>CTNNBL1</t></si><si><t>CTNND1</t></si><si><t>CTNS</t></si><si><t>CTR9</t></si><si><t>CTRL</t></si><si><t>CTSD</t></si><si><t>CTSS</t></si><si><t>CTSV</t></si><si><t>CTTN</t></si><si><t>CTTNBP2NL</t></si><si><t>CTU1</t></si><si><t>CTU2</t></si><si><t>CUL1</t></si><si><t>CUL3</t></si><si><t>CUL5</t></si><si><t>CUTC</t></si><si><t>CUZD1</t></si><si><t>CWC22</t></si><si><t>CWC25</t></si><si><t>CWF19L1</t></si><si><t>CWF19L2</t></si><si><t>CXCL16</t></si><si><t>CXCL2</t></si><si><t>CXCL3</t></si><si><t>CXXC1</t></si><si><t>CXorf23</t></si><si><t>CXorf31</t></si><si><t>CYB561D1</t></si><si><t>CYB561D2</t></si><si><t>CYB5RL</t></si><si><t>CYBB</t></si><si><t>CYFIP1</t></si><si><t>CYLD</t></si><si><t>CYP11A1</t></si><si><t>CYP1A1</t></si><si><t>CYP20A1</t></si><si><t>CYP2D7P</t></si><si><t>CYP39A1</t></si><si><t>CYP3A5</t></si><si><t>CYTH3</t></si><si><t>D2HGDH</t></si><si><t>DAD1</t></si><si><t>DAGLA</t></si><si><t>DAPK2</t></si><si><t>DAPP1</t></si><si><t>DARS</t></si><si><t>DARS2</t></si><si><t>DBF4B</t></si><si><t>DBI</t></si><si><t>DBIL5P</t></si><si><t>DBNDD2</t></si><si><t>DCAF10</t></si><si><t>DCAF11</t></si><si><t>DCAF12</t></si><si><t>DCAF13</t></si><si><t>DCAF13P3</t></si><si><t>DCAF15</t></si><si><t>DCAF4</t></si><si><t>DCAF4L1</t></si><si><t>DCBLD2</t></si><si><t>DCLRE1B</t></si><si><t>DCLRE1C</t></si><si><t>DCP1A</t></si><si><t>DCTN1</t></si><si><t>DCTN3</t></si><si><t>DCTN4</t></si><si><t>DCTN5</t></si><si><t>DCUN1D2</t></si><si><t>DCUN1D4</t></si><si><t>DDA1</t></si><si><t>DDB2</t></si><si><t>DDI2</t></si><si><t>DDO</t></si><si><t>DDRGK1</t></si><si><t>DDTL</t></si><si><t>DDX1</t></si><si><t>DDX11-AS1</t></si><si><t>DDX11L2</t></si><si><t>DDX12P</t></si><si><t>DDX17</t></si><si><t>DDX19B</t></si><si><t>DDX24</t></si><si><t>DDX41</t></si><si><t>DDX42</t></si><si><t>DDX5</t></si><si><t>DDX59</t></si><si><t>DDX60</t></si><si><t>DECR2</t></si><si><t>DEDD</t></si><si><t>DEF8</t></si><si><t>DENND2C</t></si><si><t>DENND3</t></si><si><t>DENND4A</t></si><si><t>DENND4C</t></si><si><t>DENND5A</t></si><si><t>DEPDC1B</t></si><si><t>DEPDC4</t></si><si><t>DEPTOR</t></si><si><t>DERA</t></si><si><t>DERL1</t></si><si><t>DERL3</t></si><si><t>DES</t></si><si><t>DESI2</t></si><si><t>DET1</t></si><si><t>DFFA</t></si><si><t>DFFB</t></si><si><t>DFNB59</t></si><si><t>DGAT1</t></si><si><t>DGAT2</t></si><si><t>DGCR11</t></si><si><t>DGCR14</t></si><si><t>DGCR2</t></si><si><t>DGCR6L</t></si><si><t>DGKD</t></si><si><t>DGKH</t></si><si><t>DGKZ</t></si><si><t>DGUOK-AS1</t></si><si><t>DHDDS</t></si><si><t>DHFR</t></si><si><t>DHODH</t></si><si><t>DHRS1</t></si><si><t>DHRS11</t></si><si><t>DHRS13</t></si><si><t>DHRS2</t></si><si><t>DHRS4</t></si><si><t>DHRS4L2</t></si><si><t>DHX30</t></si><si><t>DHX32</t></si><si><t>DHX35</t></si><si><t>DHX36</t></si><si><t>DHX58</t></si><si><t>DHX8</t></si><si><t>DICER1</t></si><si><t>DICER1-AS1</t></si><si><t>DIDO1</t></si><si><t>DIEXF</t></si><si><t>DIO3</t></si><si><t>DIP2A</t></si><si><t>DIP2A-IT1</t></si><si><t>DIS3</t></si><si><t>DIS3L</t></si><si><t>DKFZP586I1420</t></si><si><t>DKFZp434J0226</t></si><si><t>DKKL1</t></si><si><t>DLD</t></si><si><t>DLEU2</t></si><si><t>DLEU2L</t></si><si><t>DLG1</t></si><si><t>DLG3</t></si><si><t>DLL4</t></si><si><t>DLST</t></si><si><t>DLX3</t></si><si><t>DLX4</t></si><si><t>DMBT1</t></si><si><t>DMBX1</t></si><si><t>DMC1</t></si><si><t>DMWD</t></si><si><t>DNAAF3</t></si><si><t>DNAH1</t></si><si><t>DNAH17</t></si><si><t>DNAH5</t></si><si><t>DNAJB12</t></si><si><t>DNAJB6</t></si><si><t>DNAJC1</t></si><si><t>DNAJC10</t></si><si><t>DNAJC13</t></si><si><t>DNAJC14</t></si><si><t>DNAJC17</t></si><si><t>DNAJC19</t></si><si><t>DNAJC22</t></si><si><t>DNAJC24</t></si><si><t>DNAJC3-AS1</t></si><si><t>DNAJC30</t></si><si><t>DNAJC8</t></si><si><t>DNASE1L1</t></si><si><t>DNASE1L2</t></si><si><t>DNER</t></si><si><t>DNHD1</t></si><si><t>DNM3</t></si><si><t>DNMT1</t></si><si><t>DNMT3L</t></si><si><t>DNPEP</t></si><si><t>DNPH1</t></si><si><t>DOCK1</t></si><si><t>DOCK2</t></si><si><t>DOCK3</t></si><si><t>DOCK8</t></si><si><t>DOCK9-AS2</t></si><si><t>DOK3</t></si><si><t>DOK7</t></si><si><t>DOLK</t></si><si><t>DOT1L</t></si><si><t>DPCD</t></si><si><t>DPH6</t></si><si><t>DPH7</t></si><si><t>DPM2</t></si><si><t>DPP3</t></si><si><t>DPP8</t></si><si><t>DPRXP4</t></si><si><t>DPY19L1</t></si><si><t>DPY19L1P1</t></si><si><t>DPY30</t></si><si><t>DPYD</t></si><si><t>DRAP1</t></si><si><t>DRD4</t></si><si><t>DSCC1</t></si><si><t>DSCR3</t></si><si><t>DSCR9</t></si><si><t>DSEL</t></si><si><t>DSN1</t></si><si><t>DST</t></si><si><t>DSTNP2</t></si><si><t>DSTYK</t></si><si><t>DTD2</t></si><si><t>DTL</t></si><si><t>DTWD2</t></si><si><t>DTX2</t></si><si><t>DTX2P1-UPK3BP1-PMS2P11</t></si><si><t>DTYMK</t></si><si><t>DUS4L</t></si><si><t>DUSP11</t></si><si><t>DUSP19</t></si><si><t>DUSP23</t></si><si><t>DUSP28</t></si><si><t>DUT</t></si><si><t>DXO</t></si><si><t>DYNC1LI1</t></si><si><t>DYNC1LI2</t></si><si><t>DYNLL1-AS1</t></si><si><t>DYNLRB2</t></si><si><t>DYRK1A</t></si><si><t>DYRK3</t></si><si><t>DYX1C1</t></si><si><t>DZIP1L</t></si><si><t>E2F3</t></si><si><t>E2F8</t></si><si><t>EAF2</t></si><si><t>EAPP</t></si><si><t>EARS2</t></si><si><t>EBF1</t></si><si><t>EBPL</t></si><si><t>ECD</t></si><si><t>ECE1</t></si><si><t>ECEL1</t></si><si><t>ECM1</t></si><si><t>ECM2</t></si><si><t>ECSIT</t></si><si><t>EDC4</t></si><si><t>EDEM2</t></si><si><t>EDN2</t></si><si><t>EEF1B2</t></si><si><t>EEF2K</t></si><si><t>EEFSEC</t></si><si><t>EFCAB11</t></si><si><t>EFCAB13</t></si><si><t>EFCAB7</t></si><si><t>EFHC2</t></si><si><t>EFHD1</t></si><si><t>EFNA3</t></si><si><t>EFNA4</t></si><si><t>EFNA5</t></si><si><t>EFNB1</t></si><si><t>EFTUD1</t></si><si><t>EGFL7</t></si><si><t>EGFL8</t></si><si><t>EGLN2</t></si><si><t>EHD4</t></si><si><t>EHMT1</t></si><si><t>EHMT1-IT1</t></si><si><t>EHMT2</t></si><si><t>EI24</t></si><si><t>EID3</t></si><si><t>EIF2A</t></si><si><t>EIF2AK4</t></si><si><t>EIF2B1</t></si><si><t>EIF2B2</t></si><si><t>EIF2B5</t></si><si><t>EIF3CL</t></si><si><t>EIF3H</t></si><si><t>EIF3I</t></si><si><t>EIF3J-AS1</t></si><si><t>EIF3K</t></si><si><t>EIF4E</t></si><si><t>EIF4EBP1</t></si><si><t>EIF4EBP3</t></si><si><t>EIF5A2</t></si><si><t>EIF5AL1</t></si><si><t>ELAC1</t></si><si><t>ELAVL1</t></si><si><t>ELAVL2</t></si><si><t>ELF1</t></si><si><t>ELF2</t></si><si><t>ELL3</t></si><si><t>ELMO2</t></si><si><t>ELMO3</t></si><si><t>ELMOD3</t></si><si><t>ELMSAN1</t></si><si><t>ELOVL3</t></si><si><t>ELOVL5</t></si><si><t>ELOVL6</t></si><si><t>ELP3</t></si><si><t>EMC1</t></si><si><t>EMC3</t></si><si><t>EMC3-AS1</t></si><si><t>EME1</t></si><si><t>EME2</t></si><si><t>EML2</t></si><si><t>EML3</t></si><si><t>EMR2</t></si><si><t>ENAH</t></si><si><t>ENDOG</t></si><si><t>ENDOV</t></si><si><t>ENGASE</t></si><si><t>ENO1-AS1</t></si><si><t>ENOPH1</t></si><si><t>ENOX2</t></si><si><t>ENTHD2</t></si><si><t>ENTPD2</t></si><si><t>ENTPD5</t></si><si><t>ENTPD6</t></si><si><t>ENTPD7</t></si><si><t>ENY2</t></si><si><t>EP400</t></si><si><t>EP400NL</t></si><si><t>EPB41L4A-AS1</t></si><si><t>EPB41L4A-AS2</t></si><si><t>EPDR1</t></si><si><t>EPN2-IT1</t></si><si><t>EPS15L1</t></si><si><t>EPS8L1</t></si><si><t>ERAP1</t></si><si><t>ERAP2</t></si><si><t>ERBB3</t></si><si><t>ERC1</t></si><si><t>ERCC2</t></si><si><t>ERCC3</t></si><si><t>ERCC4</t></si><si><t>ERCC6</t></si><si><t>ERCC6L2</t></si><si><t>ERCC8</t></si><si><t>ERF</t></si><si><t>ERGIC3</t></si><si><t>ERH</t></si><si><t>ERI2</t></si><si><t>ERI3-IT1</t></si><si><t>ERICH1</t></si><si><t>ERLIN1</t></si><si><t>ERLIN2</t></si><si><t>ERMAP</t></si><si><t>ERMARD</t></si><si><t>ERO1L</t></si><si><t>ERP29</t></si><si><t>ERRFI1</t></si><si><t>ERVK13-1</t></si><si><t>ERVV-2</t></si><si><t>ESAM</t></si><si><t>ESCO1</t></si><si><t>ESCO2</t></si><si><t>ESF1</t></si><si><t>ESPL1</t></si><si><t>ESPN</t></si><si><t>ESRRA</t></si><si><t>ESYT3</t></si><si><t>ETAA1</t></si><si><t>ETFDH</t></si><si><t>ETHE1</t></si><si><t>ETNK1</t></si><si><t>ETV2</t></si><si><t>ETV5</t></si><si><t>ETV6</t></si><si><t>EVA1A</t></si><si><t>EVA1B</t></si><si><t>EVC</t></si><si><t>EVPLL</t></si><si><t>EXD3</t></si><si><t>EXO1</t></si><si><t>EXOC3L4</t></si><si><t>EXOC6</t></si><si><t>EXOC8</t></si><si><t>EXOG</t></si><si><t>EXOSC1</t></si><si><t>EXOSC10</t></si><si><t>EXOSC3</t></si><si><t>EXOSC5</t></si><si><t>EXOSC7</t></si><si><t>EXOSC8</t></si><si><t>EXT2</t></si><si><t>EYA3</t></si><si><t>EZH2</t></si><si><t>F11R</t></si><si><t>F12</t></si><si><t>F8</t></si><si><t>F8A1</t></si><si><t>FA2H</t></si><si><t>FADS1</t></si><si><t>FAH</t></si><si><t>FAHD1</t></si><si><t>FAM103A1</t></si><si><t>FAM104A</t></si><si><t>FAM106A</t></si><si><t>FAM110D</t></si><si><t>FAM111B</t></si><si><t>FAM114A2</t></si><si><t>FAM115C</t></si><si><t>FAM118A</t></si><si><t>FAM120AOS</t></si><si><t>FAM120C</t></si><si><t>FAM122A</t></si><si><t>FAM126B</t></si><si><t>FAM131C</t></si><si><t>FAM133B</t></si><si><t>FAM133CP</t></si><si><t>FAM133DP</t></si><si><t>FAM134A</t></si><si><t>FAM134B</t></si><si><t>FAM134C</t></si><si><t>FAM135A</t></si><si><t>FAM13A</t></si><si><t>FAM13A-AS1</t></si><si><t>FAM156A</t></si><si><t>FAM156B</t></si><si><t>FAM157A</t></si><si><t>FAM157C</t></si><si><t>FAM160B1</t></si><si><t>FAM160B2</t></si><si><t>FAM162A</t></si><si><t>FAM166B</t></si><si><t>FAM167B</t></si><si><t>FAM173A</t></si><si><t>FAM174A</t></si><si><t>FAM175B</t></si><si><t>FAM178B</t></si><si><t>FAM179A</t></si><si><t>FAM179B</t></si><si><t>FAM189B</t></si><si><t>FAM192A</t></si><si><t>FAM204A</t></si><si><t>FAM208A</t></si><si><t>FAM208B</t></si><si><t>FAM217B</t></si><si><t>FAM21A</t></si><si><t>FAM21C</t></si><si><t>FAM222A-AS1</t></si><si><t>FAM222B</t></si><si><t>FAM223B</t></si><si><t>FAM227B</t></si><si><t>FAM229A</t></si><si><t>FAM24B</t></si><si><t>FAM27E2</t></si><si><t>FAM27E3</t></si><si><t>FAM32A</t></si><si><t>FAM3B</t></si><si><t>FAM3C</t></si><si><t>FAM53A</t></si><si><t>FAM53C</t></si><si><t>FAM63B</t></si><si><t>FAM64A</t></si><si><t>FAM65A</t></si><si><t>FAM71E1</t></si><si><t>FAM72A</t></si><si><t>FAM72B</t></si><si><t>FAM72C</t></si><si><t>FAM72D</t></si><si><t>FAM73B</t></si><si><t>FAM76B</t></si><si><t>FAM78A</t></si><si><t>FAM83E</t></si><si><t>FAM84B</t></si><si><t>FAM86A</t></si><si><t>FAM86B2</t></si><si><t>FAM86C2P</t></si><si><t>FAM86DP</t></si><si><t>FAM86EP</t></si><si><t>FAM86FP</t></si><si><t>FAM86JP</t></si><si><t>FAM8A1</t></si><si><t>FAM90A2P</t></si><si><t>FAM96B</t></si><si><t>FAM98B</t></si><si><t>FAN1</t></si><si><t>FANCE</t></si><si><t>FANCG</t></si><si><t>FANCI</t></si><si><t>FANCL</t></si><si><t>FANCM</t></si><si><t>FANK1</t></si><si><t>FAP</t></si><si><t>FAR2P1</t></si><si><t>FARP1</t></si><si><t>FARP2</t></si><si><t>FAS</t></si><si><t>FASTK</t></si><si><t>FASTKD1</t></si><si><t>FASTKD2</t></si><si><t>FASTKD5</t></si><si><t>FAT4</t></si><si><t>FAU</t></si><si><t>FBN1</t></si><si><t>FBRS</t></si><si><t>FBRSL1</t></si><si><t>FBXL12</t></si><si><t>FBXL13</t></si><si><t>FBXL14</t></si><si><t>FBXL15</t></si><si><t>FBXL17</t></si><si><t>FBXL18</t></si><si><t>FBXL19-AS1</t></si><si><t>FBXL20</t></si><si><t>FBXL22</t></si><si><t>FBXL6</t></si><si><t>FBXL8</t></si><si><t>FBXO2</t></si><si><t>FBXO22</t></si><si><t>FBXO22-AS1</t></si><si><t>FBXO3</t></si><si><t>FBXO30</t></si><si><t>FBXO31</t></si><si><t>FBXO32</t></si><si><t>FBXO4</t></si><si><t>FBXO41</t></si><si><t>FBXO43</t></si><si><t>FBXO45</t></si><si><t>FBXO48</t></si><si><t>FBXO7</t></si><si><t>FBXW11</t></si><si><t>FBXW2</t></si><si><t>FBXW4P1</t></si><si><t>FBXW5</t></si><si><t>FBXW9</t></si><si><t>FCER1G</t></si><si><t>FCF1</t></si><si><t>FCHO1</t></si><si><t>FCRLB</t></si><si><t>FDX1</t></si><si><t>FDXACB1</t></si><si><t>FECH</t></si><si><t>FEM1A</t></si><si><t>FER</t></si><si><t>FERMT1</t></si><si><t>FEZ2</t></si><si><t>FGD1</t></si><si><t>FGD3</t></si><si><t>FGD6</t></si><si><t>FGF12</t></si><si><t>FGF2</t></si><si><t>FGFR2</t></si><si><t>FGFR4</t></si><si><t>FGGY</t></si><si><t>FHOD1</t></si><si><t>FICD</t></si><si><t>FIP1L1</t></si><si><t>FITM1</t></si><si><t>FITM2</t></si><si><t>FIZ1</t></si><si><t>FKBP10</t></si><si><t>FKBP11</t></si><si><t>FKBP14</t></si><si><t>FKBP15</t></si><si><t>FKBP1A-SDCBP2</t></si><si><t>FKBP3</t></si><si><t>FKBP5</t></si><si><t>FKBP8</t></si><si><t>FKBP9L</t></si><si><t>FKBPL</t></si><si><t>FKSG29</t></si><si><t>FLAD1</t></si><si><t>FLCN</t></si><si><t>FLJ13224</t></si><si><t>FLJ20021</t></si><si><t>FLJ20444</t></si><si><t>FLJ23867</t></si><si><t>FLJ25917</t></si><si><t>FLJ31104</t></si><si><t>FLJ31945</t></si><si><t>FLJ37035</t></si><si><t>FLJ38668</t></si><si><t>FLJ38717</t></si><si><t>FLJ42627</t></si><si><t>FLJ44511</t></si><si><t>FLJ45513</t></si><si><t>FLJ46906</t></si><si><t>FLOT1</t></si><si><t>FLVCR1</t></si><si><t>FLVCR2</t></si><si><t>FMO4</t></si><si><t>FN3KRP</t></si><si><t>FNBP1L</t></si><si><t>FNTA</t></si><si><t>FNTB</t></si><si><t>FOPNL</t></si><si><t>FOXD2</t></si><si><t>FOXE1</t></si><si><t>FOXJ3</t></si><si><t>FOXK1</t></si><si><t>FOXN2</t></si><si><t>FOXN3-AS1</t></si><si><t>FOXO6</t></si><si><t>FOXP3</t></si><si><t>FOXRED1</t></si><si><t>FRA10AC1</t></si><si><t>FRAT2</t></si><si><t>FRG1</t></si><si><t>FRMD4B</t></si><si><t>FRS2</t></si><si><t>FRYL</t></si><si><t>FSBP</t></si><si><t>FSCN1</t></si><si><t>FSCN2</t></si><si><t>FTCDNL1</t></si><si><t>FTH1P3</t></si><si><t>FTO</t></si><si><t>FTO-IT1</t></si><si><t>FTSJ2</t></si><si><t>FTSJ3</t></si><si><t>FTX</t></si><si><t>FUK</t></si><si><t>FUNDC1</t></si><si><t>FUNDC2</t></si><si><t>FUOM</t></si><si><t>FUT8</t></si><si><t>FXR2</t></si><si><t>FXYD3</t></si><si><t>FYCO1</t></si><si><t>FYTTD1</t></si><si><t>FZD1</t></si><si><t>FZD2</t></si><si><t>FZD4</t></si><si><t>FZD7</t></si><si><t>FZD8</t></si><si><t>FZD9</t></si><si><t>G2E3</t></si><si><t>G3BP2</t></si><si><t>GABPA</t></si><si><t>GABPB1-AS1</t></si><si><t>GAGE12I</t></si><si><t>GAGE12J</t></si><si><t>GAGE2A</t></si><si><t>GAK</t></si><si><t>GAL3ST2</t></si><si><t>GALE</t></si><si><t>GALK2</t></si><si><t>GALNS</t></si><si><t>GALNT12</t></si><si><t>GALNT4</t></si><si><t>GALNTL6</t></si><si><t>GALR2</t></si><si><t>GAMT</t></si><si><t>GAS8</t></si><si><t>GATAD1</t></si><si><t>GATC</t></si><si><t>GBA</t></si><si><t>GBAP1</t></si><si><t>GBF1</t></si><si><t>GBP2</t></si><si><t>GBP3</t></si><si><t>GCC1</t></si><si><t>GCC2</t></si><si><t>GCDH</t></si><si><t>GCFC2</t></si><si><t>GCNT3</t></si><si><t>GCOM1</t></si><si><t>GCSHP3</t></si><si><t>GDAP2</t></si><si><t>GDF9</t></si><si><t>GDPD3</t></si><si><t>GDPGP1</t></si><si><t>GEMIN2</t></si><si><t>GEMIN7</t></si><si><t>GEMIN8</t></si><si><t>GEMIN8P4</t></si><si><t>GFM2</t></si><si><t>GFPT1</t></si><si><t>GFPT2</t></si><si><t>GGA2</t></si><si><t>GGCT</t></si><si><t>GGH</t></si><si><t>GGPS1</t></si><si><t>GHDC</t></si><si><t>GHRLOS</t></si><si><t>GID4</t></si><si><t>GID8</t></si><si><t>GIGYF2</t></si><si><t>GIN1</t></si><si><t>GINS3</t></si><si><t>GINS4</t></si><si><t>GIP</t></si><si><t>GIPC3</t></si><si><t>GIT2</t></si><si><t>GJA9-MYCBP</t></si><si><t>GK</t></si><si><t>GKAP1</t></si><si><t>GLB1</t></si><si><t>GLB1L</t></si><si><t>GLB1L2</t></si><si><t>GLCE</t></si><si><t>GLG1</t></si><si><t>GLI3</t></si><si><t>GLI4</t></si><si><t>GLIPR1</t></si><si><t>GLIS1</t></si><si><t>GLIS3</t></si><si><t>GLOD4</t></si><si><t>GLRX5</t></si><si><t>GLT8D1</t></si><si><t>GLTP</t></si><si><t>GLTPD1</t></si><si><t>GLTSCR1</t></si><si><t>GLUD1P3</t></si><si><t>GLUD2</t></si><si><t>GLYCTK</t></si><si><t>GMDS-AS1</t></si><si><t>GMEB1</t></si><si><t>GMPPA</t></si><si><t>GMPPB</t></si><si><t>GNAI1</t></si><si><t>GNAS</t></si><si><t>GNAS-AS1</t></si><si><t>GNAT2</t></si><si><t>GNE</t></si><si><t>GNG10</t></si><si><t>GNL1</t></si><si><t>GNN</t></si><si><t>GNPDA1</t></si><si><t>GNPDA2</t></si><si><t>GNPTG</t></si><si><t>GNRH1</t></si><si><t>GNRHR2</t></si><si><t>GNS</t></si><si><t>GOLGA1</t></si><si><t>GOLGA2</t></si><si><t>GOLGA2P5</t></si><si><t>GOLGA4</t></si><si><t>GOLGA5</t></si><si><t>GOLGA6L10</t></si><si><t>GOLGA6L5P</t></si><si><t>GOLGA8A</t></si><si><t>GOLGA8B</t></si><si><t>GOLGA8O</t></si><si><t>GOLGB1</t></si><si><t>GOLM1</t></si><si><t>GOLPH3L</t></si><si><t>GOPC</t></si><si><t>GORAB</t></si><si><t>GORASP1</t></si><si><t>GPAA1</t></si><si><t>GPANK1</t></si><si><t>GPATCH1</t></si><si><t>GPATCH8</t></si><si><t>GPBP1</t></si><si><t>GPCPD1</t></si><si><t>GPD1</t></si><si><t>GPD1L</t></si><si><t>GPER1</t></si><si><t>GPN1</t></si><si><t>GPN2</t></si><si><t>GPN3</t></si><si><t>GPNMB</t></si><si><t>GPR1</t></si><si><t>GPR107</t></si><si><t>GPR133</t></si><si><t>GPR135</t></si><si><t>GPR137</t></si><si><t>GPR141</t></si><si><t>GPR156</t></si><si><t>GPR158</t></si><si><t>GPR160</t></si><si><t>GPR180</t></si><si><t>GPR20</t></si><si><t>GPR21</t></si><si><t>GPR52</t></si><si><t>GPR64</t></si><si><t>GPR75</t></si><si><t>GPR97</t></si><si><t>GPS1</t></si><si><t>GPS2</t></si><si><t>GPSM3</t></si><si><t>GRAMD1C</t></si><si><t>GRAMD2</t></si><si><t>GRB2</t></si><si><t>GRB7</t></si><si><t>GRHL1</t></si><si><t>GRHPR</t></si><si><t>GRIPAP1</t></si><si><t>GRK5-IT1</t></si><si><t>GRPEL2</t></si><si><t>GRTP1</t></si><si><t>GS1-251I9.4</t></si><si><t>GSDMB</t></si><si><t>GSDMD</t></si><si><t>GSK3B</t></si><si><t>GSN</t></si><si><t>GSPT1</t></si><si><t>GSS</t></si><si><t>GSTK1</t></si><si><t>GSTT2</t></si><si><t>GTF2A1</t></si><si><t>GTF2E1</t></si><si><t>GTF2E2</t></si><si><t>GTF2H1</t></si><si><t>GTF2H2B</t></si><si><t>GTF2H2C</t></si><si><t>GTF2H3</t></si><si><t>GTF2H4</t></si><si><t>GTF2H5</t></si><si><t>GTF2IRD1</t></si><si><t>GTF3C3</t></si><si><t>GTF3C6</t></si><si><t>GTPBP10</t></si><si><t>GTPBP8</t></si><si><t>GTSE1-AS1</t></si><si><t>GUCY1A2</t></si><si><t>GUF1</t></si><si><t>GUK1</t></si><si><t>GUSBP1</t></si><si><t>GUSBP2</t></si><si><t>GUSBP3</t></si><si><t>GUSBP4</t></si><si><t>GXYLT1</t></si><si><t>GYG2</t></si><si><t>GYS1</t></si><si><t>GZF1</t></si><si><t>H1FX-AS1</t></si><si><t>H2AFJ</t></si><si><t>H2AFY</t></si><si><t>H3F3C</t></si><si><t>HABP4</t></si><si><t>HACL1</t></si><si><t>HADH</t></si><si><t>HAGHL</t></si><si><t>HARBI1</t></si><si><t>HARS</t></si><si><t>HARS2</t></si><si><t>HAS2-AS1</t></si><si><t>HAS3</t></si><si><t>HAUS3</t></si><si><t>HAUS4</t></si><si><t>HAUS5</t></si><si><t>HAUS6</t></si><si><t>HAUS8</t></si><si><t>HAX1</t></si><si><t>HBEGF</t></si><si><t>HCFC2</t></si><si><t>HCG16</t></si><si><t>HCG18</t></si><si><t>HCG26</t></si><si><t>HCG27</t></si><si><t>HCG8</t></si><si><t>HCP5</t></si><si><t>HCST</t></si><si><t>HDAC10</t></si><si><t>HDAC11</t></si><si><t>HDAC2</t></si><si><t>HDAC3</t></si><si><t>HDAC8</t></si><si><t>HDC</t></si><si><t>HDDC2</t></si><si><t>HDDC3</t></si><si><t>HDGFRP2</t></si><si><t>HEATR5A</t></si><si><t>HEBP2</t></si><si><t>HECA</t></si><si><t>HECTD1</t></si><si><t>HECTD3</t></si><si><t>HECW1</t></si><si><t>HECW2</t></si><si><t>HELQ</t></si><si><t>HELZ2</t></si><si><t>HEMK1</t></si><si><t>HERC2P10</t></si><si><t>HERC2P3</t></si><si><t>HERC2P7</t></si><si><t>HERC2P9</t></si><si><t>HERC3</t></si><si><t>HERC5</t></si><si><t>HERPUD1</t></si><si><t>HERPUD2</t></si><si><t>HES2</t></si><si><t>HES7</t></si><si><t>HESX1</t></si><si><t>HEXA</t></si><si><t>HEXA-AS1</t></si><si><t>HEXDC</t></si><si><t>HEXIM1</t></si><si><t>HEXIM2</t></si><si><t>HEY1</t></si><si><t>HGS</t></si><si><t>HGSNAT</t></si><si><t>HHIPL2</t></si><si><t>HIATL2</t></si><si><t>HIBADH</t></si><si><t>HIBCH</t></si><si><t>HIC1</t></si><si><t>HIC2</t></si><si><t>HIF1A</t></si><si><t>HIF1AN</t></si><si><t>HIF3A</t></si><si><t>HIGD1A</t></si><si><t>HIGD2A</t></si><si><t>HINFP</t></si><si><t>HINT2</t></si><si><t>HIP1R</t></si><si><t>HIRA</t></si><si><t>HIST1H1B</t></si><si><t>HIST1H2AD</t></si><si><t>HIST1H2AK</t></si><si><t>HIST1H2BH</t></si><si><t>HIST1H2BI</t></si><si><t>HIST1H3A</t></si><si><t>HIST2H3C</t></si><si><t>HIST2H4A</t></si><si><t>HIST2H4B</t></si><si><t>HIST3H2A</t></si><si><t>HIVEP3</t></si><si><t>HKDC1</t></si><si><t>HLA-C</t></si><si><t>HLA-DMA</t></si><si><t>HLA-DOB</t></si><si><t>HLCS</t></si><si><t>HLF</t></si><si><t>HLX</t></si><si><t>HMBS</t></si><si><t>HMGB3</t></si><si><t>HMGCL</t></si><si><t>HMGCR</t></si><si><t>HMGCS1</t></si><si><t>HMGN1</t></si><si><t>HMGN3-AS1</t></si><si><t>HMGXB3</t></si><si><t>HMGXB4</t></si><si><t>HMHA1</t></si><si><t>HMMR</t></si><si><t>HNF4A</t></si><si><t>HNF4G</t></si><si><t>HNRNPA1L2</t></si><si><t>HNRNPA1P10</t></si><si><t>HNRNPD</t></si><si><t>HNRNPDL</t></si><si><t>HNRNPH2</t></si><si><t>HNRNPU-AS1</t></si><si><t>HNRNPUL1</t></si><si><t>HNRNPUL2-BSCL2</t></si><si><t>HORMAD1</t></si><si><t>HOTAIR</t></si><si><t>HOXA1</t></si><si><t>HOXA13</t></si><si><t>HOXA6</t></si><si><t>HOXB3</t></si><si><t>HOXB4</t></si><si><t>HOXC-AS1</t></si><si><t>HOXC8</t></si><si><t>HOXD10</t></si><si><t>HOXD11</t></si><si><t>HOXD4</t></si><si><t>HRAS</t></si><si><t>HRASLS2</t></si><si><t>HRSP12</t></si><si><t>HSD11B2</t></si><si><t>HSD17B1</t></si><si><t>HSD17B6</t></si><si><t>HSD17B8</t></si><si><t>HSH2D</t></si><si><t>HSP90AB4P</t></si><si><t>HSP90B2P</t></si><si><t>HSPA13</t></si><si><t>HSPA1L</t></si><si><t>HSPB3</t></si><si><t>HSPB6</t></si><si><t>HSPBAP1</t></si><si><t>HSPBP1</t></si><si><t>HSPE1-MOB4</t></si><si><t>HTATSF1</t></si><si><t>HTATSF1P2</t></si><si><t>HTR7P1</t></si><si><t>HTRA2</t></si><si><t>HTRA3</t></si><si><t>HUS1</t></si><si><t>HUS1B</t></si><si><t>HYAL1</t></si><si><t>HYKK</t></si><si><t>HYOU1</t></si><si><t>HYPK</t></si><si><t>IBA57-AS1</t></si><si><t>IBTK</t></si><si><t>ICAM3</t></si><si><t>ICAM5</t></si><si><t>ICMT</t></si><si><t>ICT1</t></si><si><t>IDE</t></si><si><t>IDH3B</t></si><si><t>IER5</t></si><si><t>IFFO2</t></si><si><t>IFI27</t></si><si><t>IFI27L1</t></si><si><t>IFI35</t></si><si><t>IFIH1</t></si><si><t>IFNAR2</t></si><si><t>IFNGR2</t></si><si><t>IFT122</t></si><si><t>IFT20</t></si><si><t>IFT43</t></si><si><t>IGF1R</t></si><si><t>IGFBP6</t></si><si><t>IGFLR1</t></si><si><t>IGHMBP2</t></si><si><t>IGIP</t></si><si><t>IGSF3</t></si><si><t>IGSF8</t></si><si><t>IKBKB</t></si><si><t>IKBKE</t></si><si><t>IKZF5</t></si><si><t>IL10RB</t></si><si><t>IL10RB-AS1</t></si><si><t>IL15RA</t></si><si><t>IL17RB</t></si><si><t>IL17RC</t></si><si><t>IL18BP</t></si><si><t>IL23A</t></si><si><t>IL2RB</t></si><si><t>IL31RA</t></si><si><t>IL8</t></si><si><t>ILKAP</t></si><si><t>ILVBL</t></si><si><t>IMMP2L</t></si><si><t>IMP4</t></si><si><t>IMPACT</t></si><si><t>IMPDH1</t></si><si><t>INCA1</t></si><si><t>INE1</t></si><si><t>ING1</t></si><si><t>ING2</t></si><si><t>ING3</t></si><si><t>ING5</t></si><si><t>INHA</t></si><si><t>INO80D</t></si><si><t>INPP5B</t></si><si><t>INPP5E</t></si><si><t>INPP5K</t></si><si><t>INSIG1</t></si><si><t>INSR</t></si><si><t>INTS12</t></si><si><t>INTS2</t></si><si><t>INTS4</t></si><si><t>INTS6-AS1</t></si><si><t>INTS7</t></si><si><t>INTS8</t></si><si><t>INVS</t></si><si><t>IP6K1</t></si><si><t>IPMK</t></si><si><t>IPO13</t></si><si><t>IPO8</t></si><si><t>IPO9-AS1</t></si><si><t>IPP</t></si><si><t>IPPK</t></si><si><t>IQCB1</t></si><si><t>IQCC</t></si><si><t>IQCD</t></si><si><t>IQCE</t></si><si><t>IQCG</t></si><si><t>IQCH</t></si><si><t>IQCH-AS1</t></si><si><t>IREB2</t></si><si><t>IRF1</t></si><si><t>IRF2</t></si><si><t>IRF2BP1</t></si><si><t>IRF9</t></si><si><t>IRS1</t></si><si><t>ISCA2</t></si><si><t>ISCU</t></si><si><t>ISG20</t></si><si><t>ISG20L2</t></si><si><t>IST1</t></si><si><t>ISY1</t></si><si><t>ISY1-RAB43</t></si><si><t>ITFG1</t></si><si><t>ITFG2</t></si><si><t>ITGA2B</t></si><si><t>ITGAE</t></si><si><t>ITGB1BP1</t></si><si><t>ITGB1BP2</t></si><si><t>ITGB2</t></si><si><t>ITGB8</t></si><si><t>ITIH4</t></si><si><t>ITPA</t></si><si><t>ITPKB</t></si><si><t>ITPKC</t></si><si><t>ITSN2</t></si><si><t>IWS1</t></si><si><t>JADE1</t></si><si><t>JADE3</t></si><si><t>JAGN1</t></si><si><t>JAK3</t></si><si><t>JARID2</t></si><si><t>JHDM1D-AS1</t></si><si><t>JKAMP</t></si><si><t>JMJD7</t></si><si><t>JMJD7-PLA2G4B</t></si><si><t>JMJD8</t></si><si><t>JMY</t></si><si><t>JPH1</t></si><si><t>JPX</t></si><si><t>JRK</t></si><si><t>JUN</t></si><si><t>KANSL3</t></si><si><t>KAT2B</t></si><si><t>KAT7</t></si><si><t>KATNA1</t></si><si><t>KATNBL1</t></si><si><t>KBTBD4</t></si><si><t>KBTBD6</t></si><si><t>KCNAB2</t></si><si><t>KCNE1L</t></si><si><t>KCNIP2-AS1</t></si><si><t>KCNIP3</t></si><si><t>KCNJ14</t></si><si><t>KCNJ2</t></si><si><t>KCNK1</t></si><si><t>KCNRG</t></si><si><t>KCTD1</t></si><si><t>KCTD11</t></si><si><t>KCTD14</t></si><si><t>KCTD18</t></si><si><t>KCTD21</t></si><si><t>KCTD21-AS1</t></si><si><t>KCTD6</t></si><si><t>KDELC1</t></si><si><t>KDELC2</t></si><si><t>KDELR1</t></si><si><t>KDELR3</t></si><si><t>KDM1B</t></si><si><t>KDM2A</t></si><si><t>KDM2B</t></si><si><t>KDM3A</t></si><si><t>KDM4B</t></si><si><t>KDM4C</t></si><si><t>KDM4D</t></si><si><t>KDM5A</t></si><si><t>KDM5C</t></si><si><t>KDM6A</t></si><si><t>KDM8</t></si><si><t>KHDRBS1</t></si><si><t>KHNYN</t></si><si><t>KIAA0100</t></si><si><t>KIAA0141</t></si><si><t>KIAA0196</t></si><si><t>KIAA0232</t></si><si><t>KIAA0391</t></si><si><t>KIAA0556</t></si><si><t>KIAA0753</t></si><si><t>KIAA0754</t></si><si><t>KIAA0825</t></si><si><t>KIAA0907</t></si><si><t>KIAA0922</t></si><si><t>KIAA0930</t></si><si><t>KIAA1024</t></si><si><t>KIAA1033</t></si><si><t>KIAA1191</t></si><si><t>KIAA1279</t></si><si><t>KIAA1324</t></si><si><t>KIAA1328</t></si><si><t>KIAA1429</t></si><si><t>KIAA1432</t></si><si><t>KIAA1468</t></si><si><t>KIAA1524</t></si><si><t>KIAA1551</t></si><si><t>KIAA1586</t></si><si><t>KIAA1652</t></si><si><t>KIAA1656</t></si><si><t>KIAA1671</t></si><si><t>KIAA1875</t></si><si><t>KIAA1919</t></si><si><t>KIAA2013</t></si><si><t>KIAA2018</t></si><si><t>KIAA2026</t></si><si><t>KIF11</t></si><si><t>KIF16B</t></si><si><t>KIF22</t></si><si><t>KIF24</t></si><si><t>KIF5B</t></si><si><t>KIF9</t></si><si><t>KIF9-AS1</t></si><si><t>KIFC1</t></si><si><t>KIN</t></si><si><t>KLC2</t></si><si><t>KLC3</t></si><si><t>KLC4</t></si><si><t>KLF10</t></si><si><t>KLF11</t></si><si><t>KLF13</t></si><si><t>KLF14</t></si><si><t>KLF3</t></si><si><t>KLF9</t></si><si><t>KLHDC10</t></si><si><t>KLHL11</t></si><si><t>KLHL17</t></si><si><t>KLHL18</t></si><si><t>KLHL2</t></si><si><t>KLHL20</t></si><si><t>KLHL26</t></si><si><t>KLHL28</t></si><si><t>KLHL29</t></si><si><t>KLHL3</t></si><si><t>KLHL31</t></si><si><t>KLHL36</t></si><si><t>KLHL5</t></si><si><t>KLHL7-AS1</t></si><si><t>KLHL8</t></si><si><t>KLRAP1</t></si><si><t>KMO</t></si><si><t>KMT2B</t></si><si><t>KRAS</t></si><si><t>KRBOX4</t></si><si><t>KREMEN2</t></si><si><t>KRT16</t></si><si><t>KRT4</t></si><si><t>KRT86</t></si><si><t>KTN1-AS1</t></si><si><t>KXD1</t></si><si><t>L1CAM</t></si><si><t>L2HGDH</t></si><si><t>L3MBTL1</t></si><si><t>L3MBTL3</t></si><si><t>LACC1</t></si><si><t>LACE1</t></si><si><t>LAG3</t></si><si><t>LAMA5</t></si><si><t>LAMC1</t></si><si><t>LAMC3</t></si><si><t>LAMTOR1</t></si><si><t>LAMTOR4</t></si><si><t>LAMTOR5-AS1</t></si><si><t>LANCL1</t></si><si><t>LANCL2</t></si><si><t>LAP3</t></si><si><t>LARP4B</t></si><si><t>LARS</t></si><si><t>LARS2</t></si><si><t>LAT</t></si><si><t>LCA5L</t></si><si><t>LCAT</t></si><si><t>LCN2</t></si><si><t>LDHD</t></si><si><t>LDLRAD3</t></si><si><t>LDOC1</t></si><si><t>LEAP2</t></si><si><t>LEKR1</t></si><si><t>LEMD1</t></si><si><t>LEMD2</t></si><si><t>LENG1</t></si><si><t>LEO1</t></si><si><t>LEPROT</t></si><si><t>LETM1</t></si><si><t>LETMD1</t></si><si><t>LFNG</t></si><si><t>LGALS1</t></si><si><t>LGALS3BP</t></si><si><t>LGSN</t></si><si><t>LHFP</t></si><si><t>LHX2</t></si><si><t>LHX6</t></si><si><t>LIAS</t></si><si><t>LIF</t></si><si><t>LIFR-AS1</t></si><si><t>LIG3</t></si><si><t>LIMCH1</t></si><si><t>LIME1</t></si><si><t>LIMK2</t></si><si><t>LIMS2</t></si><si><t>LIN54</t></si><si><t>LIN7C</t></si><si><t>LIN9</t></si><si><t>LINC-PINT</t></si><si><t>LINC00052</t></si><si><t>LINC00167</t></si><si><t>LINC00174</t></si><si><t>LINC00176</t></si><si><t>LINC00235</t></si><si><t>LINC00239</t></si><si><t>LINC00240</t></si><si><t>LINC00243</t></si><si><t>LINC00260</t></si><si><t>LINC00263</t></si><si><t>LINC00277</t></si><si><t>LINC00310</t></si><si><t>LINC00313</t></si><si><t>LINC00324</t></si><si><t>LINC00337</t></si><si><t>LINC00338</t></si><si><t>LINC00342</t></si><si><t>LINC00470</t></si><si><t>LINC00471</t></si><si><t>LINC00476</t></si><si><t>LINC00478</t></si><si><t>LINC00515</t></si><si><t>LINC00525</t></si><si><t>LINC00526</t></si><si><t>LINC00568</t></si><si><t>LINC00570</t></si><si><t>LINC00571</t></si><si><t>LINC00597</t></si><si><t>LINC00602</t></si><si><t>LINC00629</t></si><si><t>LINC00630</t></si><si><t>LINC00634</t></si><si><t>LINC00648</t></si><si><t>LINC00659</t></si><si><t>LINC00662</t></si><si><t>LINC00665</t></si><si><t>LINC00667</t></si><si><t>LINC00668</t></si><si><t>LINC00685</t></si><si><t>LINC00689</t></si><si><t>LINC00842</t></si><si><t>LINC00852</t></si><si><t>LINC00869</t></si><si><t>LINC00882</t></si><si><t>LINC00886</t></si><si><t>LINC00894</t></si><si><t>LINC00896</t></si><si><t>LINC00899</t></si><si><t>LINC00910</t></si><si><t>LINC00920</t></si><si><t>LINC00921</t></si><si><t>LINC00926</t></si><si><t>LINC00936</t></si><si><t>LINC00942</t></si><si><t>LINC00961</t></si><si><t>LINC00963</t></si><si><t>LINC00969</t></si><si><t>LINC00997</t></si><si><t>LINC01004</t></si><si><t>LINC01011</t></si><si><t>LINC01021</t></si><si><t>LINC01024</t></si><si><t>LINC01060</t></si><si><t>LINC01063</t></si><si><t>LINC01089</t></si><si><t>LINC01094</t></si><si><t>LINC01106</t></si><si><t>LINC01119</t></si><si><t>LINC01125</t></si><si><t>LINC01126</t></si><si><t>LINC01134</t></si><si><t>LINC01137</t></si><si><t>LINC01144</t></si><si><t>LINC01176</t></si><si><t>LINC01184</t></si><si><t>LINC01186</t></si><si><t>LINC01194</t></si><si><t>LINS</t></si><si><t>LIPA</t></si><si><t>LIPE-AS1</t></si><si><t>LIPH</t></si><si><t>LIPT1</t></si><si><t>LIPT2</t></si><si><t>LITAF</t></si><si><t>LIX1L</t></si><si><t>LMBRD2</t></si><si><t>LMF1</t></si><si><t>LMF2</t></si><si><t>LMLN</t></si><si><t>LMTK3</t></si><si><t>LNP1</t></si><si><t>LNX2</t></si><si><t>LOC100128361</t></si><si><t>LOC100128573</t></si><si><t>LOC100128882</t></si><si><t>LOC100128905</t></si><si><t>LOC100129034</t></si><si><t>LOC100129215</t></si><si><t>LOC100129361</t></si><si><t>LOC100129461</t></si><si><t>LOC100129518</t></si><si><t>LOC100129534</t></si><si><t>LOC100129617</t></si><si><t>LOC100129722</t></si><si><t>LOC100130093</t></si><si><t>LOC100130417</t></si><si><t>LOC100130705</t></si><si><t>LOC100130872</t></si><si><t>LOC100130938</t></si><si><t>LOC100130987</t></si><si><t>LOC100131564</t></si><si><t>LOC100131655</t></si><si><t>LOC100132832</t></si><si><t>LOC100133182</t></si><si><t>LOC100133315</t></si><si><t>LOC100133331</t></si><si><t>LOC100133669</t></si><si><t>LOC100134317</t></si><si><t>LOC100134368</t></si><si><t>LOC100190986</t></si><si><t>LOC100270746</t></si><si><t>LOC100270804</t></si><si><t>LOC100271836</t></si><si><t>LOC100272216</t></si><si><t>LOC100272217</t></si><si><t>LOC100287015</t></si><si><t>LOC100287497</t></si><si><t>LOC100287610</t></si><si><t>LOC100287808</t></si><si><t>LOC100287896</t></si><si><t>LOC100287934</t></si><si><t>LOC100288069</t></si><si><t>LOC100288102</t></si><si><t>LOC100288152</t></si><si><t>LOC100288175</t></si><si><t>LOC100288778</t></si><si><t>LOC100289098</t></si><si><t>LOC100289230</t></si><si><t>LOC100289333</t></si><si><t>LOC100289361</t></si><si><t>LOC100289533</t></si><si><t>LOC100289561</t></si><si><t>LOC100293704</t></si><si><t>LOC100294145</t></si><si><t>LOC100335030</t></si><si><t>LOC100499484</t></si><si><t>LOC100499484-C9ORF174</t></si><si><t>LOC100505761</t></si><si><t>LOC100505767</t></si><si><t>LOC100505771</t></si><si><t>LOC100505812</t></si><si><t>LOC100505942</t></si><si><t>LOC100506014</t></si><si><t>LOC100506022</t></si><si><t>LOC100506023</t></si><si><t>LOC100506036</t></si><si><t>LOC100506060</t></si><si><t>LOC100506083</t></si><si><t>LOC100506113</t></si><si><t>LOC100506124</t></si><si><t>LOC100506127</t></si><si><t>LOC100506157</t></si><si><t>LOC100506161</t></si><si><t>LOC100506235</t></si><si><t>LOC100506286</t></si><si><t>LOC100506351</t></si><si><t>LOC100506472</t></si><si><t>LOC100506473</t></si><si><t>LOC100506498</t></si><si><t>LOC100506518</t></si><si><t>LOC100506571</t></si><si><t>LOC100506634</t></si><si><t>LOC100506639</t></si><si><t>LOC100506688</t></si><si><t>LOC100506713</t></si><si><t>LOC100506730</t></si><si><t>LOC100506737</t></si><si><t>LOC100506753</t></si><si><t>LOC100506885</t></si><si><t>LOC100506901</t></si><si><t>LOC100507131</t></si><si><t>LOC100507316</t></si><si><t>LOC100507336</t></si><si><t>LOC100507373</t></si><si><t>LOC100507424</t></si><si><t>LOC100507460</t></si><si><t>LOC100507472</t></si><si><t>LOC100507520</t></si><si><t>LOC100507547</t></si><si><t>LOC100507554</t></si><si><t>LOC100507634</t></si><si><t>LOC100507670</t></si><si><t>LOC100507747</t></si><si><t>LOC100510707</t></si><si><t>LOC100630918</t></si><si><t>LOC100630923</t></si><si><t>LOC100652736</t></si><si><t>LOC100652768</t></si><si><t>LOC100652901</t></si><si><t>LOC100652930</t></si><si><t>LOC100653515</t></si><si><t>LOC100862671</t></si><si><t>LOC100996246</t></si><si><t>LOC100996273</t></si><si><t>LOC100996301</t></si><si><t>LOC100996405</t></si><si><t>LOC100996419</t></si><si><t>LOC100996535</t></si><si><t>LOC100996573</t></si><si><t>LOC100996660</t></si><si><t>LOC100996668</t></si><si><t>LOC100996716</t></si><si><t>LOC100996740</t></si><si><t>LOC100996756</t></si><si><t>LOC100996808</t></si><si><t>LOC100996873</t></si><si><t>LOC101059949</t></si><si><t>LOC101060106</t></si><si><t>LOC101060181</t></si><si><t>LOC101060195</t></si><si><t>LOC101060212</t></si><si><t>LOC101060264</t></si><si><t>LOC101060341</t></si><si><t>LOC101060398</t></si><si><t>LOC101060532</t></si><si><t>LOC101060581</t></si><si><t>LOC101060626</t></si><si><t>LOC101409256</t></si><si><t>LOC101559451</t></si><si><t>LOC101926901</t></si><si><t>LOC101926902</t></si><si><t>LOC101926907</t></si><si><t>LOC101926909</t></si><si><t>LOC101926916</t></si><si><t>LOC101926935</t></si><si><t>LOC101926940</t></si><si><t>LOC101926967</t></si><si><t>LOC101926994</t></si><si><t>LOC101927086</t></si><si><t>LOC101927104</t></si><si><t>LOC101927119</t></si><si><t>LOC101927125</t></si><si><t>LOC101927144</t></si><si><t>LOC101927151</t></si><si><t>LOC101927168</t></si><si><t>LOC101927226</t></si><si><t>LOC101927241</t></si><si><t>LOC101927245</t></si><si><t>LOC101927262</t></si><si><t>LOC101927279</t></si><si><t>LOC101927293</t></si><si><t>LOC101927300</t></si><si><t>LOC101927318</t></si><si><t>LOC101927322</t></si><si><t>LOC101927330</t></si><si><t>LOC101927340</t></si><si><t>LOC101927345</t></si><si><t>LOC101927371</t></si><si><t>LOC101927372</t></si><si><t>LOC101927400</t></si><si><t>LOC101927407</t></si><si><t>LOC101927420</t></si><si><t>LOC101927451</t></si><si><t>LOC101927469</t></si><si><t>LOC101927481</t></si><si><t>LOC101927503</t></si><si><t>LOC101927506</t></si><si><t>LOC101927510</t></si><si><t>LOC101927511</t></si><si><t>LOC101927512</t></si><si><t>LOC101927520</t></si><si><t>LOC101927559</t></si><si><t>LOC101927567</t></si><si><t>LOC101927576</t></si><si><t>LOC101927579</t></si><si><t>LOC101927589</t></si><si><t>LOC101927595</t></si><si><t>LOC101927609</t></si><si><t>LOC101927632</t></si><si><t>LOC101927633</t></si><si><t>LOC101927635</t></si><si><t>LOC101927673</t></si><si><t>LOC101927681</t></si><si><t>LOC101927696</t></si><si><t>LOC101927699</t></si><si><t>LOC101927725</t></si><si><t>LOC101927751</t></si><si><t>LOC101927765</t></si><si><t>LOC101927789</t></si><si><t>LOC101927811</t></si><si><t>LOC101927826</t></si><si><t>LOC101927850</t></si><si><t>LOC101927863</t></si><si><t>LOC101927895</t></si><si><t>LOC101927903</t></si><si><t>LOC101927910</t></si><si><t>LOC101927919</t></si><si><t>LOC101927932</t></si><si><t>LOC101927934</t></si><si><t>LOC101927935</t></si><si><t>LOC101927957</t></si><si><t>LOC101927963</t></si><si><t>LOC101927974</t></si><si><t>LOC101927999</t></si><si><t>LOC101928000</t></si><si><t>LOC101928005</t></si><si><t>LOC101928038</t></si><si><t>LOC101928061</t></si><si><t>LOC101928066</t></si><si><t>LOC101928068</t></si><si><t>LOC101928069</t></si><si><t>LOC101928072</t></si><si><t>LOC101928083</t></si><si><t>LOC101928085</t></si><si><t>LOC101928111</t></si><si><t>LOC101928117</t></si><si><t>LOC101928120</t></si><si><t>LOC101928136</t></si><si><t>LOC101928139</t></si><si><t>LOC101928158</t></si><si><t>LOC101928172</t></si><si><t>LOC101928176</t></si><si><t>LOC101928178</t></si><si><t>LOC101928186</t></si><si><t>LOC101928189</t></si><si><t>LOC101928192</t></si><si><t>LOC101928236</t></si><si><t>LOC101928238</t></si><si><t>LOC101928274</t></si><si><t>LOC101928291</t></si><si><t>LOC101928377</t></si><si><t>LOC101928383</t></si><si><t>LOC101928389</t></si><si><t>LOC101928402</t></si><si><t>LOC101928403</t></si><si><t>LOC101928415</t></si><si><t>LOC101928419</t></si><si><t>LOC101928433</t></si><si><t>LOC101928434</t></si><si><t>LOC101928450</t></si><si><t>LOC101928482</t></si><si><t>LOC101928487</t></si><si><t>LOC101928489</t></si><si><t>LOC101928498</t></si><si><t>LOC101928504</t></si><si><t>LOC101928524</t></si><si><t>LOC101928527</t></si><si><t>LOC101928548</t></si><si><t>LOC101928560</t></si><si><t>LOC101928561</t></si><si><t>LOC101928588</t></si><si><t>LOC101928589</t></si><si><t>LOC101928615</t></si><si><t>LOC101928624</t></si><si><t>LOC101928659</t></si><si><t>LOC101928665</t></si><si><t>LOC101928669</t></si><si><t>LOC101928673</t></si><si><t>LOC101928676</t></si><si><t>LOC101928683</t></si><si><t>LOC101928689</t></si><si><t>LOC101928710</t></si><si><t>LOC101928718</t></si><si><t>LOC101928725</t></si><si><t>LOC101928728</t></si><si><t>LOC101928762</t></si><si><t>LOC101928801</t></si><si><t>LOC101928814</t></si><si><t>LOC101928824</t></si><si><t>LOC101928825</t></si><si><t>LOC101928829</t></si><si><t>LOC101928838</t></si><si><t>LOC101928841</t></si><si><t>LOC101928854</t></si><si><t>LOC101928862</t></si><si><t>LOC101928868</t></si><si><t>LOC101928895</t></si><si><t>LOC101928926</t></si><si><t>LOC101928946</t></si><si><t>LOC101928970</t></si><si><t>LOC101928976</t></si><si><t>LOC101928993</t></si><si><t>LOC101929005</t></si><si><t>LOC101929018</t></si><si><t>LOC101929035</t></si><si><t>LOC101929038</t></si><si><t>LOC101929046</t></si><si><t>LOC101929047</t></si><si><t>LOC101929054</t></si><si><t>LOC101929112</t></si><si><t>LOC101929115</t></si><si><t>LOC101929140</t></si><si><t>LOC101929141</t></si><si><t>LOC101929145</t></si><si><t>LOC101929152</t></si><si><t>LOC101929174</t></si><si><t>LOC101929178</t></si><si><t>LOC101929201</t></si><si><t>LOC101929220</t></si><si><t>LOC101929243</t></si><si><t>LOC101929264</t></si><si><t>LOC101929270</t></si><si><t>LOC101929280</t></si><si><t>LOC101929285</t></si><si><t>LOC101929336</t></si><si><t>LOC101929346</t></si><si><t>LOC101929351</t></si><si><t>LOC101929356</t></si><si><t>LOC101929358</t></si><si><t>LOC101929381</t></si><si><t>LOC101929385</t></si><si><t>LOC101929433</t></si><si><t>LOC101929444</t></si><si><t>LOC101929451</t></si><si><t>LOC101929463</t></si><si><t>LOC101929475</t></si><si><t>LOC101929491</t></si><si><t>LOC101929494</t></si><si><t>LOC101929506</t></si><si><t>LOC101929511</t></si><si><t>LOC101929521</t></si><si><t>LOC101929523</t></si><si><t>LOC101929536</t></si><si><t>LOC101929540</t></si><si><t>LOC101929564</t></si><si><t>LOC101929571</t></si><si><t>LOC101929580</t></si><si><t>LOC101929594</t></si><si><t>LOC101929604</t></si><si><t>LOC101929609</t></si><si><t>LOC101929619</t></si><si><t>LOC101929647</t></si><si><t>LOC101929661</t></si><si><t>LOC101929666</t></si><si><t>LOC101929668</t></si><si><t>LOC101929691</t></si><si><t>LOC101929715</t></si><si><t>LOC101929728</t></si><si><t>LOC101929747</t></si><si><t>LOC101929758</t></si><si><t>LOC101929787</t></si><si><t>LOC101929792</t></si><si><t>LOC101929819</t></si><si><t>LOC101929824</t></si><si><t>LOC101929837</t></si><si><t>LOC101929882</t></si><si><t>LOC101929901</t></si><si><t>LOC101929937</t></si><si><t>LOC101929949</t></si><si><t>LOC101929950</t></si><si><t>LOC101929964</t></si><si><t>LOC101929986</t></si><si><t>LOC101930026</t></si><si><t>LOC101930033</t></si><si><t>LOC101930071</t></si><si><t>LOC101930100</t></si><si><t>LOC101930307</t></si><si><t>LOC101930370</t></si><si><t>LOC101930375</t></si><si><t>LOC101930434</t></si><si><t>LOC101930567</t></si><si><t>LOC101930644</t></si><si><t>LOC102060414</t></si><si><t>LOC102288414</t></si><si><t>LOC102467073</t></si><si><t>LOC102606465</t></si><si><t>LOC102723311</t></si><si><t>LOC102723316</t></si><si><t>LOC102723327</t></si><si><t>LOC102723342</t></si><si><t>LOC102723353</t></si><si><t>LOC102723356</t></si><si><t>LOC102723360</t></si><si><t>LOC102723371</t></si><si><t>LOC102723375</t></si><si><t>LOC102723398</t></si><si><t>LOC102723405</t></si><si><t>LOC102723410</t></si><si><t>LOC102723420</t></si><si><t>LOC102723437</t></si><si><t>LOC102723444</t></si><si><t>LOC102723465</t></si><si><t>LOC102723467</t></si><si><t>LOC102723469</t></si><si><t>LOC102723476</t></si><si><t>LOC102723480</t></si><si><t>LOC102723501</t></si><si><t>LOC102723510</t></si><si><t>LOC102723539</t></si><si><t>LOC102723542</t></si><si><t>LOC102723545</t></si><si><t>LOC102723553</t></si><si><t>LOC102723566</t></si><si><t>LOC102723572</t></si><si><t>LOC102723582</t></si><si><t>LOC102723587</t></si><si><t>LOC102723610</t></si><si><t>LOC102723619</t></si><si><t>LOC102723643</t></si><si><t>LOC102723648</t></si><si><t>LOC102723649</t></si><si><t>LOC102723663</t></si><si><t>LOC102723666</t></si><si><t>LOC102723672</t></si><si><t>LOC102723694</t></si><si><t>LOC102723696</t></si><si><t>LOC102723721</t></si><si><t>LOC102723722</t></si><si><t>LOC102723726</t></si><si><t>LOC102723739</t></si><si><t>LOC102723779</t></si><si><t>LOC102723794</t></si><si><t>LOC102723801</t></si><si><t>LOC102723820</t></si><si><t>LOC102723823</t></si><si><t>LOC102723847</t></si><si><t>LOC102723863</t></si><si><t>LOC102723864</t></si><si><t>LOC102723867</t></si><si><t>LOC102723870</t></si><si><t>LOC102723884</t></si><si><t>LOC102723891</t></si><si><t>LOC102723902</t></si><si><t>LOC102723905</t></si><si><t>LOC102723908</t></si><si><t>LOC102723917</t></si><si><t>LOC102723919</t></si><si><t>LOC102723926</t></si><si><t>LOC102723953</t></si><si><t>LOC102723954</t></si><si><t>LOC102723958</t></si><si><t>LOC102723965</t></si><si><t>LOC102723974</t></si><si><t>LOC102723980</t></si><si><t>LOC102723981</t></si><si><t>LOC102723990</t></si><si><t>LOC102723993</t></si><si><t>LOC102724002</t></si><si><t>LOC102724003</t></si><si><t>LOC102724006</t></si><si><t>LOC102724017</t></si><si><t>LOC102724024</t></si><si><t>LOC102724028</t></si><si><t>LOC102724037</t></si><si><t>LOC102724049</t></si><si><t>LOC102724075</t></si><si><t>LOC102724084</t></si><si><t>LOC102724105</t></si><si><t>LOC102724108</t></si><si><t>LOC102724112</t></si><si><t>LOC102724126</t></si><si><t>LOC102724133</t></si><si><t>LOC102724149</t></si><si><t>LOC102724154</t></si><si><t>LOC102724156</t></si><si><t>LOC102724159</t></si><si><t>LOC102724164</t></si><si><t>LOC102724169</t></si><si><t>LOC102724187</t></si><si><t>LOC102724192</t></si><si><t>LOC102724196</t></si><si><t>LOC102724200</t></si><si><t>LOC102724217</t></si><si><t>LOC102724248</t></si><si><t>LOC102724249</t></si><si><t>LOC102724259</t></si><si><t>LOC102724286</t></si><si><t>LOC102724296</t></si><si><t>LOC102724322</t></si><si><t>LOC102724329</t></si><si><t>LOC102724330</t></si><si><t>LOC102724334</t></si><si><t>LOC102724336</t></si><si><t>LOC102724343</t></si><si><t>LOC102724345</t></si><si><t>LOC102724364</t></si><si><t>LOC102724376</t></si><si><t>LOC102724378</t></si><si><t>LOC102724384</t></si><si><t>LOC102724385</t></si><si><t>LOC102724387</t></si><si><t>LOC102724409</t></si><si><t>LOC102724411</t></si><si><t>LOC102724423</t></si><si><t>LOC102724426</t></si><si><t>LOC102724441</t></si><si><t>LOC102724448</t></si><si><t>LOC102724449</t></si><si><t>LOC102724451</t></si><si><t>LOC102724467</t></si><si><t>LOC102724474</t></si><si><t>LOC102724483</t></si><si><t>LOC102724517</t></si><si><t>LOC102724528</t></si><si><t>LOC102724532</t></si><si><t>LOC102724541</t></si><si><t>LOC102724569</t></si><si><t>LOC102724570</t></si><si><t>LOC102724583</t></si><si><t>LOC102724593</t></si><si><t>LOC102724594</t></si><si><t>LOC102724607</t></si><si><t>LOC102724614</t></si><si><t>LOC102724620</t></si><si><t>LOC102724621</t></si><si><t>LOC102724636</t></si><si><t>LOC102724642</t></si><si><t>LOC102724668</t></si><si><t>LOC102724681</t></si><si><t>LOC102724685</t></si><si><t>LOC102724699</t></si><si><t>LOC102724702</t></si><si><t>LOC102724703</t></si><si><t>LOC102724713</t></si><si><t>LOC102724747</t></si><si><t>LOC102724748</t></si><si><t>LOC102724751</t></si><si><t>LOC102724757</t></si><si><t>LOC102724770</t></si><si><t>LOC102724781</t></si><si><t>LOC102724782</t></si><si><t>LOC102724788</t></si><si><t>LOC102724791</t></si><si><t>LOC102724795</t></si><si><t>LOC102724805</t></si><si><t>LOC102724812</t></si><si><t>LOC102724814</t></si><si><t>LOC102724827</t></si><si><t>LOC102724831</t></si><si><t>LOC102724833</t></si><si><t>LOC102724851</t></si><si><t>LOC102724875</t></si><si><t>LOC102724889</t></si><si><t>LOC102724897</t></si><si><t>LOC102724917</t></si><si><t>LOC102724927</t></si><si><t>LOC102724935</t></si><si><t>LOC102724944</t></si><si><t>LOC102724948</t></si><si><t>LOC102724951</t></si><si><t>LOC102724967</t></si><si><t>LOC113230</t></si><si><t>LOC143666</t></si><si><t>LOC148413</t></si><si><t>LOC150776</t></si><si><t>LOC155060</t></si><si><t>LOC158960</t></si><si><t>LOC220729</t></si><si><t>LOC254896</t></si><si><t>LOC256880</t></si><si><t>LOC257396</t></si><si><t>LOC284009</t></si><si><t>LOC284023</t></si><si><t>LOC284412</t></si><si><t>LOC285074</t></si><si><t>LOC339192</t></si><si><t>LOC339803</t></si><si><t>LOC344887</t></si><si><t>LOC388436</t></si><si><t>LOC389765</t></si><si><t>LOC389834</t></si><si><t>LOC389906</t></si><si><t>LOC399815</t></si><si><t>LOC399900</t></si><si><t>LOC400743</t></si><si><t>LOC400927</t></si><si><t>LOC401010</t></si><si><t>LOC401320</t></si><si><t>LOC440354</t></si><si><t>LOC440386</t></si><si><t>LOC440434</t></si><si><t>LOC441155</t></si><si><t>LOC441242</t></si><si><t>LOC493754</t></si><si><t>LOC553103</t></si><si><t>LOC554206</t></si><si><t>LOC613037</t></si><si><t>LOC613038</t></si><si><t>LOC642361</t></si><si><t>LOC642441</t></si><si><t>LOC642846</t></si><si><t>LOC644794</t></si><si><t>LOC645967</t></si><si><t>LOC646471</t></si><si><t>LOC646626</t></si><si><t>LOC646862</t></si><si><t>LOC647859</t></si><si><t>LOC650226</t></si><si><t>LOC727896</t></si><si><t>LOC728026</t></si><si><t>LOC728323</t></si><si><t>LOC728554</t></si><si><t>LOC728715</t></si><si><t>LOC728752</t></si><si><t>LOC728769</t></si><si><t>LOC728975</t></si><si><t>LOC729291</t></si><si><t>LOC729603</t></si><si><t>LOC729609</t></si><si><t>LOC729652</t></si><si><t>LOC729870</t></si><si><t>LOC729887</t></si><si><t>LOC730183</t></si><si><t>LOC730257</t></si><si><t>LOC730668</t></si><si><t>LOC731157</t></si><si><t>LOC731656</t></si><si><t>LOC79999</t></si><si><t>LOC80154</t></si><si><t>LOC90784</t></si><si><t>LOC90834</t></si><si><t>LOC92249</t></si><si><t>LOC93622</t></si><si><t>LOH12CR1</t></si><si><t>LOH12CR2</t></si><si><t>LONP2</t></si><si><t>LONRF1</t></si><si><t>LOXL1</t></si><si><t>LPAR5</t></si><si><t>LPCAT1</t></si><si><t>LPCAT3</t></si><si><t>LPGAT1</t></si><si><t>LPIN2</t></si><si><t>LPIN3</t></si><si><t>LPPR2</t></si><si><t>LPXN</t></si><si><t>LRBA</t></si><si><t>LRCH3</t></si><si><t>LRFN1</t></si><si><t>LRIG1</t></si><si><t>LRIG2</t></si><si><t>LRP10</t></si><si><t>LRP2BP</t></si><si><t>LRP5L</t></si><si><t>LRP6</t></si><si><t>LRP8</t></si><si><t>LRPAP1</t></si><si><t>LRRC1</t></si><si><t>LRRC15</t></si><si><t>LRRC27</t></si><si><t>LRRC28</t></si><si><t>LRRC37B</t></si><si><t>LRRC37BP1</t></si><si><t>LRRC39</t></si><si><t>LRRC41</t></si><si><t>LRRC45</t></si><si><t>LRRC46</t></si><si><t>LRRC47</t></si><si><t>LRRC48</t></si><si><t>LRRC56</t></si><si><t>LRRC57</t></si><si><t>LRRC69</t></si><si><t>LRRC70</t></si><si><t>LRRFIP2</t></si><si><t>LRRIQ3</t></si><si><t>LRTOMT</t></si><si><t>LSM1</t></si><si><t>LSM11</t></si><si><t>LSM3</t></si><si><t>LSM4</t></si><si><t>LSM6</t></si><si><t>LSM7</t></si><si><t>LSMEM1</t></si><si><t>LSMEM2</t></si><si><t>LSS</t></si><si><t>LTB4R</t></si><si><t>LTB4R2</t></si><si><t>LTBP4</t></si><si><t>LTV1</t></si><si><t>LUC7L3</t></si><si><t>LURAP1L</t></si><si><t>LUZP1</t></si><si><t>LY6G5B</t></si><si><t>LYPLAL1</t></si><si><t>LYRM5</t></si><si><t>LYRM7</t></si><si><t>LYRM9</t></si><si><t>LYST</t></si><si><t>LZTFL1</t></si><si><t>LZTR1</t></si><si><t>MAB21L3</t></si><si><t>MACF1</t></si><si><t>MAD2L1BP</t></si><si><t>MAD2L2</t></si><si><t>MAEA</t></si><si><t>MAFA</t></si><si><t>MAFF</t></si><si><t>MAGEA1</t></si><si><t>MAGEA3</t></si><si><t>MAGEA8</t></si><si><t>MAGEB6</t></si><si><t>MAGI1-IT1</t></si><si><t>MAGI3</t></si><si><t>MAGIX</t></si><si><t>MAGOH2</t></si><si><t>MAK</t></si><si><t>MAK16</t></si><si><t>MAMDC4</t></si><si><t>MAML1</t></si><si><t>MAML2</t></si><si><t>MAN1B1-AS1</t></si><si><t>MAN2B2</t></si><si><t>MANBA</t></si><si><t>MANBAL</t></si><si><t>MANEA</t></si><si><t>MAP1LC3B</t></si><si><t>MAP1LC3B2</t></si><si><t>MAP1S</t></si><si><t>MAP2K7</t></si><si><t>MAP3K14-AS1</t></si><si><t>MAP3K6</t></si><si><t>MAP4K5</t></si><si><t>MAP7D3</t></si><si><t>MAPK12</t></si><si><t>MAPK13</t></si><si><t>MAPK1IP1L</t></si><si><t>MAPK4</t></si><si><t>MAPKAPK2</t></si><si><t>MAPKAPK5</t></si><si><t>MAPKAPK5-AS1</t></si><si><t>MAPRE1</t></si><si><t>MAPRE2</t></si><si><t>MARK2</t></si><si><t>MARS2</t></si><si><t>MARVELD1</t></si><si><t>MAST2</t></si><si><t>MATN1-AS1</t></si><si><t>MATN2</t></si><si><t>MATR3</t></si><si><t>MAU2</t></si><si><t>MAX</t></si><si><t>MAZ</t></si><si><t>MB21D2</t></si><si><t>MBD3</t></si><si><t>MBD6</t></si><si><t>MBLAC1</t></si><si><t>MBNL2</t></si><si><t>MBTPS1</t></si><si><t>MBTPS2</t></si><si><t>MCCC2</t></si><si><t>MCEE</t></si><si><t>MCF2</t></si><si><t>MCM3</t></si><si><t>MCM3AP-AS1</t></si><si><t>MCM6</t></si><si><t>MCM9</t></si><si><t>MCOLN1</t></si><si><t>MCPH1</t></si><si><t>MCTS1</t></si><si><t>MDH1</t></si><si><t>MDM1</t></si><si><t>MDN1</t></si><si><t>ME1</t></si><si><t>ME3</t></si><si><t>MEA1</t></si><si><t>MEAF6</t></si><si><t>MECP2</t></si><si><t>MECR</t></si><si><t>MED1</t></si><si><t>MED11</t></si><si><t>MED13</t></si><si><t>MED15</t></si><si><t>MED18</t></si><si><t>MED19</t></si><si><t>MED20</t></si><si><t>MED22</t></si><si><t>MED24</t></si><si><t>MED27</t></si><si><t>MED29</t></si><si><t>MED4</t></si><si><t>MED6</t></si><si><t>MED7</t></si><si><t>MEF2A</t></si><si><t>MEF2B</t></si><si><t>MEF2BNB</t></si><si><t>MEGF6</t></si><si><t>MEGF9</t></si><si><t>MELK</t></si><si><t>MESP2</t></si><si><t>METAP1</t></si><si><t>METAP1D</t></si><si><t>METRN</t></si><si><t>METTL1</t></si><si><t>METTL10</t></si><si><t>METTL12</t></si><si><t>METTL13</t></si><si><t>METTL15</t></si><si><t>METTL17</t></si><si><t>METTL20</t></si><si><t>METTL21A</t></si><si><t>METTL21B</t></si><si><t>METTL22</t></si><si><t>METTL23</t></si><si><t>METTL25</t></si><si><t>METTL2A</t></si><si><t>METTL2B</t></si><si><t>METTL4</t></si><si><t>METTL5</t></si><si><t>METTL6</t></si><si><t>METTL8</t></si><si><t>MFAP1</t></si><si><t>MFAP5</t></si><si><t>MFF</t></si><si><t>MFHAS1</t></si><si><t>MFSD1</t></si><si><t>MFSD10</t></si><si><t>MFSD11</t></si><si><t>MFSD8</t></si><si><t>MGARP</t></si><si><t>MGAT2</t></si><si><t>MGAT5B</t></si><si><t>MGC16025</t></si><si><t>MGC16142</t></si><si><t>MGC27345</t></si><si><t>MGC39372</t></si><si><t>MGC39584</t></si><si><t>MGC45800</t></si><si><t>MGEA5</t></si><si><t>MGLL</t></si><si><t>MGME1</t></si><si><t>MIA3</t></si><si><t>MICAL3</t></si><si><t>MICALCL</t></si><si><t>MICALL2</t></si><si><t>MICU1</t></si><si><t>MICU2</t></si><si><t>MID1-2</t></si><si><t>MID2</t></si><si><t>MIEF2</t></si><si><t>MIER2</t></si><si><t>MIF4GD</t></si><si><t>MIIP</t></si><si><t>MINA</t></si><si><t>MINK1</t></si><si><t>MINOS1</t></si><si><t>MINOS1-NBL1</t></si><si><t>MINOS1P1</t></si><si><t>MIPEP</t></si><si><t>MIPEPP3</t></si><si><t>MIS12</t></si><si><t>MIS18A</t></si><si><t>MITD1</t></si><si><t>MKI67</t></si><si><t>MKLN1</t></si><si><t>MKLN1-AS</t></si><si><t>MKRN1</t></si><si><t>MKRN3</t></si><si><t>MKRN9P</t></si><si><t>MKS1</t></si><si><t>MLEC</t></si><si><t>MLF2</t></si><si><t>MLLT1</t></si><si><t>MLLT6</t></si><si><t>MLXIPL</t></si><si><t>MLYCD</t></si><si><t>MMAA</t></si><si><t>MMAB</t></si><si><t>MMP24-AS1</t></si><si><t>MMP28</t></si><si><t>MMRN2</t></si><si><t>MMS22L</t></si><si><t>MND1</t></si><si><t>MNT</t></si><si><t>MOB3C</t></si><si><t>MOCS3</t></si><si><t>MOK</t></si><si><t>MON1A</t></si><si><t>MON1B</t></si><si><t>MON2</t></si><si><t>MORC2</t></si><si><t>MORC4</t></si><si><t>MORF4L2-AS1</t></si><si><t>MORN1</t></si><si><t>MORN2</t></si><si><t>MOV10</t></si><si><t>MPG</t></si><si><t>MPHOSPH8</t></si><si><t>MPHOSPH9</t></si><si><t>MPI</t></si><si><t>MPV17L</t></si><si><t>MPZ</t></si><si><t>MR1</t></si><si><t>MRE11A</t></si><si><t>MREG</t></si><si><t>MRM1</t></si><si><t>MRO</t></si><si><t>MROH1</t></si><si><t>MROH6</t></si><si><t>MRP63</t></si><si><t>MRPL1</t></si><si><t>MRPL10</t></si><si><t>MRPL20</t></si><si><t>MRPL21</t></si><si><t>MRPL23</t></si><si><t>MRPL28</t></si><si><t>MRPL32</t></si><si><t>MRPL34</t></si><si><t>MRPL42P5</t></si><si><t>MRPL43</t></si><si><t>MRPL49</t></si><si><t>MRPL50</t></si><si><t>MRPL52</t></si><si><t>MRPL53</t></si><si><t>MRPS11</t></si><si><t>MRPS16</t></si><si><t>MRPS21</t></si><si><t>MRPS23</t></si><si><t>MRPS24</t></si><si><t>MRPS25</t></si><si><t>MRPS26</t></si><si><t>MRPS33</t></si><si><t>MRPS36</t></si><si><t>MSANTD3</t></si><si><t>MSH3</t></si><si><t>MSH5</t></si><si><t>MSH6</t></si><si><t>MSL2</t></si><si><t>MSL3</t></si><si><t>MSL3P1</t></si><si><t>MSLN</t></si><si><t>MSMO1</t></si><si><t>MSRB1</t></si><si><t>MSS51</t></si><si><t>MSTO2P</t></si><si><t>MTBP</t></si><si><t>MTCP1</t></si><si><t>MTERF</t></si><si><t>MTERFD3</t></si><si><t>MTF1</t></si><si><t>MTF2</t></si><si><t>MTFMT</t></si><si><t>MTFR2</t></si><si><t>MTG1</t></si><si><t>MTHFD2L</t></si><si><t>MTHFSD</t></si><si><t>MTIF3</t></si><si><t>MTMR1</t></si><si><t>MTMR10</t></si><si><t>MTMR11</t></si><si><t>MTMR14</t></si><si><t>MTMR3</t></si><si><t>MTMR9LP</t></si><si><t>MTPAP</t></si><si><t>MTRF1</t></si><si><t>MTSS1L</t></si><si><t>MTUS2</t></si><si><t>MTVR2</t></si><si><t>MTX3</t></si><si><t>MUC1</t></si><si><t>MUL1</t></si><si><t>MUM1</t></si><si><t>MUSTN1</t></si><si><t>MVB12A</t></si><si><t>MXD3</t></si><si><t>MXD4</t></si><si><t>MYADM</t></si><si><t>MYBL1</t></si><si><t>MYCBP2</t></si><si><t>MYCL</t></si><si><t>MYEOV2</t></si><si><t>MYL5</t></si><si><t>MYLIP</t></si><si><t>MYLK-AS1</t></si><si><t>MYLK2</t></si><si><t>MYNN</t></si><si><t>MYO18A</t></si><si><t>MYO1A</t></si><si><t>MYO5A</t></si><si><t>MYO5B</t></si><si><t>MYO6</t></si><si><t>MYO9A</t></si><si><t>MYO9B</t></si><si><t>MYOM1</t></si><si><t>MYSM1</t></si><si><t>MZT1</t></si><si><t>N4BP2L2-IT2</t></si><si><t>N6AMT2</t></si><si><t>NAA16</t></si><si><t>NAA30</t></si><si><t>NAA60</t></si><si><t>NAAA</t></si><si><t>NABP2</t></si><si><t>NADK</t></si><si><t>NAGK</t></si><si><t>NAGLU</t></si><si><t>NAMPT</t></si><si><t>NANOS3</t></si><si><t>NANP</t></si><si><t>NAPA</t></si><si><t>NAPG</t></si><si><t>NARFL</t></si><si><t>NARG2</t></si><si><t>NARR</t></si><si><t>NARS</t></si><si><t>NARS2</t></si><si><t>NASP</t></si><si><t>NAT1</t></si><si><t>NAT6</t></si><si><t>NAT8L</t></si><si><t>NAV1</t></si><si><t>NBEAL1</t></si><si><t>NBEAL2</t></si><si><t>NBPF10</t></si><si><t>NBPF11</t></si><si><t>NBPF19</t></si><si><t>NBPF20</t></si><si><t>NBPF25P</t></si><si><t>NBPF26</t></si><si><t>NBPF4</t></si><si><t>NBR1</t></si><si><t>NBR2</t></si><si><t>NCAM2</t></si><si><t>NCAPD3</t></si><si><t>NCAPG2</t></si><si><t>NCAPH2</t></si><si><t>NCBP2-AS2</t></si><si><t>NCDN</t></si><si><t>NCF2</t></si><si><t>NCKAP1</t></si><si><t>NCKIPSD</t></si><si><t>NCOA2</t></si><si><t>NCSTN</t></si><si><t>NDE1</t></si><si><t>NDFIP1</t></si><si><t>NDOR1</t></si><si><t>NDUFA10</t></si><si><t>NDUFA11</t></si><si><t>NDUFA12</t></si><si><t>NDUFA2</t></si><si><t>NDUFA6-AS1</t></si><si><t>NDUFA7</t></si><si><t>NDUFAF2</t></si><si><t>NDUFAF4</t></si><si><t>NDUFAF4P1</t></si><si><t>NDUFAF5</t></si><si><t>NDUFAF7</t></si><si><t>NDUFB1</t></si><si><t>NDUFB2</t></si><si><t>NDUFB2-AS1</t></si><si><t>NDUFB6</t></si><si><t>NDUFC1</t></si><si><t>NDUFC2</t></si><si><t>NDUFS1</t></si><si><t>NDUFS2</t></si><si><t>NDUFS4</t></si><si><t>NDUFS8</t></si><si><t>NDUFV1</t></si><si><t>NDUFV3</t></si><si><t>NEBL</t></si><si><t>NECAB3</t></si><si><t>NECAP1</t></si><si><t>NEDD1</t></si><si><t>NEDD9</t></si><si><t>NEGR1</t></si><si><t>NEIL2</t></si><si><t>NEIL3</t></si><si><t>NEK10</t></si><si><t>NEK4</t></si><si><t>NEK8</t></si><si><t>NELFA</t></si><si><t>NEMF</t></si><si><t>NENF</t></si><si><t>NETO2</t></si><si><t>NEU1</t></si><si><t>NEXN</t></si><si><t>NEXN-AS1</t></si><si><t>NF1</t></si><si><t>NFAT5</t></si><si><t>NFATC2</t></si><si><t>NFATC2IP</t></si><si><t>NFATC3</t></si><si><t>NFIL3</t></si><si><t>NFKB1</t></si><si><t>NFKBIA</t></si><si><t>NFKBIB</t></si><si><t>NFKBID</t></si><si><t>NFKBIZ</t></si><si><t>NFRKB</t></si><si><t>NFXL1</t></si><si><t>NFYB</t></si><si><t>NGEF</t></si><si><t>NGLY1</t></si><si><t>NGRN</t></si><si><t>NHEJ1</t></si><si><t>NHLH1</t></si><si><t>NHLRC2</t></si><si><t>NHLRC3</t></si><si><t>NHP2</t></si><si><t>NHS</t></si><si><t>NIF3L1</t></si><si><t>NINJ1</t></si><si><t>NIPA1</t></si><si><t>NIPAL3</t></si><si><t>NIT1</t></si><si><t>NIT2</t></si><si><t>NKAP</t></si><si><t>NKAPP1</t></si><si><t>NKD2</t></si><si><t>NLGN4Y</t></si><si><t>NLN</t></si><si><t>NLRX1</t></si><si><t>NME1</t></si><si><t>NME1-NME2</t></si><si><t>NME3</t></si><si><t>NME6</t></si><si><t>NMNAT1</t></si><si><t>NMRAL1</t></si><si><t>NOC3L</t></si><si><t>NOD1</t></si><si><t>NOL10</t></si><si><t>NOL12</t></si><si><t>NOL3</t></si><si><t>NOM1</t></si><si><t>NOMO2</t></si><si><t>NOP9</t></si><si><t>NOSIP</t></si><si><t>NOTUM</t></si><si><t>NOXA1</t></si><si><t>NPAS1</t></si><si><t>NPAT</t></si><si><t>NPEPPS</t></si><si><t>NPFF</t></si><si><t>NPHP4</t></si><si><t>NPIPB11</t></si><si><t>NPIPB15</t></si><si><t>NPIPB3</t></si><si><t>NPIPB4</t></si><si><t>NPIPB5</t></si><si><t>NPIPB6</t></si><si><t>NPIPB8</t></si><si><t>NPIPB9</t></si><si><t>NPL</t></si><si><t>NPTN-IT1</t></si><si><t>NR1H2</t></si><si><t>NR1H3</t></si><si><t>NR2C1</t></si><si><t>NR2F1</t></si><si><t>NR3C2</t></si><si><t>NR6A1</t></si><si><t>NRARP</t></si><si><t>NRBP2</t></si><si><t>NRDE2</t></si><si><t>NRF1</t></si><si><t>NRL</t></si><si><t>NRM</t></si><si><t>NRN1L</t></si><si><t>NRXN3</t></si><si><t>NS3BP</t></si><si><t>NSD1</t></si><si><t>NSF</t></si><si><t>NSFL1C</t></si><si><t>NSFP1</t></si><si><t>NSMAF</t></si><si><t>NSMCE1</t></si><si><t>NSMCE4A</t></si><si><t>NSUN3</t></si><si><t>NSUN4</t></si><si><t>NSUN5</t></si><si><t>NSUN5P2</t></si><si><t>NT5C</t></si><si><t>NT5DC3</t></si><si><t>NT5M</t></si><si><t>NTHL1</t></si><si><t>NUB1</t></si><si><t>NUBP1</t></si><si><t>NUBP2</t></si><si><t>NUBPL</t></si><si><t>NUCB2</t></si><si><t>NUDCD1</t></si><si><t>NUDCD2</t></si><si><t>NUDT1</t></si><si><t>NUDT13</t></si><si><t>NUDT14</t></si><si><t>NUDT15</t></si><si><t>NUDT16L1</t></si><si><t>NUDT18</t></si><si><t>NUDT2</t></si><si><t>NUDT22</t></si><si><t>NUDT4P1</t></si><si><t>NUDT6</t></si><si><t>NUDT7</t></si><si><t>NUDT8</t></si><si><t>NUDT9P1</t></si><si><t>NUFIP1</t></si><si><t>NUP133</t></si><si><t>NUP205</t></si><si><t>NUP214</t></si><si><t>NUP35</t></si><si><t>NUP62</t></si><si><t>NUP62CL</t></si><si><t>NUP85</t></si><si><t>NUPL1</t></si><si><t>NUTF2</t></si><si><t>NUTM2A</t></si><si><t>NUTM2D</t></si><si><t>NXF1</t></si><si><t>NXN</t></si><si><t>NXT1</t></si><si><t>NYAP2</t></si><si><t>OAS2</t></si><si><t>OAZ3</t></si><si><t>OBFC1</t></si><si><t>OCEL1</t></si><si><t>OCLM</t></si><si><t>ODAM</t></si><si><t>ODF2</t></si><si><t>ODF2L</t></si><si><t>ODF3B</t></si><si><t>ODF3L1</t></si><si><t>OFD1</t></si><si><t>OGFOD2</t></si><si><t>OGG1</t></si><si><t>OLA1</t></si><si><t>OLFML2B</t></si><si><t>OPA1</t></si><si><t>OPA3</t></si><si><t>OPHN1</t></si><si><t>OPLAH</t></si><si><t>OPN3</t></si><si><t>OR1F1</t></si><si><t>OR2A1-AS1</t></si><si><t>OR2A7</t></si><si><t>OR4F16</t></si><si><t>OR4F29</t></si><si><t>OR4F3</t></si><si><t>ORAOV1</t></si><si><t>ORC2</t></si><si><t>ORC4</t></si><si><t>ORC6</t></si><si><t>ORMDL1</t></si><si><t>OS9</t></si><si><t>OSBPL1A</t></si><si><t>OSBPL2</t></si><si><t>OSBPL8</t></si><si><t>OSBPL9</t></si><si><t>OSGEP</t></si><si><t>OSGEPL1</t></si><si><t>OSGEPL1-AS1</t></si><si><t>OSGIN1</t></si><si><t>OSGIN2</t></si><si><t>OTUD1</t></si><si><t>OTUD3</t></si><si><t>OTUD4</t></si><si><t>OVCA2</t></si><si><t>OVGP1</t></si><si><t>OXA1L</t></si><si><t>OXCT1-AS1</t></si><si><t>OXCT2</t></si><si><t>OXLD1</t></si><si><t>OXNAD1</t></si><si><t>OXSM</t></si><si><t>OXSR1</t></si><si><t>OXTR</t></si><si><t>P2RX3</t></si><si><t>P2RX5-TAX1BP3</t></si><si><t>P2RY2</t></si><si><t>P2RY6</t></si><si><t>P4HA3</t></si><si><t>PA2G4P4</t></si><si><t>PABPC3</t></si><si><t>PABPN1</t></si><si><t>PACRGL</t></si><si><t>PACS1</t></si><si><t>PAF1</t></si><si><t>PAFAH1B1</t></si><si><t>PAGR1</t></si><si><t>PAK1</t></si><si><t>PAK2</t></si><si><t>PAK4</t></si><si><t>PALB2</t></si><si><t>PALLD</t></si><si><t>PAM</t></si><si><t>PAN2</t></si><si><t>PAN3</t></si><si><t>PAN3-AS1</t></si><si><t>PANK2</t></si><si><t>PANO</t></si><si><t>PANX1</t></si><si><t>PAPD4</t></si><si><t>PAPLN</t></si><si><t>PAPOLA</t></si><si><t>PAPOLG</t></si><si><t>PAQR3</t></si><si><t>PAQR4</t></si><si><t>PAQR5</t></si><si><t>PARD3</t></si><si><t>PARD3B</t></si><si><t>PARL</t></si><si><t>PARP16</t></si><si><t>PARP2</t></si><si><t>PARP3</t></si><si><t>PARP9</t></si><si><t>PARS2</t></si><si><t>PARVB</t></si><si><t>PAX8-AS1</t></si><si><t>PAX9</t></si><si><t>PAXIP1</t></si><si><t>PAXIP1-AS1</t></si><si><t>PAXIP1-AS2</t></si><si><t>PBLD</t></si><si><t>PBX4</t></si><si><t>PCBD2</t></si><si><t>PCBP1-AS1</t></si><si><t>PCBP2-OT1</t></si><si><t>PCDH10</t></si><si><t>PCED1B</t></si><si><t>PCGF6</t></si><si><t>PCNA-AS1</t></si><si><t>PCNP</t></si><si><t>PCNT</t></si><si><t>PCNXL3</t></si><si><t>PCSK4</t></si><si><t>PCSK6</t></si><si><t>PCTP</t></si><si><t>PCYT2</t></si><si><t>PDAP1</t></si><si><t>PDCD11</t></si><si><t>PDCD1LG2</t></si><si><t>PDCD2</t></si><si><t>PDCD4-AS1</t></si><si><t>PDCD6IP</t></si><si><t>PDCD7</t></si><si><t>PDCL3</t></si><si><t>PDE11A</t></si><si><t>PDE12</t></si><si><t>PDE3B</t></si><si><t>PDE4DIP</t></si><si><t>PDE6G</t></si><si><t>PDGFRL</t></si><si><t>PDHB</t></si><si><t>PDIA4</t></si><si><t>PDIA5</t></si><si><t>PDK1</t></si><si><t>PDK2</t></si><si><t>PDK4</t></si><si><t>PDLIM2</t></si><si><t>PDPK1</t></si><si><t>PDPR</t></si><si><t>PDS5A</t></si><si><t>PDSS1</t></si><si><t>PDXDC1</t></si><si><t>PDXDC2P</t></si><si><t>PDZD8</t></si><si><t>PDZK1</t></si><si><t>PEBP1</t></si><si><t>PECAM1</t></si><si><t>PECR</t></si><si><t>PELI2</t></si><si><t>PER1</t></si><si><t>PER2</t></si><si><t>PET100</t></si><si><t>PET112</t></si><si><t>PET117</t></si><si><t>PEX10</t></si><si><t>PEX11A</t></si><si><t>PEX11G</t></si><si><t>PEX13</t></si><si><t>PEX14</t></si><si><t>PEX16</t></si><si><t>PEX2</t></si><si><t>PEX26</t></si><si><t>PEX3</t></si><si><t>PEX6</t></si><si><t>PEX7</t></si><si><t>PFDN2</t></si><si><t>PFDN4</t></si><si><t>PFDN5</t></si><si><t>PFDN6</t></si><si><t>PFKFB3</t></si><si><t>PFKL</t></si><si><t>PFKM</t></si><si><t>PGAM4</t></si><si><t>PGAP3</t></si><si><t>PGBD1</t></si><si><t>PGBD2</t></si><si><t>PGGT1B</t></si><si><t>PGLS</t></si><si><t>PGM2L1</t></si><si><t>PGM3</t></si><si><t>PGS1</t></si><si><t>PHF12</t></si><si><t>PHF23</t></si><si><t>PHF6</t></si><si><t>PHF7</t></si><si><t>PHF8</t></si><si><t>PHIP</t></si><si><t>PHKA1</t></si><si><t>PHKG1</t></si><si><t>PHKG2</t></si><si><t>PHLDA3</t></si><si><t>PHLDB3</t></si><si><t>PHLPP1</t></si><si><t>PHLPP2</t></si><si><t>PHOSPHO2</t></si><si><t>PHOSPHO2-KLHL23</t></si><si><t>PHRF1</t></si><si><t>PHTF1</t></si><si><t>PHTF2</t></si><si><t>PHYHD1</t></si><si><t>PHYHIP</t></si><si><t>PI4KB</t></si><si><t>PIAS1</t></si><si><t>PIAS4</t></si><si><t>PIF1</t></si><si><t>PIGF</t></si><si><t>PIGG</t></si><si><t>PIGH</t></si><si><t>PIGL</t></si><si><t>PIGN</t></si><si><t>PIGQ</t></si><si><t>PIGW</t></si><si><t>PIGY</t></si><si><t>PIH1D2</t></si><si><t>PIK3C2A</t></si><si><t>PIK3CA</t></si><si><t>PILRA</t></si><si><t>PILRB</t></si><si><t>PIM1</t></si><si><t>PIN1</t></si><si><t>PINK1</t></si><si><t>PINX1</t></si><si><t>PIP4K2A</t></si><si><t>PIP4K2C</t></si><si><t>PIP5K1C</t></si><si><t>PIPSL</t></si><si><t>PIR</t></si><si><t>PISD</t></si><si><t>PITPNA</t></si><si><t>PITPNB</t></si><si><t>PITPNM1</t></si><si><t>PITPNM2</t></si><si><t>PITRM1-AS1</t></si><si><t>PITX3</t></si><si><t>PKD1</t></si><si><t>PKD1L2</t></si><si><t>PKMYT1</t></si><si><t>PKN3</t></si><si><t>PLA2G12A</t></si><si><t>PLA2G3</t></si><si><t>PLA2G4B</t></si><si><t>PLA2G4C</t></si><si><t>PLAA</t></si><si><t>PLAC1</t></si><si><t>PLAC8L1</t></si><si><t>PLAGL2</t></si><si><t>PLAU</t></si><si><t>PLBD2</t></si><si><t>PLCB2</t></si><si><t>PLCG2</t></si><si><t>PLCL2</t></si><si><t>PLCXD2</t></si><si><t>PLD1</t></si><si><t>PLD2</t></si><si><t>PLD6</t></si><si><t>PLEKHA1</t></si><si><t>PLEKHA8P1</t></si><si><t>PLEKHB2</t></si><si><t>PLEKHF1</t></si><si><t>PLEKHG1</t></si><si><t>PLEKHH3</t></si><si><t>PLEKHM1</t></si><si><t>PLEKHN1</t></si><si><t>PLGLB1</t></si><si><t>PLIN4</t></si><si><t>PLK3</t></si><si><t>PLOD3</t></si><si><t>PLRG1</t></si><si><t>PMEL</t></si><si><t>PMF1</t></si><si><t>PMF1-BGLAP</t></si><si><t>PML</t></si><si><t>PMM1</t></si><si><t>PMS2</t></si><si><t>PMS2CL</t></si><si><t>PMS2P3</t></si><si><t>PNKD</t></si><si><t>PNPLA2</t></si><si><t>PNPLA3</t></si><si><t>PNPLA4</t></si><si><t>PNPLA6</t></si><si><t>PNPLA7</t></si><si><t>PNPO</t></si><si><t>POC1A</t></si><si><t>POC1B</t></si><si><t>PODXL2</t></si><si><t>POGK</t></si><si><t>POLD1</t></si><si><t>POLD2</t></si><si><t>POLD4</t></si><si><t>POLE</t></si><si><t>POLE2</t></si><si><t>POLG</t></si><si><t>POLG2</t></si><si><t>POLK</t></si><si><t>POLL</t></si><si><t>POLN</t></si><si><t>POLQ</t></si><si><t>POLR1B</t></si><si><t>POLR1D</t></si><si><t>POLR2B</t></si><si><t>POLR2D</t></si><si><t>POLR2F</t></si><si><t>POLR2I</t></si><si><t>POLR2J</t></si><si><t>POLR2J2</t></si><si><t>POLR2J3</t></si><si><t>POLR2J4</t></si><si><t>POLR2K</t></si><si><t>POLR2M</t></si><si><t>POLR3C</t></si><si><t>POLR3E</t></si><si><t>POLR3F</t></si><si><t>POM121</t></si><si><t>POM121C</t></si><si><t>POMGNT1</t></si><si><t>POMGNT2</t></si><si><t>PON1</t></si><si><t>PORCN</t></si><si><t>POT1</t></si><si><t>POTEE</t></si><si><t>POTEF</t></si><si><t>POU2F1</t></si><si><t>POU2F3</t></si><si><t>POU5F2</t></si><si><t>POU6F1</t></si><si><t>PP13</t></si><si><t>PPA2</t></si><si><t>PPAN-P2RY11</t></si><si><t>PPAP2B</t></si><si><t>PPAPDC1B</t></si><si><t>PPARGC1A</t></si><si><t>PPCS</t></si><si><t>PPDPF</t></si><si><t>PPEF1</t></si><si><t>PPIAP30</t></si><si><t>PPID</t></si><si><t>PPIE</t></si><si><t>PPIEL</t></si><si><t>PPIG</t></si><si><t>PPIH</t></si><si><t>PPIL1</t></si><si><t>PPIL2</t></si><si><t>PPIL4</t></si><si><t>PPIL6</t></si><si><t>PPIP5K1</t></si><si><t>PPM1F</t></si><si><t>PPM1J</t></si><si><t>PPM1M</t></si><si><t>PPM1N</t></si><si><t>PPOX</t></si><si><t>PPP1CA</t></si><si><t>PPP1CB</t></si><si><t>PPP1R12B</t></si><si><t>PPP1R14B</t></si><si><t>PPP1R15A</t></si><si><t>PPP1R16A</t></si><si><t>PPP1R26</t></si><si><t>PPP1R26-AS1</t></si><si><t>PPP1R2P3</t></si><si><t>PPP1R32</t></si><si><t>PPP1R37</t></si><si><t>PPP1R3D</t></si><si><t>PPP1R3F</t></si><si><t>PPP1R7</t></si><si><t>PPP1R8</t></si><si><t>PPP2R1B</t></si><si><t>PPP2R2A</t></si><si><t>PPP2R4</t></si><si><t>PPP3CA</t></si><si><t>PPP3CC</t></si><si><t>PPP4R1L</t></si><si><t>PPP4R2</t></si><si><t>PPP5C</t></si><si><t>PPP6C</t></si><si><t>PPP6R2</t></si><si><t>PPT2-EGFL8</t></si><si><t>PPWD1</t></si><si><t>PQLC1</t></si><si><t>PQLC2</t></si><si><t>PQLC3</t></si><si><t>PRCC</t></si><si><t>PRDM10</t></si><si><t>PRDM11</t></si><si><t>PRDM15</t></si><si><t>PRDM4</t></si><si><t>PRDM6</t></si><si><t>PRDX3</t></si><si><t>PREB</t></si><si><t>PREX1</t></si><si><t>PRH1-PRR4</t></si><si><t>PRICKLE4</t></si><si><t>PRKAB1</t></si><si><t>PRKAB2</t></si><si><t>PRKACA</t></si><si><t>PRKAR2A-AS1</t></si><si><t>PRKCSH</t></si><si><t>PRKD3</t></si><si><t>PRKRIP1</t></si><si><t>PRKRIR</t></si><si><t>PRKX</t></si><si><t>PRMT9</t></si><si><t>PRO2852</t></si><si><t>PROB1</t></si><si><t>PROCA1</t></si><si><t>PROCR</t></si><si><t>PROM2</t></si><si><t>PROSC</t></si><si><t>PROSER1</t></si><si><t>PRPF31</t></si><si><t>PRPF39</t></si><si><t>PRPSAP1</t></si><si><t>PRR11</t></si><si><t>PRR19</t></si><si><t>PRR22</t></si><si><t>PRR5</t></si><si><t>PRR5L</t></si><si><t>PRR7</t></si><si><t>PRRC1</t></si><si><t>PRRC2B</t></si><si><t>PRRG2</t></si><si><t>PRRG4</t></si><si><t>PRRT1</t></si><si><t>PRRT3-AS1</t></si><si><t>PRRX2</t></si><si><t>PRSS53</t></si><si><t>PRX</t></si><si><t>PSAT1</t></si><si><t>PSD4</t></si><si><t>PSEN2</t></si><si><t>PSENEN</t></si><si><t>PSG4</t></si><si><t>PSMB10</t></si><si><t>PSMB4</t></si><si><t>PSMB5</t></si><si><t>PSMB8</t></si><si><t>PSMC3IP</t></si><si><t>PSMC5</t></si><si><t>PSMD4</t></si><si><t>PSMD6-AS2</t></si><si><t>PSME1</t></si><si><t>PSME2</t></si><si><t>PSME4</t></si><si><t>PSMF1</t></si><si><t>PSMG4</t></si><si><t>PSPC1</t></si><si><t>PSPH</t></si><si><t>PSPN</t></si><si><t>PSTK</t></si><si><t>PTBP2</t></si><si><t>PTCD1</t></si><si><t>PTCD3</t></si><si><t>PTCH1</t></si><si><t>PTCH2</t></si><si><t>PTK2B</t></si><si><t>PTK6</t></si><si><t>PTMA</t></si><si><t>PTPLA</t></si><si><t>PTPN11</t></si><si><t>PTPN18</t></si><si><t>PTPN23</t></si><si><t>PTPN6</t></si><si><t>PTPRCAP</t></si><si><t>PTRHD1</t></si><si><t>PTTG1IP</t></si><si><t>PTX3</t></si><si><t>PUM1</t></si><si><t>PURA</t></si><si><t>PUS10</t></si><si><t>PUS3</t></si><si><t>PVR</t></si><si><t>PVRIG2P</t></si><si><t>PVRL2</t></si><si><t>PWWP2A</t></si><si><t>PWWP2B</t></si><si><t>PXMP2</t></si><si><t>PXN-AS1</t></si><si><t>PYCR2</t></si><si><t>PYGB</t></si><si><t>PYROXD2</t></si><si><t>PYURF</t></si><si><t>QKI</t></si><si><t>QPCTL</t></si><si><t>QRICH1</t></si><si><t>QRICH2</t></si><si><t>QRSL1</t></si><si><t>QSOX1</t></si><si><t>QSOX2</t></si><si><t>QTRT1</t></si><si><t>R3HCC1L</t></si><si><t>R3HDM1</t></si><si><t>RAB10</t></si><si><t>RAB11B</t></si><si><t>RAB11B-AS1</t></si><si><t>RAB11FIP3</t></si><si><t>RAB13</t></si><si><t>RAB18</t></si><si><t>RAB1B</t></si><si><t>RAB22A</t></si><si><t>RAB23</t></si><si><t>RAB24</t></si><si><t>RAB26</t></si><si><t>RAB27A</t></si><si><t>RAB28</t></si><si><t>RAB30</t></si><si><t>RAB30-AS1</t></si><si><t>RAB32</t></si><si><t>RAB38</t></si><si><t>RAB3GAP1</t></si><si><t>RAB3GAP2</t></si><si><t>RAB3IP</t></si><si><t>RAB40AL</t></si><si><t>RAB40B</t></si><si><t>RAB40C</t></si><si><t>RAB42</t></si><si><t>RAB43</t></si><si><t>RAB4A</t></si><si><t>RAB5A</t></si><si><t>RAB5B</t></si><si><t>RAB7A</t></si><si><t>RAB7L1</t></si><si><t>RABEP1</t></si><si><t>RABEP2</t></si><si><t>RABGAP1L</t></si><si><t>RABGEF1</t></si><si><t>RABGGTA</t></si><si><t>RABL2B</t></si><si><t>RABL3</t></si><si><t>RAD17</t></si><si><t>RAD18</t></si><si><t>RAD21-AS1</t></si><si><t>RAD50</t></si><si><t>RAD51</t></si><si><t>RAD51-AS1</t></si><si><t>RAD51AP1</t></si><si><t>RAD51B</t></si><si><t>RAD51D</t></si><si><t>RAD51L3-RFFL</t></si><si><t>RAD52</t></si><si><t>RAD54L</t></si><si><t>RAD9A</t></si><si><t>RAD9B</t></si><si><t>RAET1E-AS1</t></si><si><t>RAET1K</t></si><si><t>RAI14</t></si><si><t>RALBP1</t></si><si><t>RALGAPA1P</t></si><si><t>RALGPS2</t></si><si><t>RANBP6</t></si><si><t>RANGRF</t></si><si><t>RAP2B</t></si><si><t>RAP2C-AS1</t></si><si><t>RAPGEF2</t></si><si><t>RAPGEF3</t></si><si><t>RAPGEF6</t></si><si><t>RAPH1</t></si><si><t>RARA</t></si><si><t>RARS2</t></si><si><t>RASA2</t></si><si><t>RASAL2-AS1</t></si><si><t>RASL11A</t></si><si><t>RASSF1</t></si><si><t>RASSF1-AS1</t></si><si><t>RASSF8-AS1</t></si><si><t>RAVER2</t></si><si><t>RBAK</t></si><si><t>RBBP5</t></si><si><t>RBFA</t></si><si><t>RBKS</t></si><si><t>RBM10</t></si><si><t>RBM12B</t></si><si><t>RBM14-RBM4</t></si><si><t>RBM17</t></si><si><t>RBM18</t></si><si><t>RBM23</t></si><si><t>RBM25</t></si><si><t>RBM26</t></si><si><t>RBM26-AS1</t></si><si><t>RBM28</t></si><si><t>RBM34</t></si><si><t>RBM38</t></si><si><t>RBM41</t></si><si><t>RBM45</t></si><si><t>RBM8A</t></si><si><t>RBMX2</t></si><si><t>RBPJ</t></si><si><t>RBPMS-AS1</t></si><si><t>RC3H1</t></si><si><t>RCAN1</t></si><si><t>RCBTB2</t></si><si><t>RCC2</t></si><si><t>RCCD1</t></si><si><t>RCHY1</t></si><si><t>RCN3</t></si><si><t>RCOR1</t></si><si><t>RDH13</t></si><si><t>RDH16</t></si><si><t>RDH5</t></si><si><t>RECK</t></si><si><t>RECQL4</t></si><si><t>REEP1</t></si><si><t>RELB</t></si><si><t>RELT</t></si><si><t>REP15</t></si><si><t>RER1</t></si><si><t>RERG</t></si><si><t>RETSAT</t></si><si><t>REV1</t></si><si><t>RFC1</t></si><si><t>RFC3</t></si><si><t>RFC4</t></si><si><t>RFESD</t></si><si><t>RFT1</t></si><si><t>RFWD2</t></si><si><t>RFX1</t></si><si><t>RFX2</t></si><si><t>RFX5</t></si><si><t>RFXANK</t></si><si><t>RGL3</t></si><si><t>RGMB</t></si><si><t>RGMB-AS1</t></si><si><t>RGP1</t></si><si><t>RGPD3</t></si><si><t>RGPD5</t></si><si><t>RGPD6</t></si><si><t>RGS10</t></si><si><t>RGS19</t></si><si><t>RGS2</t></si><si><t>RGS20</t></si><si><t>RGS3</t></si><si><t>RGS9BP</t></si><si><t>RHBDD1</t></si><si><t>RHBDD2</t></si><si><t>RHBDF1</t></si><si><t>RHBDF2</t></si><si><t>RHBDL1</t></si><si><t>RHBDL2</t></si><si><t>RHEBL1</t></si><si><t>RHEBP2</t></si><si><t>RHNO1</t></si><si><t>RHOA</t></si><si><t>RHOBTB1</t></si><si><t>RHOBTB2</t></si><si><t>RHPN1-AS1</t></si><si><t>RIBC1</t></si><si><t>RIC8B</t></si><si><t>RIF1</t></si><si><t>RILP</t></si><si><t>RIMBP3</t></si><si><t>RIMS1</t></si><si><t>RING1</t></si><si><t>RINT1</t></si><si><t>RIOK3</t></si><si><t>RLF</t></si><si><t>RMDN1</t></si><si><t>RMDN2</t></si><si><t>RMI1</t></si><si><t>RN7SL1</t></si><si><t>RNA45S5</t></si><si><t>RNASEH2C</t></si><si><t>RNASEK-C17orf49</t></si><si><t>RNASEL</t></si><si><t>RND3</t></si><si><t>RNF103</t></si><si><t>RNF11</t></si><si><t>RNF111</t></si><si><t>RNF121</t></si><si><t>RNF125</t></si><si><t>RNF130</t></si><si><t>RNF138</t></si><si><t>RNF138P1</t></si><si><t>RNF139</t></si><si><t>RNF14</t></si><si><t>RNF141</t></si><si><t>RNF166</t></si><si><t>RNF168</t></si><si><t>RNF185</t></si><si><t>RNF19B</t></si><si><t>RNF2</t></si><si><t>RNF20</t></si><si><t>RNF207</t></si><si><t>RNF213</t></si><si><t>RNF219</t></si><si><t>RNF220</t></si><si><t>RNF223</t></si><si><t>RNF224</t></si><si><t>RNF25</t></si><si><t>RNF26</t></si><si><t>RNF34</t></si><si><t>RNF38</t></si><si><t>RNF40</t></si><si><t>RNF43</t></si><si><t>RNF8</t></si><si><t>RNGTT</t></si><si><t>RNMT</t></si><si><t>RNPC3</t></si><si><t>RNU1-1</t></si><si><t>RNU1-2</t></si><si><t>RNU1-27P</t></si><si><t>RNU1-28P</t></si><si><t>RNU1-3</t></si><si><t>RNU1-4</t></si><si><t>RNU105A</t></si><si><t>RNU12</t></si><si><t>RNU2-1</t></si><si><t>RNU2-2P</t></si><si><t>RNU4-1</t></si><si><t>RNU5A-1</t></si><si><t>RNU5B-1</t></si><si><t>RNU5D-1</t></si><si><t>RNU5F-1</t></si><si><t>RNU6-31P</t></si><si><t>RNU6-33P</t></si><si><t>RNU6ATAC</t></si><si><t>RNVU1-15</t></si><si><t>RNVU1-18</t></si><si><t>RNVU1-7</t></si><si><t>RNY1</t></si><si><t>RNY3</t></si><si><t>ROBO1</t></si><si><t>ROMO1</t></si><si><t>ROPN1L</t></si><si><t>RORC</t></si><si><t>RP1-234P15.4</t></si><si><t>RP1-257A7.4</t></si><si><t>RP11-1072A3.2</t></si><si><t>RP11-112L6.4</t></si><si><t>RP11-119F19.2</t></si><si><t>RP11-14N7.2</t></si><si><t>RP11-154D6.1</t></si><si><t>RP11-158M2.5</t></si><si><t>RP11-15A1.7</t></si><si><t>RP11-160O5.1</t></si><si><t>RP11-182I10.3</t></si><si><t>RP11-191L9.4</t></si><si><t>RP11-219B17.1</t></si><si><t>RP11-21L23.3</t></si><si><t>RP11-224O19.2</t></si><si><t>RP11-230B22.1</t></si><si><t>RP11-261C10.3</t></si><si><t>RP11-26J3.1</t></si><si><t>RP11-276H19.1</t></si><si><t>RP11-27K13.3</t></si><si><t>RP11-290F20.1</t></si><si><t>RP11-290F20.3</t></si><si><t>RP11-305E17.6</t></si><si><t>RP11-307E17.8</t></si><si><t>RP11-314C16.1</t></si><si><t>RP11-326F20.5</t></si><si><t>RP11-333E1.1</t></si><si><t>RP11-342C23.4</t></si><si><t>RP11-346I3.4</t></si><si><t>RP11-367N14.2</t></si><si><t>RP11-379B18.5</t></si><si><t>RP11-379F4.4</t></si><si><t>RP11-384J4.1</t></si><si><t>RP11-392P7.6</t></si><si><t>RP11-395P17.3</t></si><si><t>RP11-418J17.1</t></si><si><t>RP11-41O4.2</t></si><si><t>RP11-420A23.1</t></si><si><t>RP11-423H2.3</t></si><si><t>RP11-452H21.4</t></si><si><t>RP11-466F5.8</t></si><si><t>RP11-473M20.14</t></si><si><t>RP11-473M20.7</t></si><si><t>RP11-486O12.2</t></si><si><t>RP11-521B24.3</t></si><si><t>RP11-536C5.7</t></si><si><t>RP11-539L10.2</t></si><si><t>RP11-540A21.2</t></si><si><t>RP11-547I7.2</t></si><si><t>RP11-575F12.1</t></si><si><t>RP11-60I3.5</t></si><si><t>RP11-611D20.2</t></si><si><t>RP11-620J15.3</t></si><si><t>RP11-669N7.2</t></si><si><t>RP11-66B24.1</t></si><si><t>RP11-685M7.3</t></si><si><t>RP11-723O4.2</t></si><si><t>RP11-752G15.6</t></si><si><t>RP11-761I4.3</t></si><si><t>RP11-76N22.2</t></si><si><t>RP11-806H10.4</t></si><si><t>RP11-81H3.2</t></si><si><t>RP11-81N13.1</t></si><si><t>RP11-85F14.5</t></si><si><t>RP11-92G12.3</t></si><si><t>RP11-95P2.1</t></si><si><t>RP11-96H19.1</t></si><si><t>RP11-983P16.4</t></si><si><t>RP11-98I9.4</t></si><si><t>RP2</t></si><si><t>RP3-400B16.1</t></si><si><t>RP4-533D7.5</t></si><si><t>RP4-694A7.4</t></si><si><t>RP4-756H11.3</t></si><si><t>RP4-781K5.4</t></si><si><t>RP5-1021I20.1</t></si><si><t>RP5-1024G6.5</t></si><si><t>RP5-1050D4.5</t></si><si><t>RP5-1057J7.6</t></si><si><t>RP5-1073O3.7</t></si><si><t>RP5-1074L1.1</t></si><si><t>RP5-1125A11.1</t></si><si><t>RP5-886K2.3</t></si><si><t>RP5-914P20.5</t></si><si><t>RP6-109B7.3</t></si><si><t>RP9</t></si><si><t>RPA3</t></si><si><t>RPA3-AS1</t></si><si><t>RPE</t></si><si><t>RPGR</t></si><si><t>RPIA</t></si><si><t>RPL10</t></si><si><t>RPL13AP20</t></si><si><t>RPL13P5</t></si><si><t>RPL17</t></si><si><t>RPL18</t></si><si><t>RPL19P12</t></si><si><t>RPL21</t></si><si><t>RPL21P28</t></si><si><t>RPL22L1</t></si><si><t>RPL23AP7</t></si><si><t>RPL23AP82</t></si><si><t>RPL26</t></si><si><t>RPL3</t></si><si><t>RPL30</t></si><si><t>RPL31</t></si><si><t>RPL32</t></si><si><t>RPL32P3</t></si><si><t>RPL36A</t></si><si><t>RPL36AL</t></si><si><t>RPL38</t></si><si><t>RPL39L</t></si><si><t>RPL4</t></si><si><t>RPL41</t></si><si><t>RPL6</t></si><si><t>RPL9</t></si><si><t>RPLP1</t></si><si><t>RPP14</t></si><si><t>RPP30</t></si><si><t>RPRD1B</t></si><si><t>RPRD2</t></si><si><t>RPS10-NUDT3</t></si><si><t>RPS10P7</t></si><si><t>RPS14</t></si><si><t>RPS14P3</t></si><si><t>RPS15A</t></si><si><t>RPS15AP10</t></si><si><t>RPS16</t></si><si><t>RPS16P5</t></si><si><t>RPS17</t></si><si><t>RPS18</t></si><si><t>RPS18P9</t></si><si><t>RPS19</t></si><si><t>RPS20</t></si><si><t>RPS21</t></si><si><t>RPS23</t></si><si><t>RPS24</t></si><si><t>RPS26</t></si><si><t>RPS26P11</t></si><si><t>RPS28</t></si><si><t>RPS3A</t></si><si><t>RPS6KB1</t></si><si><t>RPS9</t></si><si><t>RPSAP9</t></si><si><t>RPUSD4</t></si><si><t>RQCD1</t></si><si><t>RRAGA</t></si><si><t>RRAGB</t></si><si><t>RRM2B</t></si><si><t>RRN3</t></si><si><t>RRN3P3</t></si><si><t>RRP15</t></si><si><t>RSBN1</t></si><si><t>RSBN1L-AS1</t></si><si><t>RSC1A1</t></si><si><t>RSG1</t></si><si><t>RSL24D1</t></si><si><t>RSPH3</t></si><si><t>RSPRY1</t></si><si><t>RSRC1</t></si><si><t>RSRC2</t></si><si><t>RTEL1</t></si><si><t>RTEL1-TNFRSF6B</t></si><si><t>RTF1</t></si><si><t>RTN4R</t></si><si><t>RTTN</t></si><si><t>RUFY1</t></si><si><t>RUNDC1</t></si><si><t>RUSC1-AS1</t></si><si><t>RUSC2</t></si><si><t>RUVBL1</t></si><si><t>RUVBL2</t></si><si><t>RWDD2A</t></si><si><t>RYR2</t></si><si><t>S100A1</t></si><si><t>S100A8</t></si><si><t>S100A9</t></si><si><t>S1PR5</t></si><si><t>SAA2</t></si><si><t>SAAL1</t></si><si><t>SAC3D1</t></si><si><t>SACM1L</t></si><si><t>SACS</t></si><si><t>SAE1</t></si><si><t>SAMD1</t></si><si><t>SAMD11</t></si><si><t>SAMD12</t></si><si><t>SAMD15</t></si><si><t>SAMD4B</t></si><si><t>SAMD9L</t></si><si><t>SAMHD1</t></si><si><t>SAP130</t></si><si><t>SAP30</t></si><si><t>SAP30BP</t></si><si><t>SAP30L</t></si><si><t>SAR1A</t></si><si><t>SARS2</t></si><si><t>SART1</t></si><si><t>SART3</t></si><si><t>SASH1</t></si><si><t>SASS6</t></si><si><t>SAT2</t></si><si><t>SAV1</t></si><si><t>SAYSD1</t></si><si><t>SBNO1</t></si><si><t>SBSPON</t></si><si><t>SC5D</t></si><si><t>SCAF1</t></si><si><t>SCAF4</t></si><si><t>SCAI</t></si><si><t>SCAND1</t></si><si><t>SCAND2P</t></si><si><t>SCAND3</t></si><si><t>SCARNA1</t></si><si><t>SCARNA10</t></si><si><t>SCARNA12</t></si><si><t>SCARNA18</t></si><si><t>SCARNA2</t></si><si><t>SCARNA22</t></si><si><t>SCARNA23</t></si><si><t>SCARNA3</t></si><si><t>SCARNA4</t></si><si><t>SCARNA6</t></si><si><t>SCARNA8</t></si><si><t>SCARNA9</t></si><si><t>SCFD1</t></si><si><t>SCFD2</t></si><si><t>SCGB1B2P</t></si><si><t>SCLT1</t></si><si><t>SCML2</t></si><si><t>SCN1B</t></si><si><t>SCNM1</t></si><si><t>SCP2</t></si><si><t>SCPEP1</t></si><si><t>SCXB</t></si><si><t>SCYL2</t></si><si><t>SDAD1</t></si><si><t>SDCBP</t></si><si><t>SDCBP2</t></si><si><t>SDF2</t></si><si><t>SDHAF1</t></si><si><t>SDHAP1</t></si><si><t>SDHAP2</t></si><si><t>SDHAP3</t></si><si><t>SDHC</t></si><si><t>SDPR</t></si><si><t>SDR39U1</t></si><si><t>SDSL</t></si><si><t>SEC11A</t></si><si><t>SEC11C</t></si><si><t>SEC14L1P1</t></si><si><t>SEC14L2</t></si><si><t>SEC14L4</t></si><si><t>SEC22A</t></si><si><t>SEC23IP</t></si><si><t>SEC24A</t></si><si><t>SEC24B</t></si><si><t>SEC24B-AS1</t></si><si><t>SEC24C</t></si><si><t>SEC31B</t></si><si><t>SEC62</t></si><si><t>SEC63</t></si><si><t>SEL1L</t></si><si><t>SEL1L3</t></si><si><t>SELPLG</t></si><si><t>SELT</t></si><si><t>SEMA7A</t></si><si><t>SENP3-EIF4A1</t></si><si><t>SENP5</t></si><si><t>SENP6</t></si><si><t>SENP8</t></si><si><t>SEPHS1</t></si><si><t>SEPHS2</t></si><si><t>SEPP1</t></si><si><t>SEPSECS</t></si><si><t>SEPSECS-AS1</t></si><si><t>SERF1A</t></si><si><t>SERF2-C15ORF63</t></si><si><t>SERGEF</t></si><si><t>SERPINB3</t></si><si><t>SERPINB7</t></si><si><t>SERPINF2</t></si><si><t>SERTAD3</t></si><si><t>SERTAD4-AS1</t></si><si><t>SESN3</t></si><si><t>SETBP1</t></si><si><t>SETD1A</t></si><si><t>SETD2</t></si><si><t>SETD3</t></si><si><t>SETD4</t></si><si><t>SETD6</t></si><si><t>SETD8</t></si><si><t>SETDB1</t></si><si><t>SETDB2</t></si><si><t>SETX</t></si><si><t>SF3B1</t></si><si><t>SF3B5</t></si><si><t>SFI1</t></si><si><t>SFR1</t></si><si><t>SFXN4</t></si><si><t>SFXN5</t></si><si><t>SGK494</t></si><si><t>SGOL1</t></si><si><t>SGOL2</t></si><si><t>SGSH</t></si><si><t>SGSM3</t></si><si><t>SH2D2A</t></si><si><t>SH2D5</t></si><si><t>SH2D6</t></si><si><t>SH3BGR</t></si><si><t>SH3BP5-AS1</t></si><si><t>SH3BP5L</t></si><si><t>SH3D21</t></si><si><t>SH3GL1P1</t></si><si><t>SH3RF3</t></si><si><t>SH3TC2</t></si><si><t>SHANK3</t></si><si><t>SHARPIN</t></si><si><t>SHB</t></si><si><t>SHFM1</t></si><si><t>SHOC2</t></si><si><t>SHPK</t></si><si><t>SHQ1</t></si><si><t>SHROOM1</t></si><si><t>SIAE</t></si><si><t>SIDT2</t></si><si><t>SIGIRR</t></si><si><t>SIK3</t></si><si><t>SIN3A</t></si><si><t>SIN3B</t></si><si><t>SIPA1</t></si><si><t>SIPA1L3</t></si><si><t>SIRT3</t></si><si><t>SIRT4</t></si><si><t>SIRT5</t></si><si><t>SIRT6</t></si><si><t>SIRT7</t></si><si><t>SKA2</t></si><si><t>SKI</t></si><si><t>SKIDA1</t></si><si><t>SKIL</t></si><si><t>SKIV2L</t></si><si><t>SLC10A7</t></si><si><t>SLC12A2</t></si><si><t>SLC12A4</t></si><si><t>SLC12A7</t></si><si><t>SLC12A9</t></si><si><t>SLC15A4</t></si><si><t>SLC16A1-AS1</t></si><si><t>SLC16A13</t></si><si><t>SLC16A4</t></si><si><t>SLC16A5</t></si><si><t>SLC17A5</t></si><si><t>SLC20A1</t></si><si><t>SLC22A15</t></si><si><t>SLC22A18</t></si><si><t>SLC22A4</t></si><si><t>SLC24A1</t></si><si><t>SLC25A10</t></si><si><t>SLC25A11</t></si><si><t>SLC25A13</t></si><si><t>SLC25A14</t></si><si><t>SLC25A15</t></si><si><t>SLC25A25</t></si><si><t>SLC25A26</t></si><si><t>SLC25A27</t></si><si><t>SLC25A28</t></si><si><t>SLC25A30</t></si><si><t>SLC25A33</t></si><si><t>SLC25A35</t></si><si><t>SLC25A36</t></si><si><t>SLC25A37</t></si><si><t>SLC25A38</t></si><si><t>SLC25A4</t></si><si><t>SLC25A41</t></si><si><t>SLC25A42</t></si><si><t>SLC25A45</t></si><si><t>SLC25A46</t></si><si><t>SLC25A5-AS1</t></si><si><t>SLC25A6</t></si><si><t>SLC26A6</t></si><si><t>SLC27A4</t></si><si><t>SLC27A5</t></si><si><t>SLC29A1</t></si><si><t>SLC29A2</t></si><si><t>SLC2A1-AS1</t></si><si><t>SLC2A5</t></si><si><t>SLC2A8</t></si><si><t>SLC30A3</t></si><si><t>SLC30A6</t></si><si><t>SLC31A2</t></si><si><t>SLC35A1</t></si><si><t>SLC35A5</t></si><si><t>SLC35B1</t></si><si><t>SLC35B2</t></si><si><t>SLC35C2</t></si><si><t>SLC35D2</t></si><si><t>SLC35E3</t></si><si><t>SLC35E4</t></si><si><t>SLC35F3</t></si><si><t>SLC35F6</t></si><si><t>SLC36A4</t></si><si><t>SLC37A4</t></si><si><t>SLC38A10</t></si><si><t>SLC38A6</t></si><si><t>SLC38A7</t></si><si><t>SLC38A9</t></si><si><t>SLC39A11</t></si><si><t>SLC39A3</t></si><si><t>SLC41A2</t></si><si><t>SLC41A3</t></si><si><t>SLC43A1</t></si><si><t>SLC43A2</t></si><si><t>SLC44A1</t></si><si><t>SLC45A3</t></si><si><t>SLC45A4</t></si><si><t>SLC47A1</t></si><si><t>SLC48A1</t></si><si><t>SLC4A11</t></si><si><t>SLC4A1AP</t></si><si><t>SLC4A2</t></si><si><t>SLC4A7</t></si><si><t>SLC5A3</t></si><si><t>SLC5A5</t></si><si><t>SLC5A6</t></si><si><t>SLC6A6</t></si><si><t>SLC7A1</t></si><si><t>SLC7A2</t></si><si><t>SLC7A5P2</t></si><si><t>SLC7A8</t></si><si><t>SLC9A3R1</t></si><si><t>SLC9A8</t></si><si><t>SLC9B2</t></si><si><t>SLCO3A1</t></si><si><t>SLFNL1-AS1</t></si><si><t>SLITRK5</t></si><si><t>SLMO1</t></si><si><t>SLMO2-ATP5E</t></si><si><t>SLTM</t></si><si><t>SLU7</t></si><si><t>SLX1A-SULT1A3</t></si><si><t>SMAD1</t></si><si><t>SMAD3</t></si><si><t>SMAD5</t></si><si><t>SMAD7</t></si><si><t>SMARCA4</t></si><si><t>SMARCB1</t></si><si><t>SMARCD1</t></si><si><t>SMC1A</t></si><si><t>SMC5-AS1</t></si><si><t>SMCR8</t></si><si><t>SMDT1</t></si><si><t>SMEK1</t></si><si><t>SMG1</t></si><si><t>SMG1P1</t></si><si><t>SMG5</t></si><si><t>SMG6</t></si><si><t>SMG7</t></si><si><t>SMG8</t></si><si><t>SMIM15</t></si><si><t>SMIM2-AS1</t></si><si><t>SMIM20</t></si><si><t>SMIM4</t></si><si><t>SMN1</t></si><si><t>SMN2</t></si><si><t>SMNDC1</t></si><si><t>SMPD1</t></si><si><t>SMPD2</t></si><si><t>SMPD4</t></si><si><t>SMPDL3A</t></si><si><t>SMURF1</t></si><si><t>SMURF2</t></si><si><t>SMYD2</t></si><si><t>SMYD3</t></si><si><t>SMYD4</t></si><si><t>SNAI1</t></si><si><t>SNAI3-AS1</t></si><si><t>SNAP25-AS1</t></si><si><t>SNAP29</t></si><si><t>SNAPC1</t></si><si><t>SNAPC2</t></si><si><t>SNAPC4</t></si><si><t>SNAPC5</t></si><si><t>SNAR-A1</t></si><si><t>SNAR-B1</t></si><si><t>SNAR-B2</t></si><si><t>SNAR-C3</t></si><si><t>SNCA</t></si><si><t>SNCG</t></si><si><t>SND1-IT1</t></si><si><t>SNED1</t></si><si><t>SNF8</t></si><si><t>SNHG11</t></si><si><t>SNHG19</t></si><si><t>SNHG3</t></si><si><t>SNHG9</t></si><si><t>SNIP1</t></si><si><t>SNRNP200</t></si><si><t>SNRPD1</t></si><si><t>SNRPE</t></si><si><t>SNTA1</t></si><si><t>SNTB1</t></si><si><t>SNTB2</t></si><si><t>SNW1</t></si><si><t>SNX1</t></si><si><t>SNX11</t></si><si><t>SNX12</t></si><si><t>SNX13</t></si><si><t>SNX15</t></si><si><t>SNX16</t></si><si><t>SNX2</t></si><si><t>SNX22</t></si><si><t>SNX24</t></si><si><t>SNX29P1</t></si><si><t>SNX3</t></si><si><t>SNX30</t></si><si><t>SNX33</t></si><si><t>SNX4</t></si><si><t>SNX5</t></si><si><t>SNX6</t></si><si><t>SNX9</t></si><si><t>SOCS1</t></si><si><t>SOCS6</t></si><si><t>SOGA2</t></si><si><t>SORCS2</t></si><si><t>SP110</t></si><si><t>SP140L</t></si><si><t>SP2</t></si><si><t>SP3</t></si><si><t>SP6</t></si><si><t>SP8</t></si><si><t>SPACA6P</t></si><si><t>SPAG1</t></si><si><t>SPAG4</t></si><si><t>SPAG7</t></si><si><t>SPANXB1</t></si><si><t>SPATA13</t></si><si><t>SPATA2</t></si><si><t>SPATA24</t></si><si><t>SPATA25</t></si><si><t>SPATA2L</t></si><si><t>SPATA33</t></si><si><t>SPATA5</t></si><si><t>SPATC1L</t></si><si><t>SPATS2</t></si><si><t>SPC24</t></si><si><t>SPCS1</t></si><si><t>SPCS3</t></si><si><t>SPDYC</t></si><si><t>SPECC1L</t></si><si><t>SPEF1</t></si><si><t>SPEN</t></si><si><t>SPG20OS</t></si><si><t>SPG21</t></si><si><t>SPG7</t></si><si><t>SPHK2</t></si><si><t>SPIDR</t></si><si><t>SPIN1</t></si><si><t>SPIN2B</t></si><si><t>SPIN3</t></si><si><t>SPINK4</t></si><si><t>SPINT2</t></si><si><t>SPIRE2</t></si><si><t>SPNS1</t></si><si><t>SPNS2</t></si><si><t>SPOCK1</t></si><si><t>SPOPL</t></si><si><t>SPPL2B</t></si><si><t>SPRED1</t></si><si><t>SPRTN</t></si><si><t>SPRY3</t></si><si><t>SPRYD4</t></si><si><t>SPRYD7</t></si><si><t>SPSB2</t></si><si><t>SPSB3</t></si><si><t>SPTAN1</t></si><si><t>SPTLC3</t></si><si><t>SPTSSA</t></si><si><t>SPTY2D1</t></si><si><t>SRCAP</t></si><si><t>SRCRB4D</t></si><si><t>SRD5A3</t></si><si><t>SREK1</t></si><si><t>SRFBP1</t></si><si><t>SRGAP2B</t></si><si><t>SRP14</t></si><si><t>SRP14-AS1</t></si><si><t>SRP54</t></si><si><t>SRP72</t></si><si><t>SRPX2</t></si><si><t>SRRD</t></si><si><t>SRRM1</t></si><si><t>SRRM2</t></si><si><t>SRRM2-AS1</t></si><si><t>SRRM5</t></si><si><t>SRSF4</t></si><si><t>SRSF7</t></si><si><t>SRSF8</t></si><si><t>SS18</t></si><si><t>SS18L2</t></si><si><t>SSB</t></si><si><t>SSBP1</t></si><si><t>SSBP4</t></si><si><t>SSC5D</t></si><si><t>SSH3</t></si><si><t>SSR4</t></si><si><t>SSR4P1</t></si><si><t>SSSCA1-AS1</t></si><si><t>SSU72</t></si><si><t>SSX2</t></si><si><t>SSX2B</t></si><si><t>SSX4</t></si><si><t>ST13P4</t></si><si><t>ST20</t></si><si><t>ST3GAL4-AS1</t></si><si><t>ST6GALNAC4</t></si><si><t>ST7-OT4</t></si><si><t>STAC3</t></si><si><t>STAG2</t></si><si><t>STAG3L1</t></si><si><t>STAG3L2</t></si><si><t>STAG3L3</t></si><si><t>STAG3L5P</t></si><si><t>STAM</t></si><si><t>STAM2</t></si><si><t>STAMBP</t></si><si><t>STAMBPL1</t></si><si><t>STARD10</t></si><si><t>STARD3</t></si><si><t>STARD5</t></si><si><t>STARD7-AS1</t></si><si><t>STARD9</t></si><si><t>STAT1</t></si><si><t>STAT4</t></si><si><t>STAT5A</t></si><si><t>STAT5B</t></si><si><t>STAU1</t></si><si><t>STIM1</t></si><si><t>STIM2</t></si><si><t>STK11IP</t></si><si><t>STK16</t></si><si><t>STK17B</t></si><si><t>STK19</t></si><si><t>STK31</t></si><si><t>STK35</t></si><si><t>STK38</t></si><si><t>STK38L</t></si><si><t>STK4</t></si><si><t>STOML2</t></si><si><t>STON2</t></si><si><t>STOX1</t></si><si><t>STRA13</t></si><si><t>STRADB</t></si><si><t>STRBP</t></si><si><t>STRIP1</t></si><si><t>STRN</t></si><si><t>STT3A</t></si><si><t>STUB1</t></si><si><t>STX11</t></si><si><t>STX16-NPEPL1</t></si><si><t>STX18-AS1</t></si><si><t>STX4</t></si><si><t>STX5</t></si><si><t>STX7</t></si><si><t>STXBP4</t></si><si><t>STYX</t></si><si><t>SUCLA2</t></si><si><t>SUGP1</t></si><si><t>SUGP2</t></si><si><t>SULF1</t></si><si><t>SULT2B1</t></si><si><t>SUMF1</t></si><si><t>SUMO1P3</t></si><si><t>SUMO3</t></si><si><t>SUMO4</t></si><si><t>SUOX</t></si><si><t>SUPT16H</t></si><si><t>SUPT4H1</t></si><si><t>SUPT5H</t></si><si><t>SUSD2</t></si><si><t>SUV39H2</t></si><si><t>SUV420H2</t></si><si><t>SUZ12</t></si><si><t>SUZ12P1</t></si><si><t>SWSAP1</t></si><si><t>SYBU</t></si><si><t>SYCE3</t></si><si><t>SYMPK</t></si><si><t>SYNGR4</t></si><si><t>SYNJ1</t></si><si><t>SYNM</t></si><si><t>SYS1-DBNDD2</t></si><si><t>SYT15</t></si><si><t>SYTL4</t></si><si><t>SYVN1</t></si><si><t>SZRD1</t></si><si><t>SZT2</t></si><si><t>TACC1</t></si><si><t>TACO1</t></si><si><t>TADA1</t></si><si><t>TADA2A</t></si><si><t>TADA2B</t></si><si><t>TAF1</t></si><si><t>TAF10</t></si><si><t>TAF11</t></si><si><t>TAF1A</t></si><si><t>TAF1C</t></si><si><t>TAF2</t></si><si><t>TAF3</t></si><si><t>TAF5</t></si><si><t>TAF5L</t></si><si><t>TAF6L</t></si><si><t>TAF9B</t></si><si><t>TAGLN</t></si><si><t>TANC2</t></si><si><t>TANGO2</t></si><si><t>TAOK1</t></si><si><t>TAOK2</t></si><si><t>TAPBP</t></si><si><t>TAPBPL</t></si><si><t>TAPSAR1</t></si><si><t>TARS2</t></si><si><t>TARSL2</t></si><si><t>TAS1R3</t></si><si><t>TAS2R10</t></si><si><t>TAS2R13</t></si><si><t>TAS2R19</t></si><si><t>TAS2R20</t></si><si><t>TAS2R3</t></si><si><t>TAS2R30</t></si><si><t>TAS2R31</t></si><si><t>TAS2R4</t></si><si><t>TAS2R46</t></si><si><t>TAS2R5</t></si><si><t>TAS2R50</t></si><si><t>TASP1</t></si><si><t>TATDN3</t></si><si><t>TAX1BP1</t></si><si><t>TAZ</t></si><si><t>TBC1D10A</t></si><si><t>TBC1D10B</t></si><si><t>TBC1D12</t></si><si><t>TBC1D19</t></si><si><t>TBC1D22B</t></si><si><t>TBC1D25</t></si><si><t>TBC1D2B</t></si><si><t>TBC1D3</t></si><si><t>TBC1D31</t></si><si><t>TBC1D4</t></si><si><t>TBC1D8</t></si><si><t>TBCA</t></si><si><t>TBCC</t></si><si><t>TBCCD1</t></si><si><t>TBCE</t></si><si><t>TBK1</t></si><si><t>TBP</t></si><si><t>TBRG1</t></si><si><t>TCAIM</t></si><si><t>TCEA1</t></si><si><t>TCEA2</t></si><si><t>TCEAL1</t></si><si><t>TCEAL4</t></si><si><t>TCEANC</t></si><si><t>TCEB3</t></si><si><t>TCF3</t></si><si><t>TCFL5</t></si><si><t>TCHP</t></si><si><t>TCP10L</t></si><si><t>TCP11L2</t></si><si><t>TCTA</t></si><si><t>TCTE1</t></si><si><t>TCTEX1D4</t></si><si><t>TCTN2</t></si><si><t>TCTN3</t></si><si><t>TDO2</t></si><si><t>TDP1</t></si><si><t>TDRD3</t></si><si><t>TEAD3</t></si><si><t>TEC</t></si><si><t>TEN1</t></si><si><t>TEN1-CDK3</t></si><si><t>TEP1</t></si><si><t>TERF1</t></si><si><t>TERF2</t></si><si><t>TERT</t></si><si><t>TESK2</t></si><si><t>TET3</t></si><si><t>TEX264</t></si><si><t>TEX30</t></si><si><t>TFCP2</t></si><si><t>TFDP2</t></si><si><t>TFIP11</t></si><si><t>TGDS</t></si><si><t>TGFA</t></si><si><t>TGFB1</t></si><si><t>TGFB3</t></si><si><t>TGFBRAP1</t></si><si><t>TGIF2</t></si><si><t>TGIF2-C20orf24</t></si><si><t>TGM1</t></si><si><t>TGOLN2</t></si><si><t>THAP1</t></si><si><t>THAP11</t></si><si><t>THAP3</t></si><si><t>THAP6</t></si><si><t>THAP9</t></si><si><t>THG1L</t></si><si><t>THNSL1</t></si><si><t>THOC3</t></si><si><t>THOC6</t></si><si><t>THOC7</t></si><si><t>THRB</t></si><si><t>THSD1</t></si><si><t>THSD4</t></si><si><t>THUMPD1</t></si><si><t>THUMPD3</t></si><si><t>THUMPD3-AS1</t></si><si><t>TIAF1</t></si><si><t>TIAL1</t></si><si><t>TICAM2</t></si><si><t>TIGD2</t></si><si><t>TIGD3</t></si><si><t>TIGD6</t></si><si><t>TIMM10B</t></si><si><t>TIMM8A</t></si><si><t>TIMM9</t></si><si><t>TINF2</t></si><si><t>TIPARP-AS1</t></si><si><t>TJAP1</t></si><si><t>TLCD2</t></si><si><t>TLE6</t></si><si><t>TLK1</t></si><si><t>TLN1</t></si><si><t>TLR1</t></si><si><t>TLR3</t></si><si><t>TLR6</t></si><si><t>TM2D1</t></si><si><t>TM2D3</t></si><si><t>TM7SF3</t></si><si><t>TM9SF1</t></si><si><t>TM9SF4</t></si><si><t>TMA16</t></si><si><t>TMBIM4</t></si><si><t>TMC5</t></si><si><t>TMC6</t></si><si><t>TMC7</t></si><si><t>TMCC1-AS1</t></si><si><t>TMCO1</t></si><si><t>TMED1</t></si><si><t>TMED10</t></si><si><t>TMED7-TICAM2</t></si><si><t>TMEM101</t></si><si><t>TMEM102</t></si><si><t>TMEM106B</t></si><si><t>TMEM106C</t></si><si><t>TMEM116</t></si><si><t>TMEM117</t></si><si><t>TMEM120B</t></si><si><t>TMEM123</t></si><si><t>TMEM127</t></si><si><t>TMEM129</t></si><si><t>TMEM131</t></si><si><t>TMEM133</t></si><si><t>TMEM134</t></si><si><t>TMEM135</t></si><si><t>TMEM141</t></si><si><t>TMEM147</t></si><si><t>TMEM150A</t></si><si><t>TMEM159</t></si><si><t>TMEM160</t></si><si><t>TMEM161B</t></si><si><t>TMEM161B-AS1</t></si><si><t>TMEM167A</t></si><si><t>TMEM167B</t></si><si><t>TMEM170A</t></si><si><t>TMEM173</t></si><si><t>TMEM177</t></si><si><t>TMEM183A</t></si><si><t>TMEM183B</t></si><si><t>TMEM184B</t></si><si><t>TMEM184C</t></si><si><t>TMEM185B</t></si><si><t>TMEM186</t></si><si><t>TMEM187</t></si><si><t>TMEM189-UBE2V1</t></si><si><t>TMEM19</t></si><si><t>TMEM191A</t></si><si><t>TMEM192</t></si><si><t>TMEM194B</t></si><si><t>TMEM198B</t></si><si><t>TMEM199</t></si><si><t>TMEM201</t></si><si><t>TMEM203</t></si><si><t>TMEM205</t></si><si><t>TMEM216</t></si><si><t>TMEM217</t></si><si><t>TMEM218</t></si><si><t>TMEM220</t></si><si><t>TMEM222</t></si><si><t>TMEM234</t></si><si><t>TMEM242</t></si><si><t>TMEM248</t></si><si><t>TMEM249</t></si><si><t>TMEM253</t></si><si><t>TMEM256</t></si><si><t>TMEM256-PLSCR3</t></si><si><t>TMEM260</t></si><si><t>TMEM261</t></si><si><t>TMEM27</t></si><si><t>TMEM30A</t></si><si><t>TMEM33</t></si><si><t>TMEM39B</t></si><si><t>TMEM42</t></si><si><t>TMEM43</t></si><si><t>TMEM44-AS1</t></si><si><t>TMEM45B</t></si><si><t>TMEM50B</t></si><si><t>TMEM53</t></si><si><t>TMEM55B</t></si><si><t>TMEM56-RWDD3</t></si><si><t>TMEM59</t></si><si><t>TMEM62</t></si><si><t>TMEM63B</t></si><si><t>TMEM64</t></si><si><t>TMEM65</t></si><si><t>TMEM67</t></si><si><t>TMEM68</t></si><si><t>TMEM69</t></si><si><t>TMEM79</t></si><si><t>TMEM81</t></si><si><t>TMEM87B</t></si><si><t>TMEM8A</t></si><si><t>TMEM8B</t></si><si><t>TMEM91</t></si><si><t>TMEM92</t></si><si><t>TMEM9B-AS1</t></si><si><t>TMF1</t></si><si><t>TMLHE</t></si><si><t>TMLHE-AS1</t></si><si><t>TMPO-AS1</t></si><si><t>TMPPE</t></si><si><t>TMPRSS3</t></si><si><t>TMUB1</t></si><si><t>TMUB2</t></si><si><t>TMX2-CTNND1</t></si><si><t>TMX3</t></si><si><t>TNFAIP3</t></si><si><t>TNFRSF13C</t></si><si><t>TNFRSF25</t></si><si><t>TNFRSF6B</t></si><si><t>TNFSF10</t></si><si><t>TNFSF4</t></si><si><t>TNIK</t></si><si><t>TNIP1</t></si><si><t>TNIP2</t></si><si><t>TNK2</t></si><si><t>TNNI3</t></si><si><t>TNPO3</t></si><si><t>TNRC18P1</t></si><si><t>TOB1-AS1</t></si><si><t>TOB2P1</t></si><si><t>TOM1L1</t></si><si><t>TOMM20</t></si><si><t>TOMM22</t></si><si><t>TONSL</t></si><si><t>TOP1</t></si><si><t>TOP3A</t></si><si><t>TOP3B</t></si><si><t>TOPBP1</t></si><si><t>TOPORS-AS1</t></si><si><t>TOR1A</t></si><si><t>TOR1B</t></si><si><t>TP53I13</t></si><si><t>TP53RK</t></si><si><t>TPBG</t></si><si><t>TPCN2</t></si><si><t>TPM1</t></si><si><t>TPM3P9</t></si><si><t>TPMT</t></si><si><t>TPP2</t></si><si><t>TPPP</t></si><si><t>TPR</t></si><si><t>TRABD2B</t></si><si><t>TRADD</t></si><si><t>TRAF3</t></si><si><t>TRAF3IP1</t></si><si><t>TRAF7</t></si><si><t>TRAFD1</t></si><si><t>TRAIP</t></si><si><t>TRANK1</t></si><si><t>TRAPPC10</t></si><si><t>TRAPPC13</t></si><si><t>TRAPPC2</t></si><si><t>TRAPPC2P1</t></si><si><t>TRAPPC3L</t></si><si><t>TRAPPC4</t></si><si><t>TRAPPC6A</t></si><si><t>TRAPPC6B</t></si><si><t>TRAPPC8</t></si><si><t>TRAPPC9</t></si><si><t>TRDMT1</t></si><si><t>TRERF1</t></si><si><t>TREX1</t></si><si><t>TREX2</t></si><si><t>TRIB1</t></si><si><t>TRIM11</t></si><si><t>TRIM23</t></si><si><t>TRIM32</t></si><si><t>TRIM35</t></si><si><t>TRIM4</t></si><si><t>TRIM45</t></si><si><t>TRIM52</t></si><si><t>TRIM54</t></si><si><t>TRIM62</t></si><si><t>TRIM68</t></si><si><t>TRIM74</t></si><si><t>TRIML2</t></si><si><t>TRIO</t></si><si><t>TRIP11</t></si><si><t>TRIP4</t></si><si><t>TRMT10A</t></si><si><t>TRMT10B</t></si><si><t>TRMT11</t></si><si><t>TRMT1L</t></si><si><t>TRMT44</t></si><si><t>TRMT5</t></si><si><t>TRMT61B</t></si><si><t>TRNF</t></si><si><t>TRNM</t></si><si><t>TRNV</t></si><si><t>TROVE2</t></si><si><t>TRPM2-AS</t></si><si><t>TRPM4</t></si><si><t>TRPS1</t></si><si><t>TRPV1</t></si><si><t>TRUB1</t></si><si><t>TSACC</t></si><si><t>TSC22D1-AS1</t></si><si><t>TSC22D3</t></si><si><t>TSC22D4</t></si><si><t>TSEN2</t></si><si><t>TSEN34</t></si><si><t>TSEN54</t></si><si><t>TSNAX</t></si><si><t>TSNAX-DISC1</t></si><si><t>TSNAXIP1</t></si><si><t>TSPAN10</t></si><si><t>TSPAN12</t></si><si><t>TSPAN17</t></si><si><t>TSPAN6</t></si><si><t>TSPYL1</t></si><si><t>TSPYL2</t></si><si><t>TSSC4</t></si><si><t>TSSK3</t></si><si><t>TSSK6</t></si><si><t>TST</t></si><si><t>TSTD2</t></si><si><t>TSTD3</t></si><si><t>TTC12</t></si><si><t>TTC14</t></si><si><t>TTC17</t></si><si><t>TTC19</t></si><si><t>TTC21A</t></si><si><t>TTC26</t></si><si><t>TTC28-AS1</t></si><si><t>TTC32</t></si><si><t>TTC33</t></si><si><t>TTC37</t></si><si><t>TTC38</t></si><si><t>TTC39B</t></si><si><t>TTC9C</t></si><si><t>TTF1</t></si><si><t>TTI1</t></si><si><t>TTI2</t></si><si><t>TTL</t></si><si><t>TTLL3</t></si><si><t>TTLL4</t></si><si><t>TTLL5</t></si><si><t>TTPAL</t></si><si><t>TUBA1B</t></si><si><t>TUBA8</t></si><si><t>TUBG2</t></si><si><t>TUBGCP2</t></si><si><t>TUBGCP3</t></si><si><t>TUBGCP4</t></si><si><t>TUBGCP5</t></si><si><t>TUFM</t></si><si><t>TULP3</t></si><si><t>TUSC1</t></si><si><t>TUT1</t></si><si><t>TVP23C</t></si><si><t>TVP23C-CDRT4</t></si><si><t>TWSG1</t></si><si><t>TXN2</t></si><si><t>TXNDC15</t></si><si><t>TXNDC17</t></si><si><t>TXNL1</t></si><si><t>TXNL4A</t></si><si><t>TXNL4B</t></si><si><t>TXNRD3</t></si><si><t>TYK2</t></si><si><t>TYMS</t></si><si><t>TYRO3</t></si><si><t>TYRP1</t></si><si><t>TYSND1</t></si><si><t>TYW1B</t></si><si><t>TYW5</t></si><si><t>U2AF1L4</t></si><si><t>UAP1L1</t></si><si><t>UBA3</t></si><si><t>UBA5</t></si><si><t>UBAC1</t></si><si><t>UBAC2-AS1</t></si><si><t>UBAP1L</t></si><si><t>UBE2D3</t></si><si><t>UBE2E2</t></si><si><t>UBE2F</t></si><si><t>UBE2F-SCLY</t></si><si><t>UBE2G2</t></si><si><t>UBE2J1</t></si><si><t>UBE2J2</t></si><si><t>UBE2M</t></si><si><t>UBE2MP1</t></si><si><t>UBE2O</t></si><si><t>UBE2Q2P1</t></si><si><t>UBE2Q2P2</t></si><si><t>UBE2S</t></si><si><t>UBE2V1</t></si><si><t>UBE2W</t></si><si><t>UBE2Z</t></si><si><t>UBE3D</t></si><si><t>UBE4A</t></si><si><t>UBE4B</t></si><si><t>UBIAD1</t></si><si><t>UBL5</t></si><si><t>UBL7-AS1</t></si><si><t>UBLCP1</t></si><si><t>UBP1</t></si><si><t>UBR1</t></si><si><t>UBR2</t></si><si><t>UBR3</t></si><si><t>UBR4</t></si><si><t>UBR5</t></si><si><t>UBTD1</t></si><si><t>UBXN11</t></si><si><t>UBXN2B</t></si><si><t>UBXN4</t></si><si><t>UBXN6</t></si><si><t>UBXN7-AS1</t></si><si><t>UCHL3</t></si><si><t>UCK1</t></si><si><t>UCN</t></si><si><t>UCN2</t></si><si><t>UCP2</t></si><si><t>UCP3</t></si><si><t>UEVLD</t></si><si><t>UFC1</t></si><si><t>UFSP1</t></si><si><t>UFSP2</t></si><si><t>UGCG</t></si><si><t>UGDH</t></si><si><t>UGGT2</t></si><si><t>UHRF1BP1</t></si><si><t>UHRF1BP1L</t></si><si><t>UHRF2</t></si><si><t>UIMC1</t></si><si><t>ULBP1</t></si><si><t>ULK1</t></si><si><t>ULK4</t></si><si><t>UNC119</t></si><si><t>UNC13B</t></si><si><t>UNC45A</t></si><si><t>UNC5CL</t></si><si><t>UNG</t></si><si><t>UNKL</t></si><si><t>UPK3B</t></si><si><t>UPK3BL</t></si><si><t>UPRT</t></si><si><t>UQCC1</t></si><si><t>UQCR10</t></si><si><t>UQCR11</t></si><si><t>UQCRB</t></si><si><t>UQCRH</t></si><si><t>UQCRHL</t></si><si><t>UQCRQ</t></si><si><t>URB1</t></si><si><t>URGCP-MRPS24</t></si><si><t>URI1</t></si><si><t>UROD</t></si><si><t>USE1</t></si><si><t>USO1</t></si><si><t>USP12</t></si><si><t>USP13</t></si><si><t>USP2</t></si><si><t>USP2-AS1</t></si><si><t>USP27X-AS1</t></si><si><t>USP28</t></si><si><t>USP3</t></si><si><t>USP3-AS1</t></si><si><t>USP30</t></si><si><t>USP32P1</t></si><si><t>USP32P2</t></si><si><t>USP34</t></si><si><t>USP38</t></si><si><t>USP40</t></si><si><t>USP43</t></si><si><t>USP45</t></si><si><t>USP53</t></si><si><t>UTP14C</t></si><si><t>UTP3</t></si><si><t>UVRAG</t></si><si><t>UVSSA</t></si><si><t>VAMP1</t></si><si><t>VAMP5</t></si><si><t>VAPB</t></si><si><t>VAV1</t></si><si><t>VAV3</t></si><si><t>VBP1</t></si><si><t>VCPIP1</t></si><si><t>VCPKMT</t></si><si><t>VDAC3</t></si><si><t>VEGFA</t></si><si><t>VEZT</t></si><si><t>VIPR2</t></si><si><t>VIT</t></si><si><t>VKORC1</t></si><si><t>VKORC1L1</t></si><si><t>VLDLR</t></si><si><t>VLDLR-AS1</t></si><si><t>VPRBP</t></si><si><t>VPREB3</t></si><si><t>VPS11</t></si><si><t>VPS13A</t></si><si><t>VPS13B</t></si><si><t>VPS13C</t></si><si><t>VPS13D</t></si><si><t>VPS18</t></si><si><t>VPS33A</t></si><si><t>VPS33B</t></si><si><t>VPS36</t></si><si><t>VPS37A</t></si><si><t>VPS37B</t></si><si><t>VPS37C</t></si><si><t>VPS4B</t></si><si><t>VPS52</t></si><si><t>VPS54</t></si><si><t>VPS8</t></si><si><t>VRK1</t></si><si><t>VRK3</t></si><si><t>VSIG10</t></si><si><t>VTA1</t></si><si><t>VTI1B</t></si><si><t>VTN</t></si><si><t>VWA7</t></si><si><t>VWA8</t></si><si><t>VWA9</t></si><si><t>WAC-AS1</t></si><si><t>WAPAL</t></si><si><t>WARS</t></si><si><t>WASH7P</t></si><si><t>WBP4</t></si><si><t>WDFY1</t></si><si><t>WDFY2</t></si><si><t>WDFY3-AS2</t></si><si><t>WDHD1</t></si><si><t>WDPCP</t></si><si><t>WDR12</t></si><si><t>WDR13</t></si><si><t>WDR18</t></si><si><t>WDR25</t></si><si><t>WDR31</t></si><si><t>WDR34</t></si><si><t>WDR37</t></si><si><t>WDR41</t></si><si><t>WDR53</t></si><si><t>WDR55</t></si><si><t>WDR59</t></si><si><t>WDR61</t></si><si><t>WDR65</t></si><si><t>WDR66</t></si><si><t>WDR74</t></si><si><t>WDR78</t></si><si><t>WDR83</t></si><si><t>WDR83OS</t></si><si><t>WDR89</t></si><si><t>WDR90</t></si><si><t>WDR91</t></si><si><t>WDR92</t></si><si><t>WDSUB1</t></si><si><t>WFIKKN1</t></si><si><t>WFS1</t></si><si><t>WHAMMP1</t></si><si><t>WHAMMP3</t></si><si><t>WIPF1</t></si><si><t>WIPF2</t></si><si><t>WIPI1</t></si><si><t>WIPI2</t></si><si><t>WISP2</t></si><si><t>WIZ</t></si><si><t>WNK4</t></si><si><t>WNT11</t></si><si><t>WNT3</t></si><si><t>WNT6</t></si><si><t>WNT9A</t></si><si><t>WRN</t></si><si><t>WSB1</t></si><si><t>WTAP</t></si><si><t>WWC2-AS2</t></si><si><t>WWTR1-AS1</t></si><si><t>XBP1</t></si><si><t>XIAP</t></si><si><t>XPO5</t></si><si><t>XPO6</t></si><si><t>XPO7</t></si><si><t>XPOT</t></si><si><t>XRCC3</t></si><si><t>XRCC4</t></si><si><t>XRN1</t></si><si><t>XXYLT1</t></si><si><t>XYLT2</t></si><si><t>YAF2</t></si><si><t>YBX3P1</t></si><si><t>YEATS4</t></si><si><t>YIF1B</t></si><si><t>YIPF1</t></si><si><t>YIPF2</t></si><si><t>YIPF3</t></si><si><t>YIPF4</t></si><si><t>YIPF6</t></si><si><t>YJEFN3</t></si><si><t>YME1L1</t></si><si><t>YTHDC1</t></si><si><t>YTHDC2</t></si><si><t>YTHDF2</t></si><si><t>YTHDF3-AS1</t></si><si><t>YWHAEP1</t></si><si><t>YWHAH</t></si><si><t>YY1AP1</t></si><si><t>YY2</t></si><si><t>ZBED3</t></si><si><t>ZBED3-AS1</t></si><si><t>ZBED5</t></si><si><t>ZBED5-AS1</t></si><si><t>ZBTB11</t></si><si><t>ZBTB11-AS1</t></si><si><t>ZBTB14</t></si><si><t>ZBTB2</t></si><si><t>ZBTB20</t></si><si><t>ZBTB21</t></si><si><t>ZBTB3</t></si><si><t>ZBTB33</t></si><si><t>ZBTB39</t></si><si><t>ZBTB41</t></si><si><t>ZBTB42</t></si><si><t>ZBTB43</t></si><si><t>ZBTB44</t></si><si><t>ZBTB45</t></si><si><t>ZBTB47</t></si><si><t>ZBTB8A</t></si><si><t>ZBTB9</t></si><si><t>ZC2HC1C</t></si><si><t>ZC3H14</t></si><si><t>ZC3H4</t></si><si><t>ZC3H8</t></si><si><t>ZC3HC1</t></si><si><t>ZCCHC10</t></si><si><t>ZCCHC11</t></si><si><t>ZCCHC4</t></si><si><t>ZCCHC7</t></si><si><t>ZCWPW1</t></si><si><t>ZCWPW2</t></si><si><t>ZDHHC11B</t></si><si><t>ZDHHC12</t></si><si><t>ZDHHC14</t></si><si><t>ZDHHC16</t></si><si><t>ZDHHC23</t></si><si><t>ZDHHC24</t></si><si><t>ZDHHC6</t></si><si><t>ZDHHC8</t></si><si><t>ZDHHC9</t></si><si><t>ZER1</t></si><si><t>ZFAND2B</t></si><si><t>ZFAT</t></si><si><t>ZFC3H1</t></si><si><t>ZFHX3</t></si><si><t>ZFP36</t></si><si><t>ZFP41</t></si><si><t>ZFP64</t></si><si><t>ZFPL1</t></si><si><t>ZFYVE19</t></si><si><t>ZFYVE21</t></si><si><t>ZFYVE26</t></si><si><t>ZFYVE27</t></si><si><t>ZFYVE9</t></si><si><t>ZG16B</t></si><si><t>ZGLP1</t></si><si><t>ZGPAT</t></si><si><t>ZHX1</t></si><si><t>ZHX1-C8ORF76</t></si><si><t>ZHX3</t></si><si><t>ZKSCAN3</t></si><si><t>ZKSCAN4</t></si><si><t>ZKSCAN5</t></si><si><t>ZKSCAN8</t></si><si><t>ZMIZ1-AS1</t></si><si><t>ZMYM1</t></si><si><t>ZMYM4</t></si><si><t>ZMYM5</t></si><si><t>ZMYM6</t></si><si><t>ZMYM6NB</t></si><si><t>ZMYND10</t></si><si><t>ZMYND19</t></si><si><t>ZNF10</t></si><si><t>ZNF136</t></si><si><t>ZNF14</t></si><si><t>ZNF142</t></si><si><t>ZNF143</t></si><si><t>ZNF146</t></si><si><t>ZNF148</t></si><si><t>ZNF160</t></si><si><t>ZNF169</t></si><si><t>ZNF17</t></si><si><t>ZNF174</t></si><si><t>ZNF177</t></si><si><t>ZNF18</t></si><si><t>ZNF180</t></si><si><t>ZNF181</t></si><si><t>ZNF184</t></si><si><t>ZNF189</t></si><si><t>ZNF19</t></si><si><t>ZNF192P1</t></si><si><t>ZNF2</t></si><si><t>ZNF20</t></si><si><t>ZNF202</t></si><si><t>ZNF205</t></si><si><t>ZNF212</t></si><si><t>ZNF213</t></si><si><t>ZNF217</t></si><si><t>ZNF222</t></si><si><t>ZNF225</t></si><si><t>ZNF23</t></si><si><t>ZNF232</t></si><si><t>ZNF236</t></si><si><t>ZNF251</t></si><si><t>ZNF252P-AS1</t></si><si><t>ZNF259</t></si><si><t>ZNF264</t></si><si><t>ZNF266</t></si><si><t>ZNF268</t></si><si><t>ZNF271</t></si><si><t>ZNF274</t></si><si><t>ZNF275</t></si><si><t>ZNF28</t></si><si><t>ZNF282</t></si><si><t>ZNF283</t></si><si><t>ZNF286B</t></si><si><t>ZNF304</t></si><si><t>ZNF311</t></si><si><t>ZNF317</t></si><si><t>ZNF318</t></si><si><t>ZNF319</t></si><si><t>ZNF321P</t></si><si><t>ZNF330</t></si><si><t>ZNF34</t></si><si><t>ZNF341</t></si><si><t>ZNF346</t></si><si><t>ZNF354B</t></si><si><t>ZNF367</t></si><si><t>ZNF37A</t></si><si><t>ZNF383</t></si><si><t>ZNF384</t></si><si><t>ZNF394</t></si><si><t>ZNF407</t></si><si><t>ZNF41</t></si><si><t>ZNF410</t></si><si><t>ZNF414</t></si><si><t>ZNF416</t></si><si><t>ZNF420</t></si><si><t>ZNF430</t></si><si><t>ZNF431</t></si><si><t>ZNF432</t></si><si><t>ZNF436</t></si><si><t>ZNF438</t></si><si><t>ZNF44</t></si><si><t>ZNF440</t></si><si><t>ZNF443</t></si><si><t>ZNF449</t></si><si><t>ZNF45</t></si><si><t>ZNF451</t></si><si><t>ZNF460</t></si><si><t>ZNF468</t></si><si><t>ZNF473</t></si><si><t>ZNF487</t></si><si><t>ZNF488</t></si><si><t>ZNF500</t></si><si><t>ZNF503</t></si><si><t>ZNF503-AS2</t></si><si><t>ZNF507</t></si><si><t>ZNF511</t></si><si><t>ZNF512B</t></si><si><t>ZNF517</t></si><si><t>ZNF526</t></si><si><t>ZNF530</t></si><si><t>ZNF540</t></si><si><t>ZNF546</t></si><si><t>ZNF547</t></si><si><t>ZNF550</t></si><si><t>ZNF552</t></si><si><t>ZNF554</t></si><si><t>ZNF557</t></si><si><t>ZNF558</t></si><si><t>ZNF561</t></si><si><t>ZNF563</t></si><si><t>ZNF564</t></si><si><t>ZNF565</t></si><si><t>ZNF567</t></si><si><t>ZNF57</t></si><si><t>ZNF574</t></si><si><t>ZNF575</t></si><si><t>ZNF576</t></si><si><t>ZNF579</t></si><si><t>ZNF583</t></si><si><t>ZNF584</t></si><si><t>ZNF586</t></si><si><t>ZNF587</t></si><si><t>ZNF592</t></si><si><t>ZNF597</t></si><si><t>ZNF598</t></si><si><t>ZNF605</t></si><si><t>ZNF613</t></si><si><t>ZNF616</t></si><si><t>ZNF623</t></si><si><t>ZNF628</t></si><si><t>ZNF638</t></si><si><t>ZNF638-IT1</t></si><si><t>ZNF639</t></si><si><t>ZNF652</t></si><si><t>ZNF653</t></si><si><t>ZNF654</t></si><si><t>ZNF658</t></si><si><t>ZNF668</t></si><si><t>ZNF670-ZNF695</t></si><si><t>ZNF672</t></si><si><t>ZNF674</t></si><si><t>ZNF674-AS1</t></si><si><t>ZNF675</t></si><si><t>ZNF676</t></si><si><t>ZNF684</t></si><si><t>ZNF687</t></si><si><t>ZNF689</t></si><si><t>ZNF691</t></si><si><t>ZNF692</t></si><si><t>ZNF696</t></si><si><t>ZNF697</t></si><si><t>ZNF699</t></si><si><t>ZNF700</t></si><si><t>ZNF706</t></si><si><t>ZNF710</t></si><si><t>ZNF740</t></si><si><t>ZNF746</t></si><si><t>ZNF749</t></si><si><t>ZNF75D</t></si><si><t>ZNF761</t></si><si><t>ZNF765</t></si><si><t>ZNF766</t></si><si><t>ZNF767</t></si><si><t>ZNF77</t></si><si><t>ZNF771</t></si><si><t>ZNF782</t></si><si><t>ZNF787</t></si><si><t>ZNF789</t></si><si><t>ZNF79</t></si><si><t>ZNF791</t></si><si><t>ZNF799</t></si><si><t>ZNF823</t></si><si><t>ZNF830</t></si><si><t>ZNF837</t></si><si><t>ZNF839</t></si><si><t>ZNF841</t></si><si><t>ZNF845</t></si><si><t>ZNF846</t></si><si><t>ZNF883</t></si><si><t>ZNF888</t></si><si><t>ZNF891</t></si><si><t>ZNHIT1</t></si><si><t>ZNHIT2</t></si><si><t>ZNHIT3</t></si><si><t>ZNRD1-AS1</t></si><si><t>ZNRF1</t></si><si><t>ZNRF2</t></si><si><t>ZNRF2P1</t></si><si><t>ZNRF2P2</t></si><si><t>ZRANB1</t></si><si><t>ZRANB2-AS2</t></si><si><t>ZRSR2</t></si><si><t>ZSCAN16-AS1</t></si><si><t>ZSCAN22</t></si><si><t>ZSCAN25</t></si><si><t>ZSCAN26</t></si><si><t>ZSCAN29</t></si><si><t>ZSCAN31</t></si><si><t>ZSCAN32</t></si><si><t>ZSCAN5A</t></si><si><t>ZSWIM1</t></si><si><t>ZSWIM3</t></si><si><t>ZSWIM5</t></si><si><t>ZSWIM6</t></si><si><t>ZSWIM8-AS1</t></si><si><t>ZUFSP</t></si><si><t>ZWILCH</t></si><si><t>ZXDC</t></si><si><t>ZZEF1</t></si><si><t>Table 1: Supplemental file for RNAseq data</t></si><si><t>SHSY5Y Lamin A KO Rep 1 TPM</t></si><si><t>SHSY5Y Lamin A KO Rep 2 TPM</t></si><si><t>SHSY5Y Lamin A KO Rep 3 TPM</t></si><si><t>SHSY5Y WT Rep 1 TPM</t></si><si><t>SHSY5Y WT Rep 2 TPM</t></si><si><t>SHSY5Y WT Rep 3 TPM</t></si><si><t>SHSY5Y Lamin A KO Rep 1 counts</t></si><si><t>SHSY5Y Lamin A KO Rep 2 counts</t></si><si><t>SHSY5Y Lamin A KO Rep 3 counts</t></si><si><t>SHSY5Y WT Rep 1 counts</t></si><si><t>SHSY5Y WT Rep 2 counts</t></si><si><t>SHSY5Y WT Rep 3 counts</t></si><si><t>SOX10</t></si><si><t>ANKRD30A</t></si><si><t>LOC102723828</t></si><si><t>LOC102724509</t></si><si><t>LINC00993</t></si><si><t>WBSCR17</t></si><si><t>SNAR-C1</t></si><si><t>CA12</t></si><si><t>HILS1</t></si><si><t>FLJ26245</t></si><si><t>POU4F1</t></si><si><t>SHISA2</t></si><si><t>HLA-DQA2</t></si><si><t>APCDD1L</t></si><si><t>LOC101928517</t></si><si><t>UGT2B7</t></si><si><t>SLITRK1</t></si><si><t>HLA-DQB2</t></si><si><t>FABP7</t></si><si><t>TLR2</t></si><si><t>ART3</t></si><si><t>MUC5B</t></si><si><t>SERPINA3</t></si><si><t>LOC101927804</t></si><si><t>HLA-DQB1</t></si><si><t>GJB1</t></si><si><t>DCAF12L2</t></si><si><t>GYPE</t></si><si><t>CLEC7A</t></si><si><t>ZNF135</t></si><si><t>HLA-DQA1</t></si><si><t>HLA-DOA</t></si><si><t>RP11-134O21.1</t></si><si><t>FLJ25363</t></si><si><t>LOC102724094</t></si><si><t>PPP1R1B</t></si><si><t>LOC101927727</t></si><si><t>WISP3</t></si><si><t>PLP1</t></si><si><t>EXTL1</t></si><si><t>LOC102723854</t></si><si><t>FOXA2</t></si><si><t>CACNA2D4</t></si><si><t>WNT5B</t></si><si><t>UGT3A2</t></si><si><t>SDR42E1</t></si><si><t>FLT1</t></si><si><t>NETO1</t></si><si><t>LOC93432</t></si><si><t>HLA-DRA</t></si><si><t>DNAH9</t></si><si><t>EXOC3L2</t></si><si><t>LOC101060026</t></si><si><t>POF1B</t></si><si><t>GJA5</t></si><si><t>NPIPA3</t></si><si><t>CDH19</t></si><si><t>KRT14</t></si><si><t>DMRT1</t></si><si><t>SERPINB2</t></si><si><t>RASD2</t></si><si><t>KRT6B</t></si><si><t>SORCS3</t></si><si><t>CSF3</t></si><si><t>CADM3</t></si><si><t>LOC101929575</t></si><si><t>DCC</t></si><si><t>HPN-AS1</t></si><si><t>RTN4RL1</t></si><si><t>AMPH</t></si><si><t>FABP4</t></si><si><t>BTNL9</t></si><si><t>ZNF716</t></si><si><t>BGN</t></si><si><t>CT55</t></si><si><t>TH</t></si><si><t>CHST4</t></si><si><t>GPR174</t></si><si><t>SOX5</t></si><si><t>PDPN</t></si><si><t>HEPH</t></si><si><t>CD40</t></si><si><t>AKR1C2</t></si><si><t>MGC2889</t></si><si><t>OXGR1</t></si><si><t>LOC101930484</t></si><si><t>MSC</t></si><si><t>CPZ</t></si><si><t>CYSLTR1</t></si><si><t>CNTN3</t></si><si><t>LCE1E</t></si><si><t>CCND2</t></si><si><t>LOC101927050</t></si><si><t>BTNL8</t></si><si><t>CELF2</t></si><si><t>PLXDC1</t></si><si><t>CECR2</t></si><si><t>MMP9</t></si><si><t>LTF</t></si><si><t>KIAA1199</t></si><si><t>GABRA5</t></si><si><t>RAC2</t></si><si><t>LOC102724299</t></si><si><t>LIPG</t></si><si><t>COL19A1</t></si><si><t>ISM1</t></si><si><t>MAF</t></si><si><t>DYNAP</t></si><si><t>PADI4</t></si><si><t>PKNOX2</t></si><si><t>KCNE4</t></si><si><t>FOXF1</t></si><si><t>RBP4</t></si><si><t>ACSM3</t></si><si><t>DAAM2</t></si><si><t>IZUMO3</t></si><si><t>LOC101927885</t></si><si><t>TFF2</t></si><si><t>MYL9</t></si><si><t>KRT5</t></si><si><t>BARX2</t></si><si><t>LYZ</t></si><si><t>SPANXA2</t></si><si><t>LOC100653233</t></si><si><t>LOC100132891</t></si><si><t>PTGIR</t></si><si><t>HLA-DMB</t></si><si><t>MKX</t></si><si><t>SLC22A18AS</t></si><si><t>CIDEC</t></si><si><t>SSTR1</t></si><si><t>GABRA6</t></si><si><t>CTNND2</t></si><si><t>KCNJ4</t></si><si><t>AC002480.3</t></si><si><t>CA9</t></si><si><t>B3GALT2</t></si><si><t>MEGF10</t></si><si><t>LOXL1-AS1</t></si><si><t>ANKRD20A5P</t></si><si><t>NOX5</t></si><si><t>EPHB6</t></si><si><t>FETUB</t></si><si><t>SYTL5</t></si><si><t>ITGA11</t></si><si><t>TENM1</t></si><si><t>HOXC12</t></si><si><t>LOC102723492</t></si><si><t>SPANXA1</t></si><si><t>LAPTM5</t></si><si><t>DHRS9</t></si><si><t>RP11-346D6.6</t></si><si><t>BNC1</t></si><si><t>LINC00520</t></si><si><t>SSX1</t></si><si><t>LOC101929759</t></si><si><t>ACP5</t></si><si><t>TENM2</t></si><si><t>LOC100506797</t></si><si><t>KDR</t></si><si><t>OR6C70</t></si><si><t>SPANXD</t></si><si><t>SLCO5A1</t></si><si><t>AMBP</t></si><si><t>CD22</t></si><si><t>NDP</t></si><si><t>C11orf70</t></si><si><t>LTB</t></si><si><t>CD74</t></si><si><t>COLEC12</t></si><si><t>BMPER</t></si><si><t>CHST6</t></si><si><t>KRT75</t></si><si><t>CIITA</t></si><si><t>LOC102723603</t></si><si><t>SUSD4</t></si><si><t>CD52</t></si><si><t>SBSN</t></si><si><t>IL24</t></si><si><t>OR51B5</t></si><si><t>MYH16</t></si><si><t>ATP6V0D2</t></si><si><t>MIA</t></si><si><t>CXorf57</t></si><si><t>LINC00540</t></si><si><t>ILDR2</t></si><si><t>LOC101928318</t></si><si><t>LHX8</t></si><si><t>PRLR</t></si><si><t>RFPL4A</t></si><si><t>C15orf54</t></si><si><t>GRHL3</t></si><si><t>DLGAP1</t></si><si><t>TIE1</t></si><si><t>KCNK6</t></si><si><t>KCNJ15</t></si><si><t>LOC102723733</t></si><si><t>ICAM4</t></si><si><t>KCNN3</t></si><si><t>KRTAP4-9</t></si><si><t>LOC102723569</t></si><si><t>RHOJ</t></si><si><t>HLA-DPA1</t></si><si><t>TFEC</t></si><si><t>PGR</t></si><si><t>GDNF</t></si><si><t>ANO1</t></si><si><t>RXFP3</t></si><si><t>HOPX</t></si><si><t>RP11-404O13.1</t></si><si><t>GALNT5</t></si><si><t>CPN1</t></si><si><t>FAM180A</t></si><si><t>ANKRD20A2</t></si><si><t>LOC102723813</t></si><si><t>FAM66B</t></si><si><t>B3GNT7</t></si><si><t>SH3PXD2A-AS1</t></si><si><t>C3orf70</t></si><si><t>VAX1</t></si><si><t>SYTL1</t></si><si><t>MMP1</t></si><si><t>TRPM6</t></si><si><t>LOC101929266</t></si><si><t>DNAH11</t></si><si><t>OR51B4</t></si><si><t>MEOX2</t></si><si><t>MYH14</t></si><si><t>TRPV4</t></si><si><t>ARL14EPL</t></si><si><t>EN1</t></si><si><t>SLFN12L</t></si><si><t>FOLH1</t></si><si><t>ZNF300P1</t></si><si><t>EMR4P</t></si><si><t>GHR</t></si><si><t>TMEM40</t></si><si><t>MC4R</t></si><si><t>ESPNL</t></si><si><t>GRIP1</t></si><si><t>EBF2</t></si><si><t>CD1D</t></si><si><t>AGMO</t></si><si><t>RBM11</t></si><si><t>OSCAR</t></si><si><t>LOC102724074</t></si><si><t>KISS1</t></si><si><t>NLRP2</t></si><si><t>DENND1C</t></si><si><t>SUSD3</t></si><si><t>HMCN1</t></si><si><t>RP11-356I2.4</t></si><si><t>C15orf56</t></si><si><t>TMPRSS5</t></si><si><t>SLC9A9</t></si><si><t>TNNT2</t></si><si><t>CALB2</t></si><si><t>OR51I1</t></si><si><t>LOC100505817</t></si><si><t>LOC102724550</t></si><si><t>IL1R1</t></si><si><t>SLED1</t></si><si><t>HLA-F</t></si><si><t>PLA2R1</t></si><si><t>SAMD3</t></si><si><t>RP11-664H17.1</t></si><si><t>MMP14</t></si><si><t>MRGPRX4</t></si><si><t>LOC100996433</t></si><si><t>ZNF729</t></si><si><t>ABI3</t></si><si><t>ESM1</t></si><si><t>OR51B2</t></si><si><t>HHIP-AS1</t></si><si><t>RNF180</t></si><si><t>KIAA1244</t></si><si><t>IFNE</t></si><si><t>SLITRK2</t></si><si><t>RP11-75C9.1</t></si><si><t>CCDC85A</t></si><si><t>LHX1</t></si><si><t>LINC00161</t></si><si><t>MAP3K15</t></si><si><t>TMCC3</t></si><si><t>LINC01085</t></si><si><t>ABCA13</t></si><si><t>IL1A</t></si><si><t>LOC102723535</t></si><si><t>SEMA3E</t></si><si><t>MMP13</t></si><si><t>SLC35F1</t></si><si><t>TCN1</t></si><si><t>DNAH2</t></si><si><t>FOXG1</t></si><si><t>LINC00871</t></si><si><t>LINC01029</t></si><si><t>MLPH</t></si><si><t>GPR110</t></si><si><t>WSCD1</t></si><si><t>ECSCR</t></si><si><t>SHROOM4</t></si><si><t>SVILP1</t></si><si><t>TNFSF18</t></si><si><t>SOD3</t></si><si><t>ANKFN1</t></si><si><t>SLC26A7</t></si><si><t>FAM26F</t></si><si><t>SCUBE3</t></si><si><t>RP11-460N16.1</t></si><si><t>STC1</t></si><si><t>VSTM1</t></si><si><t>GABRG2</t></si><si><t>EVI2B</t></si><si><t>LPAR4</t></si><si><t>PAEP</t></si><si><t>LCTL</t></si><si><t>IL1B</t></si><si><t>IL12RB1</t></si><si><t>SLC13A3</t></si><si><t>NID2</t></si><si><t>COL6A3</t></si><si><t>FGFBP1</t></si><si><t>ABCA10</t></si><si><t>TFCP2L1</t></si><si><t>ENPP2</t></si><si><t>NTSR1</t></si><si><t>LOC101928272</t></si><si><t>CXCL1</t></si><si><t>CSF2</t></si><si><t>LOC102724676</t></si><si><t>KCTD16</t></si><si><t>APOBEC3G</t></si><si><t>PPP1R14C</t></si><si><t>MPP4</t></si><si><t>AIM2</t></si><si><t>CSMD3</t></si><si><t>ZNF385D</t></si><si><t>SLC19A3</t></si><si><t>CNIH3</t></si><si><t>SERPINA1</t></si><si><t>CDS1</t></si><si><t>UBA7</t></si><si><t>SYTL3</t></si><si><t>GCNT1</t></si><si><t>MSR1</t></si><si><t>ITGA10</t></si><si><t>CHST1</t></si><si><t>S100Z</t></si><si><t>HYDIN</t></si><si><t>LOC730102</t></si><si><t>GGT8P</t></si><si><t>LOC101928123</t></si><si><t>LOC201651</t></si><si><t>KLK6</t></si><si><t>FAM201A</t></si><si><t>LOC152225</t></si><si><t>WDR72</t></si><si><t>EGR3</t></si><si><t>TNFRSF11B</t></si><si><t>SYTL2</t></si><si><t>TEX40</t></si><si><t>TSLP</t></si><si><t>RP11-527H14.3</t></si><si><t>ROS1</t></si><si><t>LOC100506731</t></si><si><t>LOC100288846</t></si><si><t>LOC101928262</t></si><si><t>RAB7B</t></si><si><t>HS3ST1</t></si><si><t>NDN</t></si><si><t>LOC101928484</t></si><si><t>IL22RA1</t></si><si><t>LOC100506870</t></si><si><t>SLAMF7</t></si><si><t>TNFRSF1B</t></si><si><t>QPCT</t></si><si><t>TMEM106A</t></si><si><t>GAD1</t></si><si><t>NXPH2</t></si><si><t>MAP1LC3C</t></si><si><t>SLC14A1</t></si><si><t>NLRP3</t></si><si><t>DSC3</t></si><si><t>APLN</t></si><si><t>XDH</t></si><si><t>FCGR2A</t></si><si><t>LOC401497</t></si><si><t>GMPR</t></si><si><t>FLRT2</t></si><si><t>POU2F2</t></si><si><t>PRRX1</t></si><si><t>LOC644919</t></si><si><t>NLRP11</t></si><si><t>LAT2</t></si><si><t>CDH13</t></si><si><t>LOC100506621</t></si><si><t>HIST1H4F</t></si><si><t>PART1</t></si><si><t>C12orf39</t></si><si><t>SLC26A4</t></si><si><t>SULT1C2</t></si><si><t>POTEH</t></si><si><t>BAIAP2L2</t></si><si><t>LOC102724265</t></si><si><t>CORO2B</t></si><si><t>VIPR1</t></si><si><t>PTPN22</t></si><si><t>ABI3BP</t></si><si><t>CCBE1</t></si><si><t>NKX6-1</t></si><si><t>IL18R1</t></si><si><t>GYPC</t></si><si><t>HLA-DPB1</t></si><si><t>SLITRK4</t></si><si><t>RNF5P1</t></si><si><t>TM4SF18</t></si><si><t>CHSY3</t></si><si><t>EVI2A</t></si><si><t>ALS2CR11</t></si><si><t>LOC102723471</t></si><si><t>SLC38A4</t></si><si><t>TMEM154</t></si><si><t>CTAG1A</t></si><si><t>TRIM22</t></si><si><t>MMP19</t></si><si><t>TNFRSF14</t></si><si><t>PDGFC</t></si><si><t>PALM2-AKAP2</t></si><si><t>SERPIND1</t></si><si><t>FAM95C</t></si><si><t>HIST1H1A</t></si><si><t>HS3ST3B1</t></si><si><t>MGC12916</t></si><si><t>CDCP1</t></si><si><t>RBM24</t></si><si><t>EPHB1</t></si><si><t>POTEG</t></si><si><t>EPHA4</t></si><si><t>MUC15</t></si><si><t>PKIB</t></si><si><t>ACOX2</t></si><si><t>KCNS3</t></si><si><t>F2RL2</t></si><si><t>SP140</t></si><si><t>DYSF</t></si><si><t>SLC37A2</t></si><si><t>B3GALT5</t></si><si><t>LAMA4</t></si><si><t>LOC101928820</t></si><si><t>ZNF98</t></si><si><t>CD96</t></si><si><t>RIN3</t></si><si><t>EMR1</t></si><si><t>QRFPR</t></si><si><t>TRHDE</t></si><si><t>CNR1</t></si><si><t>RP11-150O12.6</t></si><si><t>TRPV2</t></si><si><t>SPP1</t></si><si><t>ULBP2</t></si><si><t>ANKRD30B</t></si><si><t>ADAMTSL1</t></si><si><t>ZNF812</t></si><si><t>SEMA3D</t></si><si><t>LOC101928143</t></si><si><t>ZNF728</t></si><si><t>LINC00941</t></si><si><t>LOC101927861</t></si><si><t>ELTD1</t></si><si><t>G0S2</t></si><si><t>AL109763.2</t></si><si><t>SALL1</t></si><si><t>RPSAP52</t></si><si><t>ZNF788</t></si><si><t>LINC00704</t></si><si><t>SFTA1P</t></si><si><t>PDE1C</t></si><si><t>AC007040.7</t></si><si><t>GJB3</t></si><si><t>HOXB9</t></si><si><t>MMP3</t></si><si><t>IGFN1</t></si><si><t>AR</t></si><si><t>EN2</t></si><si><t>HHIP</t></si><si><t>ATP10A</t></si><si><t>COX7B2</t></si><si><t>IL1RAPL1</t></si><si><t>NKX3-1</t></si><si><t>LOC102723888</t></si><si><t>TMEM200A</t></si><si><t>EMILIN2</t></si><si><t>HTR7</t></si><si><t>PTHLH</t></si><si><t>CT45A5</t></si><si><t>SLC17A9</t></si><si><t>BAGE2</t></si><si><t>ANXA10</t></si><si><t>PAX3</t></si><si><t>MAGEA10</t></si><si><t>PAGE5</t></si><si><t>HS3ST3A1</t></si><si><t>MAGEA4</t></si><si><t>LOC102723631</t></si><si><t>FST</t></si><si><t>INPP4B</t></si><si><t>KRTAP2-3</t></si><si><t>RP11-438N16.1</t></si><si><t>GTSF1</t></si><si><t>HMGA2</t></si><si><t>AACSP1</t></si><si><t>AASS</t></si><si><t>ABCA1</t></si><si><t>ABCC6P2</t></si><si><t>ABLIM3</t></si><si><t>AC005550.4</t></si><si><t>AC007879.2</t></si><si><t>AC009518.4</t></si><si><t>AC010987.6</t></si><si><t>AC020571.3</t></si><si><t>AC079145.4</t></si><si><t>AC137932.6</t></si><si><t>AC147651.4</t></si><si><t>ACRC</t></si><si><t>ACSS1</t></si><si><t>ACSS3</t></si><si><t>ACTA2-AS1</t></si><si><t>ACTBL2</t></si><si><t>ADAM32</t></si><si><t>ADAM8</t></si><si><t>ADAMTS16</t></si><si><t>ADAMTS17</t></si><si><t>ADAMTS18</t></si><si><t>ADAMTSL3</t></si><si><t>ADCY10P1</t></si><si><t>ADPRH</t></si><si><t>ADRA1B</t></si><si><t>ADRA1D</t></si><si><t>AFP</t></si><si><t>AGBL2</t></si><si><t>AGTR1</t></si><si><t>AJAP1</t></si><si><t>AKNAD1</t></si><si><t>ALG1L9P</t></si><si><t>ALOXE3</t></si><si><t>ANKRD55</t></si><si><t>ANO1-AS2</t></si><si><t>ANO3</t></si><si><t>AOAH</t></si><si><t>AP000472.2</t></si><si><t>APOBEC3H</t></si><si><t>APOL3</t></si><si><t>AQP11</t></si><si><t>AQP7P1</t></si><si><t>AQP7P3</t></si><si><t>ARHGAP25</t></si><si><t>ARHGAP30</t></si><si><t>ARHGAP44</t></si><si><t>ARHGAP9</t></si><si><t>ARL9</t></si><si><t>ARPP21</t></si><si><t>ARSE</t></si><si><t>ATP6V1G3</t></si><si><t>AZGP1</t></si><si><t>BATF2</t></si><si><t>BCL2A1</t></si><si><t>BMP5</t></si><si><t>BTC</t></si><si><t>C10orf10</t></si><si><t>C10orf11</t></si><si><t>C10orf111</t></si><si><t>C10orf131</t></si><si><t>C10orf25</t></si><si><t>C10orf85</t></si><si><t>C11orf44</t></si><si><t>C11orf91</t></si><si><t>C11orf94</t></si><si><t>C12orf79</t></si><si><t>C14orf182</t></si><si><t>C14orf37</t></si><si><t>C15orf48</t></si><si><t>C15orf59</t></si><si><t>C16orf98</t></si><si><t>C1orf185</t></si><si><t>C20orf197</t></si><si><t>C21orf88</t></si><si><t>C22orf23</t></si><si><t>C2CD4D</t></si><si><t>C3AR1</t></si><si><t>C3orf55</t></si><si><t>C3orf80</t></si><si><t>C4orf19</t></si><si><t>C6orf141</t></si><si><t>C8orf44-SGK3</t></si><si><t>C8orf46</t></si><si><t>CA13</t></si><si><t>CA3</t></si><si><t>CA8</t></si><si><t>CACNG6</t></si><si><t>CADPS2</t></si><si><t>CAHM</t></si><si><t>CALCRL</t></si><si><t>CALHM3</t></si><si><t>CAPSL</t></si><si><t>CARD11</t></si><si><t>CASQ1</t></si><si><t>CCDC140</t></si><si><t>CCDC144NL</t></si><si><t>CCDC147-AS1</t></si><si><t>CCDC148</t></si><si><t>CCDC149</t></si><si><t>CCDC69</t></si><si><t>CCK</t></si><si><t>CCL20</t></si><si><t>CCL28</t></si><si><t>CCNB3</t></si><si><t>CD226</t></si><si><t>CD27-AS1</t></si><si><t>CD34</t></si><si><t>CDC42BPG</t></si><si><t>CDH18</t></si><si><t>CDH6</t></si><si><t>CDH7</t></si><si><t>CEACAM1</t></si><si><t>CFHR1</t></si><si><t>CFHR3</t></si><si><t>CFLAR-AS1</t></si><si><t>CGB5</t></si><si><t>CGB8</t></si><si><t>CHEK2P2</t></si><si><t>CHI3L2</t></si><si><t>CHMP1B2P</t></si><si><t>CHRM1</t></si><si><t>CHST2</t></si><si><t>CHST5</t></si><si><t>CLDND2</t></si><si><t>CLEC18A</t></si><si><t>CLEC19A</t></si><si><t>CLEC4A</t></si><si><t>CLIC2</t></si><si><t>CLPSL1</t></si><si><t>CLPSL2</t></si><si><t>CNN1</t></si><si><t>CNTNAP3</t></si><si><t>CNTNAP3B</t></si><si><t>COL17A1</t></si><si><t>COL24A1</t></si><si><t>COL5A3</t></si><si><t>COPZ2</t></si><si><t>COX6B2</t></si><si><t>CPA6</t></si><si><t>CPNE5</t></si><si><t>CRSP8P</t></si><si><t>CSMD2</t></si><si><t>CT45A1</t></si><si><t>CT45A3</t></si><si><t>CTAG1B</t></si><si><t>CTB-118N6.3</t></si><si><t>CTC-436P18.1</t></si><si><t>CTD-2118P12.1</t></si><si><t>CTSW</t></si><si><t>CTTNBP2</t></si><si><t>CXADRP3</t></si><si><t>CYB5R2</t></si><si><t>CYP27A1</t></si><si><t>CYP2E1</t></si><si><t>CYP4F11</t></si><si><t>CYP4F62P</t></si><si><t>CYP4X1</t></si><si><t>CYTH4</t></si><si><t>CYYR1</t></si><si><t>DAW1</t></si><si><t>DEF6</t></si><si><t>DGKG</t></si><si><t>DLG1-AS1</t></si><si><t>DMKN</t></si><si><t>DMRT2</t></si><si><t>DNAJB13</t></si><si><t>DPP4</t></si><si><t>DPY19L2P1</t></si><si><t>DPY19L2P3</t></si><si><t>DPY19L2P4</t></si><si><t>DSCR4</t></si><si><t>DSCR8</t></si><si><t>EBF3</t></si><si><t>ECSCR-2</t></si><si><t>EDA</t></si><si><t>EFHB</t></si><si><t>EGR2</t></si><si><t>EMBP1</t></si><si><t>ENPEP</t></si><si><t>ENPP1</t></si><si><t>ENPP4</t></si><si><t>ENTPD1</t></si><si><t>EOMES</t></si><si><t>EPHA7</t></si><si><t>EREG</t></si><si><t>ESPNP</t></si><si><t>F2RL3</t></si><si><t>FABP6</t></si><si><t>FAM106CP</t></si><si><t>FAM131B</t></si><si><t>FAM132A</t></si><si><t>FAM133A</t></si><si><t>FAM172BP</t></si><si><t>FAM186B</t></si><si><t>FAM189A2</t></si><si><t>FAM196B</t></si><si><t>FAM19A3</t></si><si><t>FAM201B</t></si><si><t>FAM209B</t></si><si><t>FAM218A</t></si><si><t>FAM225A</t></si><si><t>FAM225B</t></si><si><t>FAM24B-CUZD1</t></si><si><t>FAM26E</t></si><si><t>FAM27C</t></si><si><t>FAM41C</t></si><si><t>FAM46D</t></si><si><t>FAM71F2</t></si><si><t>FAM83C-AS1</t></si><si><t>FAM90A1</t></si><si><t>FAM9B</t></si><si><t>FAR2P3</t></si><si><t>FBXL21</t></si><si><t>FCRLA</t></si><si><t>FERMT3</t></si><si><t>FGF1</t></si><si><t>FHL5</t></si><si><t>FLG</t></si><si><t>FLG-AS1</t></si><si><t>FLI1</t></si><si><t>FLJ22447</t></si><si><t>FLJ30679</t></si><si><t>FLJ32255</t></si><si><t>FLJ35282</t></si><si><t>FLJ35934</t></si><si><t>FLJ38723</t></si><si><t>FLJ41200</t></si><si><t>FLJ41309</t></si><si><t>FLJ43681</t></si><si><t>FLJ44313</t></si><si><t>FLJ45974</t></si><si><t>FMO5</t></si><si><t>FOXD1</t></si><si><t>FOXD3</t></si><si><t>FOXD4L3</t></si><si><t>FOXD4L4</t></si><si><t>FPR1</t></si><si><t>FREM2</t></si><si><t>FRMPD4</t></si><si><t>FUT8-AS1</t></si><si><t>FXYD7</t></si><si><t>FYB</t></si><si><t>GAB3</t></si><si><t>GABRA2</t></si><si><t>GDF1</t></si><si><t>GDF6</t></si><si><t>GFI1</t></si><si><t>GFRA1</t></si><si><t>GIMAP2</t></si><si><t>GJA3</t></si><si><t>GMFG</t></si><si><t>GNGT2</t></si><si><t>GOLT1A</t></si><si><t>GPM6A</t></si><si><t>GPR114</t></si><si><t>GPR143</t></si><si><t>GPR17</t></si><si><t>GPR75-ASB3</t></si><si><t>GPR87</t></si><si><t>GRID2</t></si><si><t>GRPR</t></si><si><t>GS1-600G8.3</t></si><si><t>GSG1</t></si><si><t>GSTM1</t></si><si><t>GSTO2</t></si><si><t>H2AFB1</t></si><si><t>HAPLN1</t></si><si><t>HCG4</t></si><si><t>HLA-F-AS1</t></si><si><t>HMX3</t></si><si><t>HOXA2</t></si><si><t>HOXA4</t></si><si><t>HOXB-AS1</t></si><si><t>HOXB2</t></si><si><t>HOXB8</t></si><si><t>HPGD</t></si><si><t>HS1BP3-IT1</t></si><si><t>HSD11B1</t></si><si><t>HSFX1</t></si><si><t>HTR1B</t></si><si><t>HVCN1</t></si><si><t>IDI2-AS1</t></si><si><t>IFI44L</t></si><si><t>IFITM4P</t></si><si><t>IGDCC4</t></si><si><t>IGSF10</t></si><si><t>IL17RE</t></si><si><t>IL1RL1</t></si><si><t>IL4I1</t></si><si><t>IL9R</t></si><si><t>INSC</t></si><si><t>IQCF1</t></si><si><t>ITGB2-AS1</t></si><si><t>ITGB7</t></si><si><t>IZUMO4</t></si><si><t>KCNF1</t></si><si><t>KCNH3</t></si><si><t>KCNH5</t></si><si><t>KCNJ2-AS1</t></si><si><t>KCNK2</t></si><si><t>KCNN2</t></si><si><t>KCNQ5-IT1</t></si><si><t>KCNV1</t></si><si><t>KCTD8</t></si><si><t>KHDC1L</t></si><si><t>KIAA1456</t></si><si><t>KIF6</t></si><si><t>KIRREL3</t></si><si><t>KLRC2</t></si><si><t>KRT34</t></si><si><t>KRTAP3-1</t></si><si><t>KRTAP4-7</t></si><si><t>KRTAP4-8</t></si><si><t>KSR2</t></si><si><t>KY</t></si><si><t>LAD1</t></si><si><t>LAMA2</t></si><si><t>LAMC2</t></si><si><t>LANCL3</t></si><si><t>LBX2</t></si><si><t>LDHC</t></si><si><t>LGALS8-AS1</t></si><si><t>LGR6</t></si><si><t>LHB</t></si><si><t>LIMD1-AS1</t></si><si><t>LIMS3L</t></si><si><t>LINC00035</t></si><si><t>LINC00189</t></si><si><t>LINC00211</t></si><si><t>LINC00242</t></si><si><t>LINC00311</t></si><si><t>LINC00326</t></si><si><t>LINC00346</t></si><si><t>LINC00397</t></si><si><t>LINC00491</t></si><si><t>LINC00511</t></si><si><t>LINC00552</t></si><si><t>LINC00565</t></si><si><t>LINC00615</t></si><si><t>LINC00618</t></si><si><t>LINC00664</t></si><si><t>LINC00701</t></si><si><t>LINC00702</t></si><si><t>LINC00706</t></si><si><t>LINC00880</t></si><si><t>LINC00923</t></si><si><t>LINC00944</t></si><si><t>LINC00959</t></si><si><t>LINC00960</t></si><si><t>LINC01152</t></si><si><t>LINC01189</t></si><si><t>LMO2</t></si><si><t>LNX1</t></si><si><t>LOC100126582</t></si><si><t>LOC100128560</t></si><si><t>LOC100128653</t></si><si><t>LOC100129473</t></si><si><t>LOC100129516</t></si><si><t>LOC100130992</t></si><si><t>LOC100131496</t></si><si><t>LOC100131530</t></si><si><t>LOC100132111</t></si><si><t>LOC100287072</t></si><si><t>LOC100287387</t></si><si><t>LOC100287413</t></si><si><t>LOC100287467</t></si><si><t>LOC100288814</t></si><si><t>LOC100288974</t></si><si><t>LOC100289511</t></si><si><t>LOC100422556</t></si><si><t>LOC100499489</t></si><si><t>LOC100500773</t></si><si><t>LOC100505498</t></si><si><t>LOC100505851</t></si><si><t>LOC100505874</t></si><si><t>LOC100505912</t></si><si><t>LOC100505940</t></si><si><t>LOC100505948</t></si><si><t>LOC100506082</t></si><si><t>LOC100506188</t></si><si><t>LOC100506253</t></si><si><t>LOC100506827</t></si><si><t>LOC100506860</t></si><si><t>LOC100507258</t></si><si><t>LOC100507395</t></si><si><t>LOC100507420</t></si><si><t>LOC100507462</t></si><si><t>LOC100509620</t></si><si><t>LOC100996266</t></si><si><t>LOC100996401</t></si><si><t>LOC100996442</t></si><si><t>LOC100996696</t></si><si><t>LOC100996732</t></si><si><t>LOC100996761</t></si><si><t>LOC101059936</t></si><si><t>LOC101060060</t></si><si><t>LOC101060498</t></si><si><t>LOC101448202</t></si><si><t>LOC101926887</t></si><si><t>LOC101926922</t></si><si><t>LOC101926958</t></si><si><t>LOC101927037</t></si><si><t>LOC101927063</t></si><si><t>LOC101927091</t></si><si><t>LOC101927127</t></si><si><t>LOC101927129</t></si><si><t>LOC101927147</t></si><si><t>LOC101927157</t></si><si><t>LOC101927202</t></si><si><t>LOC101927255</t></si><si><t>LOC101927263</t></si><si><t>LOC101927278</t></si><si><t>LOC101927326</t></si><si><t>LOC101927402</t></si><si><t>LOC101927435</t></si><si><t>LOC101927610</t></si><si><t>LOC101927617</t></si><si><t>LOC101927762</t></si><si><t>LOC101927773</t></si><si><t>LOC101927943</t></si><si><t>LOC101927967</t></si><si><t>LOC101927978</t></si><si><t>LOC101927989</t></si><si><t>LOC101928025</t></si><si><t>LOC101928044</t></si><si><t>LOC101928047</t></si><si><t>LOC101928059</t></si><si><t>LOC101928096</t></si><si><t>LOC101928105</t></si><si><t>LOC101928156</t></si><si><t>LOC101928188</t></si><si><t>LOC101928245</t></si><si><t>LOC101928249</t></si><si><t>LOC101928319</t></si><si><t>LOC101928356</t></si><si><t>LOC101928360</t></si><si><t>LOC101928370</t></si><si><t>LOC101928401</t></si><si><t>LOC101928422</t></si><si><t>LOC101928428</t></si><si><t>LOC101928512</t></si><si><t>LOC101928563</t></si><si><t>LOC101928570</t></si><si><t>LOC101928593</t></si><si><t>LOC101928602</t></si><si><t>LOC101928625</t></si><si><t>LOC101928639</t></si><si><t>LOC101928719</t></si><si><t>LOC101928740</t></si><si><t>LOC101928741</t></si><si><t>LOC101928767</t></si><si><t>LOC101928819</t></si><si><t>LOC101928845</t></si><si><t>LOC101928891</t></si><si><t>LOC101928921</t></si><si><t>LOC101928948</t></si><si><t>LOC101928955</t></si><si><t>LOC101929003</t></si><si><t>LOC101929014</t></si><si><t>LOC101929028</t></si><si><t>LOC101929057</t></si><si><t>LOC101929060</t></si><si><t>LOC101929077</t></si><si><t>LOC101929125</t></si><si><t>LOC101929149</t></si><si><t>LOC101929155</t></si><si><t>LOC101929165</t></si><si><t>LOC101929296</t></si><si><t>LOC101929322</t></si><si><t>LOC101929330</t></si><si><t>LOC101929333</t></si><si><t>LOC101929375</t></si><si><t>LOC101929414</t></si><si><t>LOC101929427</t></si><si><t>LOC101929467</t></si><si><t>LOC101929484</t></si><si><t>LOC101929545</t></si><si><t>LOC101929610</t></si><si><t>LOC101929641</t></si><si><t>LOC101929645</t></si><si><t>LOC101929670</t></si><si><t>LOC101929690</t></si><si><t>LOC101929796</t></si><si><t>LOC101929814</t></si><si><t>LOC101930305</t></si><si><t>LOC101930357</t></si><si><t>LOC101930580</t></si><si><t>LOC101930665</t></si><si><t>LOC102723305</t></si><si><t>LOC102723324</t></si><si><t>LOC102723345</t></si><si><t>LOC102723352</t></si><si><t>LOC102723365</t></si><si><t>LOC102723385</t></si><si><t>LOC102723409</t></si><si><t>LOC102723422</t></si><si><t>LOC102723428</t></si><si><t>LOC102723433</t></si><si><t>LOC102723458</t></si><si><t>LOC102723461</t></si><si><t>LOC102723521</t></si><si><t>LOC102723534</t></si><si><t>LOC102723570</t></si><si><t>LOC102723584</t></si><si><t>LOC102723615</t></si><si><t>LOC102723651</t></si><si><t>LOC102723671</t></si><si><t>LOC102723680</t></si><si><t>LOC102723697</t></si><si><t>LOC102723713</t></si><si><t>LOC102723729</t></si><si><t>LOC102723780</t></si><si><t>LOC102723799</t></si><si><t>LOC102723817</t></si><si><t>LOC102723844</t></si><si><t>LOC102723853</t></si><si><t>LOC102723892</t></si><si><t>LOC102723946</t></si><si><t>LOC102723985</t></si><si><t>LOC102723995</t></si><si><t>LOC102724031</t></si><si><t>LOC102724059</t></si><si><t>LOC102724122</t></si><si><t>LOC102724127</t></si><si><t>LOC102724131</t></si><si><t>LOC102724147</t></si><si><t>LOC102724148</t></si><si><t>LOC102724209</t></si><si><t>LOC102724219</t></si><si><t>LOC102724224</t></si><si><t>LOC102724228</t></si><si><t>LOC102724232</t></si><si><t>LOC102724292</t></si><si><t>LOC102724348</t></si><si><t>LOC102724351</t></si><si><t>LOC102724352</t></si><si><t>LOC102724360</t></si><si><t>LOC102724472</t></si><si><t>LOC102724476</t></si><si><t>LOC102724490</t></si><si><t>LOC102724504</t></si><si><t>LOC102724513</t></si><si><t>LOC102724515</t></si><si><t>LOC102724523</t></si><si><t>LOC102724566</t></si><si><t>LOC102724631</t></si><si><t>LOC102724645</t></si><si><t>LOC102724687</t></si><si><t>LOC102724749</t></si><si><t>LOC102724764</t></si><si><t>LOC102724792</t></si><si><t>LOC102724826</t></si><si><t>LOC102724829</t></si><si><t>LOC102724843</t></si><si><t>LOC102724854</t></si><si><t>LOC102724865</t></si><si><t>LOC102724898</t></si><si><t>LOC102724914</t></si><si><t>LOC102724975</t></si><si><t>LOC149351</t></si><si><t>LOC255187</t></si><si><t>LOC257358</t></si><si><t>LOC283682</t></si><si><t>LOC339862</t></si><si><t>LOC389895</t></si><si><t>LOC440910</t></si><si><t>LOC441081</t></si><si><t>LOC441956</t></si><si><t>LOC643486</t></si><si><t>LOC643923</t></si><si><t>LOC644086</t></si><si><t>LOC644249</t></si><si><t>LOC646214</t></si><si><t>LOC646976</t></si><si><t>LOC653513</t></si><si><t>LOC653653</t></si><si><t>LOC728024</t></si><si><t>LOC728755</t></si><si><t>LOC91450</t></si><si><t>LOXL4</t></si><si><t>LPAL2</t></si><si><t>LPAR6</t></si><si><t>LRAT</t></si><si><t>LRRC17</t></si><si><t>LRRC2</t></si><si><t>LRRC37A6P</t></si><si><t>LRRC7</t></si><si><t>LSP1P3</t></si><si><t>LY96</t></si><si><t>LYPD6B</t></si><si><t>MAGEC2</t></si><si><t>MANSC4</t></si><si><t>MAP3K7CL</t></si><si><t>MBL1P</t></si><si><t>MCOLN2</t></si><si><t>MCOLN3</t></si><si><t>MED15P9</t></si><si><t>METTL7B</t></si><si><t>MFNG</t></si><si><t>MGC16275</t></si><si><t>MIA-RAB4B</t></si><si><t>MIA2</t></si><si><t>MLC1</t></si><si><t>MMP10</t></si><si><t>MOXD1</t></si><si><t>MPL</t></si><si><t>MST1P2</t></si><si><t>MUC20</t></si><si><t>MX1</t></si><si><t>MX2</t></si><si><t>MYBPH</t></si><si><t>MYH15</t></si><si><t>MYH3</t></si><si><t>MYL2</t></si><si><t>MYO15B</t></si><si><t>MYO7B</t></si><si><t>NAA11</t></si><si><t>NAGS</t></si><si><t>NALCN</t></si><si><t>NAP1L2</t></si><si><t>NAP1L6</t></si><si><t>NCR1</t></si><si><t>NGF</t></si><si><t>NHLRC1</t></si><si><t>NIPAL4</t></si><si><t>NKX2-1</t></si><si><t>NKX2-2</t></si><si><t>NKX2-4</t></si><si><t>NKX3-2</t></si><si><t>NPPA-AS1</t></si><si><t>NPPB</t></si><si><t>NR0B1</t></si><si><t>NR2E3</t></si><si><t>NR2F2-AS1</t></si><si><t>NR5A2</t></si><si><t>NRROS</t></si><si><t>NUDT4P2</t></si><si><t>NXF2</t></si><si><t>OLIG2</t></si><si><t>OR2AG2</t></si><si><t>OR2B6</t></si><si><t>OR2L1P</t></si><si><t>OR2T33</t></si><si><t>OR2T8</t></si><si><t>OR2W3</t></si><si><t>OR8A1</t></si><si><t>OR8G1</t></si><si><t>OR8G2</t></si><si><t>OR8G5</t></si><si><t>OSTN</t></si><si><t>OTOGL</t></si><si><t>P2RY1</t></si><si><t>P2RY11</t></si><si><t>PABPC5</t></si><si><t>PADI1</t></si><si><t>PADI3</t></si><si><t>PAGE2</t></si><si><t>PALM2</t></si><si><t>PAPPA2</t></si><si><t>PARM1</t></si><si><t>PARP14</t></si><si><t>PATE2</t></si><si><t>PAX8</t></si><si><t>PCDH11X</t></si><si><t>PCDH20</t></si><si><t>PDCL2</t></si><si><t>PDX1</t></si><si><t>PGM5P2</t></si><si><t>PHEX</t></si><si><t>PHOSPHO1</t></si><si><t>PIN4P1</t></si><si><t>PINLYP</t></si><si><t>PITX2</t></si><si><t>PLA2G7</t></si><si><t>PLAC9</t></si><si><t>PLCZ1</t></si><si><t>PLXDC2</t></si><si><t>PLXNC1</t></si><si><t>POSTN</t></si><si><t>POTEC</t></si><si><t>POTED</t></si><si><t>POTEI</t></si><si><t>POTEJ</t></si><si><t>POU3F1</t></si><si><t>PPAPDC1A</t></si><si><t>PPFIA2</t></si><si><t>PPP1R1C</t></si><si><t>PPP4R4</t></si><si><t>PRDM13</t></si><si><t>PRICKLE2</t></si><si><t>PRKD1</t></si><si><t>PRKG2</t></si><si><t>PROK2</t></si><si><t>PRR15</t></si><si><t>PRR4</t></si><si><t>PTGFR</t></si><si><t>PYGM</t></si><si><t>PYY2</t></si><si><t>RAD21L1</t></si><si><t>RAET1G</t></si><si><t>RAET1L</t></si><si><t>RAG1</t></si><si><t>RASD1</t></si><si><t>RASGRF1</t></si><si><t>RASL10A</t></si><si><t>REN</t></si><si><t>RFPL4AL1</t></si><si><t>RGAG1</t></si><si><t>RGCC</t></si><si><t>RGPD4</t></si><si><t>RIMBP3B</t></si><si><t>RNA5S9</t></si><si><t>RNF133</t></si><si><t>RNF139-AS1</t></si><si><t>RNF148</t></si><si><t>RNU6-16P</t></si><si><t>RNU6-9</t></si><si><t>RNVU1-19</t></si><si><t>RNVU1-4</t></si><si><t>ROBO4</t></si><si><t>ROCK1P1</t></si><si><t>RP1-224A6.3</t></si><si><t>RP11-1094H24.4</t></si><si><t>RP11-142G7.2</t></si><si><t>RP11-143M1.2</t></si><si><t>RP11-15I11.3</t></si><si><t>RP11-227H15.4</t></si><si><t>RP11-22H5.2</t></si><si><t>RP11-245M24.1</t></si><si><t>RP11-266K4.9</t></si><si><t>RP11-277P12.20</t></si><si><t>RP11-290F20.2</t></si><si><t>RP11-372E1.6</t></si><si><t>RP11-509J21.1</t></si><si><t>RP11-513O17.2</t></si><si><t>RP11-527H14.2</t></si><si><t>RP11-534N16.1</t></si><si><t>RP11-547D23.1</t></si><si><t>RP11-54O15.3</t></si><si><t>RP11-557H15.4</t></si><si><t>RP11-565A3.2</t></si><si><t>RP11-579D7.4</t></si><si><t>RP11-57H12.3</t></si><si><t>RP11-58E21.3</t></si><si><t>RP11-637A17.2</t></si><si><t>RP11-638L3.1</t></si><si><t>RP11-677M14.7</t></si><si><t>RP11-80F22.15</t></si><si><t>RP11-838N2.4</t></si><si><t>RP11-93B14.5</t></si><si><t>RP11-946L20.2</t></si><si><t>RP11-973H7.4</t></si><si><t>RP11-996F15.2</t></si><si><t>RP3-322G13.5</t></si><si><t>RP3-326I13.1</t></si><si><t>RP4-553F4.6</t></si><si><t>RP4-562J12.2</t></si><si><t>RP4-607I7.1</t></si><si><t>RP4-779E11.3</t></si><si><t>RP4-794H19.4</t></si><si><t>RP5-1043L13.1-2</t></si><si><t>RPA4</t></si><si><t>RPL10L</t></si><si><t>RPL21P44</t></si><si><t>RPLP0P2</t></si><si><t>RPRML</t></si><si><t>RUNX1-IT1</t></si><si><t>S100A5</t></si><si><t>S1PR1</t></si><si><t>SAGE1</t></si><si><t>SAMD5</t></si><si><t>SBK3</t></si><si><t>SCARNA11</t></si><si><t>SCART1</t></si><si><t>SENCR</t></si><si><t>SH2D1B</t></si><si><t>SH3GL1P2</t></si><si><t>SH3GL3</t></si><si><t>SH3RF3-AS1</t></si><si><t>SHISA3</t></si><si><t>SIGLEC15</t></si><si><t>SIRPB1</t></si><si><t>SLAMF9</t></si><si><t>SLC14A2</t></si><si><t>SLC16A7</t></si><si><t>SLC22A13</t></si><si><t>SLC23A3</t></si><si><t>SLC2A12</t></si><si><t>SLC52A3</t></si><si><t>SLC6A10P</t></si><si><t>SLC6A10PB</t></si><si><t>SLC8A1</t></si><si><t>SLC9A7P1</t></si><si><t>SLCO4C1</t></si><si><t>SLFN11</t></si><si><t>SLFN13</t></si><si><t>SLIT2-IT1</t></si><si><t>SMARCA5-AS1</t></si><si><t>SMIM6</t></si><si><t>SNAR-A2</t></si><si><t>SOX15</t></si><si><t>SPAG8</t></si><si><t>SPANXC</t></si><si><t>SPATA3-AS1</t></si><si><t>SPESP1</t></si><si><t>SPN</t></si><si><t>SPON2</t></si><si><t>SPTBN5</t></si><si><t>SRPX</t></si><si><t>ST18</t></si><si><t>ST7-OT3</t></si><si><t>ST8SIA4</t></si><si><t>ST8SIA5</t></si><si><t>STEAP1B</t></si><si><t>STK32A</t></si><si><t>STK32B</t></si><si><t>STK4-AS1</t></si><si><t>STXBP6</t></si><si><t>STYK1</t></si><si><t>SUGT1P3</t></si><si><t>SYNJ2-IT1</t></si><si><t>TAC1</t></si><si><t>TBC1D29</t></si><si><t>TBXAS1</t></si><si><t>TCEA3</t></si><si><t>TCF21</t></si><si><t>TDRD5</t></si><si><t>TEK</t></si><si><t>TEX41</t></si><si><t>TFAP2E</t></si><si><t>TGM4</t></si><si><t>THBD</t></si><si><t>THNSL2</t></si><si><t>TM4SF19-TCTEX1D2</t></si><si><t>TMED6</t></si><si><t>TMEM110-MUSTN1</t></si><si><t>TMEM140</t></si><si><t>TMEM144</t></si><si><t>TMEM163</t></si><si><t>TMEM171</t></si><si><t>TMEM191C</t></si><si><t>TMEM229B</t></si><si><t>TMEM233</t></si><si><t>TMEM239</t></si><si><t>TMEM244</t></si><si><t>TMEM255A</t></si><si><t>TMEM47</t></si><si><t>TMEM71</t></si><si><t>TMEM74</t></si><si><t>TMOD4</t></si><si><t>TMPRSS15</t></si><si><t>TNFAIP8L3</t></si><si><t>TNFRSF10C</t></si><si><t>TNFRSF8</t></si><si><t>TNFSF13B</t></si><si><t>TNRC6C-AS1</t></si><si><t>TOLLIP-AS1</t></si><si><t>TP53TG3B</t></si><si><t>TP53TG3D</t></si><si><t>TPTE</t></si><si><t>TRHDE-AS1</t></si><si><t>TRIM53AP</t></si><si><t>TRIM58</t></si><si><t>TRNH</t></si><si><t>TRPC3</t></si><si><t>TRPC4</t></si><si><t>TSPAN19</t></si><si><t>TTPA</t></si><si><t>TXK</t></si><si><t>UBE2Q2L</t></si><si><t>UCKL1-AS1</t></si><si><t>ULK4P1</t></si><si><t>ULK4P2</t></si><si><t>UXT-AS1</t></si><si><t>VCX3B</t></si><si><t>VEGFC</t></si><si><t>VENTXP1</t></si><si><t>VGLL2</t></si><si><t>VILL</t></si><si><t>VTRNA1-1</t></si><si><t>WDR63</t></si><si><t>WFDC3</t></si><si><t>WNT16</t></si><si><t>WNT7A</t></si><si><t>WT1</t></si><si><t>WT1-AS</t></si><si><t>XAGE1E</t></si><si><t>XCL1</t></si><si><t>XG</t></si><si><t>ZBED2</t></si><si><t>ZCCHC5</t></si><si><t>ZFHX4-AS1</t></si><si><t>ZFP42</t></si><si><t>ZFPM2</t></si><si><t>ZNF418</t></si><si><t>ZNF474</t></si><si><t>ZNF671</t></si><si><t>ZNF763</t></si><si><t>ZNF878</t></si><si><t>A375 Lamin A KO Rep 1 TPM</t></si><si><t>A375 Lamin A KO Rep 2 TPM</t></si><si><t>A375 Lamin A KO Rep 3 TPM</t></si><si><t>A375 WT Rep 1 TPM</t></si><si><t>A375 WT Rep 2 TPM</t></si><si><t>A375 WT Rep 3 TPM</t></si><si><t>A375 Lamin A KO Rep 1 counts</t></si><si><t>A375 Lamin A KO Rep 2 counts</t></si><si><t>A375 Lamin A KO Rep 3 counts</t></si><si><t>A375 WT Rep 1 counts</t></si><si><t>A375 WT Rep 2 counts</t></si><si><t>A375 WT Rep 3 counts</t></si><si><t>SHSY5Y</t></si><si><t>A375</t></si><si><t>Processed data from RNAseq performed in SHSY5Y WT and SHSY5Y Lamin A KO cells total RNA.</t></si><si><t>Processed data from RNAseq performed in A375 WT and A375 Lamin A KO cells total RNA.</t></si></sst>
