# Supplementary material for: Loss of Lamin A leads to the nuclear translocation of AGO2 and compromised RNA interference
Source: Nucleic Acids Res. 2024 Jul 12;52(16):9917–35. doi: 10.1093/nar/gkae589 (PMC11381323; doi:10.1093/nar/gkae589)
Supplement: gkae589_Supplemental_Files [file gkae589_supplemental_files.zip › Supplemental Table 1/xl/workbook.xml]

<?xml version="1.0" encoding="UTF-8" standalone="yes"?>
<workbook xmlns="http://schemas.openxmlformats.org/spreadsheetml/2006/main" xmlns:r="http://schemas.openxmlformats.org/officeDocument/2006/relationships" xmlns:mc="http://schemas.openxmlformats.org/markup-compatibility/2006" mc:Ignorable="x15 xr xr6 xr10 xr2" xmlns:x15="http://schemas.microsoft.com/office/spreadsheetml/2010/11/main" xmlns:xr="http://schemas.microsoft.com/office/spreadsheetml/2014/revision" xmlns:xr6="http://schemas.microsoft.com/office/spreadsheetml/2016/revision6" xmlns:xr10="http://schemas.microsoft.com/office/spreadsheetml/2016/revision10" xmlns:xr2="http://schemas.microsoft.com/office/spreadsheetml/2015/revision2"><fileVersion appName="xl" lastEdited="7" lowestEdited="7" rupBuild="10211"/><workbookPr defaultThemeVersion="166925"/><mc:AlternateContent xmlns:mc="http://schemas.openxmlformats.org/markup-compatibility/2006"><mc:Choice Requires="x15"><x15ac:absPath url="https://gunet-my.sharepoint.com/personal/aishe_sarshad_gu_se/Documents/1_Manuscripts/1_lamin manusript 2023/2024 Revisions/0 Manuscript related/Resubmit to NAR 03-15-2024/Tables/" xmlns:x15ac="http://schemas.microsoft.com/office/spreadsheetml/2010/11/ac"/></mc:Choice></mc:AlternateContent><xr:revisionPtr revIDLastSave="32" documentId="8_{FB048564-4359-4A83-BA6F-84E520341C0B}" xr6:coauthVersionLast="47" xr6:coauthVersionMax="47" xr10:uidLastSave="{B5001C60-E8A1-CE40-8476-39509E145875}"/><bookViews><workbookView xWindow="0" yWindow="500" windowWidth="19420" windowHeight="10420" xr2:uid="{00000000-000D-0000-FFFF-FFFF00000000}"/></bookViews><sheets><sheet name="Sheet1" sheetId="2" r:id="rId1"/><sheet name="SHSY5Y" sheetId="1" r:id="rId2"/><sheet name="A375" sheetId="3" r:id="rId3"/></sheets><calcPr calcId="0"/></workbook>
