# Supplementary material for: Loss of Lamin A leads to the nuclear translocation of AGO2 and compromised RNA interference
Source: Nucleic Acids Res. 2024 Jul 12;52(16):9917–35. doi: 10.1093/nar/gkae589 (PMC11381323; doi:10.1093/nar/gkae589)
Supplement: gkae589_Supplemental_Files [file gkae589_supplemental_files.zip › Supplemental Table 1/xl/worksheets/sheet2.xml]

<?xml version="1.0" encoding="UTF-8" standalone="yes"?>
<worksheet xmlns="http://schemas.openxmlformats.org/spreadsheetml/2006/main" xmlns:r="http://schemas.openxmlformats.org/officeDocument/2006/relationships" xmlns:mc="http://schemas.openxmlformats.org/markup-compatibility/2006" mc:Ignorable="x14ac xr xr2 xr3" xmlns:x14ac="http://schemas.microsoft.com/office/spreadsheetml/2009/9/ac" xmlns:xr="http://schemas.microsoft.com/office/spreadsheetml/2014/revision" xmlns:xr2="http://schemas.microsoft.com/office/spreadsheetml/2015/revision2" xmlns:xr3="http://schemas.microsoft.com/office/spreadsheetml/2016/revision3" xr:uid="{00000000-0001-0000-0000-000000000000}"><dimension ref="A1:Q15501"/><sheetViews><sheetView workbookViewId="0"><pane ySplit="1" topLeftCell="A2" activePane="bottomLeft" state="frozen"/><selection pane="bottomLeft" activeCell="Q2" sqref="Q2"/></sheetView></sheetViews><sheetFormatPr baseColWidth="10" defaultColWidth="10.6640625" defaultRowHeight="16" x14ac:dyDescent="0.2"/><cols><col min="1" max="1" width="24.1640625" bestFit="1" customWidth="1"/><col min="2" max="2" width="14.1640625" style="4" bestFit="1" customWidth="1"/><col min="3" max="3" width="5.1640625" style="4" bestFit="1" customWidth="1"/><col min="4" max="5" width="9.33203125" style="1" bestFit="1" customWidth="1"/><col min="6" max="8" width="15.1640625" style="4" bestFit="1" customWidth="1"/><col min="9" max="11" width="18.33203125" style="4" bestFit="1" customWidth="1"/><col min="12" max="14" width="17" bestFit="1" customWidth="1"/><col min="15" max="17" width="20" bestFit="1" customWidth="1"/></cols><sheetData><row r="1" spans="1:17" s="5" customFormat="1" ht="17" thickBot="1" x14ac:dyDescent="0.25"><c r="A1" s="5" t="s"><v>0</v></c><c r="B1" s="6" t="s"><v>1</v></c><c r="C1" s="6" t="s"><v>2</v></c><c r="D1" s="7" t="s"><v>3</v></c><c r="E1" s="7" t="s"><v>4</v></c><c r="F1" s="6" t="s"><v>15484</v></c><c r="G1" s="6" t="s"><v>15485</v></c><c r="H1" s="6" t="s"><v>15486</v></c><c r="I1" s="6" t="s"><v>15487</v></c><c r="J1" s="6" t="s"><v>15488</v></c><c r="K1" s="6" t="s"><v>15489</v></c><c r="L1" s="5" t="s"><v>15490</v></c><c r="M1" s="5" t="s"><v>15491</v></c><c r="N1" s="5" t="s"><v>15492</v></c><c r="O1" s="5" t="s"><v>15493</v></c><c r="P1" s="5" t="s"><v>15494</v></c><c r="Q1" s="5" t="s"><v>15495</v></c></row><row r="2" spans="1:17" ht="17" thickTop="1" x14ac:dyDescent="0.2"><c r="A2" t="s"><v>5</v></c><c r="B2" s="4"><v>-18.14</v></c><c r="C2" s="4"><v>3.77</v></c><c r="D2" s="1"><v>1.1E-43</v></c><c r="E2" s="1"><v>2.0000000000000001E-42</v></c><c r="F2" s="4"><v>0</v></c><c r="G2" s="4"><v>0</v></c><c r="H2" s="4"><v>0</v></c><c r="I2" s="4"><v>234.28</v></c><c r="J2" s="4"><v>210.63</v></c><c r="K2" s="4"><v>226.32</v></c><c r="L2"><v>0</v></c><c r="M2"><v>0</v></c><c r="N2"><v>0</v></c><c r="O2"><v>12148</v></c><c r="P2"><v>10920</v></c><c r="Q2"><v>13173</v></c></row><row r="3" spans="1:17" x14ac:dyDescent="0.2"><c r="A3" t="s"><v>6</v></c><c r="B3" s="4"><v>-17.89</v></c><c r="C3" s="4"><v>3.76</v></c><c r="D3" s="1"><v>1.7000000000000001E-42</v></c><c r="E3" s="1"><v>2.9999999999999999E-41</v></c><c r="F3" s="4"><v>0</v></c><c r="G3" s="4"><v>0</v></c><c r="H3" s="4"><v>0</v></c><c r="I3" s="4"><v>291.66000000000003</v></c><c r="J3" s="4"><v>282.52</v></c><c r="K3" s="4"><v>288.16000000000003</v></c><c r="L3"><v>0</v></c><c r="M3"><v>0</v></c><c r="N3"><v>0</v></c><c r="O3"><v>9944</v></c><c r="P3"><v>9781</v></c><c r="Q3"><v>10974</v></c></row><row r="4" spans="1:17" x14ac:dyDescent="0.2"><c r="A4" t="s"><v>7</v></c><c r="B4" s="4"><v>-17.55</v></c><c r="C4" s="4"><v>3.73</v></c><c r="D4" s="1"><v>6.0999999999999999E-41</v></c><c r="E4" s="1"><v>9.9999999999999993E-40</v></c><c r="F4" s="4"><v>0</v></c><c r="G4" s="4"><v>0</v></c><c r="H4" s="4"><v>0</v></c><c r="I4" s="4"><v>142.49</v></c><c r="J4" s="4"><v>132.35</v></c><c r="K4" s="4"><v>132.86000000000001</v></c><c r="L4"><v>0</v></c><c r="M4"><v>0</v></c><c r="N4"><v>0</v></c><c r="O4"><v>8250</v></c><c r="P4"><v>7986</v></c><c r="Q4"><v>8583</v></c></row><row r="5" spans="1:17" x14ac:dyDescent="0.2"><c r="A5" t="s"><v>8</v></c><c r="B5" s="4"><v>-17.52</v></c><c r="C5" s="4"><v>3.72</v></c><c r="D5" s="1"><v>8.9000000000000001E-41</v></c><c r="E5" s="1"><v>1.5000000000000001E-39</v></c><c r="F5" s="4"><v>0</v></c><c r="G5" s="4"><v>0</v></c><c r="H5" s="4"><v>0</v></c><c r="I5" s="4"><v>137.15</v></c><c r="J5" s="4"><v>136.44</v></c><c r="K5" s="4"><v>133.25</v></c><c r="L5"><v>0</v></c><c r="M5"><v>0</v></c><c r="N5"><v>0</v></c><c r="O5"><v>7820</v></c><c r="P5"><v>8026</v></c><c r="Q5"><v>8404</v></c></row><row r="6" spans="1:17" x14ac:dyDescent="0.2"><c r="A6" t="s"><v>9</v></c><c r="B6" s="4"><v>-17.34</v></c><c r="C6" s="4"><v>3.7</v></c><c r="D6" s="1"><v>5.6999999999999998E-40</v></c><c r="E6" s="1"><v>9.0999999999999996E-39</v></c><c r="F6" s="4"><v>0</v></c><c r="G6" s="4"><v>0</v></c><c r="H6" s="4"><v>0</v></c><c r="I6" s="4"><v>187.24</v></c><c r="J6" s="4"><v>182.23</v></c><c r="K6" s="4"><v>188.3</v></c><c r="L6"><v>0</v></c><c r="M6"><v>0</v></c><c r="N6"><v>0</v></c><c r="O6"><v>6984</v></c><c r="P6"><v>6851</v></c><c r="Q6"><v>7833</v></c></row><row r="7" spans="1:17" x14ac:dyDescent="0.2"><c r="A7" t="s"><v>10</v></c><c r="B7" s="4"><v>-17.059999999999999</v></c><c r="C7" s="4"><v>3.68</v></c><c r="D7" s="1"><v>1.1E-38</v></c><c r="E7" s="1"><v>1.7000000000000001E-37</v></c><c r="F7" s="4"><v>3.07</v></c><c r="G7" s="4"><v>3.49</v></c><c r="H7" s="4"><v>3.48</v></c><c r="I7" s="4"><v>129.53</v></c><c r="J7" s="4"><v>146.93</v></c><c r="K7" s="4"><v>121.66</v></c><c r="L7"><v>0</v></c><c r="M7"><v>0</v></c><c r="N7"><v>0</v></c><c r="O7"><v>5735</v></c><c r="P7"><v>6101</v></c><c r="Q7"><v>6239</v></c></row><row r="8" spans="1:17" x14ac:dyDescent="0.2"><c r="A8" t="s"><v>11</v></c><c r="B8" s="4"><v>-16.940000000000001</v></c><c r="C8" s="4"><v>3.66</v></c><c r="D8" s="1"><v>3.4000000000000002E-38</v></c><c r="E8" s="1"><v>5.1000000000000001E-37</v></c><c r="F8" s="4"><v>0</v></c><c r="G8" s="4"><v>0</v></c><c r="H8" s="4"><v>0</v></c><c r="I8" s="4"><v>150.94999999999999</v></c><c r="J8" s="4"><v>148.18</v></c><c r="K8" s="4"><v>151.19999999999999</v></c><c r="L8"><v>0</v></c><c r="M8"><v>0</v></c><c r="N8"><v>0</v></c><c r="O8"><v>5432</v></c><c r="P8"><v>5337</v></c><c r="Q8"><v>6054</v></c></row><row r="9" spans="1:17" x14ac:dyDescent="0.2"><c r="A9" t="s"><v>12</v></c><c r="B9" s="4"><v>-16.82</v></c><c r="C9" s="4"><v>3.65</v></c><c r="D9" s="1"><v>1.2E-37</v></c><c r="E9" s="1"><v>1.8000000000000002E-36</v></c><c r="F9" s="4"><v>0</v></c><c r="G9" s="4"><v>0.01</v></c><c r="H9" s="4"><v>0.01</v></c><c r="I9" s="4"><v>156.83000000000001</v></c><c r="J9" s="4"><v>165.27</v></c><c r="K9" s="4"><v>165.65</v></c><c r="L9"><v>0</v></c><c r="M9"><v>0</v></c><c r="N9"><v>0</v></c><c r="O9"><v>4829</v></c><c r="P9"><v>5060</v></c><c r="Q9"><v>5673</v></c></row><row r="10" spans="1:17" x14ac:dyDescent="0.2"><c r="A10" t="s"><v>13</v></c><c r="B10" s="4"><v>-16.71</v></c><c r="C10" s="4"><v>3.64</v></c><c r="D10" s="1"><v>3.2999999999999998E-37</v></c><c r="E10" s="1"><v>4.8E-36</v></c><c r="F10" s="4"><v>0</v></c><c r="G10" s="4"><v>0</v></c><c r="H10" s="4"><v>0</v></c><c r="I10" s="4"><v>134.56</v></c><c r="J10" s="4"><v>132.69999999999999</v></c><c r="K10" s="4"><v>136.49</v></c><c r="L10"><v>0</v></c><c r="M10"><v>0</v></c><c r="N10"><v>0</v></c><c r="O10"><v>4682</v></c><c r="P10"><v>4624</v></c><c r="Q10"><v>5274</v></c></row><row r="11" spans="1:17" x14ac:dyDescent="0.2"><c r="A11" t="s"><v>14</v></c><c r="B11" s="4"><v>-16.7</v></c><c r="C11" s="4"><v>3.64</v></c><c r="D11" s="1"><v>3.8999999999999999E-37</v></c><c r="E11" s="1"><v>5.6999999999999999E-36</v></c><c r="F11" s="4"><v>0.02</v></c><c r="G11" s="4"><v>0</v></c><c r="H11" s="4"><v>0</v></c><c r="I11" s="4"><v>109.91</v></c><c r="J11" s="4"><v>103.53</v></c><c r="K11" s="4"><v>110.3</v></c><c r="L11"><v>0</v></c><c r="M11"><v>0</v></c><c r="N11"><v>0</v></c><c r="O11"><v>4673</v></c><c r="P11"><v>4498</v></c><c r="Q11"><v>5267</v></c></row><row r="12" spans="1:17" x14ac:dyDescent="0.2"><c r="A12" t="s"><v>15</v></c><c r="B12" s="4"><v>-16.62</v></c><c r="C12" s="4"><v>3.63</v></c><c r="D12" s="1"><v>8.5000000000000007E-37</v></c><c r="E12" s="1"><v>1.2000000000000001E-35</v></c><c r="F12" s="4"><v>0</v></c><c r="G12" s="4"><v>0</v></c><c r="H12" s="4"><v>0</v></c><c r="I12" s="4"><v>141.25</v></c><c r="J12" s="4"><v>136.25</v></c><c r="K12" s="4"><v>138.47</v></c><c r="L12"><v>0</v></c><c r="M12"><v>0</v></c><c r="N12"><v>0</v></c><c r="O12"><v>4472</v></c><c r="P12"><v>4338</v></c><c r="Q12"><v>4924</v></c></row><row r="13" spans="1:17" x14ac:dyDescent="0.2"><c r="A13" t="s"><v>16</v></c><c r="B13" s="4"><v>-16.43</v></c><c r="C13" s="4"><v>3.53</v></c><c r="D13" s="1"><v>3.0000000000000002E-36</v></c><c r="E13" s="1"><v>4.1000000000000003E-35</v></c><c r="F13" s="4"><v>0</v></c><c r="G13" s="4"><v>0</v></c><c r="H13" s="4"><v>0</v></c><c r="I13" s="4"><v>126.35</v></c><c r="J13" s="4"><v>119.53</v></c><c r="K13" s="4"><v>127.7</v></c><c r="L13"><v>0</v></c><c r="M13"><v>0</v></c><c r="N13"><v>0</v></c><c r="O13"><v>4142</v></c><c r="P13"><v>3946</v></c><c r="Q13"><v>4597</v></c></row><row r="14" spans="1:17" x14ac:dyDescent="0.2"><c r="A14" t="s"><v>17</v></c><c r="B14" s="4"><v>-16.420000000000002</v></c><c r="C14" s="4"><v>3.62</v></c><c r="D14" s="1"><v>5.9E-36</v></c><c r="E14" s="1"><v>8.1000000000000003E-35</v></c><c r="F14" s="4"><v>0</v></c><c r="G14" s="4"><v>0</v></c><c r="H14" s="4"><v>0</v></c><c r="I14" s="4"><v>136.58000000000001</v></c><c r="J14" s="4"><v>135.04</v></c><c r="K14" s="4"><v>135.22999999999999</v></c><c r="L14"><v>0</v></c><c r="M14"><v>0</v></c><c r="N14"><v>0</v></c><c r="O14"><v>3957</v></c><c r="P14"><v>3854</v></c><c r="Q14"><v>4313</v></c></row><row r="15" spans="1:17" x14ac:dyDescent="0.2"><c r="A15" t="s"><v>18</v></c><c r="B15" s="4"><v>-16.420000000000002</v></c><c r="C15" s="4"><v>3.62</v></c><c r="D15" s="1"><v>6.0000000000000003E-36</v></c><c r="E15" s="1"><v>8.2000000000000005E-35</v></c><c r="F15" s="4"><v>0</v></c><c r="G15" s="4"><v>0</v></c><c r="H15" s="4"><v>0</v></c><c r="I15" s="4"><v>124.3</v></c><c r="J15" s="4"><v>131.74</v></c><c r="K15" s="4"><v>129.9</v></c><c r="L15"><v>0</v></c><c r="M15"><v>0</v></c><c r="N15"><v>0</v></c><c r="O15"><v>3773</v></c><c r="P15"><v>3952</v></c><c r="Q15"><v>4399</v></c></row><row r="16" spans="1:17" x14ac:dyDescent="0.2"><c r="A16" t="s"><v>19</v></c><c r="B16" s="4"><v>-16.309999999999999</v></c><c r="C16" s="4"><v>3.6</v></c><c r="D16" s="1"><v>1.8000000000000001E-35</v></c><c r="E16" s="1"><v>2.3999999999999999E-34</v></c><c r="F16" s="4"><v>0</v></c><c r="G16" s="4"><v>0</v></c><c r="H16" s="4"><v>0</v></c><c r="I16" s="4"><v>110.52</v></c><c r="J16" s="4"><v>108.43</v></c><c r="K16" s="4"><v>110.68</v></c><c r="L16"><v>0</v></c><c r="M16"><v>0</v></c><c r="N16"><v>0</v></c><c r="O16"><v>3659</v></c><c r="P16"><v>3604</v></c><c r="Q16"><v>4018</v></c></row><row r="17" spans="1:17" x14ac:dyDescent="0.2"><c r="A17" t="s"><v>20</v></c><c r="B17" s="4"><v>-16.18</v></c><c r="C17" s="4"><v>3.59</v></c><c r="D17" s="1"><v>6.4999999999999999E-35</v></c><c r="E17" s="1"><v>8.5000000000000001E-34</v></c><c r="F17" s="4"><v>0</v></c><c r="G17" s="4"><v>0</v></c><c r="H17" s="4"><v>0</v></c><c r="I17" s="4"><v>108.77</v></c><c r="J17" s="4"><v>104.18</v></c><c r="K17" s="4"><v>105.79</v></c><c r="L17"><v>0</v></c><c r="M17"><v>0</v></c><c r="N17"><v>0</v></c><c r="O17"><v>3425</v></c><c r="P17"><v>3245</v></c><c r="Q17"><v>3714</v></c></row><row r="18" spans="1:17" x14ac:dyDescent="0.2"><c r="A18" t="s"><v>21</v></c><c r="B18" s="4"><v>-16.13</v></c><c r="C18" s="4"><v>3.59</v></c><c r="D18" s="1"><v>9.9999999999999993E-35</v></c><c r="E18" s="1"><v>1.3E-33</v></c><c r="F18" s="4"><v>0</v></c><c r="G18" s="4"><v>0</v></c><c r="H18" s="4"><v>0</v></c><c r="I18" s="4"><v>97.33</v></c><c r="J18" s="4"><v>97.13</v></c><c r="K18" s="4"><v>98.59</v></c><c r="L18"><v>0</v></c><c r="M18"><v>0</v></c><c r="N18"><v>0</v></c><c r="O18"><v>3221</v></c><c r="P18"><v>3198</v></c><c r="Q18"><v>3664</v></c></row><row r="19" spans="1:17" x14ac:dyDescent="0.2"><c r="A19" t="s"><v>22</v></c><c r="B19" s="4"><v>-15.99</v></c><c r="C19" s="4"><v>3.57</v></c><c r="D19" s="1"><v>4.1000000000000004E-34</v></c><c r="E19" s="1"><v>5.1999999999999999E-33</v></c><c r="F19" s="4"><v>0</v></c><c r="G19" s="4"><v>0</v></c><c r="H19" s="4"><v>0</v></c><c r="I19" s="4"><v>99.27</v></c><c r="J19" s="4"><v>92.87</v></c><c r="K19" s="4"><v>96.65</v></c><c r="L19"><v>0</v></c><c r="M19"><v>0</v></c><c r="N19"><v>0</v></c><c r="O19"><v>3030</v></c><c r="P19"><v>2862</v></c><c r="Q19"><v>3310</v></c></row><row r="20" spans="1:17" x14ac:dyDescent="0.2"><c r="A20" t="s"><v>23</v></c><c r="B20" s="4"><v>-15.86</v></c><c r="C20" s="4"><v>3.56</v></c><c r="D20" s="1"><v>1.3999999999999999E-33</v></c><c r="E20" s="1"><v>1.6999999999999999E-32</v></c><c r="F20" s="4"><v>0</v></c><c r="G20" s="4"><v>0</v></c><c r="H20" s="4"><v>0</v></c><c r="I20" s="4"><v>77.48</v></c><c r="J20" s="4"><v>72.81</v></c><c r="K20" s="4"><v>75.28</v></c><c r="L20"><v>0</v></c><c r="M20"><v>0</v></c><c r="N20"><v>0</v></c><c r="O20"><v>2832</v></c><c r="P20"><v>2645</v></c><c r="Q20"><v>3009</v></c></row><row r="21" spans="1:17" x14ac:dyDescent="0.2"><c r="A21" t="s"><v>24</v></c><c r="B21" s="4"><v>-15.74</v></c><c r="C21" s="4"><v>3.55</v></c><c r="D21" s="1"><v>4.4999999999999999E-33</v></c><c r="E21" s="1"><v>5.5999999999999998E-32</v></c><c r="F21" s="4"><v>0</v></c><c r="G21" s="4"><v>0</v></c><c r="H21" s="4"><v>0</v></c><c r="I21" s="4"><v>61.37</v></c><c r="J21" s="4"><v>56.52</v></c><c r="K21" s="4"><v>57.81</v></c><c r="L21"><v>0</v></c><c r="M21"><v>0</v></c><c r="N21"><v>0</v></c><c r="O21"><v>2641</v></c><c r="P21"><v>2454</v></c><c r="Q21"><v>2747</v></c></row><row r="22" spans="1:17" x14ac:dyDescent="0.2"><c r="A22" t="s"><v>25</v></c><c r="B22" s="4"><v>-15.65</v></c><c r="C22" s="4"><v>3.08</v></c><c r="D22" s="1"><v>2.1000000000000001E-34</v></c><c r="E22" s="1"><v>2.7999999999999999E-33</v></c><c r="F22" s="4"><v>0</v></c><c r="G22" s="4"><v>0</v></c><c r="H22" s="4"><v>0</v></c><c r="I22" s="4"><v>70.069999999999993</v></c><c r="J22" s="4"><v>71.459999999999994</v></c><c r="K22" s="4"><v>75.64</v></c><c r="L22"><v>0</v></c><c r="M22"><v>0</v></c><c r="N22"><v>0</v></c><c r="O22"><v>2986</v></c><c r="P22"><v>3084</v></c><c r="Q22"><v>3539</v></c></row><row r="23" spans="1:17" x14ac:dyDescent="0.2"><c r="A23" t="s"><v>26</v></c><c r="B23" s="4"><v>-15.64</v></c><c r="C23" s="4"><v>3.54</v></c><c r="D23" s="1"><v>1.0000000000000001E-32</v></c><c r="E23" s="1"><v>1.3E-31</v></c><c r="F23" s="4"><v>0</v></c><c r="G23" s="4"><v>0</v></c><c r="H23" s="4"><v>0</v></c><c r="I23" s="4"><v>68.16</v></c><c r="J23" s="4"><v>65.010000000000005</v></c><c r="K23" s="4"><v>66.39</v></c><c r="L23"><v>0</v></c><c r="M23"><v>0</v></c><c r="N23"><v>0</v></c><c r="O23"><v>2420</v></c><c r="P23"><v>2347</v></c><c r="Q23"><v>2637</v></c></row><row r="24" spans="1:17" x14ac:dyDescent="0.2"><c r="A24" t="s"><v>27</v></c><c r="B24" s="4"><v>-15.64</v></c><c r="C24" s="4"><v>3.54</v></c><c r="D24" s="1"><v>1.1E-32</v></c><c r="E24" s="1"><v>1.3E-31</v></c><c r="F24" s="4"><v>0</v></c><c r="G24" s="4"><v>0</v></c><c r="H24" s="4"><v>0</v></c><c r="I24" s="4"><v>77.77</v></c><c r="J24" s="4"><v>75.61</v></c><c r="K24" s="4"><v>72.77</v></c><c r="L24"><v>0</v></c><c r="M24"><v>0</v></c><c r="N24"><v>0</v></c><c r="O24"><v>2436</v></c><c r="P24"><v>2377</v></c><c r="Q24"><v>2565</v></c></row><row r="25" spans="1:17" x14ac:dyDescent="0.2"><c r="A25" t="s"><v>28</v></c><c r="B25" s="4"><v>-15.51</v></c><c r="C25" s="4"><v>3.53</v></c><c r="D25" s="1"><v>3.4999999999999999E-32</v></c><c r="E25" s="1"><v>4.1999999999999998E-31</v></c><c r="F25" s="4"><v>0</v></c><c r="G25" s="4"><v>0</v></c><c r="H25" s="4"><v>0</v></c><c r="I25" s="4"><v>53.84</v></c><c r="J25" s="4"><v>54.7</v></c><c r="K25" s="4"><v>57.56</v></c><c r="L25"><v>0</v></c><c r="M25"><v>0</v></c><c r="N25"><v>0</v></c><c r="O25"><v>2145</v></c><c r="P25"><v>2175</v></c><c r="Q25"><v>2510</v></c></row><row r="26" spans="1:17" x14ac:dyDescent="0.2"><c r="A26" t="s"><v>29</v></c><c r="B26" s="4"><v>-15.48</v></c><c r="C26" s="4"><v>3.52</v></c><c r="D26" s="1"><v>4.8999999999999998E-32</v></c><c r="E26" s="1"><v>5.8000000000000001E-31</v></c><c r="F26" s="4"><v>0</v></c><c r="G26" s="4"><v>0</v></c><c r="H26" s="4"><v>0</v></c><c r="I26" s="4"><v>69.75</v></c><c r="J26" s="4"><v>66.34</v></c><c r="K26" s="4"><v>68.66</v></c><c r="L26"><v>0</v></c><c r="M26"><v>0</v></c><c r="N26"><v>0</v></c><c r="O26"><v>2179</v></c><c r="P26"><v>2081</v></c><c r="Q26"><v>2414</v></c></row><row r="27" spans="1:17" x14ac:dyDescent="0.2"><c r="A27" t="s"><v>30</v></c><c r="B27" s="4"><v>-15.45</v></c><c r="C27" s="4"><v>3.22</v></c><c r="D27" s="1"><v>5.5E-33</v></c><c r="E27" s="1"><v>6.7E-32</v></c><c r="F27" s="4"><v>0</v></c><c r="G27" s="4"><v>0.02</v></c><c r="H27" s="4"><v>0.01</v></c><c r="I27" s="4"><v>74.099999999999994</v></c><c r="J27" s="4"><v>72.89</v></c><c r="K27" s="4"><v>74.680000000000007</v></c><c r="L27"><v>0</v></c><c r="M27"><v>0</v></c><c r="N27"><v>0</v></c><c r="O27"><v>2493</v></c><c r="P27"><v>2468</v></c><c r="Q27"><v>2769</v></c></row><row r="28" spans="1:17" x14ac:dyDescent="0.2"><c r="A28" t="s"><v>31</v></c><c r="B28" s="4"><v>-15.43</v></c><c r="C28" s="4"><v>3.17</v></c><c r="D28" s="1"><v>4.3000000000000003E-33</v></c><c r="E28" s="1"><v>5.3000000000000001E-32</v></c><c r="F28" s="4"><v>0</v></c><c r="G28" s="4"><v>0</v></c><c r="H28" s="4"><v>0</v></c><c r="I28" s="4"><v>60.46</v></c><c r="J28" s="4"><v>60.14</v></c><c r="K28" s="4"><v>59.24</v></c><c r="L28"><v>0</v></c><c r="M28"><v>0</v></c><c r="N28"><v>0</v></c><c r="O28"><v>2521</v></c><c r="P28"><v>2547</v></c><c r="Q28"><v>2788</v></c></row><row r="29" spans="1:17" x14ac:dyDescent="0.2"><c r="A29" t="s"><v>32</v></c><c r="B29" s="4"><v>-15.4</v></c><c r="C29" s="4"><v>3.51</v></c><c r="D29" s="1"><v>1.0000000000000001E-31</v></c><c r="E29" s="1"><v>1.1999999999999999E-30</v></c><c r="F29" s="4"><v>0</v></c><c r="G29" s="4"><v>0</v></c><c r="H29" s="4"><v>0</v></c><c r="I29" s="4"><v>68.87</v></c><c r="J29" s="4"><v>66.7</v></c><c r="K29" s="4"><v>65.17</v></c><c r="L29"><v>0</v></c><c r="M29"><v>0</v></c><c r="N29"><v>0</v></c><c r="O29"><v>2106</v></c><c r="P29"><v>2040</v></c><c r="Q29"><v>2199</v></c></row><row r="30" spans="1:17" x14ac:dyDescent="0.2"><c r="A30" t="s"><v>33</v></c><c r="B30" s="4"><v>-15.39</v></c><c r="C30" s="4"><v>3.51</v></c><c r="D30" s="1"><v>1.1E-31</v></c><c r="E30" s="1"><v>1.2999999999999999E-30</v></c><c r="F30" s="4"><v>0</v></c><c r="G30" s="4"><v>0</v></c><c r="H30" s="4"><v>0</v></c><c r="I30" s="4"><v>62.9</v></c><c r="J30" s="4"><v>60.32</v></c><c r="K30" s="4"><v>61.39</v></c><c r="L30"><v>0</v></c><c r="M30"><v>0</v></c><c r="N30"><v>0</v></c><c r="O30"><v>2078</v></c><c r="P30"><v>1985</v></c><c r="Q30"><v>2241</v></c></row><row r="31" spans="1:17" x14ac:dyDescent="0.2"><c r="A31" t="s"><v>34</v></c><c r="B31" s="4"><v>-15.31</v></c><c r="C31" s="4"><v>3.5</v></c><c r="D31" s="1"><v>2.2999999999999998E-31</v></c><c r="E31" s="1"><v>2.5999999999999999E-30</v></c><c r="F31" s="4"><v>0</v></c><c r="G31" s="4"><v>0</v></c><c r="H31" s="4"><v>0</v></c><c r="I31" s="4"><v>63.32</v></c><c r="J31" s="4"><v>61.41</v></c><c r="K31" s="4"><v>65.31</v></c><c r="L31"><v>0</v></c><c r="M31"><v>0</v></c><c r="N31"><v>0</v></c><c r="O31"><v>1957</v></c><c r="P31"><v>1926</v></c><c r="Q31"><v>2110</v></c></row><row r="32" spans="1:17" x14ac:dyDescent="0.2"><c r="A32" t="s"><v>35</v></c><c r="B32" s="4"><v>-15.31</v></c><c r="C32" s="4"><v>3.5</v></c><c r="D32" s="1"><v>2.2999999999999998E-31</v></c><c r="E32" s="1"><v>2.5999999999999999E-30</v></c><c r="F32" s="4"><v>0</v></c><c r="G32" s="4"><v>0</v></c><c r="H32" s="4"><v>0</v></c><c r="I32" s="4"><v>64.19</v></c><c r="J32" s="4"><v>63.39</v></c><c r="K32" s="4"><v>63.92</v></c><c r="L32"><v>0</v></c><c r="M32"><v>0</v></c><c r="N32"><v>0</v></c><c r="O32"><v>1922</v></c><c r="P32"><v>1924</v></c><c r="Q32"><v>2147</v></c></row><row r="33" spans="1:17" x14ac:dyDescent="0.2"><c r="A33" t="s"><v>36</v></c><c r="B33" s="4"><v>-15.29</v></c><c r="C33" s="4"><v>3.5</v></c><c r="D33" s="1"><v>2.7000000000000001E-31</v></c><c r="E33" s="1"><v>3.0999999999999999E-30</v></c><c r="F33" s="4"><v>0</v></c><c r="G33" s="4"><v>0</v></c><c r="H33" s="4"><v>0</v></c><c r="I33" s="4"><v>59.64</v></c><c r="J33" s="4"><v>59.12</v></c><c r="K33" s="4"><v>60.6</v></c><c r="L33"><v>0</v></c><c r="M33"><v>0</v></c><c r="N33"><v>0</v></c><c r="O33"><v>1907</v></c><c r="P33"><v>1873</v></c><c r="Q33"><v>2146</v></c></row><row r="34" spans="1:17" x14ac:dyDescent="0.2"><c r="A34" t="s"><v>37</v></c><c r="B34" s="4"><v>-15.15</v></c><c r="C34" s="4"><v>3.48</v></c><c r="D34" s="1"><v>1.0000000000000001E-30</v></c><c r="E34" s="1"><v>1.1E-29</v></c><c r="F34" s="4"><v>0</v></c><c r="G34" s="4"><v>0</v></c><c r="H34" s="4"><v>0</v></c><c r="I34" s="4"><v>54.38</v></c><c r="J34" s="4"><v>46.36</v></c><c r="K34" s="4"><v>46.31</v></c><c r="L34"><v>0</v></c><c r="M34"><v>0</v></c><c r="N34"><v>0</v></c><c r="O34"><v>1950</v></c><c r="P34"><v>1667</v></c><c r="Q34"><v>1835</v></c></row><row r="35" spans="1:17" x14ac:dyDescent="0.2"><c r="A35" t="s"><v>38</v></c><c r="B35" s="4"><v>-15.14</v></c><c r="C35" s="4"><v>3.47</v></c><c r="D35" s="1"><v>9.8999999999999998E-31</v></c><c r="E35" s="1"><v>1.1E-29</v></c><c r="F35" s="4"><v>0.15</v></c><c r="G35" s="4"><v>0.14000000000000001</v></c><c r="H35" s="4"><v>0</v></c><c r="I35" s="4"><v>50.18</v></c><c r="J35" s="4"><v>45.16</v></c><c r="K35" s="4"><v>43.34</v></c><c r="L35"><v>0</v></c><c r="M35"><v>0</v></c><c r="N35"><v>0</v></c><c r="O35"><v>1891</v></c><c r="P35"><v>1708</v></c><c r="Q35"><v>1839</v></c></row><row r="36" spans="1:17" x14ac:dyDescent="0.2"><c r="A36" t="s"><v>39</v></c><c r="B36" s="4"><v>-15.12</v></c><c r="C36" s="4"><v>3.4</v></c><c r="D36" s="1"><v>7.0999999999999999E-31</v></c><c r="E36" s="1"><v>7.9000000000000007E-30</v></c><c r="F36" s="4"><v>0</v></c><c r="G36" s="4"><v>0</v></c><c r="H36" s="4"><v>0.01</v></c><c r="I36" s="4"><v>62.76</v></c><c r="J36" s="4"><v>57.05</v></c><c r="K36" s="4"><v>58.9</v></c><c r="L36"><v>0</v></c><c r="M36"><v>0</v></c><c r="N36"><v>0</v></c><c r="O36"><v>1771</v></c><c r="P36"><v>1742</v></c><c r="Q36"><v>2042</v></c></row><row r="37" spans="1:17" x14ac:dyDescent="0.2"><c r="A37" t="s"><v>40</v></c><c r="B37" s="4"><v>-15.12</v></c><c r="C37" s="4"><v>3.49</v></c><c r="D37" s="1"><v>1.2999999999999999E-30</v></c><c r="E37" s="1"><v>1.4000000000000001E-29</v></c><c r="F37" s="4"><v>0</v></c><c r="G37" s="4"><v>0</v></c><c r="H37" s="4"><v>0</v></c><c r="I37" s="4"><v>53.08</v></c><c r="J37" s="4"><v>51.68</v></c><c r="K37" s="4"><v>50.82</v></c><c r="L37"><v>0</v></c><c r="M37"><v>0</v></c><c r="N37"><v>0</v></c><c r="O37"><v>1729</v></c><c r="P37"><v>1706</v></c><c r="Q37"><v>1892</v></c></row><row r="38" spans="1:17" x14ac:dyDescent="0.2"><c r="A38" t="s"><v>41</v></c><c r="B38" s="4"><v>-15.11</v></c><c r="C38" s="4"><v>3.49</v></c><c r="D38" s="1"><v>1.3999999999999999E-30</v></c><c r="E38" s="1"><v>1.5000000000000001E-29</v></c><c r="F38" s="4"><v>0</v></c><c r="G38" s="4"><v>0</v></c><c r="H38" s="4"><v>0</v></c><c r="I38" s="4"><v>48.14</v></c><c r="J38" s="4"><v>45.07</v></c><c r="K38" s="4"><v>43.65</v></c><c r="L38"><v>0</v></c><c r="M38"><v>0</v></c><c r="N38"><v>0</v></c><c r="O38"><v>1807</v></c><c r="P38"><v>1688</v></c><c r="Q38"><v>1805</v></c></row><row r="39" spans="1:17" x14ac:dyDescent="0.2"><c r="A39" t="s"><v>42</v></c><c r="B39" s="4"><v>-15.09</v></c><c r="C39" s="4"><v>3.44</v></c><c r="D39" s="1"><v>1.1999999999999999E-30</v></c><c r="E39" s="1"><v>1.4000000000000001E-29</v></c><c r="F39" s="4"><v>0</v></c><c r="G39" s="4"><v>0</v></c><c r="H39" s="4"><v>0</v></c><c r="I39" s="4"><v>50.94</v></c><c r="J39" s="4"><v>46.12</v></c><c r="K39" s="4"><v>47.22</v></c><c r="L39"><v>0</v></c><c r="M39"><v>0</v></c><c r="N39"><v>0</v></c><c r="O39"><v>1794</v></c><c r="P39"><v>1654</v></c><c r="Q39"><v>1893</v></c></row><row r="40" spans="1:17" x14ac:dyDescent="0.2"><c r="A40" t="s"><v>43</v></c><c r="B40" s="4"><v>-15.09</v></c><c r="C40" s="4"><v>3.48</v></c><c r="D40" s="1"><v>2.0000000000000002E-30</v></c><c r="E40" s="1"><v>2.1999999999999999E-29</v></c><c r="F40" s="4"><v>0</v></c><c r="G40" s="4"><v>0</v></c><c r="H40" s="4"><v>0</v></c><c r="I40" s="4"><v>52.4</v></c><c r="J40" s="4"><v>45.18</v></c><c r="K40" s="4"><v>55.16</v></c><c r="L40"><v>0</v></c><c r="M40"><v>0</v></c><c r="N40"><v>0</v></c><c r="O40"><v>1744</v></c><c r="P40"><v>1474</v></c><c r="Q40"><v>2008</v></c></row><row r="41" spans="1:17" x14ac:dyDescent="0.2"><c r="A41" t="s"><v>44</v></c><c r="B41" s="4"><v>-15.04</v></c><c r="C41" s="4"><v>3.48</v></c><c r="D41" s="1"><v>2.5999999999999999E-30</v></c><c r="E41" s="1"><v>2.8000000000000002E-29</v></c><c r="F41" s="4"><v>0</v></c><c r="G41" s="4"><v>0</v></c><c r="H41" s="4"><v>0</v></c><c r="I41" s="4"><v>36.83</v></c><c r="J41" s="4"><v>35.86</v></c><c r="K41" s="4"><v>37.83</v></c><c r="L41"><v>0</v></c><c r="M41"><v>0</v></c><c r="N41"><v>0</v></c><c r="O41"><v>1604</v></c><c r="P41"><v>1577</v></c><c r="Q41"><v>1905</v></c></row><row r="42" spans="1:17" x14ac:dyDescent="0.2"><c r="A42" t="s"><v>45</v></c><c r="B42" s="4"><v>-15.02</v></c><c r="C42" s="4"><v>3.48</v></c><c r="D42" s="1"><v>3.2000000000000003E-30</v></c><c r="E42" s="1"><v>3.3999999999999997E-29</v></c><c r="F42" s="4"><v>0</v></c><c r="G42" s="4"><v>0</v></c><c r="H42" s="4"><v>0</v></c><c r="I42" s="4"><v>35.08</v></c><c r="J42" s="4"><v>36.76</v></c><c r="K42" s="4"><v>36.22</v></c><c r="L42"><v>0</v></c><c r="M42"><v>0</v></c><c r="N42"><v>0</v></c><c r="O42"><v>1583</v></c><c r="P42"><v>1634</v></c><c r="Q42"><v>1778</v></c></row><row r="43" spans="1:17" x14ac:dyDescent="0.2"><c r="A43" t="s"><v>46</v></c><c r="B43" s="4"><v>-15.01</v></c><c r="C43" s="4"><v>3.4</v></c><c r="D43" s="1"><v>1.9000000000000002E-30</v></c><c r="E43" s="1"><v>2.0999999999999999E-29</v></c><c r="F43" s="4"><v>0</v></c><c r="G43" s="4"><v>0</v></c><c r="H43" s="4"><v>0</v></c><c r="I43" s="4"><v>53.14</v></c><c r="J43" s="4"><v>52.36</v></c><c r="K43" s="4"><v>51.62</v></c><c r="L43"><v>0</v></c><c r="M43"><v>0</v></c><c r="N43"><v>0</v></c><c r="O43"><v>1683</v></c><c r="P43"><v>1655</v></c><c r="Q43"><v>1832</v></c></row><row r="44" spans="1:17" x14ac:dyDescent="0.2"><c r="A44" t="s"><v>47</v></c><c r="B44" s="4"><v>-14.97</v></c><c r="C44" s="4"><v>3.47</v></c><c r="D44" s="1"><v>4.9999999999999997E-30</v></c><c r="E44" s="1"><v>5.2999999999999999E-29</v></c><c r="F44" s="4"><v>0</v></c><c r="G44" s="4"><v>0</v></c><c r="H44" s="4"><v>0</v></c><c r="I44" s="4"><v>52.52</v></c><c r="J44" s="4"><v>49.98</v></c><c r="K44" s="4"><v>50.5</v></c><c r="L44"><v>0</v></c><c r="M44"><v>0</v></c><c r="N44"><v>0</v></c><c r="O44"><v>1603</v></c><c r="P44"><v>1523</v></c><c r="Q44"><v>1717</v></c></row><row r="45" spans="1:17" x14ac:dyDescent="0.2"><c r="A45" t="s"><v>48</v></c><c r="B45" s="4"><v>-14.9</v></c><c r="C45" s="4"><v>3.45</v></c><c r="D45" s="1"><v>8.4000000000000007E-30</v></c><c r="E45" s="1"><v>8.9999999999999996E-29</v></c><c r="F45" s="4"><v>0</v></c><c r="G45" s="4"><v>0</v></c><c r="H45" s="4"><v>0</v></c><c r="I45" s="4"><v>48.83</v></c><c r="J45" s="4"><v>49.62</v></c><c r="K45" s="4"><v>51.26</v></c><c r="L45"><v>0</v></c><c r="M45"><v>0</v></c><c r="N45"><v>0</v></c><c r="O45"><v>1471</v></c><c r="P45"><v>1485</v></c><c r="Q45"><v>1712</v></c></row><row r="46" spans="1:17" x14ac:dyDescent="0.2"><c r="A46" t="s"><v>49</v></c><c r="B46" s="4"><v>-14.9</v></c><c r="C46" s="4"><v>3.46</v></c><c r="D46" s="1"><v>9.3999999999999994E-30</v></c><c r="E46" s="1"><v>9.9999999999999997E-29</v></c><c r="F46" s="4"><v>0</v></c><c r="G46" s="4"><v>0</v></c><c r="H46" s="4"><v>0</v></c><c r="I46" s="4"><v>44.19</v></c><c r="J46" s="4"><v>42.73</v></c><c r="K46" s="4"><v>41.71</v></c><c r="L46"><v>0</v></c><c r="M46"><v>0</v></c><c r="N46"><v>0</v></c><c r="O46"><v>1531</v></c><c r="P46"><v>1468</v></c><c r="Q46"><v>1630</v></c></row><row r="47" spans="1:17" x14ac:dyDescent="0.2"><c r="A47" t="s"><v>50</v></c><c r="B47" s="4"><v>-14.88</v></c><c r="C47" s="4"><v>3.46</v></c><c r="D47" s="1"><v>1.1E-29</v></c><c r="E47" s="1"><v>1.1E-28</v></c><c r="F47" s="4"><v>0</v></c><c r="G47" s="4"><v>0.01</v></c><c r="H47" s="4"><v>0</v></c><c r="I47" s="4"><v>49.31</v></c><c r="J47" s="4"><v>46.27</v></c><c r="K47" s="4"><v>46.81</v></c><c r="L47"><v>0</v></c><c r="M47"><v>0</v></c><c r="N47"><v>0</v></c><c r="O47"><v>1531</v></c><c r="P47"><v>1437</v></c><c r="Q47"><v>1623</v></c></row><row r="48" spans="1:17" x14ac:dyDescent="0.2"><c r="A48" t="s"><v>51</v></c><c r="B48" s="4"><v>-14.87</v></c><c r="C48" s="4"><v>1.33</v></c><c r="D48" s="1"><v>3.4000000000000002E-37</v></c><c r="E48" s="1"><v>5E-36</v></c><c r="F48" s="4"><v>0.01</v></c><c r="G48" s="4"><v>0.04</v></c><c r="H48" s="4"><v>0.01</v></c><c r="I48" s="4"><v>296.76</v></c><c r="J48" s="4"><v>290.52</v></c><c r="K48" s="4"><v>296.52999999999997</v></c><c r="L48"><v>0</v></c><c r="M48"><v>1</v></c><c r="N48"><v>0</v></c><c r="O48"><v>9152</v></c><c r="P48"><v>8922</v></c><c r="Q48"><v>10183</v></c></row><row r="49" spans="1:17" x14ac:dyDescent="0.2"><c r="A49" t="s"><v>52</v></c><c r="B49" s="4"><v>-14.87</v></c><c r="C49" s="4"><v>3.46</v></c><c r="D49" s="1"><v>1.2E-29</v></c><c r="E49" s="1"><v>1.3E-28</v></c><c r="F49" s="4"><v>0</v></c><c r="G49" s="4"><v>0</v></c><c r="H49" s="4"><v>0</v></c><c r="I49" s="4"><v>48.82</v></c><c r="J49" s="4"><v>48.92</v></c><c r="K49" s="4"><v>48.16</v></c><c r="L49"><v>0</v></c><c r="M49"><v>0</v></c><c r="N49"><v>0</v></c><c r="O49"><v>1462</v></c><c r="P49"><v>1471</v></c><c r="Q49"><v>1609</v></c></row><row r="50" spans="1:17" x14ac:dyDescent="0.2"><c r="A50" t="s"><v>53</v></c><c r="B50" s="4"><v>-14.86</v></c><c r="C50" s="4"><v>3.46</v></c><c r="D50" s="1"><v>1.3000000000000001E-29</v></c><c r="E50" s="1"><v>1.3999999999999999E-28</v></c><c r="F50" s="4"><v>0.01</v></c><c r="G50" s="4"><v>0.01</v></c><c r="H50" s="4"><v>0</v></c><c r="I50" s="4"><v>47.5</v></c><c r="J50" s="4"><v>48.06</v></c><c r="K50" s="4"><v>48.58</v></c><c r="L50"><v>0</v></c><c r="M50"><v>0</v></c><c r="N50"><v>0</v></c><c r="O50"><v>1440</v></c><c r="P50"><v>1439</v></c><c r="Q50"><v>1648</v></c></row><row r="51" spans="1:17" x14ac:dyDescent="0.2"><c r="A51" t="s"><v>54</v></c><c r="B51" s="4"><v>-14.83</v></c><c r="C51" s="4"><v>3.46</v></c><c r="D51" s="1"><v>1.6999999999999999E-29</v></c><c r="E51" s="1"><v>1.7999999999999999E-28</v></c><c r="F51" s="4"><v>0</v></c><c r="G51" s="4"><v>0</v></c><c r="H51" s="4"><v>0</v></c><c r="I51" s="4"><v>41.82</v></c><c r="J51" s="4"><v>41.78</v></c><c r="K51" s="4"><v>44.5</v></c><c r="L51"><v>0</v></c><c r="M51"><v>0</v></c><c r="N51"><v>0</v></c><c r="O51"><v>1399</v></c><c r="P51"><v>1399</v></c><c r="Q51"><v>1652</v></c></row><row r="52" spans="1:17" x14ac:dyDescent="0.2"><c r="A52" t="s"><v>55</v></c><c r="B52" s="4"><v>-14.81</v></c><c r="C52" s="4"><v>3.44</v></c><c r="D52" s="1"><v>1.7999999999999999E-29</v></c><c r="E52" s="1"><v>1.9E-28</v></c><c r="F52" s="4"><v>0</v></c><c r="G52" s="4"><v>0</v></c><c r="H52" s="4"><v>0</v></c><c r="I52" s="4"><v>44.34</v></c><c r="J52" s="4"><v>45.74</v></c><c r="K52" s="4"><v>42.42</v></c><c r="L52"><v>0</v></c><c r="M52"><v>0</v></c><c r="N52"><v>0</v></c><c r="O52"><v>1416</v></c><c r="P52"><v>1465</v></c><c r="Q52"><v>1535</v></c></row><row r="53" spans="1:17" x14ac:dyDescent="0.2"><c r="A53" t="s"><v>56</v></c><c r="B53" s="4"><v>-14.8</v></c><c r="C53" s="4"><v>3.45</v></c><c r="D53" s="1"><v>2.2999999999999999E-29</v></c><c r="E53" s="1"><v>2.4000000000000002E-28</v></c><c r="F53" s="4"><v>0</v></c><c r="G53" s="4"><v>0</v></c><c r="H53" s="4"><v>0</v></c><c r="I53" s="4"><v>41.18</v></c><c r="J53" s="4"><v>38.81</v></c><c r="K53" s="4"><v>39.380000000000003</v></c><c r="L53"><v>0</v></c><c r="M53"><v>0</v></c><c r="N53"><v>0</v></c><c r="O53"><v>1440</v></c><c r="P53"><v>1299</v></c><c r="Q53"><v>1629</v></c></row><row r="54" spans="1:17" x14ac:dyDescent="0.2"><c r="A54" t="s"><v>57</v></c><c r="B54" s="4"><v>-14.79</v></c><c r="C54" s="4"><v>3.45</v></c><c r="D54" s="1"><v>2.3999999999999999E-29</v></c><c r="E54" s="1"><v>2.5000000000000001E-28</v></c><c r="F54" s="4"><v>0</v></c><c r="G54" s="4"><v>0</v></c><c r="H54" s="4"><v>0</v></c><c r="I54" s="4"><v>39.729999999999997</v></c><c r="J54" s="4"><v>36.700000000000003</v></c><c r="K54" s="4"><v>35.65</v></c><c r="L54"><v>0</v></c><c r="M54"><v>0</v></c><c r="N54"><v>0</v></c><c r="O54"><v>1442</v></c><c r="P54"><v>1333</v></c><c r="Q54"><v>1560</v></c></row><row r="55" spans="1:17" x14ac:dyDescent="0.2"><c r="A55" t="s"><v>58</v></c><c r="B55" s="4"><v>-14.78</v></c><c r="C55" s="4"><v>3.45</v></c><c r="D55" s="1"><v>2.9000000000000002E-29</v></c><c r="E55" s="1"><v>3E-28</v></c><c r="F55" s="4"><v>0</v></c><c r="G55" s="4"><v>0</v></c><c r="H55" s="4"><v>0</v></c><c r="I55" s="4"><v>35.72</v></c><c r="J55" s="4"><v>31.69</v></c><c r="K55" s="4"><v>36.51</v></c><c r="L55"><v>0</v></c><c r="M55"><v>0</v></c><c r="N55"><v>0</v></c><c r="O55"><v>1451</v></c><c r="P55"><v>1260</v></c><c r="Q55"><v>1593</v></c></row><row r="56" spans="1:17" x14ac:dyDescent="0.2"><c r="A56" t="s"><v>59</v></c><c r="B56" s="4"><v>-14.77</v></c><c r="C56" s="4"><v>3.42</v></c><c r="D56" s="1"><v>2.1999999999999999E-29</v></c><c r="E56" s="1"><v>2.2999999999999999E-28</v></c><c r="F56" s="4"><v>0</v></c><c r="G56" s="4"><v>0</v></c><c r="H56" s="4"><v>0</v></c><c r="I56" s="4"><v>41.47</v></c><c r="J56" s="4"><v>43.92</v></c><c r="K56" s="4"><v>41.84</v></c><c r="L56"><v>0</v></c><c r="M56"><v>0</v></c><c r="N56"><v>0</v></c><c r="O56"><v>1376</v></c><c r="P56"><v>1449</v></c><c r="Q56"><v>1530</v></c></row><row r="57" spans="1:17" x14ac:dyDescent="0.2"><c r="A57" t="s"><v>60</v></c><c r="B57" s="4"><v>-14.74</v></c><c r="C57" s="4"><v>3.38</v></c><c r="D57" s="1"><v>2.2999999999999999E-29</v></c><c r="E57" s="1"><v>2.4000000000000002E-28</v></c><c r="F57" s="4"><v>0</v></c><c r="G57" s="4"><v>0</v></c><c r="H57" s="4"><v>0</v></c><c r="I57" s="4"><v>46.12</v></c><c r="J57" s="4"><v>43.61</v></c><c r="K57" s="4"><v>45.38</v></c><c r="L57"><v>0</v></c><c r="M57"><v>0</v></c><c r="N57"><v>0</v></c><c r="O57"><v>1413</v></c><c r="P57"><v>1358</v></c><c r="Q57"><v>1574</v></c></row><row r="58" spans="1:17" x14ac:dyDescent="0.2"><c r="A58" s="2"><v>45362</v></c><c r="B58" s="4"><v>-14.72</v></c><c r="C58" s="4"><v>3.44</v></c><c r="D58" s="1"><v>4.5999999999999998E-29</v></c><c r="E58" s="1"><v>4.8000000000000004E-28</v></c><c r="F58" s="4"><v>0</v></c><c r="G58" s="4"><v>0</v></c><c r="H58" s="4"><v>0</v></c><c r="I58" s="4"><v>43.29</v></c><c r="J58" s="4"><v>43.12</v></c><c r="K58" s="4"><v>41.85</v></c><c r="L58"><v>0</v></c><c r="M58"><v>0</v></c><c r="N58"><v>0</v></c><c r="O58"><v>1340</v></c><c r="P58"><v>1370</v></c><c r="Q58"><v>1421</v></c></row><row r="59" spans="1:17" x14ac:dyDescent="0.2"><c r="A59" t="s"><v>61</v></c><c r="B59" s="4"><v>-14.65</v></c><c r="C59" s="4"><v>3.42</v></c><c r="D59" s="1"><v>7.1999999999999995E-29</v></c><c r="E59" s="1"><v>7.4000000000000004E-28</v></c><c r="F59" s="4"><v>0</v></c><c r="G59" s="4"><v>0</v></c><c r="H59" s="4"><v>0</v></c><c r="I59" s="4"><v>32.75</v></c><c r="J59" s="4"><v>31.53</v></c><c r="K59" s="4"><v>31.39</v></c><c r="L59"><v>0</v></c><c r="M59"><v>0</v></c><c r="N59"><v>0</v></c><c r="O59"><v>1331</v></c><c r="P59"><v>1258</v></c><c r="Q59"><v>1416</v></c></row><row r="60" spans="1:17" x14ac:dyDescent="0.2"><c r="A60" t="s"><v>62</v></c><c r="B60" s="4"><v>-14.62</v></c><c r="C60" s="4"><v>1.33</v></c><c r="D60" s="1"><v>5.0999999999999997E-36</v></c><c r="E60" s="1"><v>6.9999999999999999E-35</v></c><c r="F60" s="4"><v>0</v></c><c r="G60" s="4"><v>0</v></c><c r="H60" s="4"><v>0.01</v></c><c r="I60" s="4"><v>221.09</v></c><c r="J60" s="4"><v>219.19</v></c><c r="K60" s="4"><v>216.07</v></c><c r="L60"><v>0</v></c><c r="M60"><v>0</v></c><c r="N60"><v>1</v></c><c r="O60"><v>7609</v></c><c r="P60"><v>7714</v></c><c r="Q60"><v>8439</v></c></row><row r="61" spans="1:17" x14ac:dyDescent="0.2"><c r="A61" t="s"><v>63</v></c><c r="B61" s="4"><v>-14.62</v></c><c r="C61" s="4"><v>3.43</v></c><c r="D61" s="1"><v>1.1E-28</v></c><c r="E61" s="1"><v>1.0999999999999999E-27</v></c><c r="F61" s="4"><v>0</v></c><c r="G61" s="4"><v>0</v></c><c r="H61" s="4"><v>0</v></c><c r="I61" s="4"><v>41.54</v></c><c r="J61" s="4"><v>42.24</v></c><c r="K61" s="4"><v>39.96</v></c><c r="L61"><v>0</v></c><c r="M61"><v>0</v></c><c r="N61"><v>0</v></c><c r="O61"><v>1274</v></c><c r="P61"><v>1256</v></c><c r="Q61"><v>1359</v></c></row><row r="62" spans="1:17" x14ac:dyDescent="0.2"><c r="A62" t="s"><v>64</v></c><c r="B62" s="4"><v>-14.61</v></c><c r="C62" s="4"><v>3.43</v></c><c r="D62" s="1"><v>1.2000000000000001E-28</v></c><c r="E62" s="1"><v>1.2E-27</v></c><c r="F62" s="4"><v>0</v></c><c r="G62" s="4"><v>0</v></c><c r="H62" s="4"><v>0</v></c><c r="I62" s="4"><v>39.36</v></c><c r="J62" s="4"><v>39.020000000000003</v></c><c r="K62" s="4"><v>39.54</v></c><c r="L62"><v>0</v></c><c r="M62"><v>0</v></c><c r="N62"><v>0</v></c><c r="O62"><v>1229</v></c><c r="P62"><v>1233</v></c><c r="Q62"><v>1403</v></c></row><row r="63" spans="1:17" x14ac:dyDescent="0.2"><c r="A63" t="s"><v>65</v></c><c r="B63" s="4"><v>-14.56</v></c><c r="C63" s="4"><v>3.43</v></c><c r="D63" s="1"><v>1.7999999999999999E-28</v></c><c r="E63" s="1"><v>1.7999999999999999E-27</v></c><c r="F63" s="4"><v>0</v></c><c r="G63" s="4"><v>0</v></c><c r="H63" s="4"><v>0</v></c><c r="I63" s="4"><v>39.93</v></c><c r="J63" s="4"><v>40.200000000000003</v></c><c r="K63" s="4"><v>38.03</v></c><c r="L63"><v>0</v></c><c r="M63"><v>0</v></c><c r="N63"><v>0</v></c><c r="O63"><v>1211</v></c><c r="P63"><v>1232</v></c><c r="Q63"><v>1304</v></c></row><row r="64" spans="1:17" x14ac:dyDescent="0.2"><c r="A64" t="s"><v>66</v></c><c r="B64" s="4"><v>-14.56</v></c><c r="C64" s="4"><v>3.43</v></c><c r="D64" s="1"><v>1.7999999999999999E-28</v></c><c r="E64" s="1"><v>1.9E-27</v></c><c r="F64" s="4"><v>0</v></c><c r="G64" s="4"><v>0.01</v></c><c r="H64" s="4"><v>0</v></c><c r="I64" s="4"><v>41.2</v></c><c r="J64" s="4"><v>37.82</v></c><c r="K64" s="4"><v>41.21</v></c><c r="L64"><v>0</v></c><c r="M64"><v>0</v></c><c r="N64"><v>0</v></c><c r="O64"><v>1240</v></c><c r="P64"><v>1137</v></c><c r="Q64"><v>1380</v></c></row><row r="65" spans="1:17" x14ac:dyDescent="0.2"><c r="A65" t="s"><v>67</v></c><c r="B65" s="4"><v>-14.55</v></c><c r="C65" s="4"><v>3.43</v></c><c r="D65" s="1"><v>1.9E-28</v></c><c r="E65" s="1"><v>1.9E-27</v></c><c r="F65" s="4"><v>0</v></c><c r="G65" s="4"><v>0</v></c><c r="H65" s="4"><v>0</v></c><c r="I65" s="4"><v>34.25</v></c><c r="J65" s="4"><v>33.31</v></c><c r="K65" s="4"><v>34.090000000000003</v></c><c r="L65"><v>0</v></c><c r="M65"><v>0</v></c><c r="N65"><v>0</v></c><c r="O65"><v>1205</v></c><c r="P65"><v>1177</v></c><c r="Q65"><v>1355</v></c></row><row r="66" spans="1:17" x14ac:dyDescent="0.2"><c r="A66" t="s"><v>68</v></c><c r="B66" s="4"><v>-14.48</v></c><c r="C66" s="4"><v>3.42</v></c><c r="D66" s="1"><v>3.7000000000000002E-28</v></c><c r="E66" s="1"><v>3.7000000000000003E-27</v></c><c r="F66" s="4"><v>0</v></c><c r="G66" s="4"><v>0</v></c><c r="H66" s="4"><v>0</v></c><c r="I66" s="4"><v>35.92</v></c><c r="J66" s="4"><v>37.090000000000003</v></c><c r="K66" s="4"><v>37.64</v></c><c r="L66"><v>0</v></c><c r="M66"><v>0</v></c><c r="N66"><v>0</v></c><c r="O66"><v>1113</v></c><c r="P66"><v>1141</v></c><c r="Q66"><v>1312</v></c></row><row r="67" spans="1:17" x14ac:dyDescent="0.2"><c r="A67" t="s"><v>69</v></c><c r="B67" s="4"><v>-14.47</v></c><c r="C67" s="4"><v>3.41</v></c><c r="D67" s="1"><v>3.5E-28</v></c><c r="E67" s="1"><v>3.5999999999999999E-27</v></c><c r="F67" s="4"><v>0</v></c><c r="G67" s="4"><v>0</v></c><c r="H67" s="4"><v>0</v></c><c r="I67" s="4"><v>33.81</v></c><c r="J67" s="4"><v>33.17</v></c><c r="K67" s="4"><v>31.72</v></c><c r="L67"><v>0</v></c><c r="M67"><v>0</v></c><c r="N67"><v>0</v></c><c r="O67"><v>1179</v></c><c r="P67"><v>1145</v></c><c r="Q67"><v>1246</v></c></row><row r="68" spans="1:17" x14ac:dyDescent="0.2"><c r="A68" t="s"><v>70</v></c><c r="B68" s="4"><v>-14.46</v></c><c r="C68" s="4"><v>3.42</v></c><c r="D68" s="1"><v>5.1000000000000001E-28</v></c><c r="E68" s="1"><v>5.0999999999999999E-27</v></c><c r="F68" s="4"><v>0</v></c><c r="G68" s="4"><v>0</v></c><c r="H68" s="4"><v>0</v></c><c r="I68" s="4"><v>10.54</v></c><c r="J68" s="4"><v>27</v></c><c r="K68" s="4"><v>22.13</v></c><c r="L68"><v>0</v></c><c r="M68"><v>0</v></c><c r="N68"><v>0</v></c><c r="O68"><v>1155</v></c><c r="P68"><v>1233</v></c><c r="Q68"><v>1113</v></c></row><row r="69" spans="1:17" x14ac:dyDescent="0.2"><c r="A69" t="s"><v>71</v></c><c r="B69" s="4"><v>-14.45</v></c><c r="C69" s="4"><v>3.4</v></c><c r="D69" s="1"><v>4.3E-28</v></c><c r="E69" s="1"><v>4.3E-27</v></c><c r="F69" s="4"><v>0</v></c><c r="G69" s="4"><v>0</v></c><c r="H69" s="4"><v>0</v></c><c r="I69" s="4"><v>36.22</v></c><c r="J69" s="4"><v>35.479999999999997</v></c><c r="K69" s="4"><v>35.840000000000003</v></c><c r="L69"><v>0</v></c><c r="M69"><v>0</v></c><c r="N69"><v>0</v></c><c r="O69"><v>1135</v></c><c r="P69"><v>1107</v></c><c r="Q69"><v>1282</v></c></row><row r="70" spans="1:17" x14ac:dyDescent="0.2"><c r="A70" t="s"><v>72</v></c><c r="B70" s="4"><v>-14.43</v></c><c r="C70" s="4"><v>3.41</v></c><c r="D70" s="1"><v>5.5999999999999996E-28</v></c><c r="E70" s="1"><v>5.5999999999999999E-27</v></c><c r="F70" s="4"><v>0</v></c><c r="G70" s="4"><v>0</v></c><c r="H70" s="4"><v>0</v></c><c r="I70" s="4"><v>35.25</v></c><c r="J70" s="4"><v>35.43</v></c><c r="K70" s="4"><v>35.22</v></c><c r="L70"><v>0</v></c><c r="M70"><v>0</v></c><c r="N70"><v>0</v></c><c r="O70"><v>1116</v></c><c r="P70"><v>1116</v></c><c r="Q70"><v>1220</v></c></row><row r="71" spans="1:17" x14ac:dyDescent="0.2"><c r="A71" t="s"><v>73</v></c><c r="B71" s="4"><v>-14.41</v></c><c r="C71" s="4"><v>3.39</v></c><c r="D71" s="1"><v>5.9000000000000002E-28</v></c><c r="E71" s="1"><v>5.8999999999999998E-27</v></c><c r="F71" s="4"><v>0.5</v></c><c r="G71" s="4"><v>0.55000000000000004</v></c><c r="H71" s="4"><v>0.8</v></c><c r="I71" s="4"><v>24.77</v></c><c r="J71" s="4"><v>21.29</v></c><c r="K71" s="4"><v>21.52</v></c><c r="L71"><v>0</v></c><c r="M71"><v>0</v></c><c r="N71"><v>0</v></c><c r="O71"><v>1201</v></c><c r="P71"><v>1066</v></c><c r="Q71"><v>1184</v></c></row><row r="72" spans="1:17" x14ac:dyDescent="0.2"><c r="A72" t="s"><v>74</v></c><c r="B72" s="4"><v>-14.41</v></c><c r="C72" s="4"><v>3.41</v></c><c r="D72" s="1"><v>6.2999999999999997E-28</v></c><c r="E72" s="1"><v>6.1999999999999997E-27</v></c><c r="F72" s="4"><v>0</v></c><c r="G72" s="4"><v>0</v></c><c r="H72" s="4"><v>0</v></c><c r="I72" s="4"><v>35.799999999999997</v></c><c r="J72" s="4"><v>34.42</v></c><c r="K72" s="4"><v>35.68</v></c><c r="L72"><v>0</v></c><c r="M72"><v>0</v></c><c r="N72"><v>0</v></c><c r="O72"><v>1107</v></c><c r="P72"><v>1083</v></c><c r="Q72"><v>1236</v></c></row><row r="73" spans="1:17" x14ac:dyDescent="0.2"><c r="A73" t="s"><v>75</v></c><c r="B73" s="4"><v>-14.36</v></c><c r="C73" s="4"><v>3.41</v></c><c r="D73" s="1"><v>9.8000000000000006E-28</v></c><c r="E73" s="1"><v>9.6000000000000001E-27</v></c><c r="F73" s="4"><v>0</v></c><c r="G73" s="4"><v>0</v></c><c r="H73" s="4"><v>0</v></c><c r="I73" s="4"><v>36.36</v></c><c r="J73" s="4"><v>35.549999999999997</v></c><c r="K73" s="4"><v>36.08</v></c><c r="L73"><v>0</v></c><c r="M73"><v>0</v></c><c r="N73"><v>0</v></c><c r="O73"><v>1068</v></c><c r="P73"><v>1061</v></c><c r="Q73"><v>1186</v></c></row><row r="74" spans="1:17" x14ac:dyDescent="0.2"><c r="A74" t="s"><v>76</v></c><c r="B74" s="4"><v>-14.36</v></c><c r="C74" s="4"><v>3.41</v></c><c r="D74" s="1"><v>1E-27</v></c><c r="E74" s="1"><v>1E-26</v></c><c r="F74" s="4"><v>0</v></c><c r="G74" s="4"><v>0</v></c><c r="H74" s="4"><v>0</v></c><c r="I74" s="4"><v>32.31</v></c><c r="J74" s="4"><v>31.14</v></c><c r="K74" s="4"><v>30.07</v></c><c r="L74"><v>0</v></c><c r="M74"><v>0</v></c><c r="N74"><v>0</v></c><c r="O74"><v>1100</v></c><c r="P74"><v>1079</v></c><c r="Q74"><v>1128</v></c></row><row r="75" spans="1:17" x14ac:dyDescent="0.2"><c r="A75" t="s"><v>77</v></c><c r="B75" s="4"><v>-14.32</v></c><c r="C75" s="4"><v>3.4</v></c><c r="D75" s="1"><v>1.4E-27</v></c><c r="E75" s="1"><v>1.4000000000000001E-26</v></c><c r="F75" s="4"><v>0</v></c><c r="G75" s="4"><v>0</v></c><c r="H75" s="4"><v>0</v></c><c r="I75" s="4"><v>24.34</v></c><c r="J75" s="4"><v>27.11</v></c><c r="K75" s="4"><v>28.62</v></c><c r="L75"><v>0</v></c><c r="M75"><v>0</v></c><c r="N75"><v>0</v></c><c r="O75"><v>965</v></c><c r="P75"><v>1059</v></c><c r="Q75"><v>1217</v></c></row><row r="76" spans="1:17" x14ac:dyDescent="0.2"><c r="A76" t="s"><v>78</v></c><c r="B76" s="4"><v>-14.3</v></c><c r="C76" s="4"><v>3.4</v></c><c r="D76" s="1"><v>1.6999999999999999E-27</v></c><c r="E76" s="1"><v>1.7000000000000001E-26</v></c><c r="F76" s="4"><v>0</v></c><c r="G76" s="4"><v>0</v></c><c r="H76" s="4"><v>0</v></c><c r="I76" s="4"><v>31.3</v></c><c r="J76" s="4"><v>31.28</v></c><c r="K76" s="4"><v>31.51</v></c><c r="L76"><v>0</v></c><c r="M76"><v>0</v></c><c r="N76"><v>0</v></c><c r="O76"><v>1023</v></c><c r="P76"><v>1008</v></c><c r="Q76"><v>1155</v></c></row><row r="77" spans="1:17" x14ac:dyDescent="0.2"><c r="A77" t="s"><v>79</v></c><c r="B77" s="4"><v>-14.3</v></c><c r="C77" s="4"><v>3.4</v></c><c r="D77" s="1"><v>1.6999999999999999E-27</v></c><c r="E77" s="1"><v>1.7000000000000001E-26</v></c><c r="F77" s="4"><v>0</v></c><c r="G77" s="4"><v>0</v></c><c r="H77" s="4"><v>0</v></c><c r="I77" s="4"><v>32.770000000000003</v></c><c r="J77" s="4"><v>34.840000000000003</v></c><c r="K77" s="4"><v>34.76</v></c><c r="L77"><v>0</v></c><c r="M77"><v>0</v></c><c r="N77"><v>0</v></c><c r="O77"><v>970</v></c><c r="P77"><v>1053</v></c><c r="Q77"><v>1162</v></c></row><row r="78" spans="1:17" x14ac:dyDescent="0.2"><c r="A78" t="s"><v>80</v></c><c r="B78" s="4"><v>-14.29</v></c><c r="C78" s="4"><v>3.35</v></c><c r="D78" s="1"><v>1.3000000000000001E-27</v></c><c r="E78" s="1"><v>1.3000000000000001E-26</v></c><c r="F78" s="4"><v>0</v></c><c r="G78" s="4"><v>0</v></c><c r="H78" s="4"><v>0</v></c><c r="I78" s="4"><v>29.73</v></c><c r="J78" s="4"><v>29.63</v></c><c r="K78" s="4"><v>29.96</v></c><c r="L78"><v>0</v></c><c r="M78"><v>0</v></c><c r="N78"><v>0</v></c><c r="O78"><v>1031</v></c><c r="P78"><v>1070</v></c><c r="Q78"><v>1141</v></c></row><row r="79" spans="1:17" x14ac:dyDescent="0.2"><c r="A79" t="s"><v>81</v></c><c r="B79" s="4"><v>-14.27</v></c><c r="C79" s="4"><v>3.4</v></c><c r="D79" s="1"><v>2.1000000000000002E-27</v></c><c r="E79" s="1"><v>2.1000000000000001E-26</v></c><c r="F79" s="4"><v>0</v></c><c r="G79" s="4"><v>0</v></c><c r="H79" s="4"><v>0</v></c><c r="I79" s="4"><v>30.55</v></c><c r="J79" s="4"><v>32.36</v></c><c r="K79" s="4"><v>28.63</v></c><c r="L79"><v>0</v></c><c r="M79"><v>0</v></c><c r="N79"><v>0</v></c><c r="O79"><v>973</v></c><c r="P79"><v>1029</v></c><c r="Q79"><v>1131</v></c></row><row r="80" spans="1:17" x14ac:dyDescent="0.2"><c r="A80" t="s"><v>82</v></c><c r="B80" s="4"><v>-14.26</v></c><c r="C80" s="4"><v>0.98</v></c><c r="D80" s="1"><v>3.4E-45</v></c><c r="E80" s="1"><v>6.2999999999999998E-44</v></c><c r="F80" s="4"><v>0</v></c><c r="G80" s="4"><v>0</v></c><c r="H80" s="4"><v>0.01</v></c><c r="I80" s="4"><v>342.5</v></c><c r="J80" s="4"><v>353.34</v></c><c r="K80" s="4"><v>344.03</v></c><c r="L80"><v>1</v></c><c r="M80"><v>0</v></c><c r="N80"><v>1</v></c><c r="O80"><v>10838</v></c><c r="P80"><v>11168</v></c><c r="Q80"><v>12207</v></c></row><row r="81" spans="1:17" x14ac:dyDescent="0.2"><c r="A81" t="s"><v>83</v></c><c r="B81" s="4"><v>-14.22</v></c><c r="C81" s="4"><v>3.38</v></c><c r="D81" s="1"><v>3.0000000000000001E-27</v></c><c r="E81" s="1"><v>2.8999999999999998E-26</v></c><c r="F81" s="4"><v>0</v></c><c r="G81" s="4"><v>0</v></c><c r="H81" s="4"><v>0</v></c><c r="I81" s="4"><v>31.77</v></c><c r="J81" s="4"><v>29.16</v></c><c r="K81" s="4"><v>28.9</v></c><c r="L81"><v>0</v></c><c r="M81"><v>0</v></c><c r="N81"><v>0</v></c><c r="O81"><v>1032</v></c><c r="P81"><v>955</v></c><c r="Q81"><v>1068</v></c></row><row r="82" spans="1:17" x14ac:dyDescent="0.2"><c r="A82" t="s"><v>84</v></c><c r="B82" s="4"><v>-14.22</v></c><c r="C82" s="4"><v>3.38</v></c><c r="D82" s="1"><v>3.0999999999999998E-27</v></c><c r="E82" s="1"><v>3.0000000000000001E-26</v></c><c r="F82" s="4"><v>0</v></c><c r="G82" s="4"><v>0</v></c><c r="H82" s="4"><v>0</v></c><c r="I82" s="4"><v>24.89</v></c><c r="J82" s="4"><v>25.36</v></c><c r="K82" s="4"><v>27.83</v></c><c r="L82"><v>0</v></c><c r="M82"><v>0</v></c><c r="N82"><v>0</v></c><c r="O82"><v>935</v></c><c r="P82"><v>963</v></c><c r="Q82"><v>1160</v></c></row><row r="83" spans="1:17" x14ac:dyDescent="0.2"><c r="A83" t="s"><v>85</v></c><c r="B83" s="4"><v>-14.18</v></c><c r="C83" s="4"><v>3.38</v></c><c r="D83" s="1"><v>4.8999999999999998E-27</v></c><c r="E83" s="1"><v>4.6999999999999999E-26</v></c><c r="F83" s="4"><v>0</v></c><c r="G83" s="4"><v>0</v></c><c r="H83" s="4"><v>0</v></c><c r="I83" s="4"><v>32.83</v></c><c r="J83" s="4"><v>28.81</v></c><c r="K83" s="4"><v>28.93</v></c><c r="L83"><v>0</v></c><c r="M83"><v>0</v></c><c r="N83"><v>0</v></c><c r="O83"><v>1025</v></c><c r="P83"><v>892</v></c><c r="Q83"><v>1041</v></c></row><row r="84" spans="1:17" x14ac:dyDescent="0.2"><c r="A84" t="s"><v>86</v></c><c r="B84" s="4"><v>-14.11</v></c><c r="C84" s="4"><v>3.38</v></c><c r="D84" s="1"><v>8.1999999999999997E-27</v></c><c r="E84" s="1"><v>7.7E-26</v></c><c r="F84" s="4"><v>0</v></c><c r="G84" s="4"><v>0</v></c><c r="H84" s="4"><v>0</v></c><c r="I84" s="4"><v>30.13</v></c><c r="J84" s="4"><v>29.51</v></c><c r="K84" s="4"><v>29.52</v></c><c r="L84"><v>0</v></c><c r="M84"><v>0</v></c><c r="N84"><v>0</v></c><c r="O84"><v>932</v></c><c r="P84"><v>895</v></c><c r="Q84"><v>1010</v></c></row><row r="85" spans="1:17" x14ac:dyDescent="0.2"><c r="A85" t="s"><v>87</v></c><c r="B85" s="4"><v>-14.1</v></c><c r="C85" s="4"><v>3.38</v></c><c r="D85" s="1"><v>8.7999999999999995E-27</v></c><c r="E85" s="1"><v>8.2999999999999995E-26</v></c><c r="F85" s="4"><v>0</v></c><c r="G85" s="4"><v>0</v></c><c r="H85" s="4"><v>0</v></c><c r="I85" s="4"><v>30.73</v></c><c r="J85" s="4"><v>30.65</v></c><c r="K85" s="4"><v>31.93</v></c><c r="L85"><v>0</v></c><c r="M85"><v>0</v></c><c r="N85"><v>0</v></c><c r="O85"><v>913</v></c><c r="P85"><v>883</v></c><c r="Q85"><v>1027</v></c></row><row r="86" spans="1:17" x14ac:dyDescent="0.2"><c r="A86" t="s"><v>88</v></c><c r="B86" s="4"><v>-14.08</v></c><c r="C86" s="4"><v>3.38</v></c><c r="D86" s="1"><v>1E-26</v></c><c r="E86" s="1"><v>9.7000000000000001E-26</v></c><c r="F86" s="4"><v>0</v></c><c r="G86" s="4"><v>0</v></c><c r="H86" s="4"><v>0</v></c><c r="I86" s="4"><v>26.6</v></c><c r="J86" s="4"><v>26.17</v></c><c r="K86" s="4"><v>26.53</v></c><c r="L86"><v>0</v></c><c r="M86"><v>0</v></c><c r="N86"><v>0</v></c><c r="O86"><v>892</v></c><c r="P86"><v>896</v></c><c r="Q86"><v>999</v></c></row><row r="87" spans="1:17" x14ac:dyDescent="0.2"><c r="A87" t="s"><v>89</v></c><c r="B87" s="4"><v>-14.06</v></c><c r="C87" s="4"><v>3.38</v></c><c r="D87" s="1"><v>1.2E-26</v></c><c r="E87" s="1"><v>1.2E-25</v></c><c r="F87" s="4"><v>0</v></c><c r="G87" s="4"><v>0</v></c><c r="H87" s="4"><v>0</v></c><c r="I87" s="4"><v>32.270000000000003</v></c><c r="J87" s="4"><v>31.08</v></c><c r="K87" s="4"><v>30.78</v></c><c r="L87"><v>0</v></c><c r="M87"><v>0</v></c><c r="N87"><v>0</v></c><c r="O87"><v>897</v></c><c r="P87"><v>890</v></c><c r="Q87"><v>961</v></c></row><row r="88" spans="1:17" x14ac:dyDescent="0.2"><c r="A88" t="s"><v>90</v></c><c r="B88" s="4"><v>-14.05</v></c><c r="C88" s="4"><v>3.34</v></c><c r="D88" s="1"><v>1.1E-26</v></c><c r="E88" s="1"><v>1.1000000000000001E-25</v></c><c r="F88" s="4"><v>0</v></c><c r="G88" s="4"><v>0</v></c><c r="H88" s="4"><v>0</v></c><c r="I88" s="4"><v>29.29</v></c><c r="J88" s="4"><v>27.35</v></c><c r="K88" s="4"><v>27.72</v></c><c r="L88"><v>0</v></c><c r="M88"><v>0</v></c><c r="N88"><v>0</v></c><c r="O88"><v>927</v></c><c r="P88"><v>860</v></c><c r="Q88"><v>982</v></c></row><row r="89" spans="1:17" x14ac:dyDescent="0.2"><c r="A89" t="s"><v>91</v></c><c r="B89" s="4"><v>-14.05</v></c><c r="C89" s="4"><v>3.38</v></c><c r="D89" s="1"><v>1.4000000000000001E-26</v></c><c r="E89" s="1"><v>1.3E-25</v></c><c r="F89" s="4"><v>0</v></c><c r="G89" s="4"><v>0</v></c><c r="H89" s="4"><v>0</v></c><c r="I89" s="4"><v>28.01</v></c><c r="J89" s="4"><v>28.45</v></c><c r="K89" s="4"><v>28.88</v></c><c r="L89"><v>0</v></c><c r="M89"><v>0</v></c><c r="N89"><v>0</v></c><c r="O89"><v>865</v></c><c r="P89"><v>876</v></c><c r="Q89"><v>992</v></c></row><row r="90" spans="1:17" x14ac:dyDescent="0.2"><c r="A90" t="s"><v>92</v></c><c r="B90" s="4"><v>-14.03</v></c><c r="C90" s="4"><v>3.33</v></c><c r="D90" s="1"><v>1.1E-26</v></c><c r="E90" s="1"><v>1.1000000000000001E-25</v></c><c r="F90" s="4"><v>0</v></c><c r="G90" s="4"><v>0</v></c><c r="H90" s="4"><v>0</v></c><c r="I90" s="4"><v>29.42</v></c><c r="J90" s="4"><v>28.23</v></c><c r="K90" s="4"><v>29.29</v></c><c r="L90"><v>0</v></c><c r="M90"><v>0</v></c><c r="N90"><v>0</v></c><c r="O90"><v>904</v></c><c r="P90"><v>873</v></c><c r="Q90"><v>990</v></c></row><row r="91" spans="1:17" x14ac:dyDescent="0.2"><c r="A91" t="s"><v>93</v></c><c r="B91" s="4"><v>-14.02</v></c><c r="C91" s="4"><v>3.35</v></c><c r="D91" s="1"><v>1.5000000000000001E-26</v></c><c r="E91" s="1"><v>1.3999999999999999E-25</v></c><c r="F91" s="4"><v>0.01</v></c><c r="G91" s="4"><v>0</v></c><c r="H91" s="4"><v>0</v></c><c r="I91" s="4"><v>30.3</v></c><c r="J91" s="4"><v>29.55</v></c><c r="K91" s="4"><v>29.96</v></c><c r="L91"><v>0</v></c><c r="M91"><v>0</v></c><c r="N91"><v>0</v></c><c r="O91"><v>883</v></c><c r="P91"><v>858</v></c><c r="Q91"><v>967</v></c></row><row r="92" spans="1:17" x14ac:dyDescent="0.2"><c r="A92" t="s"><v>94</v></c><c r="B92" s="4"><v>-14.01</v></c><c r="C92" s="4"><v>3.34</v></c><c r="D92" s="1"><v>1.5000000000000001E-26</v></c><c r="E92" s="1"><v>1.3999999999999999E-25</v></c><c r="F92" s="4"><v>0</v></c><c r="G92" s="4"><v>0</v></c><c r="H92" s="4"><v>0</v></c><c r="I92" s="4"><v>25.89</v></c><c r="J92" s="4"><v>25.86</v></c><c r="K92" s="4"><v>25.58</v></c><c r="L92"><v>0</v></c><c r="M92"><v>0</v></c><c r="N92"><v>0</v></c><c r="O92"><v>866</v></c><c r="P92"><v>878</v></c><c r="Q92"><v>973</v></c></row><row r="93" spans="1:17" x14ac:dyDescent="0.2"><c r="A93" t="s"><v>95</v></c><c r="B93" s="4"><v>-14</v></c><c r="C93" s="4"><v>3.37</v></c><c r="D93" s="1"><v>2.4000000000000001E-26</v></c><c r="E93" s="1"><v>2.2000000000000002E-25</v></c><c r="F93" s="4"><v>0</v></c><c r="G93" s="4"><v>0</v></c><c r="H93" s="4"><v>0</v></c><c r="I93" s="4"><v>63.07</v></c><c r="J93" s="4"><v>62.54</v></c><c r="K93" s="4"><v>62.26</v></c><c r="L93"><v>0</v></c><c r="M93"><v>0</v></c><c r="N93"><v>0</v></c><c r="O93"><v>773</v></c><c r="P93"><v>936</v></c><c r="Q93"><v>930</v></c></row><row r="94" spans="1:17" x14ac:dyDescent="0.2"><c r="A94" t="s"><v>96</v></c><c r="B94" s="4"><v>-13.99</v></c><c r="C94" s="4"><v>3.36</v></c><c r="D94" s="1"><v>2.2000000000000001E-26</v></c><c r="E94" s="1"><v>2.1E-25</v></c><c r="F94" s="4"><v>0</v></c><c r="G94" s="4"><v>0</v></c><c r="H94" s="4"><v>0</v></c><c r="I94" s="4"><v>27.51</v></c><c r="J94" s="4"><v>26.45</v></c><c r="K94" s="4"><v>26.17</v></c><c r="L94"><v>0</v></c><c r="M94"><v>0</v></c><c r="N94"><v>0</v></c><c r="O94"><v>863</v></c><c r="P94"><v>836</v></c><c r="Q94"><v>933</v></c></row><row r="95" spans="1:17" x14ac:dyDescent="0.2"><c r="A95" t="s"><v>97</v></c><c r="B95" s="4"><v>-13.93</v></c><c r="C95" s="4"><v>3.36</v></c><c r="D95" s="1"><v>3.6000000000000001E-26</v></c><c r="E95" s="1"><v>3.2999999999999998E-25</v></c><c r="F95" s="4"><v>0</v></c><c r="G95" s="4"><v>0</v></c><c r="H95" s="4"><v>0</v></c><c r="I95" s="4"><v>21.8</v></c><c r="J95" s="4"><v>22.01</v></c><c r="K95" s="4"><v>21.12</v></c><c r="L95"><v>0</v></c><c r="M95"><v>0</v></c><c r="N95"><v>0</v></c><c r="O95"><v>829</v></c><c r="P95"><v>811</v></c><c r="Q95"><v>897</v></c></row><row r="96" spans="1:17" x14ac:dyDescent="0.2"><c r="A96" t="s"><v>98</v></c><c r="B96" s="4"><v>-13.93</v></c><c r="C96" s="4"><v>3.34</v></c><c r="D96" s="1"><v>3.6999999999999999E-26</v></c><c r="E96" s="1"><v>3.4E-25</v></c><c r="F96" s="4"><v>0</v></c><c r="G96" s="4"><v>0</v></c><c r="H96" s="4"><v>0</v></c><c r="I96" s="4"><v>27.03</v></c><c r="J96" s="4"><v>24.16</v></c><c r="K96" s="4"><v>27.35</v></c><c r="L96"><v>0</v></c><c r="M96"><v>0</v></c><c r="N96"><v>0</v></c><c r="O96"><v>830</v></c><c r="P96"><v>743</v></c><c r="Q96"><v>985</v></c></row><row r="97" spans="1:17" x14ac:dyDescent="0.2"><c r="A97" t="s"><v>99</v></c><c r="B97" s="4"><v>-13.92</v></c><c r="C97" s="4"><v>3.36</v></c><c r="D97" s="1"><v>4.2000000000000002E-26</v></c><c r="E97" s="1"><v>3.7999999999999998E-25</v></c><c r="F97" s="4"><v>0</v></c><c r="G97" s="4"><v>0</v></c><c r="H97" s="4"><v>0</v></c><c r="I97" s="4"><v>24.53</v></c><c r="J97" s="4"><v>25.62</v></c><c r="K97" s="4"><v>26.31</v></c><c r="L97"><v>0</v></c><c r="M97"><v>0</v></c><c r="N97"><v>0</v></c><c r="O97"><v>774</v></c><c r="P97"><v>814</v></c><c r="Q97"><v>928</v></c></row><row r="98" spans="1:17" x14ac:dyDescent="0.2"><c r="A98" t="s"><v>100</v></c><c r="B98" s="4"><v>-13.91</v></c><c r="C98" s="4"><v>3.36</v></c><c r="D98" s="1"><v>4.4000000000000002E-26</v></c><c r="E98" s="1"><v>3.9E-25</v></c><c r="F98" s="4"><v>0</v></c><c r="G98" s="4"><v>0</v></c><c r="H98" s="4"><v>0</v></c><c r="I98" s="4"><v>23.25</v></c><c r="J98" s="4"><v>23.07</v></c><c r="K98" s="4"><v>22.66</v></c><c r="L98"><v>0</v></c><c r="M98"><v>0</v></c><c r="N98"><v>0</v></c><c r="O98"><v>812</v></c><c r="P98"><v>818</v></c><c r="Q98"><v>873</v></c></row><row r="99" spans="1:17" x14ac:dyDescent="0.2"><c r="A99" t="s"><v>101</v></c><c r="B99" s="4"><v>-13.9</v></c><c r="C99" s="4"><v>3.34</v></c><c r="D99" s="1"><v>3.8999999999999999E-26</v></c><c r="E99" s="1"><v>3.5999999999999999E-25</v></c><c r="F99" s="4"><v>0</v></c><c r="G99" s="4"><v>0</v></c><c r="H99" s="4"><v>0</v></c><c r="I99" s="4"><v>20.78</v></c><c r="J99" s="4"><v>21.61</v></c><c r="K99" s="4"><v>21.09</v></c><c r="L99"><v>0</v></c><c r="M99"><v>0</v></c><c r="N99"><v>0</v></c><c r="O99"><v>790</v></c><c r="P99"><v>824</v></c><c r="Q99"><v>911</v></c></row><row r="100" spans="1:17" x14ac:dyDescent="0.2"><c r="A100" t="s"><v>102</v></c><c r="B100" s="4"><v>-13.89</v></c><c r="C100" s="4"><v>3.36</v></c><c r="D100" s="1"><v>5.2000000000000002E-26</v></c><c r="E100" s="1"><v>4.6999999999999995E-25</v></c><c r="F100" s="4"><v>0</v></c><c r="G100" s="4"><v>0</v></c><c r="H100" s="4"><v>0</v></c><c r="I100" s="4"><v>24.92</v></c><c r="J100" s="4"><v>24.89</v></c><c r="K100" s="4"><v>24.2</v></c><c r="L100"><v>0</v></c><c r="M100"><v>0</v></c><c r="N100"><v>0</v></c><c r="O100"><v>776</v></c><c r="P100"><v>812</v></c><c r="Q100"><v>883</v></c></row><row r="101" spans="1:17" x14ac:dyDescent="0.2"><c r="A101" t="s"><v>103</v></c><c r="B101" s="4"><v>-13.88</v></c><c r="C101" s="4"><v>3.36</v></c><c r="D101" s="1"><v>5.9000000000000005E-26</v></c><c r="E101" s="1"><v>5.2999999999999997E-25</v></c><c r="F101" s="4"><v>0</v></c><c r="G101" s="4"><v>0</v></c><c r="H101" s="4"><v>0</v></c><c r="I101" s="4"><v>26.3</v></c><c r="J101" s="4"><v>25.72</v></c><c r="K101" s="4"><v>24.24</v></c><c r="L101"><v>0</v></c><c r="M101"><v>0</v></c><c r="N101"><v>0</v></c><c r="O101"><v>810</v></c><c r="P101"><v>801</v></c><c r="Q101"><v>837</v></c></row><row r="102" spans="1:17" x14ac:dyDescent="0.2"><c r="A102" t="s"><v>104</v></c><c r="B102" s="4"><v>-13.88</v></c><c r="C102" s="4"><v>3.36</v></c><c r="D102" s="1"><v>5.9000000000000005E-26</v></c><c r="E102" s="1"><v>5.2999999999999997E-25</v></c><c r="F102" s="4"><v>0</v></c><c r="G102" s="4"><v>0.01</v></c><c r="H102" s="4"><v>0.01</v></c><c r="I102" s="4"><v>27.62</v></c><c r="J102" s="4"><v>25.71</v></c><c r="K102" s="4"><v>26.05</v></c><c r="L102"><v>0</v></c><c r="M102"><v>0</v></c><c r="N102"><v>0</v></c><c r="O102"><v>819</v></c><c r="P102"><v>759</v></c><c r="Q102"><v>872</v></c></row><row r="103" spans="1:17" x14ac:dyDescent="0.2"><c r="A103" t="s"><v>105</v></c><c r="B103" s="4"><v>-13.86</v></c><c r="C103" s="4"><v>3.35</v></c><c r="D103" s="1"><v>6.5999999999999997E-26</v></c><c r="E103" s="1"><v>5.8999999999999998E-25</v></c><c r="F103" s="4"><v>0</v></c><c r="G103" s="4"><v>0</v></c><c r="H103" s="4"><v>0</v></c><c r="I103" s="4"><v>22.43</v></c><c r="J103" s="4"><v>25.18</v></c><c r="K103" s="4"><v>23.81</v></c><c r="L103"><v>0</v></c><c r="M103"><v>0</v></c><c r="N103"><v>0</v></c><c r="O103"><v>726</v></c><c r="P103"><v>829</v></c><c r="Q103"><v>881</v></c></row><row r="104" spans="1:17" x14ac:dyDescent="0.2"><c r="A104" t="s"><v>106</v></c><c r="B104" s="4"><v>-13.84</v></c><c r="C104" s="4"><v>3.35</v></c><c r="D104" s="1"><v>7.8999999999999994E-26</v></c><c r="E104" s="1"><v>7.1000000000000001E-25</v></c><c r="F104" s="4"><v>0</v></c><c r="G104" s="4"><v>0</v></c><c r="H104" s="4"><v>0</v></c><c r="I104" s="4"><v>15.65</v></c><c r="J104" s="4"><v>15.71</v></c><c r="K104" s="4"><v>14.19</v></c><c r="L104"><v>0</v></c><c r="M104"><v>0</v></c><c r="N104"><v>0</v></c><c r="O104"><v>772</v></c><c r="P104"><v>795</v></c><c r="Q104"><v>827</v></c></row><row r="105" spans="1:17" x14ac:dyDescent="0.2"><c r="A105" t="s"><v>107</v></c><c r="B105" s="4"><v>-13.84</v></c><c r="C105" s="4"><v>3.35</v></c><c r="D105" s="1"><v>8.1E-26</v></c><c r="E105" s="1"><v>7.1999999999999998E-25</v></c><c r="F105" s="4"><v>0</v></c><c r="G105" s="4"><v>0</v></c><c r="H105" s="4"><v>0</v></c><c r="I105" s="4"><v>22.59</v></c><c r="J105" s="4"><v>24.64</v></c><c r="K105" s="4"><v>26.39</v></c><c r="L105"><v>0</v></c><c r="M105"><v>0</v></c><c r="N105"><v>0</v></c><c r="O105"><v>720</v></c><c r="P105"><v>765</v></c><c r="Q105"><v>920</v></c></row><row r="106" spans="1:17" x14ac:dyDescent="0.2"><c r="A106" t="s"><v>108</v></c><c r="B106" s="4"><v>-13.82</v></c><c r="C106" s="4"><v>0.98</v></c><c r="D106" s="1"><v>1.4E-42</v></c><c r="E106" s="1"><v>2.4000000000000002E-41</v></c><c r="F106" s="4"><v>0.03</v></c><c r="G106" s="4"><v>0</v></c><c r="H106" s="4"><v>0</v></c><c r="I106" s="4"><v>217.63</v></c><c r="J106" s="4"><v>204.43</v></c><c r="K106" s="4"><v>215.84</v></c><c r="L106"><v>2</v></c><c r="M106"><v>0</v></c><c r="N106"><v>0</v></c><c r="O106"><v>8216</v></c><c r="P106"><v>7862</v></c><c r="Q106"><v>9218</v></c></row><row r="107" spans="1:17" x14ac:dyDescent="0.2"><c r="A107" t="s"><v>109</v></c><c r="B107" s="4"><v>-13.81</v></c><c r="C107" s="4"><v>3.34</v></c><c r="D107" s="1"><v>8.9000000000000001E-26</v></c><c r="E107" s="1"><v>7.8999999999999997E-25</v></c><c r="F107" s="4"><v>0</v></c><c r="G107" s="4"><v>0</v></c><c r="H107" s="4"><v>0</v></c><c r="I107" s="4"><v>26.04</v></c><c r="J107" s="4"><v>26.32</v></c><c r="K107" s="4"><v>25.47</v></c><c r="L107"><v>0</v></c><c r="M107"><v>0</v></c><c r="N107"><v>0</v></c><c r="O107"><v>771</v></c><c r="P107"><v>786</v></c><c r="Q107"><v>816</v></c></row><row r="108" spans="1:17" x14ac:dyDescent="0.2"><c r="A108" t="s"><v>110</v></c><c r="B108" s="4"><v>-13.81</v></c><c r="C108" s="4"><v>3.33</v></c><c r="D108" s="1"><v>8.9000000000000001E-26</v></c><c r="E108" s="1"><v>7.8999999999999997E-25</v></c><c r="F108" s="4"><v>0</v></c><c r="G108" s="4"><v>0</v></c><c r="H108" s="4"><v>0</v></c><c r="I108" s="4"><v>23.14</v></c><c r="J108" s="4"><v>24.28</v></c><c r="K108" s="4"><v>23.7</v></c><c r="L108"><v>0</v></c><c r="M108"><v>0</v></c><c r="N108"><v>0</v></c><c r="O108"><v>750</v></c><c r="P108"><v>777</v></c><c r="Q108"><v>846</v></c></row><row r="109" spans="1:17" x14ac:dyDescent="0.2"><c r="A109" t="s"><v>111</v></c><c r="B109" s="4"><v>-13.8</v></c><c r="C109" s="4"><v>0.98</v></c><c r="D109" s="1"><v>1.8000000000000001E-42</v></c><c r="E109" s="1"><v>3.1E-41</v></c><c r="F109" s="4"><v>0.01</v></c><c r="G109" s="4"><v>0.02</v></c><c r="H109" s="4"><v>0</v></c><c r="I109" s="4"><v>259.29000000000002</v></c><c r="J109" s="4"><v>257.13</v></c><c r="K109" s="4"><v>262.75</v></c><c r="L109"><v>1</v></c><c r="M109"><v>1</v></c><c r="N109"><v>0</v></c><c r="O109"><v>8081</v></c><c r="P109"><v>7914</v></c><c r="Q109"><v>8938</v></c></row><row r="110" spans="1:17" x14ac:dyDescent="0.2"><c r="A110" t="s"><v>112</v></c><c r="B110" s="4"><v>-13.79</v></c><c r="C110" s="4"><v>3.33</v></c><c r="D110" s="1"><v>1.2E-25</v></c><c r="E110" s="1"><v>1.1E-24</v></c><c r="F110" s="4"><v>0</v></c><c r="G110" s="4"><v>0</v></c><c r="H110" s="4"><v>0</v></c><c r="I110" s="4"><v>19.649999999999999</v></c><c r="J110" s="4"><v>16.260000000000002</v></c><c r="K110" s="4"><v>17.579999999999998</v></c><c r="L110"><v>0</v></c><c r="M110"><v>0</v></c><c r="N110"><v>0</v></c><c r="O110"><v>834</v></c><c r="P110"><v>693</v></c><c r="Q110"><v>811</v></c></row><row r="111" spans="1:17" x14ac:dyDescent="0.2"><c r="A111" t="s"><v>113</v></c><c r="B111" s="4"><v>-13.78</v></c><c r="C111" s="4"><v>3.35</v></c><c r="D111" s="1"><v>1.4999999999999999E-25</v></c><c r="E111" s="1"><v>1.3E-24</v></c><c r="F111" s="4"><v>0</v></c><c r="G111" s="4"><v>0</v></c><c r="H111" s="4"><v>0</v></c><c r="I111" s="4"><v>24.74</v></c><c r="J111" s="4"><v>21.46</v></c><c r="K111" s="4"><v>23.43</v></c><c r="L111"><v>0</v></c><c r="M111"><v>0</v></c><c r="N111"><v>0</v></c><c r="O111"><v>800</v></c><c r="P111"><v>673</v></c><c r="Q111"><v>828</v></c></row><row r="112" spans="1:17" x14ac:dyDescent="0.2"><c r="A112" t="s"><v>114</v></c><c r="B112" s="4"><v>-13.74</v></c><c r="C112" s="4"><v>3.33</v></c><c r="D112" s="1"><v>1.6000000000000001E-25</v></c><c r="E112" s="1"><v>1.4000000000000001E-24</v></c><c r="F112" s="4"><v>0</v></c><c r="G112" s="4"><v>0</v></c><c r="H112" s="4"><v>0</v></c><c r="I112" s="4"><v>25.46</v></c><c r="J112" s="4"><v>26.05</v></c><c r="K112" s="4"><v>25.51</v></c><c r="L112"><v>0</v></c><c r="M112"><v>0</v></c><c r="N112"><v>0</v></c><c r="O112"><v>725</v></c><c r="P112"><v>739</v></c><c r="Q112"><v>803</v></c></row><row r="113" spans="1:17" x14ac:dyDescent="0.2"><c r="A113" t="s"><v>115</v></c><c r="B113" s="4"><v>-13.72</v></c><c r="C113" s="4"><v>3.32</v></c><c r="D113" s="1"><v>1.8E-25</v></c><c r="E113" s="1"><v>1.6000000000000001E-24</v></c><c r="F113" s="4"><v>0</v></c><c r="G113" s="4"><v>0</v></c><c r="H113" s="4"><v>0</v></c><c r="I113" s="4"><v>22.68</v></c><c r="J113" s="4"><v>22.1</v></c><c r="K113" s="4"><v>22.03</v></c><c r="L113"><v>0</v></c><c r="M113"><v>0</v></c><c r="N113"><v>0</v></c><c r="O113"><v>742</v></c><c r="P113"><v>706</v></c><c r="Q113"><v>801</v></c></row><row r="114" spans="1:17" x14ac:dyDescent="0.2"><c r="A114" t="s"><v>116</v></c><c r="B114" s="4"><v>-13.7</v></c><c r="C114" s="4"><v>3.32</v></c><c r="D114" s="1"><v>2.1E-25</v></c><c r="E114" s="1"><v>1.9000000000000001E-24</v></c><c r="F114" s="4"><v>0</v></c><c r="G114" s="4"><v>0</v></c><c r="H114" s="4"><v>0</v></c><c r="I114" s="4"><v>22.67</v></c><c r="J114" s="4"><v>21.16</v></c><c r="K114" s="4"><v>21.76</v></c><c r="L114"><v>0</v></c><c r="M114"><v>0</v></c><c r="N114"><v>0</v></c><c r="O114"><v>739</v></c><c r="P114"><v>697</v></c><c r="Q114"><v>786</v></c></row><row r="115" spans="1:17" x14ac:dyDescent="0.2"><c r="A115" t="s"><v>117</v></c><c r="B115" s="4"><v>-13.69</v></c><c r="C115" s="4"><v>3.32</v></c><c r="D115" s="1"><v>2.4000000000000001E-25</v></c><c r="E115" s="1"><v>2.0999999999999999E-24</v></c><c r="F115" s="4"><v>0</v></c><c r="G115" s="4"><v>0</v></c><c r="H115" s="4"><v>0</v></c><c r="I115" s="4"><v>20.57</v></c><c r="J115" s="4"><v>19.73</v></c><c r="K115" s="4"><v>21.33</v></c><c r="L115"><v>0</v></c><c r="M115"><v>0</v></c><c r="N115"><v>0</v></c><c r="O115"><v>712</v></c><c r="P115"><v>672</v></c><c r="Q115"><v>826</v></c></row><row r="116" spans="1:17" x14ac:dyDescent="0.2"><c r="A116" t="s"><v>118</v></c><c r="B116" s="4"><v>-13.69</v></c><c r="C116" s="4"><v>3.32</v></c><c r="D116" s="1"><v>2.4999999999999998E-25</v></c><c r="E116" s="1"><v>2.0999999999999999E-24</v></c><c r="F116" s="4"><v>0</v></c><c r="G116" s="4"><v>0</v></c><c r="H116" s="4"><v>0</v></c><c r="I116" s="4"><v>20.329999999999998</v></c><c r="J116" s="4"><v>16.79</v></c><c r="K116" s="4"><v>19.489999999999998</v></c><c r="L116"><v>0</v></c><c r="M116"><v>0</v></c><c r="N116"><v>0</v></c><c r="O116"><v>734</v></c><c r="P116"><v>669</v></c><c r="Q116"><v>800</v></c></row><row r="117" spans="1:17" x14ac:dyDescent="0.2"><c r="A117" t="s"><v>119</v></c><c r="B117" s="4"><v>-13.67</v></c><c r="C117" s="4"><v>3.32</v></c><c r="D117" s="1"><v>2.7999999999999999E-25</v></c><c r="E117" s="1"><v>2.3999999999999998E-24</v></c><c r="F117" s="4"><v>0</v></c><c r="G117" s="4"><v>0</v></c><c r="H117" s="4"><v>0</v></c><c r="I117" s="4"><v>23.03</v></c><c r="J117" s="4"><v>22.63</v></c><c r="K117" s="4"><v>23.73</v></c><c r="L117"><v>0</v></c><c r="M117"><v>0</v></c><c r="N117"><v>0</v></c><c r="O117"><v>704</v></c><c r="P117"><v>693</v></c><c r="Q117"><v>781</v></c></row><row r="118" spans="1:17" x14ac:dyDescent="0.2"><c r="A118" t="s"><v>120</v></c><c r="B118" s="4"><v>-13.66</v></c><c r="C118" s="4"><v>3.31</v></c><c r="D118" s="1"><v>2.9000000000000001E-25</v></c><c r="E118" s="1"><v>2.4999999999999999E-24</v></c><c r="F118" s="4"><v>0</v></c><c r="G118" s="4"><v>0</v></c><c r="H118" s="4"><v>0</v></c><c r="I118" s="4"><v>23.26</v></c><c r="J118" s="4"><v>21.94</v></c><c r="K118" s="4"><v>23.36</v></c><c r="L118"><v>0</v></c><c r="M118"><v>0</v></c><c r="N118"><v>0</v></c><c r="O118"><v>700</v></c><c r="P118"><v>673</v></c><c r="Q118"><v>801</v></c></row><row r="119" spans="1:17" x14ac:dyDescent="0.2"><c r="A119" t="s"><v>121</v></c><c r="B119" s="4"><v>-13.65</v></c><c r="C119" s="4"><v>1.32</v></c><c r="D119" s="1"><v>8.7999999999999999E-32</v></c><c r="E119" s="1"><v>1.0000000000000001E-30</v></c><c r="F119" s="4"><v>0</v></c><c r="G119" s="4"><v>0</v></c><c r="H119" s="4"><v>0</v></c><c r="I119" s="4"><v>116.09</v></c><c r="J119" s="4"><v>116.98</v></c><c r="K119" s="4"><v>115.2</v></c><c r="L119"><v>1</v></c><c r="M119"><v>0</v></c><c r="N119"><v>0</v></c><c r="O119"><v>4006</v></c><c r="P119"><v>3951</v></c><c r="Q119"><v>4453</v></c></row><row r="120" spans="1:17" x14ac:dyDescent="0.2"><c r="A120" t="s"><v>122</v></c><c r="B120" s="4"><v>-13.65</v></c><c r="C120" s="4"><v>3.32</v></c><c r="D120" s="1"><v>3.2999999999999998E-25</v></c><c r="E120" s="1"><v>2.8999999999999999E-24</v></c><c r="F120" s="4"><v>0</v></c><c r="G120" s="4"><v>0</v></c><c r="H120" s="4"><v>0</v></c><c r="I120" s="4"><v>20.98</v></c><c r="J120" s="4"><v>19.559999999999999</v></c><c r="K120" s="4"><v>19.13</v></c><c r="L120"><v>0</v></c><c r="M120"><v>0</v></c><c r="N120"><v>0</v></c><c r="O120"><v>713</v></c><c r="P120"><v>680</v></c><c r="Q120"><v>754</v></c></row><row r="121" spans="1:17" x14ac:dyDescent="0.2"><c r="A121" t="s"><v>123</v></c><c r="B121" s="4"><v>-13.65</v></c><c r="C121" s="4"><v>3.33</v></c><c r="D121" s="1"><v>3.7000000000000001E-25</v></c><c r="E121" s="1"><v>3.2000000000000001E-24</v></c><c r="F121" s="4"><v>0</v></c><c r="G121" s="4"><v>0</v></c><c r="H121" s="4"><v>0</v></c><c r="I121" s="4"><v>15.92</v></c><c r="J121" s="4"><v>16.809999999999999</v></c><c r="K121" s="4"><v>18.100000000000001</v></c><c r="L121"><v>0</v></c><c r="M121"><v>0</v></c><c r="N121"><v>0</v></c><c r="O121"><v>647</v></c><c r="P121"><v>682</v></c><c r="Q121"><v>808</v></c></row><row r="122" spans="1:17" x14ac:dyDescent="0.2"><c r="A122" t="s"><v>124</v></c><c r="B122" s="4"><v>-13.63</v></c><c r="C122" s="4"><v>1.31</v></c><c r="D122" s="1"><v>9.7999999999999996E-32</v></c><c r="E122" s="1"><v>1.0999999999999999E-30</v></c><c r="F122" s="4"><v>0</v></c><c r="G122" s="4"><v>0</v></c><c r="H122" s="4"><v>0</v></c><c r="I122" s="4"><v>122.47</v></c><c r="J122" s="4"><v>119.78</v></c><c r="K122" s="4"><v>118.14</v></c><c r="L122"><v>1</v></c><c r="M122"><v>0</v></c><c r="N122"><v>0</v></c><c r="O122"><v>4041</v></c><c r="P122"><v>3924</v></c><c r="Q122"><v>4349</v></c></row><row r="123" spans="1:17" x14ac:dyDescent="0.2"><c r="A123" t="s"><v>125</v></c><c r="B123" s="4"><v>-13.63</v></c><c r="C123" s="4"><v>3.31</v></c><c r="D123" s="1"><v>4.0999999999999999E-25</v></c><c r="E123" s="1"><v>3.4999999999999996E-24</v></c><c r="F123" s="4"><v>0</v></c><c r="G123" s="4"><v>0</v></c><c r="H123" s="4"><v>0</v></c><c r="I123" s="4"><v>20.89</v></c><c r="J123" s="4"><v>20.93</v></c><c r="K123" s="4"><v>20.02</v></c><c r="L123"><v>0</v></c><c r="M123"><v>0</v></c><c r="N123"><v>0</v></c><c r="O123"><v>688</v></c><c r="P123"><v>686</v></c><c r="Q123"><v>740</v></c></row><row r="124" spans="1:17" x14ac:dyDescent="0.2"><c r="A124" t="s"><v>126</v></c><c r="B124" s="4"><v>-13.63</v></c><c r="C124" s="4"><v>3.33</v></c><c r="D124" s="1"><v>4.6999999999999995E-25</v></c><c r="E124" s="1"><v>3.9999999999999997E-24</v></c><c r="F124" s="4"><v>0</v></c><c r="G124" s="4"><v>0</v></c><c r="H124" s="4"><v>0</v></c><c r="I124" s="4"><v>19.18</v></c><c r="J124" s="4"><v>17.29</v></c><c r="K124" s="4"><v>17.96</v></c><c r="L124"><v>0</v></c><c r="M124"><v>0</v></c><c r="N124"><v>0</v></c><c r="O124"><v>707</v></c><c r="P124"><v>646</v></c><c r="Q124"><v>743</v></c></row><row r="125" spans="1:17" x14ac:dyDescent="0.2"><c r="A125" t="s"><v>127</v></c><c r="B125" s="4"><v>-13.62</v></c><c r="C125" s="4"><v>3.33</v></c><c r="D125" s="1"><v>4.8000000000000002E-25</v></c><c r="E125" s="1"><v>4.1000000000000001E-24</v></c><c r="F125" s="4"><v>0</v></c><c r="G125" s="4"><v>0</v></c><c r="H125" s="4"><v>0</v></c><c r="I125" s="4"><v>18.79</v></c><c r="J125" s="4"><v>20.65</v></c><c r="K125" s="4"><v>18.309999999999999</v></c><c r="L125"><v>0</v></c><c r="M125"><v>0</v></c><c r="N125"><v>0</v></c><c r="O125"><v>670</v></c><c r="P125"><v>682</v></c><c r="Q125"><v>736</v></c></row><row r="126" spans="1:17" x14ac:dyDescent="0.2"><c r="A126" t="s"><v>128</v></c><c r="B126" s="4"><v>-13.62</v></c><c r="C126" s="4"><v>3.33</v></c><c r="D126" s="1"><v>5.2E-25</v></c><c r="E126" s="1"><v>4.4999999999999997E-24</v></c><c r="F126" s="4"><v>0</v></c><c r="G126" s="4"><v>0</v></c><c r="H126" s="4"><v>0</v></c><c r="I126" s="4"><v>19.53</v></c><c r="J126" s="4"><v>18.350000000000001</v></c><c r="K126" s="4"><v>17.8</v></c><c r="L126"><v>0</v></c><c r="M126"><v>0</v></c><c r="N126"><v>0</v></c><c r="O126"><v>717</v></c><c r="P126"><v>652</v></c><c r="Q126"><v>711</v></c></row><row r="127" spans="1:17" x14ac:dyDescent="0.2"><c r="A127" t="s"><v>129</v></c><c r="B127" s="4"><v>-13.61</v></c><c r="C127" s="4"><v>3.31</v></c><c r="D127" s="1"><v>4.5999999999999998E-25</v></c><c r="E127" s="1"><v>3.9999999999999997E-24</v></c><c r="F127" s="4"><v>0</v></c><c r="G127" s="4"><v>0</v></c><c r="H127" s="4"><v>0</v></c><c r="I127" s="4"><v>20.420000000000002</v></c><c r="J127" s="4"><v>21</v></c><c r="K127" s="4"><v>19.66</v></c><c r="L127"><v>0</v></c><c r="M127"><v>0</v></c><c r="N127"><v>0</v></c><c r="O127"><v>676</v></c><c r="P127"><v>671</v></c><c r="Q127"><v>747</v></c></row><row r="128" spans="1:17" x14ac:dyDescent="0.2"><c r="A128" t="s"><v>130</v></c><c r="B128" s="4"><v>-13.61</v></c><c r="C128" s="4"><v>3.33</v></c><c r="D128" s="1"><v>4.9999999999999996E-25</v></c><c r="E128" s="1"><v>4.3000000000000003E-24</v></c><c r="F128" s="4"><v>0</v></c><c r="G128" s="4"><v>0</v></c><c r="H128" s="4"><v>0</v></c><c r="I128" s="4"><v>23.14</v></c><c r="J128" s="4"><v>22.36</v></c><c r="K128" s="4"><v>22.53</v></c><c r="L128"><v>0</v></c><c r="M128"><v>0</v></c><c r="N128"><v>0</v></c><c r="O128"><v>677</v></c><c r="P128"><v>662</v></c><c r="Q128"><v>741</v></c></row><row r="129" spans="1:17" x14ac:dyDescent="0.2"><c r="A129" t="s"><v>131</v></c><c r="B129" s="4"><v>-13.6</v></c><c r="C129" s="4"><v>3.33</v></c><c r="D129" s="1"><v>5.9999999999999995E-25</v></c><c r="E129" s="1"><v>5.1000000000000003E-24</v></c><c r="F129" s="4"><v>0</v></c><c r="G129" s="4"><v>0</v></c><c r="H129" s="4"><v>0</v></c><c r="I129" s="4"><v>22.71</v></c><c r="J129" s="4"><v>20.51</v></c><c r="K129" s="4"><v>19.79</v></c><c r="L129"><v>0</v></c><c r="M129"><v>0</v></c><c r="N129"><v>0</v></c><c r="O129"><v>707</v></c><c r="P129"><v>648</v></c><c r="Q129"><v>701</v></c></row><row r="130" spans="1:17" x14ac:dyDescent="0.2"><c r="A130" t="s"><v>132</v></c><c r="B130" s="4"><v>-13.56</v></c><c r="C130" s="4"><v>3.32</v></c><c r="D130" s="1"><v>7.4000000000000002E-25</v></c><c r="E130" s="1"><v>6.2999999999999998E-24</v></c><c r="F130" s="4"><v>0</v></c><c r="G130" s="4"><v>0</v></c><c r="H130" s="4"><v>0</v></c><c r="I130" s="4"><v>21.7</v></c><c r="J130" s="4"><v>19.41</v></c><c r="K130" s="4"><v>19.399999999999999</v></c><c r="L130"><v>0</v></c><c r="M130"><v>0</v></c><c r="N130"><v>0</v></c><c r="O130"><v>700</v></c><c r="P130"><v>621</v></c><c r="Q130"><v>706</v></c></row><row r="131" spans="1:17" x14ac:dyDescent="0.2"><c r="A131" t="s"><v>133</v></c><c r="B131" s="4"><v>-13.56</v></c><c r="C131" s="4"><v>3.32</v></c><c r="D131" s="1"><v>7.4000000000000002E-25</v></c><c r="E131" s="1"><v>6.2999999999999998E-24</v></c><c r="F131" s="4"><v>0</v></c><c r="G131" s="4"><v>0</v></c><c r="H131" s="4"><v>0</v></c><c r="I131" s="4"><v>21.03</v></c><c r="J131" s="4"><v>21.51</v></c><c r="K131" s="4"><v>20.73</v></c><c r="L131"><v>0</v></c><c r="M131"><v>0</v></c><c r="N131"><v>0</v></c><c r="O131"><v>647</v></c><c r="P131"><v>672</v></c><c r="Q131"><v>701</v></c></row><row r="132" spans="1:17" x14ac:dyDescent="0.2"><c r="A132" t="s"><v>134</v></c><c r="B132" s="4"><v>-13.54</v></c><c r="C132" s="4"><v>3.3</v></c><c r="D132" s="1"><v>8.0000000000000003E-25</v></c><c r="E132" s="1"><v>6.7999999999999998E-24</v></c><c r="F132" s="4"><v>0</v></c><c r="G132" s="4"><v>0</v></c><c r="H132" s="4"><v>0</v></c><c r="I132" s="4"><v>21.03</v></c><c r="J132" s="4"><v>20.52</v></c><c r="K132" s="4"><v>20.12</v></c><c r="L132"><v>0</v></c><c r="M132"><v>0</v></c><c r="N132"><v>0</v></c><c r="O132"><v>657</v></c><c r="P132"><v>638</v></c><c r="Q132"><v>713</v></c></row><row r="133" spans="1:17" x14ac:dyDescent="0.2"><c r="A133" t="s"><v>135</v></c><c r="B133" s="4"><v>-13.54</v></c><c r="C133" s="4"><v>3.32</v></c><c r="D133" s="1"><v>8.6999999999999992E-25</v></c><c r="E133" s="1"><v>7.3000000000000006E-24</v></c><c r="F133" s="4"><v>0</v></c><c r="G133" s="4"><v>0</v></c><c r="H133" s="4"><v>0.01</v></c><c r="I133" s="4"><v>19.72</v></c><c r="J133" s="4"><v>19.45</v></c><c r="K133" s="4"><v>19.96</v></c><c r="L133"><v>0</v></c><c r="M133"><v>0</v></c><c r="N133"><v>0</v></c><c r="O133"><v>645</v></c><c r="P133"><v>636</v></c><c r="Q133"><v>715</v></c></row><row r="134" spans="1:17" x14ac:dyDescent="0.2"><c r="A134" t="s"><v>136</v></c><c r="B134" s="4"><v>-13.54</v></c><c r="C134" s="4"><v>3.32</v></c><c r="D134" s="1"><v>9.0000000000000002E-25</v></c><c r="E134" s="1"><v>7.6000000000000005E-24</v></c><c r="F134" s="4"><v>0</v></c><c r="G134" s="4"><v>0</v></c><c r="H134" s="4"><v>0</v></c><c r="I134" s="4"><v>19.63</v></c><c r="J134" s="4"><v>20.65</v></c><c r="K134" s="4"><v>18.71</v></c><c r="L134"><v>0</v></c><c r="M134"><v>0</v></c><c r="N134"><v>0</v></c><c r="O134"><v>641</v></c><c r="P134"><v>656</v></c><c r="Q134"><v>693</v></c></row><row r="135" spans="1:17" x14ac:dyDescent="0.2"><c r="A135" t="s"><v>137</v></c><c r="B135" s="4"><v>-13.5</v></c><c r="C135" s="4"><v>3.32</v></c><c r="D135" s="1"><v>1.3E-24</v></c><c r="E135" s="1"><v>1.1E-23</v></c><c r="F135" s="4"><v>0</v></c><c r="G135" s="4"><v>0</v></c><c r="H135" s="4"><v>0</v></c><c r="I135" s="4"><v>17.559999999999999</v></c><c r="J135" s="4"><v>18.559999999999999</v></c><c r="K135" s="4"><v>20.39</v></c><c r="L135"><v>0</v></c><c r="M135"><v>0</v></c><c r="N135"><v>0</v></c><c r="O135"><v>595</v></c><c r="P135"><v>601</v></c><c r="Q135"><v>748</v></c></row><row r="136" spans="1:17" x14ac:dyDescent="0.2"><c r="A136" t="s"><v>138</v></c><c r="B136" s="4"><v>-13.48</v></c><c r="C136" s="4"><v>3.31</v></c><c r="D136" s="1"><v>1.5E-24</v></c><c r="E136" s="1"><v>1.2E-23</v></c><c r="F136" s="4"><v>0</v></c><c r="G136" s="4"><v>0</v></c><c r="H136" s="4"><v>0</v></c><c r="I136" s="4"><v>20.149999999999999</v></c><c r="J136" s="4"><v>19.989999999999998</v></c><c r="K136" s="4"><v>20.85</v></c><c r="L136"><v>0</v></c><c r="M136"><v>0</v></c><c r="N136"><v>0</v></c><c r="O136"><v>610</v></c><c r="P136"><v>605</v></c><c r="Q136"><v>702</v></c></row><row r="137" spans="1:17" x14ac:dyDescent="0.2"><c r="A137" t="s"><v>139</v></c><c r="B137" s="4"><v>-13.48</v></c><c r="C137" s="4"><v>3.31</v></c><c r="D137" s="1"><v>1.5E-24</v></c><c r="E137" s="1"><v>1.3E-23</v></c><c r="F137" s="4"><v>0</v></c><c r="G137" s="4"><v>0</v></c><c r="H137" s="4"><v>0</v></c><c r="I137" s="4"><v>21.24</v></c><c r="J137" s="4"><v>19.97</v></c><c r="K137" s="4"><v>20.69</v></c><c r="L137"><v>0</v></c><c r="M137"><v>0</v></c><c r="N137"><v>0</v></c><c r="O137"><v>620</v></c><c r="P137"><v>597</v></c><c r="Q137"><v>697</v></c></row><row r="138" spans="1:17" x14ac:dyDescent="0.2"><c r="A138" t="s"><v>140</v></c><c r="B138" s="4"><v>-13.47</v></c><c r="C138" s="4"><v>3.31</v></c><c r="D138" s="1"><v>1.6000000000000001E-24</v></c><c r="E138" s="1"><v>1.3E-23</v></c><c r="F138" s="4"><v>0</v></c><c r="G138" s="4"><v>0.01</v></c><c r="H138" s="4"><v>0</v></c><c r="I138" s="4"><v>21.17</v></c><c r="J138" s="4"><v>19.12</v></c><c r="K138" s="4"><v>19.87</v></c><c r="L138"><v>0</v></c><c r="M138"><v>0</v></c><c r="N138"><v>0</v></c><c r="O138"><v>641</v></c><c r="P138"><v>594</v></c><c r="Q138"><v>675</v></c></row><row r="139" spans="1:17" x14ac:dyDescent="0.2"><c r="A139" t="s"><v>141</v></c><c r="B139" s="4"><v>-13.45</v></c><c r="C139" s="4"><v>3.31</v></c><c r="D139" s="1"><v>1.9000000000000001E-24</v></c><c r="E139" s="1"><v>1.5999999999999999E-23</v></c><c r="F139" s="4"><v>0</v></c><c r="G139" s="4"><v>0</v></c><c r="H139" s="4"><v>0.01</v></c><c r="I139" s="4"><v>19.66</v></c><c r="J139" s="4"><v>21.34</v></c><c r="K139" s="4"><v>20.329999999999998</v></c><c r="L139"><v>0</v></c><c r="M139"><v>0</v></c><c r="N139"><v>0</v></c><c r="O139"><v>581</v></c><c r="P139"><v>627</v></c><c r="Q139"><v>672</v></c></row><row r="140" spans="1:17" x14ac:dyDescent="0.2"><c r="A140" t="s"><v>142</v></c><c r="B140" s="4"><v>-13.45</v></c><c r="C140" s="4"><v>3.31</v></c><c r="D140" s="1"><v>1.9999999999999998E-24</v></c><c r="E140" s="1"><v>1.5999999999999999E-23</v></c><c r="F140" s="4"><v>0</v></c><c r="G140" s="4"><v>0</v></c><c r="H140" s="4"><v>0</v></c><c r="I140" s="4"><v>18.059999999999999</v></c><c r="J140" s="4"><v>19.12</v></c><c r="K140" s="4"><v>17.100000000000001</v></c><c r="L140"><v>0</v></c><c r="M140"><v>0</v></c><c r="N140"><v>0</v></c><c r="O140"><v>596</v></c><c r="P140"><v>640</v></c><c r="Q140"><v>640</v></c></row><row r="141" spans="1:17" x14ac:dyDescent="0.2"><c r="A141" t="s"><v>143</v></c><c r="B141" s="4"><v>-13.43</v></c><c r="C141" s="4"><v>3.31</v></c><c r="D141" s="1"><v>2.2E-24</v></c><c r="E141" s="1"><v>1.7999999999999999E-23</v></c><c r="F141" s="4"><v>0</v></c><c r="G141" s="4"><v>0</v></c><c r="H141" s="4"><v>0</v></c><c r="I141" s="4"><v>19.559999999999999</v></c><c r="J141" s="4"><v>18.7</v></c><c r="K141" s="4"><v>19.34</v></c><c r="L141"><v>0</v></c><c r="M141"><v>0</v></c><c r="N141"><v>0</v></c><c r="O141"><v>612</v></c><c r="P141"><v>581</v></c><c r="Q141"><v>663</v></c></row><row r="142" spans="1:17" x14ac:dyDescent="0.2"><c r="A142" t="s"><v>144</v></c><c r="B142" s="4"><v>-13.42</v></c><c r="C142" s="4"><v>3.31</v></c><c r="D142" s="1"><v>2.3999999999999998E-24</v></c><c r="E142" s="1"><v>1.9000000000000001E-23</v></c><c r="F142" s="4"><v>0</v></c><c r="G142" s="4"><v>0</v></c><c r="H142" s="4"><v>0</v></c><c r="I142" s="4"><v>21.6</v></c><c r="J142" s="4"><v>19.57</v></c><c r="K142" s="4"><v>21.02</v></c><c r="L142"><v>0</v></c><c r="M142"><v>0</v></c><c r="N142"><v>0</v></c><c r="O142"><v>611</v></c><c r="P142"><v>568</v></c><c r="Q142"><v>671</v></c></row><row r="143" spans="1:17" x14ac:dyDescent="0.2"><c r="A143" t="s"><v>145</v></c><c r="B143" s="4"><v>-13.41</v></c><c r="C143" s="4"><v>3.31</v></c><c r="D143" s="1"><v>2.4999999999999999E-24</v></c><c r="E143" s="1"><v>2.1000000000000001E-23</v></c><c r="F143" s="4"><v>0</v></c><c r="G143" s="4"><v>0</v></c><c r="H143" s="4"><v>0</v></c><c r="I143" s="4"><v>19.16</v></c><c r="J143" s="4"><v>18.739999999999998</v></c><c r="K143" s="4"><v>18.54</v></c><c r="L143"><v>0</v></c><c r="M143"><v>0</v></c><c r="N143"><v>0</v></c><c r="O143"><v>597</v></c><c r="P143"><v>585</v></c><c r="Q143"><v>656</v></c></row><row r="144" spans="1:17" x14ac:dyDescent="0.2"><c r="A144" t="s"><v>146</v></c><c r="B144" s="4"><v>-13.41</v></c><c r="C144" s="4"><v>3.31</v></c><c r="D144" s="1"><v>2.7000000000000001E-24</v></c><c r="E144" s="1"><v>2.1999999999999999E-23</v></c><c r="F144" s="4"><v>0</v></c><c r="G144" s="4"><v>0</v></c><c r="H144" s="4"><v>0</v></c><c r="I144" s="4"><v>20.07</v></c><c r="J144" s="4"><v>18.86</v></c><c r="K144" s="4"><v>19.010000000000002</v></c><c r="L144"><v>0</v></c><c r="M144"><v>0</v></c><c r="N144"><v>0</v></c><c r="O144"><v>608</v></c><c r="P144"><v>583</v></c><c r="Q144"><v>637</v></c></row><row r="145" spans="1:17" x14ac:dyDescent="0.2"><c r="A145" t="s"><v>147</v></c><c r="B145" s="4"><v>-13.4</v></c><c r="C145" s="4"><v>1.32</v></c><c r="D145" s="1"><v>1.0999999999999999E-30</v></c><c r="E145" s="1"><v>1.2E-29</v></c><c r="F145" s="4"><v>0.01</v></c><c r="G145" s="4"><v>0</v></c><c r="H145" s="4"><v>0.02</v></c><c r="I145" s="4"><v>103.64</v></c><c r="J145" s="4"><v>106.02</v></c><c r="K145" s="4"><v>103.02</v></c><c r="L145"><v>0</v></c><c r="M145"><v>0</v></c><c r="N145"><v>1</v></c><c r="O145"><v>3310</v></c><c r="P145"><v>3419</v></c><c r="Q145"><v>3693</v></c></row><row r="146" spans="1:17" x14ac:dyDescent="0.2"><c r="A146" t="s"><v>148</v></c><c r="B146" s="4"><v>-13.4</v></c><c r="C146" s="4"><v>3.31</v></c><c r="D146" s="1"><v>2.7000000000000001E-24</v></c><c r="E146" s="1"><v>2.1999999999999999E-23</v></c><c r="F146" s="4"><v>0</v></c><c r="G146" s="4"><v>0</v></c><c r="H146" s="4"><v>0</v></c><c r="I146" s="4"><v>19.11</v></c><c r="J146" s="4"><v>18.66</v></c><c r="K146" s="4"><v>19.16</v></c><c r="L146"><v>0</v></c><c r="M146"><v>0</v></c><c r="N146"><v>0</v></c><c r="O146"><v>580</v></c><c r="P146"><v>581</v></c><c r="Q146"><v>669</v></c></row><row r="147" spans="1:17" x14ac:dyDescent="0.2"><c r="A147" t="s"><v>149</v></c><c r="B147" s="4"><v>-13.4</v></c><c r="C147" s="4"><v>3.3</v></c><c r="D147" s="1"><v>2.8000000000000002E-24</v></c><c r="E147" s="1"><v>2.3000000000000001E-23</v></c><c r="F147" s="4"><v>0</v></c><c r="G147" s="4"><v>0</v></c><c r="H147" s="4"><v>0</v></c><c r="I147" s="4"><v>17.27</v></c><c r="J147" s="4"><v>16.47</v></c><c r="K147" s="4"><v>16.54</v></c><c r="L147"><v>0</v></c><c r="M147"><v>0</v></c><c r="N147"><v>0</v></c><c r="O147"><v>607</v></c><c r="P147"><v>586</v></c><c r="Q147"><v>631</v></c></row><row r="148" spans="1:17" x14ac:dyDescent="0.2"><c r="A148" t="s"><v>150</v></c><c r="B148" s="4"><v>-13.39</v></c><c r="C148" s="4"><v>3.3</v></c><c r="D148" s="1"><v>3.2999999999999998E-24</v></c><c r="E148" s="1"><v>2.6E-23</v></c><c r="F148" s="4"><v>0</v></c><c r="G148" s="4"><v>0</v></c><c r="H148" s="4"><v>0</v></c><c r="I148" s="4"><v>16.57</v></c><c r="J148" s="4"><v>14.23</v></c><c r="K148" s="4"><v>16.399999999999999</v></c><c r="L148"><v>0</v></c><c r="M148"><v>0</v></c><c r="N148"><v>0</v></c><c r="O148"><v>625</v></c><c r="P148"><v>526</v></c><c r="Q148"><v>665</v></c></row><row r="149" spans="1:17" x14ac:dyDescent="0.2"><c r="A149" t="s"><v>151</v></c><c r="B149" s="4"><v>-13.37</v></c><c r="C149" s="4"><v>3.31</v></c><c r="D149" s="1"><v>3.4999999999999996E-24</v></c><c r="E149" s="1"><v>2.9000000000000002E-23</v></c><c r="F149" s="4"><v>0</v></c><c r="G149" s="4"><v>0</v></c><c r="H149" s="4"><v>0</v></c><c r="I149" s="4"><v>20.22</v></c><c r="J149" s="4"><v>18.59</v></c><c r="K149" s="4"><v>18.739999999999998</v></c><c r="L149"><v>0</v></c><c r="M149"><v>0</v></c><c r="N149"><v>0</v></c><c r="O149"><v>598</v></c><c r="P149"><v>560</v></c><c r="Q149"><v>634</v></c></row><row r="150" spans="1:17" x14ac:dyDescent="0.2"><c r="A150" t="s"><v>152</v></c><c r="B150" s="4"><v>-13.36</v></c><c r="C150" s="4"><v>3.27</v></c><c r="D150" s="1"><v>3.1E-24</v></c><c r="E150" s="1"><v>2.5000000000000001E-23</v></c><c r="F150" s="4"><v>0</v></c><c r="G150" s="4"><v>0</v></c><c r="H150" s="4"><v>0</v></c><c r="I150" s="4"><v>21.15</v></c><c r="J150" s="4"><v>20.69</v></c><c r="K150" s="4"><v>20.11</v></c><c r="L150"><v>0</v></c><c r="M150"><v>0</v></c><c r="N150"><v>0</v></c><c r="O150"><v>588</v></c><c r="P150"><v>580</v></c><c r="Q150"><v>641</v></c></row><row r="151" spans="1:17" x14ac:dyDescent="0.2"><c r="A151" t="s"><v>153</v></c><c r="B151" s="4"><v>-13.35</v></c><c r="C151" s="4"><v>3.3</v></c><c r="D151" s="1"><v>4.1000000000000001E-24</v></c><c r="E151" s="1"><v>3.3000000000000002E-23</v></c><c r="F151" s="4"><v>0</v></c><c r="G151" s="4"><v>0</v></c><c r="H151" s="4"><v>0</v></c><c r="I151" s="4"><v>18.440000000000001</v></c><c r="J151" s="4"><v>18.46</v></c><c r="K151" s="4"><v>18.16</v></c><c r="L151"><v>0</v></c><c r="M151"><v>0</v></c><c r="N151"><v>0</v></c><c r="O151"><v>573</v></c><c r="P151"><v>567</v></c><c r="Q151"><v>631</v></c></row><row r="152" spans="1:17" x14ac:dyDescent="0.2"><c r="A152" t="s"><v>154</v></c><c r="B152" s="4"><v>-13.32</v></c><c r="C152" s="4"><v>3.28</v></c><c r="D152" s="1"><v>4.6999999999999999E-24</v></c><c r="E152" s="1"><v>3.8000000000000001E-23</v></c><c r="F152" s="4"><v>0</v></c><c r="G152" s="4"><v>0</v></c><c r="H152" s="4"><v>0</v></c><c r="I152" s="4"><v>17.52</v></c><c r="J152" s="4"><v>17.43</v></c><c r="K152" s="4"><v>17.760000000000002</v></c><c r="L152"><v>0</v></c><c r="M152"><v>0</v></c><c r="N152"><v>0</v></c><c r="O152"><v>566</v></c><c r="P152"><v>560</v></c><c r="Q152"><v>626</v></c></row><row r="153" spans="1:17" x14ac:dyDescent="0.2"><c r="A153" t="s"><v>155</v></c><c r="B153" s="4"><v>-13.3</v></c><c r="C153" s="4"><v>3.28</v></c><c r="D153" s="1"><v>5.4999999999999999E-24</v></c><c r="E153" s="1"><v>4.3999999999999999E-23</v></c><c r="F153" s="4"><v>0</v></c><c r="G153" s="4"><v>0</v></c><c r="H153" s="4"><v>0</v></c><c r="I153" s="4"><v>16.260000000000002</v></c><c r="J153" s="4"><v>17.45</v></c><c r="K153" s="4"><v>17.37</v></c><c r="L153"><v>0</v></c><c r="M153"><v>0</v></c><c r="N153"><v>0</v></c><c r="O153"><v>552</v></c><c r="P153"><v>561</v></c><c r="Q153"><v>618</v></c></row><row r="154" spans="1:17" x14ac:dyDescent="0.2"><c r="A154" t="s"><v>156</v></c><c r="B154" s="4"><v>-13.28</v></c><c r="C154" s="4"><v>1.32</v></c><c r="D154" s="1"><v>3.7000000000000003E-30</v></c><c r="E154" s="1"><v>3.9999999999999998E-29</v></c><c r="F154" s="4"><v>0</v></c><c r="G154" s="4"><v>0</v></c><c r="H154" s="4"><v>0</v></c><c r="I154" s="4"><v>99.68</v></c><c r="J154" s="4"><v>100.17</v></c><c r="K154" s="4"><v>98.85</v></c><c r="L154"><v>0</v></c><c r="M154"><v>0</v></c><c r="N154"><v>1</v></c><c r="O154"><v>3072</v></c><c r="P154"><v>3072</v></c><c r="Q154"><v>3422</v></c></row><row r="155" spans="1:17" x14ac:dyDescent="0.2"><c r="A155" t="s"><v>157</v></c><c r="B155" s="4"><v>-13.27</v></c><c r="C155" s="4"><v>3.29</v></c><c r="D155" s="1"><v>7.9999999999999994E-24</v></c><c r="E155" s="1"><v>6.3999999999999995E-23</v></c><c r="F155" s="4"><v>0</v></c><c r="G155" s="4"><v>0</v></c><c r="H155" s="4"><v>0</v></c><c r="I155" s="4"><v>17.309999999999999</v></c><c r="J155" s="4"><v>17.89</v></c><c r="K155" s="4"><v>16.309999999999999</v></c><c r="L155"><v>0</v></c><c r="M155"><v>0</v></c><c r="N155"><v>0</v></c><c r="O155"><v>539</v></c><c r="P155"><v>564</v></c><c r="Q155"><v>578</v></c></row><row r="156" spans="1:17" x14ac:dyDescent="0.2"><c r="A156" t="s"><v>158</v></c><c r="B156" s="4"><v>-13.26</v></c><c r="C156" s="4"><v>1.32</v></c><c r="D156" s="1"><v>4.4999999999999997E-30</v></c><c r="E156" s="1"><v>4.7999999999999998E-29</v></c><c r="F156" s="4"><v>0</v></c><c r="G156" s="4"><v>0</v></c><c r="H156" s="4"><v>0</v></c><c r="I156" s="4"><v>84.8</v></c><c r="J156" s="4"><v>84.36</v></c><c r="K156" s="4"><v>84.11</v></c><c r="L156"><v>1</v></c><c r="M156"><v>0</v></c><c r="N156"><v>0</v></c><c r="O156"><v>3043</v></c><c r="P156"><v>3006</v></c><c r="Q156"><v>3388</v></c></row><row r="157" spans="1:17" x14ac:dyDescent="0.2"><c r="A157" t="s"><v>159</v></c><c r="B157" s="4"><v>-13.26</v></c><c r="C157" s="4"><v>3.29</v></c><c r="D157" s="1"><v>8.9000000000000005E-24</v></c><c r="E157" s="1"><v>7.1000000000000003E-23</v></c><c r="F157" s="4"><v>0</v></c><c r="G157" s="4"><v>0</v></c><c r="H157" s="4"><v>0</v></c><c r="I157" s="4"><v>17.05</v></c><c r="J157" s="4"><v>16.809999999999999</v></c><c r="K157" s="4"><v>16.670000000000002</v></c><c r="L157"><v>0</v></c><c r="M157"><v>0</v></c><c r="N157"><v>0</v></c><c r="O157"><v>542</v></c><c r="P157"><v>538</v></c><c r="Q157"><v>586</v></c></row><row r="158" spans="1:17" x14ac:dyDescent="0.2"><c r="A158" t="s"><v>160</v></c><c r="B158" s="4"><v>-13.25</v></c><c r="C158" s="4"><v>3.29</v></c><c r="D158" s="1"><v>9.2999999999999994E-24</v></c><c r="E158" s="1"><v>7.3E-23</v></c><c r="F158" s="4"><v>0</v></c><c r="G158" s="4"><v>0</v></c><c r="H158" s="4"><v>0</v></c><c r="I158" s="4"><v>17.489999999999998</v></c><c r="J158" s="4"><v>16.57</v></c><c r="K158" s="4"><v>17.55</v></c><c r="L158"><v>0</v></c><c r="M158"><v>0</v></c><c r="N158"><v>0</v></c><c r="O158"><v>537</v></c><c r="P158"><v>513</v></c><c r="Q158"><v>615</v></c></row><row r="159" spans="1:17" x14ac:dyDescent="0.2"><c r="A159" t="s"><v>161</v></c><c r="B159" s="4"><v>-13.24</v></c><c r="C159" s="4"><v>3.29</v></c><c r="D159" s="1"><v>9.8000000000000002E-24</v></c><c r="E159" s="1"><v>7.8E-23</v></c><c r="F159" s="4"><v>0</v></c><c r="G159" s="4"><v>0</v></c><c r="H159" s="4"><v>0</v></c><c r="I159" s="4"><v>17.66</v></c><c r="J159" s="4"><v>17.07</v></c><c r="K159" s="4"><v>17.579999999999998</v></c><c r="L159"><v>0</v></c><c r="M159"><v>0</v></c><c r="N159"><v>0</v></c><c r="O159"><v>536</v></c><c r="P159"><v>519</v></c><c r="Q159"><v>600</v></c></row><row r="160" spans="1:17" x14ac:dyDescent="0.2"><c r="A160" t="s"><v>162</v></c><c r="B160" s="4"><v>-13.24</v></c><c r="C160" s="4"><v>3.29</v></c><c r="D160" s="1"><v>9.9999999999999996E-24</v></c><c r="E160" s="1"><v>7.9999999999999997E-23</v></c><c r="F160" s="4"><v>0</v></c><c r="G160" s="4"><v>0</v></c><c r="H160" s="4"><v>0</v></c><c r="I160" s="4"><v>18.260000000000002</v></c><c r="J160" s="4"><v>18.829999999999998</v></c><c r="K160" s="4"><v>13.01</v></c><c r="L160"><v>0</v></c><c r="M160"><v>0</v></c><c r="N160"><v>0</v></c><c r="O160"><v>530</v></c><c r="P160"><v>543</v></c><c r="Q160"><v>576</v></c></row><row r="161" spans="1:17" x14ac:dyDescent="0.2"><c r="A161" t="s"><v>163</v></c><c r="B161" s="4"><v>-13.23</v></c><c r="C161" s="4"><v>3.29</v></c><c r="D161" s="1"><v>1.1E-23</v></c><c r="E161" s="1"><v>8.9000000000000002E-23</v></c><c r="F161" s="4"><v>0</v></c><c r="G161" s="4"><v>0</v></c><c r="H161" s="4"><v>0</v></c><c r="I161" s="4"><v>17.82</v></c><c r="J161" s="4"><v>15.74</v></c><c r="K161" s="4"><v>17.28</v></c><c r="L161"><v>0</v></c><c r="M161"><v>0</v></c><c r="N161"><v>0</v></c><c r="O161"><v>550</v></c><c r="P161"><v>491</v></c><c r="Q161"><v>602</v></c></row><row r="162" spans="1:17" x14ac:dyDescent="0.2"><c r="A162" t="s"><v>164</v></c><c r="B162" s="4"><v>-13.22</v></c><c r="C162" s="4"><v>3.27</v></c><c r="D162" s="1"><v>1.1E-23</v></c><c r="E162" s="1"><v>8.7000000000000005E-23</v></c><c r="F162" s="4"><v>0</v></c><c r="G162" s="4"><v>0</v></c><c r="H162" s="4"><v>0</v></c><c r="I162" s="4"><v>17.09</v></c><c r="J162" s="4"><v>16.940000000000001</v></c><c r="K162" s="4"><v>16.59</v></c><c r="L162"><v>0</v></c><c r="M162"><v>0</v></c><c r="N162"><v>0</v></c><c r="O162"><v>522</v></c><c r="P162"><v>530</v></c><c r="Q162"><v>586</v></c></row><row r="163" spans="1:17" x14ac:dyDescent="0.2"><c r="A163" t="s"><v>165</v></c><c r="B163" s="4"><v>-13.22</v></c><c r="C163" s="4"><v>3.29</v></c><c r="D163" s="1"><v>1.2E-23</v></c><c r="E163" s="1"><v>9.2999999999999997E-23</v></c><c r="F163" s="4"><v>0</v></c><c r="G163" s="4"><v>0</v></c><c r="H163" s="4"><v>0</v></c><c r="I163" s="4"><v>15.44</v></c><c r="J163" s="4"><v>15.73</v></c><c r="K163" s="4"><v>16.239999999999998</v></c><c r="L163"><v>0</v></c><c r="M163"><v>0</v></c><c r="N163"><v>0</v></c><c r="O163"><v>512</v></c><c r="P163"><v>524</v></c><c r="Q163"><v>595</v></c></row><row r="164" spans="1:17" x14ac:dyDescent="0.2"><c r="A164" t="s"><v>166</v></c><c r="B164" s="4"><v>-13.21</v></c><c r="C164" s="4"><v>3.29</v></c><c r="D164" s="1"><v>1.2E-23</v></c><c r="E164" s="1"><v>9.7000000000000003E-23</v></c><c r="F164" s="4"><v>0</v></c><c r="G164" s="4"><v>0</v></c><c r="H164" s="4"><v>0</v></c><c r="I164" s="4"><v>17.27</v></c><c r="J164" s="4"><v>15.8</v></c><c r="K164" s="4"><v>16.73</v></c><c r="L164"><v>0</v></c><c r="M164"><v>0</v></c><c r="N164"><v>0</v></c><c r="O164"><v>543</v></c><c r="P164"><v>509</v></c><c r="Q164"><v>573</v></c></row><row r="165" spans="1:17" x14ac:dyDescent="0.2"><c r="A165" t="s"><v>167</v></c><c r="B165" s="4"><v>-13.19</v></c><c r="C165" s="4"><v>3.29</v></c><c r="D165" s="1"><v>1.5E-23</v></c><c r="E165" s="1"><v>1.1E-22</v></c><c r="F165" s="4"><v>0</v></c><c r="G165" s="4"><v>0</v></c><c r="H165" s="4"><v>0</v></c><c r="I165" s="4"><v>13.15</v></c><c r="J165" s="4"><v>13.86</v></c><c r="K165" s="4"><v>14.2</v></c><c r="L165"><v>0</v></c><c r="M165"><v>0</v></c><c r="N165"><v>0</v></c><c r="O165"><v>499</v></c><c r="P165"><v>520</v></c><c r="Q165"><v>585</v></c></row><row r="166" spans="1:17" x14ac:dyDescent="0.2"><c r="A166" t="s"><v>168</v></c><c r="B166" s="4"><v>-13.19</v></c><c r="C166" s="4"><v>3.29</v></c><c r="D166" s="1"><v>1.5E-23</v></c><c r="E166" s="1"><v>1.1E-22</v></c><c r="F166" s="4"><v>0</v></c><c r="G166" s="4"><v>0</v></c><c r="H166" s="4"><v>0</v></c><c r="I166" s="4"><v>16.09</v></c><c r="J166" s="4"><v>14.91</v></c><c r="K166" s="4"><v>17.27</v></c><c r="L166"><v>0</v></c><c r="M166"><v>0</v></c><c r="N166"><v>0</v></c><c r="O166"><v>500</v></c><c r="P166"><v>512</v></c><c r="Q166"><v>593</v></c></row><row r="167" spans="1:17" x14ac:dyDescent="0.2"><c r="A167" t="s"><v>169</v></c><c r="B167" s="4"><v>-13.19</v></c><c r="C167" s="4"><v>3.29</v></c><c r="D167" s="1"><v>1.5E-23</v></c><c r="E167" s="1"><v>1.2E-22</v></c><c r="F167" s="4"><v>0</v></c><c r="G167" s="4"><v>0</v></c><c r="H167" s="4"><v>0</v></c><c r="I167" s="4"><v>16.61</v></c><c r="J167" s="4"><v>17.78</v></c><c r="K167" s="4"><v>16.05</v></c><c r="L167"><v>0</v></c><c r="M167"><v>0</v></c><c r="N167"><v>0</v></c><c r="O167"><v>510</v></c><c r="P167"><v>546</v></c><c r="Q167"><v>545</v></c></row><row r="168" spans="1:17" x14ac:dyDescent="0.2"><c r="A168" t="s"><v>170</v></c><c r="B168" s="4"><v>-13.19</v></c><c r="C168" s="4"><v>3.27</v></c><c r="D168" s="1"><v>1.5E-23</v></c><c r="E168" s="1"><v>1.2E-22</v></c><c r="F168" s="4"><v>0</v></c><c r="G168" s="4"><v>0</v></c><c r="H168" s="4"><v>0</v></c><c r="I168" s="4"><v>16.739999999999998</v></c><c r="J168" s="4"><v>12.94</v></c><c r="K168" s="4"><v>13.86</v></c><c r="L168"><v>0</v></c><c r="M168"><v>0</v></c><c r="N168"><v>0</v></c><c r="O168"><v>585</v></c><c r="P168"><v>468</v></c><c r="Q168"><v>560</v></c></row><row r="169" spans="1:17" x14ac:dyDescent="0.2"><c r="A169" t="s"><v>171</v></c><c r="B169" s="4"><v>-13.15</v></c><c r="C169" s="4"><v>3.26</v></c><c r="D169" s="1"><v>1.7999999999999999E-23</v></c><c r="E169" s="1"><v>1.4E-22</v></c><c r="F169" s="4"><v>0</v></c><c r="G169" s="4"><v>0</v></c><c r="H169" s="4"><v>0</v></c><c r="I169" s="4"><v>13.45</v></c><c r="J169" s="4"><v>14.26</v></c><c r="K169" s="4"><v>13.24</v></c><c r="L169"><v>0</v></c><c r="M169"><v>0</v></c><c r="N169"><v>0</v></c><c r="O169"><v>500</v></c><c r="P169"><v>529</v></c><c r="Q169"><v>549</v></c></row><row r="170" spans="1:17" x14ac:dyDescent="0.2"><c r="A170" t="s"><v>172</v></c><c r="B170" s="4"><v>-13.15</v></c><c r="C170" s="4"><v>3.28</v></c><c r="D170" s="1"><v>1.9999999999999999E-23</v></c><c r="E170" s="1"><v>1.5999999999999999E-22</v></c><c r="F170" s="4"><v>0</v></c><c r="G170" s="4"><v>0.01</v></c><c r="H170" s="4"><v>0.05</v></c><c r="I170" s="4"><v>15.8</v></c><c r="J170" s="4"><v>15.11</v></c><c r="K170" s="4"><v>15.39</v></c><c r="L170"><v>0</v></c><c r="M170"><v>0</v></c><c r="N170"><v>0</v></c><c r="O170"><v>509</v></c><c r="P170"><v>487</v></c><c r="Q170"><v>568</v></c></row><row r="171" spans="1:17" x14ac:dyDescent="0.2"><c r="A171" t="s"><v>173</v></c><c r="B171" s="4"><v>-13.13</v></c><c r="C171" s="4"><v>3.26</v></c><c r="D171" s="1"><v>2.1999999999999999E-23</v></c><c r="E171" s="1"><v>1.6999999999999999E-22</v></c><c r="F171" s="4"><v>0</v></c><c r="G171" s="4"><v>0.05</v></c><c r="H171" s="4"><v>0</v></c><c r="I171" s="4"><v>14.7</v></c><c r="J171" s="4"><v>14.55</v></c><c r="K171" s="4"><v>14.93</v></c><c r="L171"><v>0</v></c><c r="M171"><v>0</v></c><c r="N171"><v>0</v></c><c r="O171"><v>511</v></c><c r="P171"><v>476</v></c><c r="Q171"><v>570</v></c></row><row r="172" spans="1:17" x14ac:dyDescent="0.2"><c r="A172" t="s"><v>174</v></c><c r="B172" s="4"><v>-13.12</v></c><c r="C172" s="4"><v>3.27</v></c><c r="D172" s="1"><v>2.5000000000000001E-23</v></c><c r="E172" s="1"><v>1.9000000000000001E-22</v></c><c r="F172" s="4"><v>0</v></c><c r="G172" s="4"><v>0</v></c><c r="H172" s="4"><v>0</v></c><c r="I172" s="4"><v>11.19</v></c><c r="J172" s="4"><v>11.76</v></c><c r="K172" s="4"><v>11.72</v></c><c r="L172"><v>0</v></c><c r="M172"><v>0</v></c><c r="N172"><v>0</v></c><c r="O172"><v>476</v></c><c r="P172"><v>505</v></c><c r="Q172"><v>558</v></c></row><row r="173" spans="1:17" x14ac:dyDescent="0.2"><c r="A173" t="s"><v>175</v></c><c r="B173" s="4"><v>-13.09</v></c><c r="C173" s="4"><v>3.26</v></c><c r="D173" s="1"><v>2.9000000000000002E-23</v></c><c r="E173" s="1"><v>2.2999999999999998E-22</v></c><c r="F173" s="4"><v>0.01</v></c><c r="G173" s="4"><v>0</v></c><c r="H173" s="4"><v>0</v></c><c r="I173" s="4"><v>15.76</v></c><c r="J173" s="4"><v>15.8</v></c><c r="K173" s="4"><v>15.4</v></c><c r="L173"><v>0</v></c><c r="M173"><v>0</v></c><c r="N173"><v>0</v></c><c r="O173"><v>488</v></c><c r="P173"><v>500</v></c><c r="Q173"><v>529</v></c></row><row r="174" spans="1:17" x14ac:dyDescent="0.2"><c r="A174" t="s"><v>176</v></c><c r="B174" s="4"><v>-13.09</v></c><c r="C174" s="4"><v>3.28</v></c><c r="D174" s="1"><v>3.1999999999999998E-23</v></c><c r="E174" s="1"><v>2.4999999999999998E-22</v></c><c r="F174" s="4"><v>0.34</v></c><c r="G174" s="4"><v>0</v></c><c r="H174" s="4"><v>0</v></c><c r="I174" s="4"><v>13.78</v></c><c r="J174" s="4"><v>14.72</v></c><c r="K174" s="4"><v>13.82</v></c><c r="L174"><v>0</v></c><c r="M174"><v>0</v></c><c r="N174"><v>0</v></c><c r="O174"><v>473</v></c><c r="P174"><v>511</v></c><c r="Q174"><v>523</v></c></row><row r="175" spans="1:17" x14ac:dyDescent="0.2"><c r="A175" t="s"><v>177</v></c><c r="B175" s="4"><v>-13.09</v></c><c r="C175" s="4"><v>3.27</v></c><c r="D175" s="1"><v>3.3000000000000002E-23</v></c><c r="E175" s="1"><v>2.4999999999999998E-22</v></c><c r="F175" s="4"><v>0</v></c><c r="G175" s="4"><v>0</v></c><c r="H175" s="4"><v>0</v></c><c r="I175" s="4"><v>14.78</v></c><c r="J175" s="4"><v>14.21</v></c><c r="K175" s="4"><v>13.15</v></c><c r="L175"><v>0</v></c><c r="M175"><v>0</v></c><c r="N175"><v>0</v></c><c r="O175"><v>518</v></c><c r="P175"><v>474</v></c><c r="Q175"><v>515</v></c></row><row r="176" spans="1:17" x14ac:dyDescent="0.2"><c r="A176" t="s"><v>178</v></c><c r="B176" s="4"><v>-13.09</v></c><c r="C176" s="4"><v>3.26</v></c><c r="D176" s="1"><v>4.8999999999999998E-23</v></c><c r="E176" s="1"><v>3.7E-22</v></c><c r="F176" s="4"><v>0</v></c><c r="G176" s="4"><v>0</v></c><c r="H176" s="4"><v>0</v></c><c r="I176" s="4"><v>10.31</v></c><c r="J176" s="4"><v>9.69</v></c><c r="K176" s="4"><v>9.3800000000000008</v></c><c r="L176"><v>0</v></c><c r="M176"><v>0</v></c><c r="N176"><v>0</v></c><c r="O176"><v>590</v></c><c r="P176"><v>366</v></c><c r="Q176"><v>567</v></c></row><row r="177" spans="1:17" x14ac:dyDescent="0.2"><c r="A177" t="s"><v>179</v></c><c r="B177" s="4"><v>-13.08</v></c><c r="C177" s="4"><v>1.32</v></c><c r="D177" s="1"><v>2.4999999999999999E-29</v></c><c r="E177" s="1"><v>2.6999999999999999E-28</v></c><c r="F177" s="4"><v>0</v></c><c r="G177" s="4"><v>0</v></c><c r="H177" s="4"><v>0</v></c><c r="I177" s="4"><v>73.38</v></c><c r="J177" s="4"><v>68.42</v></c><c r="K177" s="4"><v>72.48</v></c><c r="L177"><v>0</v></c><c r="M177"><v>1</v></c><c r="N177"><v>0</v></c><c r="O177"><v>2762</v></c><c r="P177"><v>2548</v></c><c r="Q177"><v>3050</v></c></row><row r="178" spans="1:17" x14ac:dyDescent="0.2"><c r="A178" t="s"><v>180</v></c><c r="B178" s="4"><v>-13.07</v></c><c r="C178" s="4"><v>3.27</v></c><c r="D178" s="1"><v>6.5E-23</v></c><c r="E178" s="1"><v>4.8E-22</v></c><c r="F178" s="4"><v>0</v></c><c r="G178" s="4"><v>0</v></c><c r="H178" s="4"><v>0</v></c><c r="I178" s="4"><v>43.28</v></c><c r="J178" s="4"><v>45.07</v></c><c r="K178" s="4"><v>46.56</v></c><c r="L178"><v>0</v></c><c r="M178"><v>0</v></c><c r="N178"><v>0</v></c><c r="O178"><v>490</v></c><c r="P178"><v>360</v></c><c r="Q178"><v>648</v></c></row><row r="179" spans="1:17" x14ac:dyDescent="0.2"><c r="A179" t="s"><v>181</v></c><c r="B179" s="4"><v>-13.05</v></c><c r="C179" s="4"><v>0.97</v></c><c r="D179" s="1"><v>2.8E-38</v></c><c r="E179" s="1"><v>4.2000000000000002E-37</v></c><c r="F179" s="4"><v>0</v></c><c r="G179" s="4"><v>0</v></c><c r="H179" s="4"><v>0.04</v></c><c r="I179" s="4"><v>149.11000000000001</v></c><c r="J179" s="4"><v>145.82</v></c><c r="K179" s="4"><v>149.75</v></c><c r="L179"><v>0</v></c><c r="M179"><v>0</v></c><c r="N179"><v>2</v></c><c r="O179"><v>4813</v></c><c r="P179"><v>4747</v></c><c r="Q179"><v>5438</v></c></row><row r="180" spans="1:17" x14ac:dyDescent="0.2"><c r="A180" t="s"><v>182</v></c><c r="B180" s="4"><v>-13.02</v></c><c r="C180" s="4"><v>3.26</v></c><c r="D180" s="1"><v>5.5000000000000001E-23</v></c><c r="E180" s="1"><v>4.0999999999999999E-22</v></c><c r="F180" s="4"><v>0</v></c><c r="G180" s="4"><v>0</v></c><c r="H180" s="4"><v>0</v></c><c r="I180" s="4"><v>14.37</v></c><c r="J180" s="4"><v>14.4</v></c><c r="K180" s="4"><v>14.73</v></c><c r="L180"><v>0</v></c><c r="M180"><v>0</v></c><c r="N180"><v>0</v></c><c r="O180"><v>472</v></c><c r="P180"><v>464</v></c><c r="Q180"><v>508</v></c></row><row r="181" spans="1:17" x14ac:dyDescent="0.2"><c r="A181" t="s"><v>183</v></c><c r="B181" s="4"><v>-13.01</v></c><c r="C181" s="4"><v>3.26</v></c><c r="D181" s="1"><v>5.5000000000000001E-23</v></c><c r="E181" s="1"><v>4.0999999999999999E-22</v></c><c r="F181" s="4"><v>0</v></c><c r="G181" s="4"><v>0</v></c><c r="H181" s="4"><v>0</v></c><c r="I181" s="4"><v>14.52</v></c><c r="J181" s="4"><v>14.71</v></c><c r="K181" s="4"><v>14.24</v></c><c r="L181"><v>0</v></c><c r="M181"><v>0</v></c><c r="N181"><v>0</v></c><c r="O181"><v>456</v></c><c r="P181"><v>469</v></c><c r="Q181"><v>520</v></c></row><row r="182" spans="1:17" x14ac:dyDescent="0.2"><c r="A182" t="s"><v>184</v></c><c r="B182" s="4"><v>-13.01</v></c><c r="C182" s="4"><v>3.26</v></c><c r="D182" s="1"><v>6.3000000000000002E-23</v></c><c r="E182" s="1"><v>4.7000000000000003E-22</v></c><c r="F182" s="4"><v>0</v></c><c r="G182" s="4"><v>0</v></c><c r="H182" s="4"><v>0</v></c><c r="I182" s="4"><v>15.53</v></c><c r="J182" s="4"><v>15.19</v></c><c r="K182" s="4"><v>15.53</v></c><c r="L182"><v>0</v></c><c r="M182"><v>0</v></c><c r="N182"><v>0</v></c><c r="O182"><v>466</v></c><c r="P182"><v>459</v></c><c r="Q182"><v>504</v></c></row><row r="183" spans="1:17" x14ac:dyDescent="0.2"><c r="A183" t="s"><v>185</v></c><c r="B183" s="4"><v>-13</v></c><c r="C183" s="4"><v>3.26</v></c><c r="D183" s="1"><v>6.3999999999999995E-23</v></c><c r="E183" s="1"><v>4.8E-22</v></c><c r="F183" s="4"><v>0</v></c><c r="G183" s="4"><v>0</v></c><c r="H183" s="4"><v>0</v></c><c r="I183" s="4"><v>13.85</v></c><c r="J183" s="4"><v>14.22</v></c><c r="K183" s="4"><v>14.43</v></c><c r="L183"><v>0</v></c><c r="M183"><v>0</v></c><c r="N183"><v>0</v></c><c r="O183"><v>445</v></c><c r="P183"><v>463</v></c><c r="Q183"><v>520</v></c></row><row r="184" spans="1:17" x14ac:dyDescent="0.2"><c r="A184" t="s"><v>186</v></c><c r="B184" s="4"><v>-13</v></c><c r="C184" s="4"><v>3.26</v></c><c r="D184" s="1"><v>6.8000000000000001E-23</v></c><c r="E184" s="1"><v>4.9999999999999995E-22</v></c><c r="F184" s="4"><v>0</v></c><c r="G184" s="4"><v>0</v></c><c r="H184" s="4"><v>0</v></c><c r="I184" s="4"><v>15.61</v></c><c r="J184" s="4"><v>15.3</v></c><c r="K184" s="4"><v>14.65</v></c><c r="L184"><v>0</v></c><c r="M184"><v>0</v></c><c r="N184"><v>0</v></c><c r="O184"><v>467</v></c><c r="P184"><v>464</v></c><c r="Q184"><v>490</v></c></row><row r="185" spans="1:17" x14ac:dyDescent="0.2"><c r="A185" t="s"><v>187</v></c><c r="B185" s="4"><v>-12.97</v></c><c r="C185" s="4"><v>3.26</v></c><c r="D185" s="1"><v>8.7000000000000005E-23</v></c><c r="E185" s="1"><v>6.5000000000000004E-22</v></c><c r="F185" s="4"><v>0</v></c><c r="G185" s="4"><v>0</v></c><c r="H185" s="4"><v>0</v></c><c r="I185" s="4"><v>15.2</v></c><c r="J185" s="4"><v>14.09</v></c><c r="K185" s="4"><v>13.71</v></c><c r="L185"><v>0</v></c><c r="M185"><v>0</v></c><c r="N185"><v>0</v></c><c r="O185"><v>467</v></c><c r="P185"><v>450</v></c><c r="Q185"><v>476</v></c></row><row r="186" spans="1:17" x14ac:dyDescent="0.2"><c r="A186" t="s"><v>188</v></c><c r="B186" s="4"><v>-12.96</v></c><c r="C186" s="4"><v>3.25</v></c><c r="D186" s="1"><v>8.2000000000000006E-23</v></c><c r="E186" s="1"><v>6.0999999999999996E-22</v></c><c r="F186" s="4"><v>0</v></c><c r="G186" s="4"><v>0</v></c><c r="H186" s="4"><v>0</v></c><c r="I186" s="4"><v>14.46</v></c><c r="J186" s="4"><v>13.81</v></c><c r="K186" s="4"><v>14.14</v></c><c r="L186"><v>0</v></c><c r="M186"><v>0</v></c><c r="N186"><v>0</v></c><c r="O186"><v>471</v></c><c r="P186"><v>435</v></c><c r="Q186"><v>495</v></c></row><row r="187" spans="1:17" x14ac:dyDescent="0.2"><c r="A187" t="s"><v>189</v></c><c r="B187" s="4"><v>-12.94</v></c><c r="C187" s="4"><v>3.26</v></c><c r="D187" s="1"><v>1E-22</v></c><c r="E187" s="1"><v>7.7000000000000002E-22</v></c><c r="F187" s="4"><v>0</v></c><c r="G187" s="4"><v>0</v></c><c r="H187" s="4"><v>0</v></c><c r="I187" s="4"><v>14.9</v></c><c r="J187" s="4"><v>14.19</v></c><c r="K187" s="4"><v>13.71</v></c><c r="L187"><v>0</v></c><c r="M187"><v>0</v></c><c r="N187"><v>0</v></c><c r="O187"><v>457</v></c><c r="P187"><v>441</v></c><c r="Q187"><v>475</v></c></row><row r="188" spans="1:17" x14ac:dyDescent="0.2"><c r="A188" t="s"><v>190</v></c><c r="B188" s="4"><v>-12.93</v></c><c r="C188" s="4"><v>3.25</v></c><c r="D188" s="1"><v>1.1E-22</v></c><c r="E188" s="1"><v>8.2999999999999996E-22</v></c><c r="F188" s="4"><v>0</v></c><c r="G188" s="4"><v>0</v></c><c r="H188" s="4"><v>0</v></c><c r="I188" s="4"><v>14.57</v></c><c r="J188" s="4"><v>12.93</v></c><c r="K188" s="4"><v>13.44</v></c><c r="L188"><v>0</v></c><c r="M188"><v>0</v></c><c r="N188"><v>0</v></c><c r="O188"><v>469</v></c><c r="P188"><v>421</v></c><c r="Q188"><v>478</v></c></row><row r="189" spans="1:17" x14ac:dyDescent="0.2"><c r="A189" t="s"><v>191</v></c><c r="B189" s="4"><v>-12.93</v></c><c r="C189" s="4"><v>3.26</v></c><c r="D189" s="1"><v>1.2E-22</v></c><c r="E189" s="1"><v>8.9000000000000009E-22</v></c><c r="F189" s="4"><v>0</v></c><c r="G189" s="4"><v>0</v></c><c r="H189" s="4"><v>0</v></c><c r="I189" s="4"><v>16.13</v></c><c r="J189" s="4"><v>14.66</v></c><c r="K189" s="4"><v>14.78</v></c><c r="L189"><v>0</v></c><c r="M189"><v>0</v></c><c r="N189"><v>0</v></c><c r="O189"><v>462</v></c><c r="P189"><v>420</v></c><c r="Q189"><v>478</v></c></row><row r="190" spans="1:17" x14ac:dyDescent="0.2"><c r="A190" t="s"><v>192</v></c><c r="B190" s="4"><v>-12.92</v></c><c r="C190" s="4"><v>3.25</v></c><c r="D190" s="1"><v>1.3E-22</v></c><c r="E190" s="1"><v>9.4000000000000006E-22</v></c><c r="F190" s="4"><v>0</v></c><c r="G190" s="4"><v>0</v></c><c r="H190" s="4"><v>0</v></c><c r="I190" s="4"><v>8.0500000000000007</v></c><c r="J190" s="4"><v>8.9499999999999993</v></c><c r="K190" s="4"><v>7.81</v></c><c r="L190"><v>0</v></c><c r="M190"><v>0</v></c><c r="N190"><v>0</v></c><c r="O190"><v>399</v></c><c r="P190"><v>484</v></c><c r="Q190"><v>477</v></c></row><row r="191" spans="1:17" x14ac:dyDescent="0.2"><c r="A191" t="s"><v>193</v></c><c r="B191" s="4"><v>-12.91</v></c><c r="C191" s="4"><v>3.25</v></c><c r="D191" s="1"><v>1.4E-22</v></c><c r="E191" s="1"><v>9.9999999999999991E-22</v></c><c r="F191" s="4"><v>0</v></c><c r="G191" s="4"><v>0</v></c><c r="H191" s="4"><v>0</v></c><c r="I191" s="4"><v>14.38</v></c><c r="J191" s="4"><v>14.18</v></c><c r="K191" s="4"><v>14.25</v></c><c r="L191"><v>0</v></c><c r="M191"><v>0</v></c><c r="N191"><v>0</v></c><c r="O191"><v>435</v></c><c r="P191"><v>428</v></c><c r="Q191"><v>481</v></c></row><row r="192" spans="1:17" x14ac:dyDescent="0.2"><c r="A192" t="s"><v>194</v></c><c r="B192" s="4"><v>-12.91</v></c><c r="C192" s="4"><v>3.25</v></c><c r="D192" s="1"><v>1.4E-22</v></c><c r="E192" s="1"><v>9.9999999999999991E-22</v></c><c r="F192" s="4"><v>0</v></c><c r="G192" s="4"><v>0</v></c><c r="H192" s="4"><v>0</v></c><c r="I192" s="4"><v>13.49</v></c><c r="J192" s="4"><v>13.09</v></c><c r="K192" s="4"><v>13.38</v></c><c r="L192"><v>0</v></c><c r="M192"><v>0</v></c><c r="N192"><v>0</v></c><c r="O192"><v>443</v></c><c r="P192"><v>424</v></c><c r="Q192"><v>477</v></c></row><row r="193" spans="1:17" x14ac:dyDescent="0.2"><c r="A193" t="s"><v>195</v></c><c r="B193" s="4"><v>-12.9</v></c><c r="C193" s="4"><v>3.25</v></c><c r="D193" s="1"><v>1.5999999999999999E-22</v></c><c r="E193" s="1"><v>1.1E-21</v></c><c r="F193" s="4"><v>0</v></c><c r="G193" s="4"><v>0</v></c><c r="H193" s="4"><v>0</v></c><c r="I193" s="4"><v>13.75</v></c><c r="J193" s="4"><v>12.31</v></c><c r="K193" s="4"><v>13.5</v></c><c r="L193"><v>0</v></c><c r="M193"><v>0</v></c><c r="N193"><v>0</v></c><c r="O193"><v>448</v></c><c r="P193"><v>402</v></c><c r="Q193"><v>484</v></c></row><row r="194" spans="1:17" x14ac:dyDescent="0.2"><c r="A194" t="s"><v>196</v></c><c r="B194" s="4"><v>-12.89</v></c><c r="C194" s="4"><v>3.24</v></c><c r="D194" s="1"><v>1.5E-22</v></c><c r="E194" s="1"><v>1.1E-21</v></c><c r="F194" s="4"><v>0</v></c><c r="G194" s="4"><v>0</v></c><c r="H194" s="4"><v>0</v></c><c r="I194" s="4"><v>13.22</v></c><c r="J194" s="4"><v>12.73</v></c><c r="K194" s="4"><v>14.07</v></c><c r="L194"><v>0</v></c><c r="M194"><v>0</v></c><c r="N194"><v>0</v></c><c r="O194"><v>433</v></c><c r="P194"><v>404</v></c><c r="Q194"><v>506</v></c></row><row r="195" spans="1:17" x14ac:dyDescent="0.2"><c r="A195" t="s"><v>197</v></c><c r="B195" s="4"><v>-12.89</v></c><c r="C195" s="4"><v>3.25</v></c><c r="D195" s="1"><v>1.5E-22</v></c><c r="E195" s="1"><v>1.1E-21</v></c><c r="F195" s="4"><v>0</v></c><c r="G195" s="4"><v>0</v></c><c r="H195" s="4"><v>0</v></c><c r="I195" s="4"><v>15.63</v></c><c r="J195" s="4"><v>15.63</v></c><c r="K195" s="4"><v>15.21</v></c><c r="L195"><v>0</v></c><c r="M195"><v>0</v></c><c r="N195"><v>0</v></c><c r="O195"><v>429</v></c><c r="P195"><v>436</v></c><c r="Q195"><v>467</v></c></row><row r="196" spans="1:17" x14ac:dyDescent="0.2"><c r="A196" t="s"><v>198</v></c><c r="B196" s="4"><v>-12.88</v></c><c r="C196" s="4"><v>3.25</v></c><c r="D196" s="1"><v>1.6999999999999999E-22</v></c><c r="E196" s="1"><v>1.2E-21</v></c><c r="F196" s="4"><v>0</v></c><c r="G196" s="4"><v>0</v></c><c r="H196" s="4"><v>0.02</v></c><c r="I196" s="4"><v>10.55</v></c><c r="J196" s="4"><v>10.61</v></c><c r="K196" s="4"><v>11.75</v></c><c r="L196"><v>0</v></c><c r="M196"><v>0</v></c><c r="N196"><v>0</v></c><c r="O196"><v>420</v></c><c r="P196"><v>420</v></c><c r="Q196"><v>481</v></c></row><row r="197" spans="1:17" x14ac:dyDescent="0.2"><c r="A197" t="s"><v>199</v></c><c r="B197" s="4"><v>-12.87</v></c><c r="C197" s="4"><v>3.25</v></c><c r="D197" s="1"><v>1.6999999999999999E-22</v></c><c r="E197" s="1"><v>1.3000000000000001E-21</v></c><c r="F197" s="4"><v>0</v></c><c r="G197" s="4"><v>0</v></c><c r="H197" s="4"><v>0</v></c><c r="I197" s="4"><v>13.88</v></c><c r="J197" s="4"><v>13.67</v></c><c r="K197" s="4"><v>13.81</v></c><c r="L197"><v>0</v></c><c r="M197"><v>0</v></c><c r="N197"><v>0</v></c><c r="O197"><v>422</v></c><c r="P197"><v>419</v></c><c r="Q197"><v>479</v></c></row><row r="198" spans="1:17" x14ac:dyDescent="0.2"><c r="A198" t="s"><v>200</v></c><c r="B198" s="4"><v>-12.87</v></c><c r="C198" s="4"><v>3.25</v></c><c r="D198" s="1"><v>1.7999999999999999E-22</v></c><c r="E198" s="1"><v>1.3000000000000001E-21</v></c><c r="F198" s="4"><v>0</v></c><c r="G198" s="4"><v>0</v></c><c r="H198" s="4"><v>0</v></c><c r="I198" s="4"><v>12.34</v></c><c r="J198" s="4"><v>13.42</v></c><c r="K198" s="4"><v>11.8</v></c><c r="L198"><v>0</v></c><c r="M198"><v>0</v></c><c r="N198"><v>0</v></c><c r="O198"><v>415</v></c><c r="P198"><v>443</v></c><c r="Q198"><v>456</v></c></row><row r="199" spans="1:17" x14ac:dyDescent="0.2"><c r="A199" t="s"><v>201</v></c><c r="B199" s="4"><v>-12.87</v></c><c r="C199" s="4"><v>3.25</v></c><c r="D199" s="1"><v>1.9000000000000001E-22</v></c><c r="E199" s="1"><v>1.4E-21</v></c><c r="F199" s="4"><v>0</v></c><c r="G199" s="4"><v>0</v></c><c r="H199" s="4"><v>0</v></c><c r="I199" s="4"><v>14.25</v></c><c r="J199" s="4"><v>13.98</v></c><c r="K199" s="4"><v>13.85</v></c><c r="L199"><v>0</v></c><c r="M199"><v>0</v></c><c r="N199"><v>0</v></c><c r="O199"><v>428</v></c><c r="P199"><v>424</v></c><c r="Q199"><v>459</v></c></row><row r="200" spans="1:17" x14ac:dyDescent="0.2"><c r="A200" t="s"><v>202</v></c><c r="B200" s="4"><v>-12.86</v></c><c r="C200" s="4"><v>1.32</v></c><c r="D200" s="1"><v>1.9E-28</v></c><c r="E200" s="1"><v>1.9E-27</v></c><c r="F200" s="4"><v>0</v></c><c r="G200" s="4"><v>0</v></c><c r="H200" s="4"><v>0.02</v></c><c r="I200" s="4"><v>70.77</v></c><c r="J200" s="4"><v>73.739999999999995</v></c><c r="K200" s="4"><v>71.819999999999993</v></c><c r="L200"><v>0</v></c><c r="M200"><v>0</v></c><c r="N200"><v>1</v></c><c r="O200"><v>2285</v></c><c r="P200"><v>2379</v></c><c r="Q200"><v>2543</v></c></row><row r="201" spans="1:17" x14ac:dyDescent="0.2"><c r="A201" t="s"><v>203</v></c><c r="B201" s="4"><v>-12.86</v></c><c r="C201" s="4"><v>3.25</v></c><c r="D201" s="1"><v>1.9000000000000001E-22</v></c><c r="E201" s="1"><v>1.4E-21</v></c><c r="F201" s="4"><v>0</v></c><c r="G201" s="4"><v>0</v></c><c r="H201" s="4"><v>0</v></c><c r="I201" s="4"><v>12.12</v></c><c r="J201" s="4"><v>12.93</v></c><c r="K201" s="4"><v>13.76</v></c><c r="L201"><v>0</v></c><c r="M201"><v>0</v></c><c r="N201"><v>0</v></c><c r="O201"><v>400</v></c><c r="P201"><v>422</v></c><c r="Q201"><v>488</v></c></row><row r="202" spans="1:17" x14ac:dyDescent="0.2"><c r="A202" t="s"><v>204</v></c><c r="B202" s="4"><v>-12.86</v></c><c r="C202" s="4"><v>3.25</v></c><c r="D202" s="1"><v>1.9000000000000001E-22</v></c><c r="E202" s="1"><v>1.4E-21</v></c><c r="F202" s="4"><v>0</v></c><c r="G202" s="4"><v>0</v></c><c r="H202" s="4"><v>0</v></c><c r="I202" s="4"><v>14.27</v></c><c r="J202" s="4"><v>13.74</v></c><c r="K202" s="4"><v>14.22</v></c><c r="L202"><v>0</v></c><c r="M202"><v>0</v></c><c r="N202"><v>0</v></c><c r="O202"><v>432</v></c><c r="P202"><v>404</v></c><c r="Q202"><v>472</v></c></row><row r="203" spans="1:17" x14ac:dyDescent="0.2"><c r="A203" t="s"><v>205</v></c><c r="B203" s="4"><v>-12.84</v></c><c r="C203" s="4"><v>3.23</v></c><c r="D203" s="1"><v>2.4E-22</v></c><c r="E203" s="1"><v>1.7999999999999999E-21</v></c><c r="F203" s="4"><v>0</v></c><c r="G203" s="4"><v>0</v></c><c r="H203" s="4"><v>0</v></c><c r="I203" s="4"><v>9.31</v></c><c r="J203" s="4"><v>10.6</v></c><c r="K203" s="4"><v>10.29</v></c><c r="L203"><v>0</v></c><c r="M203"><v>0</v></c><c r="N203"><v>0</v></c><c r="O203"><v>360</v></c><c r="P203"><v>496</v></c><c r="Q203"><v>452</v></c></row><row r="204" spans="1:17" x14ac:dyDescent="0.2"><c r="A204" t="s"><v>206</v></c><c r="B204" s="4"><v>-12.83</v></c><c r="C204" s="4"><v>0.57999999999999996</v></c><c r="D204" s="1"><v>1.2000000000000001E-105</v></c><c r="E204" s="1"><v>7.8000000000000004E-104</v></c><c r="F204" s="4"><v>0</v></c><c r="G204" s="4"><v>0</v></c><c r="H204" s="4"><v>0</v></c><c r="I204" s="4"><v>329.3</v></c><c r="J204" s="4"><v>337.3</v></c><c r="K204" s="4"><v>326.01</v></c><c r="L204"><v>0</v></c><c r="M204"><v>3</v></c><c r="N204"><v>3</v></c><c r="O204"><v>11536</v></c><c r="P204"><v>11828</v></c><c r="Q204"><v>12500</v></c></row><row r="205" spans="1:17" x14ac:dyDescent="0.2"><c r="A205" t="s"><v>207</v></c><c r="B205" s="4"><v>-12.78</v></c><c r="C205" s="4"><v>3.24</v></c><c r="D205" s="1"><v>3.5999999999999998E-22</v></c><c r="E205" s="1"><v>2.6000000000000002E-21</v></c><c r="F205" s="4"><v>0</v></c><c r="G205" s="4"><v>0</v></c><c r="H205" s="4"><v>0</v></c><c r="I205" s="4"><v>13.02</v></c><c r="J205" s="4"><v>14.13</v></c><c r="K205" s="4"><v>12.6</v></c><c r="L205"><v>0</v></c><c r="M205"><v>0</v></c><c r="N205"><v>0</v></c><c r="O205"><v>393</v></c><c r="P205"><v>421</v></c><c r="Q205"><v>430</v></c></row><row r="206" spans="1:17" x14ac:dyDescent="0.2"><c r="A206" t="s"><v>208</v></c><c r="B206" s="4"><v>-12.72</v></c><c r="C206" s="4"><v>0.97</v></c><c r="D206" s="1"><v>2.0999999999999999E-36</v></c><c r="E206" s="1"><v>2.9000000000000002E-35</v></c><c r="F206" s="4"><v>0</v></c><c r="G206" s="4"><v>0</v></c><c r="H206" s="4"><v>0.04</v></c><c r="I206" s="4"><v>105.54</v></c><c r="J206" s="4"><v>108.63</v></c><c r="K206" s="4"><v>94.63</v></c><c r="L206"><v>0</v></c><c r="M206"><v>0</v></c><c r="N206"><v>2</v></c><c r="O206"><v>3911</v></c><c r="P206"><v>4033</v></c><c r="Q206"><v>3939</v></c></row><row r="207" spans="1:17" x14ac:dyDescent="0.2"><c r="A207" t="s"><v>209</v></c><c r="B207" s="4"><v>-12.71</v></c><c r="C207" s="4"><v>3.23</v></c><c r="D207" s="1"><v>5.9000000000000001E-22</v></c><c r="E207" s="1"><v>4.2000000000000003E-21</v></c><c r="F207" s="4"><v>0</v></c><c r="G207" s="4"><v>0</v></c><c r="H207" s="4"><v>0</v></c><c r="I207" s="4"><v>11.36</v></c><c r="J207" s="4"><v>12.19</v></c><c r="K207" s="4"><v>11.83</v></c><c r="L207"><v>0</v></c><c r="M207"><v>0</v></c><c r="N207"><v>0</v></c><c r="O207"><v>367</v></c><c r="P207"><v>392</v></c><c r="Q207"><v>439</v></c></row><row r="208" spans="1:17" x14ac:dyDescent="0.2"><c r="A208" t="s"><v>210</v></c><c r="B208" s="4"><v>-12.7</v></c><c r="C208" s="4"><v>3.22</v></c><c r="D208" s="1"><v>6.9000000000000004E-22</v></c><c r="E208" s="1"><v>4.9000000000000002E-21</v></c><c r="F208" s="4"><v>0</v></c><c r="G208" s="4"><v>0</v></c><c r="H208" s="4"><v>0</v></c><c r="I208" s="4"><v>7.32</v></c><c r="J208" s="4"><v>6.79</v></c><c r="K208" s="4"><v>8.18</v></c><c r="L208"><v>0</v></c><c r="M208"><v>0</v></c><c r="N208"><v>0</v></c><c r="O208"><v>406</v></c><c r="P208"><v>346</v></c><c r="Q208"><v>436</v></c></row><row r="209" spans="1:17" x14ac:dyDescent="0.2"><c r="A209" t="s"><v>211</v></c><c r="B209" s="4"><v>-12.69</v></c><c r="C209" s="4"><v>3.22</v></c><c r="D209" s="1"><v>7.3000000000000003E-22</v></c><c r="E209" s="1"><v>5.2000000000000003E-21</v></c><c r="F209" s="4"><v>0</v></c><c r="G209" s="4"><v>0</v></c><c r="H209" s="4"><v>0</v></c><c r="I209" s="4"><v>11.82</v></c><c r="J209" s="4"><v>10.3</v></c><c r="K209" s="4"><v>11.6</v></c><c r="L209"><v>0</v></c><c r="M209"><v>0</v></c><c r="N209"><v>0</v></c><c r="O209"><v>395</v></c><c r="P209"><v>358</v></c><c r="Q209"><v>425</v></c></row><row r="210" spans="1:17" x14ac:dyDescent="0.2"><c r="A210" t="s"><v>212</v></c><c r="B210" s="4"><v>-12.67</v></c><c r="C210" s="4"><v>3.23</v></c><c r="D210" s="1"><v>8.6000000000000007E-22</v></c><c r="E210" s="1"><v>6.1000000000000001E-21</v></c><c r="F210" s="4"><v>0</v></c><c r="G210" s="4"><v>0</v></c><c r="H210" s="4"><v>0</v></c><c r="I210" s="4"><v>11.64</v></c><c r="J210" s="4"><v>12.21</v></c><c r="K210" s="4"><v>12.26</v></c><c r="L210"><v>0</v></c><c r="M210"><v>0</v></c><c r="N210"><v>0</v></c><c r="O210"><v>365</v></c><c r="P210"><v>377</v></c><c r="Q210"><v>418</v></c></row><row r="211" spans="1:17" x14ac:dyDescent="0.2"><c r="A211" t="s"><v>213</v></c><c r="B211" s="4"><v>-12.63</v></c><c r="C211" s="4"><v>1.31</v></c><c r="D211" s="1"><v>1.5000000000000001E-27</v></c><c r="E211" s="1"><v>1.5000000000000001E-26</v></c><c r="F211" s="4"><v>0</v></c><c r="G211" s="4"><v>0</v></c><c r="H211" s="4"><v>0</v></c><c r="I211" s="4"><v>61.15</v></c><c r="J211" s="4"><v>61.52</v></c><c r="K211" s="4"><v>58.6</v></c><c r="L211"><v>0</v></c><c r="M211"><v>1</v></c><c r="N211"><v>0</v></c><c r="O211"><v>1998</v></c><c r="P211"><v>2029</v></c><c r="Q211"><v>2157</v></c></row><row r="212" spans="1:17" x14ac:dyDescent="0.2"><c r="A212" t="s"><v>214</v></c><c r="B212" s="4"><v>-12.58</v></c><c r="C212" s="4"><v>3.22</v></c><c r="D212" s="1"><v>1.9999999999999998E-21</v></c><c r="E212" s="1"><v>1.4000000000000001E-20</v></c><c r="F212" s="4"><v>0</v></c><c r="G212" s="4"><v>0</v></c><c r="H212" s="4"><v>0</v></c><c r="I212" s="4"><v>14.58</v></c><c r="J212" s="4"><v>16.21</v></c><c r="K212" s="4"><v>6.64</v></c><c r="L212"><v>0</v></c><c r="M212"><v>0</v></c><c r="N212"><v>0</v></c><c r="O212"><v>389</v></c><c r="P212"><v>373</v></c><c r="Q212"><v>334</v></c></row><row r="213" spans="1:17" x14ac:dyDescent="0.2"><c r="A213" t="s"><v>215</v></c><c r="B213" s="4"><v>-12.57</v></c><c r="C213" s="4"><v>3.21</v></c><c r="D213" s="1"><v>1.7E-21</v></c><c r="E213" s="1"><v>1.2E-20</v></c><c r="F213" s="4"><v>0</v></c><c r="G213" s="4"><v>0</v></c><c r="H213" s="4"><v>0</v></c><c r="I213" s="4"><v>11.38</v></c><c r="J213" s="4"><v>11.54</v></c><c r="K213" s="4"><v>10.64</v></c><c r="L213"><v>0</v></c><c r="M213"><v>0</v></c><c r="N213"><v>0</v></c><c r="O213"><v>355</v></c><c r="P213"><v>358</v></c><c r="Q213"><v>384</v></c></row><row r="214" spans="1:17" x14ac:dyDescent="0.2"><c r="A214" t="s"><v>216</v></c><c r="B214" s="4"><v>-12.51</v></c><c r="C214" s="4"><v>3.2</v></c><c r="D214" s="1"><v>2.6000000000000002E-21</v></c><c r="E214" s="1"><v>1.7999999999999999E-20</v></c><c r="F214" s="4"><v>0</v></c><c r="G214" s="4"><v>0</v></c><c r="H214" s="4"><v>0</v></c><c r="I214" s="4"><v>12.14</v></c><c r="J214" s="4"><v>11.39</v></c><c r="K214" s="4"><v>11.73</v></c><c r="L214"><v>0</v></c><c r="M214"><v>0</v></c><c r="N214"><v>0</v></c><c r="O214"><v>351</v></c><c r="P214"><v>327</v></c><c r="Q214"><v>384</v></c></row><row r="215" spans="1:17" x14ac:dyDescent="0.2"><c r="A215" t="s"><v>217</v></c><c r="B215" s="4"><v>-12.51</v></c><c r="C215" s="4"><v>3.21</v></c><c r="D215" s="1"><v>2.9E-21</v></c><c r="E215" s="1"><v>1.9999999999999999E-20</v></c><c r="F215" s="4"><v>0</v></c><c r="G215" s="4"><v>0</v></c><c r="H215" s="4"><v>0</v></c><c r="I215" s="4"><v>10.44</v></c><c r="J215" s="4"><v>9.7799999999999994</v></c><c r="K215" s="4"><v>11.18</v></c><c r="L215"><v>0</v></c><c r="M215"><v>0</v></c><c r="N215"><v>0</v></c><c r="O215"><v>339</v></c><c r="P215"><v>314</v></c><c r="Q215"><v>404</v></c></row><row r="216" spans="1:17" x14ac:dyDescent="0.2"><c r="A216" t="s"><v>218</v></c><c r="B216" s="4"><v>-12.5</v></c><c r="C216" s="4"><v>3.21</v></c><c r="D216" s="1"><v>2.9999999999999999E-21</v></c><c r="E216" s="1"><v>2.0999999999999999E-20</v></c><c r="F216" s="4"><v>0</v></c><c r="G216" s="4"><v>0</v></c><c r="H216" s="4"><v>0</v></c><c r="I216" s="4"><v>10.86</v></c><c r="J216" s="4"><v>10.78</v></c><c r="K216" s="4"><v>10.89</v></c><c r="L216"><v>0</v></c><c r="M216"><v>0</v></c><c r="N216"><v>0</v></c><c r="O216"><v>334</v></c><c r="P216"><v>330</v></c><c r="Q216"><v>384</v></c></row><row r="217" spans="1:17" x14ac:dyDescent="0.2"><c r="A217" t="s"><v>219</v></c><c r="B217" s="4"><v>-12.5</v></c><c r="C217" s="4"><v>3.21</v></c><c r="D217" s="1"><v>3.0999999999999998E-21</v></c><c r="E217" s="1"><v>2.0999999999999999E-20</v></c><c r="F217" s="4"><v>0</v></c><c r="G217" s="4"><v>0</v></c><c r="H217" s="4"><v>0</v></c><c r="I217" s="4"><v>11.28</v></c><c r="J217" s="4"><v>10.75</v></c><c r="K217" s="4"><v>10.33</v></c><c r="L217"><v>0</v></c><c r="M217"><v>0</v></c><c r="N217"><v>0</v></c><c r="O217"><v>348</v></c><c r="P217"><v>339</v></c><c r="Q217"><v>359</v></c></row><row r="218" spans="1:17" x14ac:dyDescent="0.2"><c r="A218" t="s"><v>220</v></c><c r="B218" s="4"><v>-12.5</v></c><c r="C218" s="4"><v>3.21</v></c><c r="D218" s="1"><v>3.2000000000000002E-21</v></c><c r="E218" s="1"><v>2.1999999999999999E-20</v></c><c r="F218" s="4"><v>0</v></c><c r="G218" s="4"><v>0</v></c><c r="H218" s="4"><v>0</v></c><c r="I218" s="4"><v>10.8</v></c><c r="J218" s="4"><v>8.9600000000000009</v></c><c r="K218" s="4"><v>10.18</v></c><c r="L218"><v>0</v></c><c r="M218"><v>0</v></c><c r="N218"><v>0</v></c><c r="O218"><v>350</v></c><c r="P218"><v>305</v></c><c r="Q218"><v>394</v></c></row><row r="219" spans="1:17" x14ac:dyDescent="0.2"><c r="A219" t="s"><v>221</v></c><c r="B219" s="4"><v>-12.49</v></c><c r="C219" s="4"><v>3.2</v></c><c r="D219" s="1"><v>3.2000000000000002E-21</v></c><c r="E219" s="1"><v>2.1999999999999999E-20</v></c><c r="F219" s="4"><v>0</v></c><c r="G219" s="4"><v>0</v></c><c r="H219" s="4"><v>0</v></c><c r="I219" s="4"><v>11.51</v></c><c r="J219" s="4"><v>10.3</v></c><c r="K219" s="4"><v>11.12</v></c><c r="L219"><v>0</v></c><c r="M219"><v>0</v></c><c r="N219"><v>0</v></c><c r="O219"><v>348</v></c><c r="P219"><v>316</v></c><c r="Q219"><v>381</v></c></row><row r="220" spans="1:17" x14ac:dyDescent="0.2"><c r="A220" t="s"><v>222</v></c><c r="B220" s="4"><v>-12.49</v></c><c r="C220" s="4"><v>3.21</v></c><c r="D220" s="1"><v>3.3000000000000001E-21</v></c><c r="E220" s="1"><v>2.2999999999999999E-20</v></c><c r="F220" s="4"><v>0</v></c><c r="G220" s="4"><v>0</v></c><c r="H220" s="4"><v>0</v></c><c r="I220" s="4"><v>10.26</v></c><c r="J220" s="4"><v>10.56</v></c><c r="K220" s="4"><v>10.210000000000001</v></c><c r="L220"><v>0</v></c><c r="M220"><v>0</v></c><c r="N220"><v>0</v></c><c r="O220"><v>336</v></c><c r="P220"><v>338</v></c><c r="Q220"><v>365</v></c></row><row r="221" spans="1:17" x14ac:dyDescent="0.2"><c r="A221" t="s"><v>223</v></c><c r="B221" s="4"><v>-12.49</v></c><c r="C221" s="4"><v>3.21</v></c><c r="D221" s="1"><v>3.3000000000000001E-21</v></c><c r="E221" s="1"><v>2.2999999999999999E-20</v></c><c r="F221" s="4"><v>0</v></c><c r="G221" s="4"><v>0</v></c><c r="H221" s="4"><v>0</v></c><c r="I221" s="4"><v>11.36</v></c><c r="J221" s="4"><v>10.59</v></c><c r="K221" s="4"><v>10.78</v></c><c r="L221"><v>0</v></c><c r="M221"><v>0</v></c><c r="N221"><v>0</v></c><c r="O221"><v>342</v></c><c r="P221"><v>323</v></c><c r="Q221"><v>375</v></c></row><row r="222" spans="1:17" x14ac:dyDescent="0.2"><c r="A222" t="s"><v>224</v></c><c r="B222" s="4"><v>-12.47</v></c><c r="C222" s="4"><v>3.2</v></c><c r="D222" s="1"><v>3.7000000000000002E-21</v></c><c r="E222" s="1"><v>2.5999999999999999E-20</v></c><c r="F222" s="4"><v>0</v></c><c r="G222" s="4"><v>0</v></c><c r="H222" s="4"><v>0</v></c><c r="I222" s="4"><v>10.98</v></c><c r="J222" s="4"><v>10.66</v></c><c r="K222" s="4"><v>10.63</v></c><c r="L222"><v>0</v></c><c r="M222"><v>0</v></c><c r="N222"><v>0</v></c><c r="O222"><v>336</v></c><c r="P222"><v>320</v></c><c r="Q222"><v>374</v></c></row><row r="223" spans="1:17" x14ac:dyDescent="0.2"><c r="A223" t="s"><v>225</v></c><c r="B223" s="4"><v>-12.46</v></c><c r="C223" s="4"><v>3.2</v></c><c r="D223" s="1"><v>3.9999999999999996E-21</v></c><c r="E223" s="1"><v>2.7E-20</v></c><c r="F223" s="4"><v>0</v></c><c r="G223" s="4"><v>0</v></c><c r="H223" s="4"><v>0</v></c><c r="I223" s="4"><v>8.5500000000000007</v></c><c r="J223" s="4"><v>8.31</v></c><c r="K223" s="4"><v>7.98</v></c><c r="L223"><v>0</v></c><c r="M223"><v>0</v></c><c r="N223"><v>0</v></c><c r="O223"><v>340</v></c><c r="P223"><v>329</v></c><c r="Q223"><v>355</v></c></row><row r="224" spans="1:17" x14ac:dyDescent="0.2"><c r="A224" t="s"><v>226</v></c><c r="B224" s="4"><v>-12.45</v></c><c r="C224" s="4"><v>3.2</v></c><c r="D224" s="1"><v>4.4000000000000001E-21</v></c><c r="E224" s="1"><v>3.0000000000000003E-20</v></c><c r="F224" s="4"><v>0</v></c><c r="G224" s="4"><v>0</v></c><c r="H224" s="4"><v>0.01</v></c><c r="I224" s="4"><v>10.73</v></c><c r="J224" s="4"><v>10.58</v></c><c r="K224" s="4"><v>10.32</v></c><c r="L224"><v>0</v></c><c r="M224"><v>0</v></c><c r="N224"><v>0</v></c><c r="O224"><v>333</v></c><c r="P224"><v>317</v></c><c r="Q224"><v>367</v></c></row><row r="225" spans="1:17" x14ac:dyDescent="0.2"><c r="A225" t="s"><v>227</v></c><c r="B225" s="4"><v>-12.44</v></c><c r="C225" s="4"><v>3.2</v></c><c r="D225" s="1"><v>4.4999999999999997E-21</v></c><c r="E225" s="1"><v>3.1E-20</v></c><c r="F225" s="4"><v>0</v></c><c r="G225" s="4"><v>0</v></c><c r="H225" s="4"><v>0</v></c><c r="I225" s="4"><v>10.91</v></c><c r="J225" s="4"><v>10.95</v></c><c r="K225" s="4"><v>10.97</v></c><c r="L225"><v>0</v></c><c r="M225"><v>0</v></c><c r="N225"><v>0</v></c><c r="O225"><v>325</v></c><c r="P225"><v>325</v></c><c r="Q225"><v>364</v></c></row><row r="226" spans="1:17" x14ac:dyDescent="0.2"><c r="A226" t="s"><v>228</v></c><c r="B226" s="4"><v>-12.43</v></c><c r="C226" s="4"><v>3.19</v></c><c r="D226" s="1"><v>4.9000000000000002E-21</v></c><c r="E226" s="1"><v>3.3999999999999997E-20</v></c><c r="F226" s="4"><v>0</v></c><c r="G226" s="4"><v>0</v></c><c r="H226" s="4"><v>0</v></c><c r="I226" s="4"><v>10.39</v></c><c r="J226" s="4"><v>9.67</v></c><c r="K226" s="4"><v>10.68</v></c><c r="L226"><v>0</v></c><c r="M226"><v>0</v></c><c r="N226"><v>0</v></c><c r="O226"><v>324</v></c><c r="P226"><v>305</v></c><c r="Q226"><v>381</v></c></row><row r="227" spans="1:17" x14ac:dyDescent="0.2"><c r="A227" t="s"><v>229</v></c><c r="B227" s="4"><v>-12.41</v></c><c r="C227" s="4"><v>3.19</v></c><c r="D227" s="1"><v>5.4999999999999998E-21</v></c><c r="E227" s="1"><v>3.7999999999999998E-20</v></c><c r="F227" s="4"><v>0</v></c><c r="G227" s="4"><v>0</v></c><c r="H227" s="4"><v>0</v></c><c r="I227" s="4"><v>10.39</v></c><c r="J227" s="4"><v>10.27</v></c><c r="K227" s="4"><v>11.07</v></c><c r="L227"><v>0</v></c><c r="M227"><v>0</v></c><c r="N227"><v>0</v></c><c r="O227"><v>315</v></c><c r="P227"><v>309</v></c><c r="Q227"><v>376</v></c></row><row r="228" spans="1:17" x14ac:dyDescent="0.2"><c r="A228" t="s"><v>230</v></c><c r="B228" s="4"><v>-12.4</v></c><c r="C228" s="4"><v>3.2</v></c><c r="D228" s="1"><v>6.4000000000000003E-21</v></c><c r="E228" s="1"><v>4.3000000000000001E-20</v></c><c r="F228" s="4"><v>0</v></c><c r="G228" s="4"><v>0</v></c><c r="H228" s="4"><v>0</v></c><c r="I228" s="4"><v>9.8800000000000008</v></c><c r="J228" s="4"><v>9.64</v></c><c r="K228" s="4"><v>9.6999999999999993</v></c><c r="L228"><v>0</v></c><c r="M228"><v>0</v></c><c r="N228"><v>0</v></c><c r="O228"><v>330</v></c><c r="P228"><v>314</v></c><c r="Q228"><v>341</v></c></row><row r="229" spans="1:17" x14ac:dyDescent="0.2"><c r="A229" t="s"><v>231</v></c><c r="B229" s="4"><v>-12.39</v></c><c r="C229" s="4"><v>3.19</v></c><c r="D229" s="1"><v>6.3E-21</v></c><c r="E229" s="1"><v>4.3000000000000001E-20</v></c><c r="F229" s="4"><v>0</v></c><c r="G229" s="4"><v>0</v></c><c r="H229" s="4"><v>0</v></c><c r="I229" s="4"><v>9.93</v></c><c r="J229" s="4"><v>9.8800000000000008</v></c><c r="K229" s="4"><v>9.7100000000000009</v></c><c r="L229"><v>0</v></c><c r="M229"><v>0</v></c><c r="N229"><v>0</v></c><c r="O229"><v>318</v></c><c r="P229"><v>321</v></c><c r="Q229"><v>346</v></c></row><row r="230" spans="1:17" x14ac:dyDescent="0.2"><c r="A230" t="s"><v>232</v></c><c r="B230" s="4"><v>-12.39</v></c><c r="C230" s="4"><v>3.19</v></c><c r="D230" s="1"><v>6.6999999999999997E-21</v></c><c r="E230" s="1"><v>4.5000000000000001E-20</v></c><c r="F230" s="4"><v>0</v></c><c r="G230" s="4"><v>0</v></c><c r="H230" s="4"><v>0</v></c><c r="I230" s="4"><v>10.92</v></c><c r="J230" s="4"><v>10.38</v></c><c r="K230" s="4"><v>9.73</v></c><c r="L230"><v>0</v></c><c r="M230"><v>0</v></c><c r="N230"><v>0</v></c><c r="O230"><v>332</v></c><c r="P230"><v>318</v></c><c r="Q230"><v>332</v></c></row><row r="231" spans="1:17" x14ac:dyDescent="0.2"><c r="A231" t="s"><v>233</v></c><c r="B231" s="4"><v>-12.38</v></c><c r="C231" s="4"><v>3.2</v></c><c r="D231" s="1"><v>7.6999999999999998E-21</v></c><c r="E231" s="1"><v>5.1999999999999999E-20</v></c><c r="F231" s="4"><v>0</v></c><c r="G231" s="4"><v>0</v></c><c r="H231" s="4"><v>0</v></c><c r="I231" s="4"><v>10.61</v></c><c r="J231" s="4"><v>10.19</v></c><c r="K231" s="4"><v>9.99</v></c><c r="L231"><v>0</v></c><c r="M231"><v>0</v></c><c r="N231"><v>0</v></c><c r="O231"><v>321</v></c><c r="P231"><v>311</v></c><c r="Q231"><v>338</v></c></row><row r="232" spans="1:17" x14ac:dyDescent="0.2"><c r="A232" t="s"><v>234</v></c><c r="B232" s="4"><v>-12.37</v></c><c r="C232" s="4"><v>3.19</v></c><c r="D232" s="1"><v>7.5000000000000007E-21</v></c><c r="E232" s="1"><v>5.1000000000000002E-20</v></c><c r="F232" s="4"><v>0</v></c><c r="G232" s="4"><v>0</v></c><c r="H232" s="4"><v>0</v></c><c r="I232" s="4"><v>6.63</v></c><c r="J232" s="4"><v>7.05</v></c><c r="K232" s="4"><v>6.68</v></c><c r="L232"><v>0</v></c><c r="M232"><v>0</v></c><c r="N232"><v>0</v></c><c r="O232"><v>296</v></c><c r="P232"><v>330</v></c><c r="Q232"><v>348</v></c></row><row r="233" spans="1:17" x14ac:dyDescent="0.2"><c r="A233" t="s"><v>235</v></c><c r="B233" s="4"><v>-12.37</v></c><c r="C233" s="4"><v>3.2</v></c><c r="D233" s="1"><v>8.0999999999999996E-21</v></c><c r="E233" s="1"><v>5.4999999999999996E-20</v></c><c r="F233" s="4"><v>0.01</v></c><c r="G233" s="4"><v>0.02</v></c><c r="H233" s="4"><v>0.02</v></c><c r="I233" s="4"><v>11.65</v></c><c r="J233" s="4"><v>11.84</v></c><c r="K233" s="4"><v>11.4</v></c><c r="L233"><v>0</v></c><c r="M233"><v>0</v></c><c r="N233"><v>0</v></c><c r="O233"><v>310</v></c><c r="P233"><v>316</v></c><c r="Q233"><v>339</v></c></row><row r="234" spans="1:17" x14ac:dyDescent="0.2"><c r="A234" t="s"><v>236</v></c><c r="B234" s="4"><v>-12.37</v></c><c r="C234" s="4"><v>3.2</v></c><c r="D234" s="1"><v>8.1999999999999999E-21</v></c><c r="E234" s="1"><v>5.4999999999999996E-20</v></c><c r="F234" s="4"><v>0</v></c><c r="G234" s="4"><v>0</v></c><c r="H234" s="4"><v>0</v></c><c r="I234" s="4"><v>10.97</v></c><c r="J234" s="4"><v>9.56</v></c><c r="K234" s="4"><v>8.76</v></c><c r="L234"><v>0</v></c><c r="M234"><v>0</v></c><c r="N234"><v>0</v></c><c r="O234"><v>310</v></c><c r="P234"><v>330</v></c><c r="Q234"><v>326</v></c></row><row r="235" spans="1:17" x14ac:dyDescent="0.2"><c r="A235" t="s"><v>237</v></c><c r="B235" s="4"><v>-12.36</v></c><c r="C235" s="4"><v>3.19</v></c><c r="D235" s="1"><v>8.0999999999999996E-21</v></c><c r="E235" s="1"><v>5.4999999999999996E-20</v></c><c r="F235" s="4"><v>0</v></c><c r="G235" s="4"><v>0</v></c><c r="H235" s="4"><v>0</v></c><c r="I235" s="4"><v>9.39</v></c><c r="J235" s="4"><v>9.69</v></c><c r="K235" s="4"><v>10.25</v></c><c r="L235"><v>0</v></c><c r="M235"><v>0</v></c><c r="N235"><v>0</v></c><c r="O235"><v>299</v></c><c r="P235"><v>306</v></c><c r="Q235"><v>363</v></c></row><row r="236" spans="1:17" x14ac:dyDescent="0.2"><c r="A236" t="s"><v>238</v></c><c r="B236" s="4"><v>-12.36</v></c><c r="C236" s="4"><v>3.2</v></c><c r="D236" s="1"><v>8.4000000000000005E-21</v></c><c r="E236" s="1"><v>5.7000000000000002E-20</v></c><c r="F236" s="4"><v>0</v></c><c r="G236" s="4"><v>0</v></c><c r="H236" s="4"><v>0</v></c><c r="I236" s="4"><v>9.92</v></c><c r="J236" s="4"><v>9.9700000000000006</v></c><c r="K236" s="4"><v>10.24</v></c><c r="L236"><v>0</v></c><c r="M236"><v>0</v></c><c r="N236"><v>0</v></c><c r="O236"><v>308</v></c><c r="P236"><v>302</v></c><c r="Q236"><v>354</v></c></row><row r="237" spans="1:17" x14ac:dyDescent="0.2"><c r="A237" t="s"><v>239</v></c><c r="B237" s="4"><v>-12.35</v></c><c r="C237" s="4"><v>3.19</v></c><c r="D237" s="1"><v>9.4000000000000006E-21</v></c><c r="E237" s="1"><v>6.2999999999999997E-20</v></c><c r="F237" s="4"><v>0</v></c><c r="G237" s="4"><v>0</v></c><c r="H237" s="4"><v>0</v></c><c r="I237" s="4"><v>9.83</v></c><c r="J237" s="4"><v>9.64</v></c><c r="K237" s="4"><v>9.52</v></c><c r="L237"><v>0</v></c><c r="M237"><v>0</v></c><c r="N237"><v>0</v></c><c r="O237"><v>317</v></c><c r="P237"><v>307</v></c><c r="Q237"><v>330</v></c></row><row r="238" spans="1:17" x14ac:dyDescent="0.2"><c r="A238" t="s"><v>240</v></c><c r="B238" s="4"><v>-12.35</v></c><c r="C238" s="4"><v>3.2</v></c><c r="D238" s="1"><v>9.4999999999999994E-21</v></c><c r="E238" s="1"><v>6.3999999999999994E-20</v></c><c r="F238" s="4"><v>0</v></c><c r="G238" s="4"><v>0</v></c><c r="H238" s="4"><v>0</v></c><c r="I238" s="4"><v>9.6300000000000008</v></c><c r="J238" s="4"><v>9.6999999999999993</v></c><c r="K238" s="4"><v>10.88</v></c><c r="L238"><v>0</v></c><c r="M238"><v>0</v></c><c r="N238"><v>0</v></c><c r="O238"><v>302</v></c><c r="P238"><v>291</v></c><c r="Q238"><v>365</v></c></row><row r="239" spans="1:17" x14ac:dyDescent="0.2"><c r="A239" t="s"><v>241</v></c><c r="B239" s="4"><v>-12.34</v></c><c r="C239" s="4"><v>3.19</v></c><c r="D239" s="1"><v>9.9999999999999995E-21</v></c><c r="E239" s="1"><v>6.7999999999999994E-20</v></c><c r="F239" s="4"><v>0</v></c><c r="G239" s="4"><v>0</v></c><c r="H239" s="4"><v>0</v></c><c r="I239" s="4"><v>10.97</v></c><c r="J239" s="4"><v>9.66</v></c><c r="K239" s="4"><v>10.7</v></c><c r="L239"><v>0</v></c><c r="M239"><v>0</v></c><c r="N239"><v>0</v></c><c r="O239"><v>311</v></c><c r="P239"><v>287</v></c><c r="Q239"><v>353</v></c></row><row r="240" spans="1:17" x14ac:dyDescent="0.2"><c r="A240" t="s"><v>242</v></c><c r="B240" s="4"><v>-12.31</v></c><c r="C240" s="4"><v>3.19</v></c><c r="D240" s="1"><v>1.3E-20</v></c><c r="E240" s="1"><v>8.7999999999999996E-20</v></c><c r="F240" s="4"><v>0</v></c><c r="G240" s="4"><v>0</v></c><c r="H240" s="4"><v>0.01</v></c><c r="I240" s="4"><v>9.42</v></c><c r="J240" s="4"><v>9.6999999999999993</v></c><c r="K240" s="4"><v>9.7100000000000009</v></c><c r="L240"><v>0</v></c><c r="M240"><v>0</v></c><c r="N240"><v>0</v></c><c r="O240"><v>283</v></c><c r="P240"><v>302</v></c><c r="Q240"><v>345</v></c></row><row r="241" spans="1:17" x14ac:dyDescent="0.2"><c r="A241" t="s"><v>243</v></c><c r="B241" s="4"><v>-12.31</v></c><c r="C241" s="4"><v>3.19</v></c><c r="D241" s="1"><v>1.3E-20</v></c><c r="E241" s="1"><v>8.9000000000000006E-20</v></c><c r="F241" s="4"><v>0</v></c><c r="G241" s="4"><v>0</v></c><c r="H241" s="4"><v>0</v></c><c r="I241" s="4"><v>10.07</v></c><c r="J241" s="4"><v>9.16</v></c><c r="K241" s="4"><v>8.8000000000000007</v></c><c r="L241"><v>0</v></c><c r="M241"><v>0</v></c><c r="N241"><v>0</v></c><c r="O241"><v>321</v></c><c r="P241"><v>290</v></c><c r="Q241"><v>318</v></c></row><row r="242" spans="1:17" x14ac:dyDescent="0.2"><c r="A242" t="s"><v>244</v></c><c r="B242" s="4"><v>-12.3</v></c><c r="C242" s="4"><v>3.17</v></c><c r="D242" s="1"><v>1.2E-20</v></c><c r="E242" s="1"><v>7.8999999999999999E-20</v></c><c r="F242" s="4"><v>0</v></c><c r="G242" s="4"><v>0</v></c><c r="H242" s="4"><v>0</v></c><c r="I242" s="4"><v>9.4600000000000009</v></c><c r="J242" s="4"><v>10.06</v></c><c r="K242" s="4"><v>9.6999999999999993</v></c><c r="L242"><v>0</v></c><c r="M242"><v>0</v></c><c r="N242"><v>0</v></c><c r="O242"><v>292</v></c><c r="P242"><v>314</v></c><c r="Q242"><v>331</v></c></row><row r="243" spans="1:17" x14ac:dyDescent="0.2"><c r="A243" t="s"><v>245</v></c><c r="B243" s="4"><v>-12.3</v></c><c r="C243" s="4"><v>3.19</v></c><c r="D243" s="1"><v>1.4000000000000001E-20</v></c><c r="E243" s="1"><v>9.1999999999999997E-20</v></c><c r="F243" s="4"><v>0</v></c><c r="G243" s="4"><v>0</v></c><c r="H243" s="4"><v>0.01</v></c><c r="I243" s="4"><v>9.91</v></c><c r="J243" s="4"><v>9.7200000000000006</v></c><c r="K243" s="4"><v>9.59</v></c><c r="L243"><v>0</v></c><c r="M243"><v>0</v></c><c r="N243"><v>0</v></c><c r="O243"><v>299</v></c><c r="P243"><v>298</v></c><c r="Q243"><v>327</v></c></row><row r="244" spans="1:17" x14ac:dyDescent="0.2"><c r="A244" t="s"><v>246</v></c><c r="B244" s="4"><v>-12.28</v></c><c r="C244" s="4"><v>3.19</v></c><c r="D244" s="1"><v>1.5999999999999999E-20</v></c><c r="E244" s="1"><v>1.0999999999999999E-19</v></c><c r="F244" s="4"><v>0</v></c><c r="G244" s="4"><v>0</v></c><c r="H244" s="4"><v>0</v></c><c r="I244" s="4"><v>3.56</v></c><c r="J244" s="4"><v>3.89</v></c><c r="K244" s="4"><v>3.59</v></c><c r="L244"><v>0</v></c><c r="M244"><v>0</v></c><c r="N244"><v>0</v></c><c r="O244"><v>284</v></c><c r="P244"><v>304</v></c><c r="Q244"><v>324</v></c></row><row r="245" spans="1:17" x14ac:dyDescent="0.2"><c r="A245" t="s"><v>247</v></c><c r="B245" s="4"><v>-12.27</v></c><c r="C245" s="4"><v>3.18</v></c><c r="D245" s="1"><v>1.5999999999999999E-20</v></c><c r="E245" s="1"><v>1.0999999999999999E-19</v></c><c r="F245" s="4"><v>0</v></c><c r="G245" s="4"><v>0</v></c><c r="H245" s="4"><v>0</v></c><c r="I245" s="4"><v>9.7100000000000009</v></c><c r="J245" s="4"><v>9.8000000000000007</v></c><c r="K245" s="4"><v>9.41</v></c><c r="L245"><v>0</v></c><c r="M245"><v>0</v></c><c r="N245"><v>0</v></c><c r="O245"><v>296</v></c><c r="P245"><v>298</v></c><c r="Q245"><v>317</v></c></row><row r="246" spans="1:17" x14ac:dyDescent="0.2"><c r="A246" t="s"><v>248</v></c><c r="B246" s="4"><v>-12.27</v></c><c r="C246" s="4"><v>3.19</v></c><c r="D246" s="1"><v>1.5999999999999999E-20</v></c><c r="E246" s="1"><v>1.0999999999999999E-19</v></c><c r="F246" s="4"><v>0</v></c><c r="G246" s="4"><v>0</v></c><c r="H246" s="4"><v>0.01</v></c><c r="I246" s="4"><v>9.69</v></c><c r="J246" s="4"><v>9.4499999999999993</v></c><c r="K246" s="4"><v>9.31</v></c><c r="L246"><v>0</v></c><c r="M246"><v>0</v></c><c r="N246"><v>0</v></c><c r="O246"><v>304</v></c><c r="P246"><v>290</v></c><c r="Q246"><v>317</v></c></row><row r="247" spans="1:17" x14ac:dyDescent="0.2"><c r="A247" t="s"><v>249</v></c><c r="B247" s="4"><v>-12.26</v></c><c r="C247" s="4"><v>3.19</v></c><c r="D247" s="1"><v>1.8999999999999999E-20</v></c><c r="E247" s="1"><v>1.3000000000000001E-19</v></c><c r="F247" s="4"><v>0</v></c><c r="G247" s="4"><v>0</v></c><c r="H247" s="4"><v>0</v></c><c r="I247" s="4"><v>9.6999999999999993</v></c><c r="J247" s="4"><v>9.15</v></c><c r="K247" s="4"><v>9.4700000000000006</v></c><c r="L247"><v>0</v></c><c r="M247"><v>0</v></c><c r="N247"><v>0</v></c><c r="O247"><v>296</v></c><c r="P247"><v>281</v></c><c r="Q247"><v>324</v></c></row><row r="248" spans="1:17" x14ac:dyDescent="0.2"><c r="A248" t="s"><v>250</v></c><c r="B248" s="4"><v>-12.25</v></c><c r="C248" s="4"><v>3.18</v></c><c r="D248" s="1"><v>1.8999999999999999E-20</v></c><c r="E248" s="1"><v>1.3000000000000001E-19</v></c><c r="F248" s="4"><v>0</v></c><c r="G248" s="4"><v>0</v></c><c r="H248" s="4"><v>0</v></c><c r="I248" s="4"><v>8.59</v></c><c r="J248" s="4"><v>8.0500000000000007</v></c><c r="K248" s="4"><v>8.69</v></c><c r="L248"><v>0</v></c><c r="M248"><v>0</v></c><c r="N248"><v>0</v></c><c r="O248"><v>312</v></c><c r="P248"><v>281</v></c><c r="Q248"><v>309</v></c></row><row r="249" spans="1:17" x14ac:dyDescent="0.2"><c r="A249" t="s"><v>251</v></c><c r="B249" s="4"><v>-12.25</v></c><c r="C249" s="4"><v>3.18</v></c><c r="D249" s="1"><v>1.9999999999999999E-20</v></c><c r="E249" s="1"><v>1.3000000000000001E-19</v></c><c r="F249" s="4"><v>0</v></c><c r="G249" s="4"><v>0</v></c><c r="H249" s="4"><v>0.01</v></c><c r="I249" s="4"><v>9.91</v></c><c r="J249" s="4"><v>9.1999999999999993</v></c><c r="K249" s="4"><v>8.7100000000000009</v></c><c r="L249"><v>0</v></c><c r="M249"><v>0</v></c><c r="N249"><v>0</v></c><c r="O249"><v>303</v></c><c r="P249"><v>289</v></c><c r="Q249"><v>304</v></c></row><row r="250" spans="1:17" x14ac:dyDescent="0.2"><c r="A250" t="s"><v>252</v></c><c r="B250" s="4"><v>-12.25</v></c><c r="C250" s="4"><v>3.18</v></c><c r="D250" s="1"><v>2.0999999999999999E-20</v></c><c r="E250" s="1"><v>1.4E-19</v></c><c r="F250" s="4"><v>0</v></c><c r="G250" s="4"><v>0</v></c><c r="H250" s="4"><v>0</v></c><c r="I250" s="4"><v>10.09</v></c><c r="J250" s="4"><v>8.49</v></c><c r="K250" s="4"><v>9.16</v></c><c r="L250"><v>0</v></c><c r="M250"><v>0</v></c><c r="N250"><v>0</v></c><c r="O250"><v>316</v></c><c r="P250"><v>259</v></c><c r="Q250"><v>326</v></c></row><row r="251" spans="1:17" x14ac:dyDescent="0.2"><c r="A251" t="s"><v>253</v></c><c r="B251" s="4"><v>-12.25</v></c><c r="C251" s="4"><v>3.18</v></c><c r="D251" s="1"><v>2.0999999999999999E-20</v></c><c r="E251" s="1"><v>1.4E-19</v></c><c r="F251" s="4"><v>0</v></c><c r="G251" s="4"><v>0</v></c><c r="H251" s="4"><v>0</v></c><c r="I251" s="4"><v>9.35</v></c><c r="J251" s="4"><v>10.01</v></c><c r="K251" s="4"><v>8.68</v></c><c r="L251"><v>0</v></c><c r="M251"><v>0</v></c><c r="N251"><v>0</v></c><c r="O251"><v>300</v></c><c r="P251"><v>317</v></c><c r="Q251"><v>281</v></c></row><row r="252" spans="1:17" x14ac:dyDescent="0.2"><c r="A252" t="s"><v>254</v></c><c r="B252" s="4"><v>-12.24</v></c><c r="C252" s="4"><v>1.32</v></c><c r="D252" s="1"><v>6.0999999999999999E-26</v></c><c r="E252" s="1"><v>5.5E-25</v></c><c r="F252" s="4"><v>0</v></c><c r="G252" s="4"><v>0</v></c><c r="H252" s="4"><v>0.01</v></c><c r="I252" s="4"><v>42.68</v></c><c r="J252" s="4"><v>46.06</v></c><c r="K252" s="4"><v>43.94</v></c><c r="L252"><v>0</v></c><c r="M252"><v>0</v></c><c r="N252"><v>1</v></c><c r="O252"><v>1444</v></c><c r="P252"><v>1598</v></c><c r="Q252"><v>1665</v></c></row><row r="253" spans="1:17" x14ac:dyDescent="0.2"><c r="A253" t="s"><v>255</v></c><c r="B253" s="4"><v>-12.24</v></c><c r="C253" s="4"><v>3.17</v></c><c r="D253" s="1"><v>1.8999999999999999E-20</v></c><c r="E253" s="1"><v>1.3000000000000001E-19</v></c><c r="F253" s="4"><v>0</v></c><c r="G253" s="4"><v>0</v></c><c r="H253" s="4"><v>0</v></c><c r="I253" s="4"><v>9.94</v></c><c r="J253" s="4"><v>9.24</v></c><c r="K253" s="4"><v>9.36</v></c><c r="L253"><v>0</v></c><c r="M253"><v>0</v></c><c r="N253"><v>0</v></c><c r="O253"><v>300</v></c><c r="P253"><v>280</v></c><c r="Q253"><v>319</v></c></row><row r="254" spans="1:17" x14ac:dyDescent="0.2"><c r="A254" t="s"><v>256</v></c><c r="B254" s="4"><v>-12.22</v></c><c r="C254" s="4"><v>3.18</v></c><c r="D254" s="1"><v>2.2999999999999999E-20</v></c><c r="E254" s="1"><v>1.5E-19</v></c><c r="F254" s="4"><v>0</v></c><c r="G254" s="4"><v>0</v></c><c r="H254" s="4"><v>0</v></c><c r="I254" s="4"><v>8.17</v></c><c r="J254" s="4"><v>8.69</v></c><c r="K254" s="4"><v>8.4600000000000009</v></c><c r="L254"><v>0</v></c><c r="M254"><v>0</v></c><c r="N254"><v>0</v></c><c r="O254"><v>277</v></c><c r="P254"><v>291</v></c><c r="Q254"><v>319</v></c></row><row r="255" spans="1:17" x14ac:dyDescent="0.2"><c r="A255" t="s"><v>257</v></c><c r="B255" s="4"><v>-12.22</v></c><c r="C255" s="4"><v>3.18</v></c><c r="D255" s="1"><v>2.3999999999999999E-20</v></c><c r="E255" s="1"><v>1.5999999999999999E-19</v></c><c r="F255" s="4"><v>0</v></c><c r="G255" s="4"><v>0</v></c><c r="H255" s="4"><v>0</v></c><c r="I255" s="4"><v>12.37</v></c><c r="J255" s="4"><v>12.62</v></c><c r="K255" s="4"><v>12.75</v></c><c r="L255"><v>0</v></c><c r="M255"><v>0</v></c><c r="N255"><v>0</v></c><c r="O255"><v>276</v></c><c r="P255"><v>284</v></c><c r="Q255"><v>324</v></c></row><row r="256" spans="1:17" x14ac:dyDescent="0.2"><c r="A256" t="s"><v>258</v></c><c r="B256" s="4"><v>-12.21</v></c><c r="C256" s="4"><v>3.17</v></c><c r="D256" s="1"><v>2.5999999999999999E-20</v></c><c r="E256" s="1"><v>1.7000000000000001E-19</v></c><c r="F256" s="4"><v>0</v></c><c r="G256" s="4"><v>0</v></c><c r="H256" s="4"><v>0</v></c><c r="I256" s="4"><v>9.25</v></c><c r="J256" s="4"><v>9.19</v></c><c r="K256" s="4"><v>9.3000000000000007</v></c><c r="L256"><v>0</v></c><c r="M256"><v>0</v></c><c r="N256"><v>0</v></c><c r="O256"><v>280</v></c><c r="P256"><v>294</v></c><c r="Q256"><v>304</v></c></row><row r="257" spans="1:17" x14ac:dyDescent="0.2"><c r="A257" t="s"><v>259</v></c><c r="B257" s="4"><v>-12.2</v></c><c r="C257" s="4"><v>3.18</v></c><c r="D257" s="1"><v>2.9E-20</v></c><c r="E257" s="1"><v>1.9E-19</v></c><c r="F257" s="4"><v>0</v></c><c r="G257" s="4"><v>0.04</v></c><c r="H257" s="4"><v>0.03</v></c><c r="I257" s="4"><v>8.48</v></c><c r="J257" s="4"><v>8.74</v></c><c r="K257" s="4"><v>8.6300000000000008</v></c><c r="L257"><v>0</v></c><c r="M257"><v>0</v></c><c r="N257"><v>0</v></c><c r="O257"><v>275</v></c><c r="P257"><v>282</v></c><c r="Q257"><v>313</v></c></row><row r="258" spans="1:17" x14ac:dyDescent="0.2"><c r="A258" t="s"><v>260</v></c><c r="B258" s="4"><v>-12.2</v></c><c r="C258" s="4"><v>3.18</v></c><c r="D258" s="1"><v>2.9E-20</v></c><c r="E258" s="1"><v>1.9E-19</v></c><c r="F258" s="4"><v>0</v></c><c r="G258" s="4"><v>0</v></c><c r="H258" s="4"><v>0</v></c><c r="I258" s="4"><v>10.35</v></c><c r="J258" s="4"><v>9.11</v></c><c r="K258" s="4"><v>10.49</v></c><c r="L258"><v>0</v></c><c r="M258"><v>0</v></c><c r="N258"><v>0</v></c><c r="O258"><v>283</v></c><c r="P258"><v>262</v></c><c r="Q258"><v>327</v></c></row><row r="259" spans="1:17" x14ac:dyDescent="0.2"><c r="A259" t="s"><v>261</v></c><c r="B259" s="4"><v>-12.2</v></c><c r="C259" s="4"><v>3.18</v></c><c r="D259" s="1"><v>3.0000000000000003E-20</v></c><c r="E259" s="1"><v>1.9E-19</v></c><c r="F259" s="4"><v>0</v></c><c r="G259" s="4"><v>0</v></c><c r="H259" s="4"><v>0</v></c><c r="I259" s="4"><v>7.67</v></c><c r="J259" s="4"><v>8.1</v></c><c r="K259" s="4"><v>8.58</v></c><c r="L259"><v>0</v></c><c r="M259"><v>0</v></c><c r="N259"><v>0</v></c><c r="O259"><v>257</v></c><c r="P259"><v>281</v></c><c r="Q259"><v>335</v></c></row><row r="260" spans="1:17" x14ac:dyDescent="0.2"><c r="A260" t="s"><v>262</v></c><c r="B260" s="4"><v>-12.19</v></c><c r="C260" s="4"><v>3.18</v></c><c r="D260" s="1"><v>3.0000000000000003E-20</v></c><c r="E260" s="1"><v>2E-19</v></c><c r="F260" s="4"><v>0</v></c><c r="G260" s="4"><v>0</v></c><c r="H260" s="4"><v>0</v></c><c r="I260" s="4"><v>9.4499999999999993</v></c><c r="J260" s="4"><v>9.91</v></c><c r="K260" s="4"><v>8.73</v></c><c r="L260"><v>0</v></c><c r="M260"><v>0</v></c><c r="N260"><v>0</v></c><c r="O260"><v>283</v></c><c r="P260"><v>294</v></c><c r="Q260"><v>290</v></c></row><row r="261" spans="1:17" x14ac:dyDescent="0.2"><c r="A261" t="s"><v>263</v></c><c r="B261" s="4"><v>-12.19</v></c><c r="C261" s="4"><v>3.17</v></c><c r="D261" s="1"><v>3.1E-20</v></c><c r="E261" s="1"><v>2E-19</v></c><c r="F261" s="4"><v>0</v></c><c r="G261" s="4"><v>0</v></c><c r="H261" s="4"><v>0</v></c><c r="I261" s="4"><v>9.31</v></c><c r="J261" s="4"><v>9.73</v></c><c r="K261" s="4"><v>9.7899999999999991</v></c><c r="L261"><v>0</v></c><c r="M261"><v>0</v></c><c r="N261"><v>0</v></c><c r="O261"><v>270</v></c><c r="P261"><v>281</v></c><c r="Q261"><v>315</v></c></row><row r="262" spans="1:17" x14ac:dyDescent="0.2"><c r="A262" t="s"><v>264</v></c><c r="B262" s="4"><v>-12.19</v></c><c r="C262" s="4"><v>3.18</v></c><c r="D262" s="1"><v>3.1999999999999997E-20</v></c><c r="E262" s="1"><v>2.0999999999999999E-19</v></c><c r="F262" s="4"><v>0</v></c><c r="G262" s="4"><v>0</v></c><c r="H262" s="4"><v>0</v></c><c r="I262" s="4"><v>8.99</v></c><c r="J262" s="4"><v>8.59</v></c><c r="K262" s="4"><v>8.1199999999999992</v></c><c r="L262"><v>0</v></c><c r="M262"><v>0</v></c><c r="N262"><v>0</v></c><c r="O262"><v>295</v></c><c r="P262"><v>277</v></c><c r="Q262"><v>292</v></c></row><row r="263" spans="1:17" x14ac:dyDescent="0.2"><c r="A263" t="s"><v>265</v></c><c r="B263" s="4"><v>-12.19</v></c><c r="C263" s="4"><v>3.17</v></c><c r="D263" s="1"><v>3.1999999999999997E-20</v></c><c r="E263" s="1"><v>2.0999999999999999E-19</v></c><c r="F263" s="4"><v>0</v></c><c r="G263" s="4"><v>0</v></c><c r="H263" s="4"><v>0</v></c><c r="I263" s="4"><v>10.3</v></c><c r="J263" s="4"><v>9.44</v></c><c r="K263" s="4"><v>9.07</v></c><c r="L263"><v>0</v></c><c r="M263"><v>0</v></c><c r="N263"><v>0</v></c><c r="O263"><v>306</v></c><c r="P263"><v>269</v></c><c r="Q263"><v>290</v></c></row><row r="264" spans="1:17" x14ac:dyDescent="0.2"><c r="A264" t="s"><v>266</v></c><c r="B264" s="4"><v>-12.19</v></c><c r="C264" s="4"><v>3.17</v></c><c r="D264" s="1"><v>3.3E-20</v></c><c r="E264" s="1"><v>2.0999999999999999E-19</v></c><c r="F264" s="4"><v>0</v></c><c r="G264" s="4"><v>0</v></c><c r="H264" s="4"><v>0</v></c><c r="I264" s="4"><v>5.95</v></c><c r="J264" s="4"><v>7</v></c><c r="K264" s="4"><v>7.9</v></c><c r="L264"><v>0</v></c><c r="M264"><v>0</v></c><c r="N264"><v>0</v></c><c r="O264"><v>249</v></c><c r="P264"><v>292</v></c><c r="Q264"><v>326</v></c></row><row r="265" spans="1:17" x14ac:dyDescent="0.2"><c r="A265" t="s"><v>267</v></c><c r="B265" s="4"><v>-12.18</v></c><c r="C265" s="4"><v>3.17</v></c><c r="D265" s="1"><v>3.3999999999999997E-20</v></c><c r="E265" s="1"><v>2.1999999999999998E-19</v></c><c r="F265" s="4"><v>0</v></c><c r="G265" s="4"><v>0</v></c><c r="H265" s="4"><v>0</v></c><c r="I265" s="4"><v>8.14</v></c><c r="J265" s="4"><v>8.86</v></c><c r="K265" s="4"><v>8.83</v></c><c r="L265"><v>0</v></c><c r="M265"><v>0</v></c><c r="N265"><v>0</v></c><c r="O265"><v>259</v></c><c r="P265"><v>285</v></c><c r="Q265"><v>317</v></c></row><row r="266" spans="1:17" x14ac:dyDescent="0.2"><c r="A266" t="s"><v>268</v></c><c r="B266" s="4"><v>-12.17</v></c><c r="C266" s="4"><v>3.17</v></c><c r="D266" s="1"><v>3.3999999999999997E-20</v></c><c r="E266" s="1"><v>2.1999999999999998E-19</v></c><c r="F266" s="4"><v>0</v></c><c r="G266" s="4"><v>0</v></c><c r="H266" s="4"><v>0</v></c><c r="I266" s="4"><v>8.99</v></c><c r="J266" s="4"><v>9.26</v></c><c r="K266" s="4"><v>8.5299999999999994</v></c><c r="L266"><v>0</v></c><c r="M266"><v>0</v></c><c r="N266"><v>0</v></c><c r="O266"><v>277</v></c><c r="P266"><v>286</v></c><c r="Q266"><v>295</v></c></row><row r="267" spans="1:17" x14ac:dyDescent="0.2"><c r="A267" t="s"><v>269</v></c><c r="B267" s="4"><v>-12.17</v></c><c r="C267" s="4"><v>3.17</v></c><c r="D267" s="1"><v>3.9000000000000001E-20</v></c><c r="E267" s="1"><v>2.5000000000000002E-19</v></c><c r="F267" s="4"><v>0</v></c><c r="G267" s="4"><v>0</v></c><c r="H267" s="4"><v>0</v></c><c r="I267" s="4"><v>3.94</v></c><c r="J267" s="4"><v>5.79</v></c><c r="K267" s="4"><v>4.42</v></c><c r="L267"><v>0</v></c><c r="M267"><v>0</v></c><c r="N267"><v>0</v></c><c r="O267"><v>242</v></c><c r="P267"><v>315</v></c><c r="Q267"><v>301</v></c></row><row r="268" spans="1:17" x14ac:dyDescent="0.2"><c r="A268" t="s"><v>270</v></c><c r="B268" s="4"><v>-12.14</v></c><c r="C268" s="4"><v>3.17</v></c><c r="D268" s="1"><v>4.3999999999999998E-20</v></c><c r="E268" s="1"><v>2.8E-19</v></c><c r="F268" s="4"><v>0</v></c><c r="G268" s="4"><v>0</v></c><c r="H268" s="4"><v>0</v></c><c r="I268" s="4"><v>7.75</v></c><c r="J268" s="4"><v>8.0500000000000007</v></c><c r="K268" s="4"><v>8.26</v></c><c r="L268"><v>0</v></c><c r="M268"><v>0</v></c><c r="N268"><v>0</v></c><c r="O268"><v>259</v></c><c r="P268"><v>269</v></c><c r="Q268"><v>314</v></c></row><row r="269" spans="1:17" x14ac:dyDescent="0.2"><c r="A269" t="s"><v>271</v></c><c r="B269" s="4"><v>-12.11</v></c><c r="C269" s="4"><v>3.17</v></c><c r="D269" s="1"><v>5.6000000000000005E-20</v></c><c r="E269" s="1"><v>3.6000000000000001E-19</v></c><c r="F269" s="4"><v>0</v></c><c r="G269" s="4"><v>0</v></c><c r="H269" s="4"><v>0</v></c><c r="I269" s="4"><v>9.01</v></c><c r="J269" s="4"><v>8.1300000000000008</v></c><c r="K269" s="4"><v>8.23</v></c><c r="L269"><v>0</v></c><c r="M269"><v>0</v></c><c r="N269"><v>0</v></c><c r="O269"><v>285</v></c><c r="P269"><v>253</v></c><c r="Q269"><v>287</v></c></row><row r="270" spans="1:17" x14ac:dyDescent="0.2"><c r="A270" t="s"><v>272</v></c><c r="B270" s="4"><v>-12.11</v></c><c r="C270" s="4"><v>3.17</v></c><c r="D270" s="1"><v>7.4000000000000001E-20</v></c><c r="E270" s="1"><v>4.7E-19</v></c><c r="F270" s="4"><v>0</v></c><c r="G270" s="4"><v>0</v></c><c r="H270" s="4"><v>0</v></c><c r="I270" s="4"><v>5.08</v></c><c r="J270" s="4"><v>5.97</v></c><c r="K270" s="4"><v>5.72</v></c><c r="L270"><v>0</v></c><c r="M270"><v>0</v></c><c r="N270"><v>0</v></c><c r="O270"><v>254</v></c><c r="P270"><v>321</v></c><c r="Q270"><v>245</v></c></row><row r="271" spans="1:17" x14ac:dyDescent="0.2"><c r="A271" t="s"><v>273</v></c><c r="B271" s="4"><v>-12.1</v></c><c r="C271" s="4"><v>3.16</v></c><c r="D271" s="1"><v>5.8E-20</v></c><c r="E271" s="1"><v>3.7000000000000001E-19</v></c><c r="F271" s="4"><v>0</v></c><c r="G271" s="4"><v>0</v></c><c r="H271" s="4"><v>0</v></c><c r="I271" s="4"><v>7.75</v></c><c r="J271" s="4"><v>8</v></c><c r="K271" s="4"><v>8</v></c><c r="L271"><v>0</v></c><c r="M271"><v>0</v></c><c r="N271"><v>0</v></c><c r="O271"><v>257</v></c><c r="P271"><v>262</v></c><c r="Q271"><v>302</v></c></row><row r="272" spans="1:17" x14ac:dyDescent="0.2"><c r="A272" t="s"><v>274</v></c><c r="B272" s="4"><v>-12.08</v></c><c r="C272" s="4"><v>3.16</v></c><c r="D272" s="1"><v>6.6999999999999997E-20</v></c><c r="E272" s="1"><v>4.3000000000000002E-19</v></c><c r="F272" s="4"><v>0</v></c><c r="G272" s="4"><v>0</v></c><c r="H272" s="4"><v>0</v></c><c r="I272" s="4"><v>8.91</v></c><c r="J272" s="4"><v>7.57</v></c><c r="K272" s="4"><v>8.26</v></c><c r="L272"><v>0</v></c><c r="M272"><v>0</v></c><c r="N272"><v>0</v></c><c r="O272"><v>284</v></c><c r="P272"><v>243</v></c><c r="Q272"><v>287</v></c></row><row r="273" spans="1:17" x14ac:dyDescent="0.2"><c r="A273" t="s"><v>275</v></c><c r="B273" s="4"><v>-12.07</v></c><c r="C273" s="4"><v>0.81</v></c><c r="D273" s="1"><v>2.9999999999999999E-48</v></c><c r="E273" s="1"><v>6.1E-47</v></c><c r="F273" s="4"><v>0.01</v></c><c r="G273" s="4"><v>0.03</v></c><c r="H273" s="4"><v>0.02</v></c><c r="I273" s="4"><v>106.64</v></c><c r="J273" s="4"><v>106.86</v></c><c r="K273" s="4"><v>107.49</v></c><c r="L273"><v>1</v></c><c r="M273"><v>1</v></c><c r="N273"><v>1</v></c><c r="O273"><v>3513</v></c><c r="P273"><v>3542</v></c><c r="Q273"><v>3944</v></c></row><row r="274" spans="1:17" x14ac:dyDescent="0.2"><c r="A274" t="s"><v>276</v></c><c r="B274" s="4"><v>-12.06</v></c><c r="C274" s="4"><v>3.16</v></c><c r="D274" s="1"><v>7.8000000000000001E-20</v></c><c r="E274" s="1"><v>5.0000000000000004E-19</v></c><c r="F274" s="4"><v>0</v></c><c r="G274" s="4"><v>0</v></c><c r="H274" s="4"><v>0</v></c><c r="I274" s="4"><v>8.18</v></c><c r="J274" s="4"><v>8.27</v></c><c r="K274" s="4"><v>8.24</v></c><c r="L274"><v>0</v></c><c r="M274"><v>0</v></c><c r="N274"><v>0</v></c><c r="O274"><v>258</v></c><c r="P274"><v>255</v></c><c r="Q274"><v>287</v></c></row><row r="275" spans="1:17" x14ac:dyDescent="0.2"><c r="A275" t="s"><v>277</v></c><c r="B275" s="4"><v>-12.06</v></c><c r="C275" s="4"><v>3.17</v></c><c r="D275" s="1"><v>8.1000000000000005E-20</v></c><c r="E275" s="1"><v>5.0999999999999998E-19</v></c><c r="F275" s="4"><v>0</v></c><c r="G275" s="4"><v>0</v></c><c r="H275" s="4"><v>0</v></c><c r="I275" s="4"><v>8.8699999999999992</v></c><c r="J275" s="4"><v>8.33</v></c><c r="K275" s="4"><v>7.86</v></c><c r="L275"><v>0</v></c><c r="M275"><v>0</v></c><c r="N275"><v>0</v></c><c r="O275"><v>270</v></c><c r="P275"><v>259</v></c><c r="Q275"><v>269</v></c></row><row r="276" spans="1:17" x14ac:dyDescent="0.2"><c r="A276" t="s"><v>278</v></c><c r="B276" s="4"><v>-12.05</v></c><c r="C276" s="4"><v>3.16</v></c><c r="D276" s="1"><v>8.7999999999999996E-20</v></c><c r="E276" s="1"><v>5.4999999999999996E-19</v></c><c r="F276" s="4"><v>0</v></c><c r="G276" s="4"><v>0</v></c><c r="H276" s="4"><v>0</v></c><c r="I276" s="4"><v>6.14</v></c><c r="J276" s="4"><v>6.53</v></c><c r="K276" s="4"><v>6.56</v></c><c r="L276"><v>0</v></c><c r="M276"><v>0</v></c><c r="N276"><v>0</v></c><c r="O276"><v>254</v></c><c r="P276"><v>250</v></c><c r="Q276"><v>289</v></c></row><row r="277" spans="1:17" x14ac:dyDescent="0.2"><c r="A277" t="s"><v>279</v></c><c r="B277" s="4"><v>-12.05</v></c><c r="C277" s="4"><v>3.16</v></c><c r="D277" s="1"><v>9.3000000000000006E-20</v></c><c r="E277" s="1"><v>5.8E-19</v></c><c r="F277" s="4"><v>0</v></c><c r="G277" s="4"><v>0</v></c><c r="H277" s="4"><v>0</v></c><c r="I277" s="4"><v>8.2100000000000009</v></c><c r="J277" s="4"><v>7.41</v></c><c r="K277" s="4"><v>6.53</v></c><c r="L277"><v>0</v></c><c r="M277"><v>0</v></c><c r="N277"><v>0</v></c><c r="O277"><v>280</v></c><c r="P277"><v>254</v></c><c r="Q277"><v>258</v></c></row><row r="278" spans="1:17" x14ac:dyDescent="0.2"><c r="A278" t="s"><v>280</v></c><c r="B278" s="4"><v>-12.05</v></c><c r="C278" s="4"><v>3.16</v></c><c r="D278" s="1"><v>9.9999999999999998E-20</v></c><c r="E278" s="1"><v>6.5000000000000001E-19</v></c><c r="F278" s="4"><v>0</v></c><c r="G278" s="4"><v>0</v></c><c r="H278" s="4"><v>0</v></c><c r="I278" s="4"><v>8.5399999999999991</v></c><c r="J278" s="4"><v>7.08</v></c><c r="K278" s="4"><v>6.3</v></c><c r="L278"><v>0</v></c><c r="M278"><v>0</v></c><c r="N278"><v>0</v></c><c r="O278"><v>295</v></c><c r="P278"><v>240</v></c><c r="Q278"><v>255</v></c></row><row r="279" spans="1:17" x14ac:dyDescent="0.2"><c r="A279" t="s"><v>281</v></c><c r="B279" s="4"><v>-12.04</v></c><c r="C279" s="4"><v>3.16</v></c><c r="D279" s="1"><v>9.1E-20</v></c><c r="E279" s="1"><v>5.6999999999999995E-19</v></c><c r="F279" s="4"><v>0</v></c><c r="G279" s="4"><v>0</v></c><c r="H279" s="4"><v>0</v></c><c r="I279" s="4"><v>8.09</v></c><c r="J279" s="4"><v>7.4</v></c><c r="K279" s="4"><v>8.4600000000000009</v></c><c r="L279"><v>0</v></c><c r="M279"><v>0</v></c><c r="N279"><v>0</v></c><c r="O279"><v>252</v></c><c r="P279"><v>236</v></c><c r="Q279"><v>308</v></c></row><row r="280" spans="1:17" x14ac:dyDescent="0.2"><c r="A280" t="s"><v>282</v></c><c r="B280" s="4"><v>-12.04</v></c><c r="C280" s="4"><v>3.16</v></c><c r="D280" s="1"><v>9.3000000000000006E-20</v></c><c r="E280" s="1"><v>5.8E-19</v></c><c r="F280" s="4"><v>0</v></c><c r="G280" s="4"><v>0</v></c><c r="H280" s="4"><v>0</v></c><c r="I280" s="4"><v>6.78</v></c><c r="J280" s="4"><v>7.12</v></c><c r="K280" s="4"><v>7.76</v></c><c r="L280"><v>0</v></c><c r="M280"><v>0</v></c><c r="N280"><v>0</v></c><c r="O280"><v>235</v></c><c r="P280"><v>260</v></c><c r="Q280"><v>297</v></c></row><row r="281" spans="1:17" x14ac:dyDescent="0.2"><c r="A281" t="s"><v>283</v></c><c r="B281" s="4"><v>-12.04</v></c><c r="C281" s="4"><v>3.16</v></c><c r="D281" s="1"><v>9.9999999999999998E-20</v></c><c r="E281" s="1"><v>6.1999999999999998E-19</v></c><c r="F281" s="4"><v>0</v></c><c r="G281" s="4"><v>0</v></c><c r="H281" s="4"><v>0</v></c><c r="I281" s="4"><v>8.2899999999999991</v></c><c r="J281" s="4"><v>6.87</v></c><c r="K281" s="4"><v>7.87</v></c><c r="L281"><v>0</v></c><c r="M281"><v>0</v></c><c r="N281"><v>0</v></c><c r="O281"><v>270</v></c><c r="P281"><v>227</v></c><c r="Q281"><v>293</v></c></row><row r="282" spans="1:17" x14ac:dyDescent="0.2"><c r="A282" t="s"><v>284</v></c><c r="B282" s="4"><v>-12.04</v></c><c r="C282" s="4"><v>3.16</v></c><c r="D282" s="1"><v>9.9999999999999998E-20</v></c><c r="E282" s="1"><v>6.3000000000000002E-19</v></c><c r="F282" s="4"><v>0</v></c><c r="G282" s="4"><v>0</v></c><c r="H282" s="4"><v>0</v></c><c r="I282" s="4"><v>7.01</v></c><c r="J282" s="4"><v>7.86</v></c><c r="K282" s="4"><v>5.07</v></c><c r="L282"><v>0</v></c><c r="M282"><v>0</v></c><c r="N282"><v>0</v></c><c r="O282"><v>268</v></c><c r="P282"><v>269</v></c><c r="Q282"><v>250</v></c></row><row r="283" spans="1:17" x14ac:dyDescent="0.2"><c r="A283" t="s"><v>285</v></c><c r="B283" s="4"><v>-12.02</v></c><c r="C283" s="4"><v>1.31</v></c><c r="D283" s="1"><v>4.0999999999999999E-25</v></c><c r="E283" s="1"><v>3.4999999999999996E-24</v></c><c r="F283" s="4"><v>0</v></c><c r="G283" s="4"><v>0</v></c><c r="H283" s="4"><v>0.03</v></c><c r="I283" s="4"><v>43.23</v></c><c r="J283" s="4"><v>42.89</v></c><c r="K283" s="4"><v>44.68</v></c><c r="L283"><v>0</v></c><c r="M283"><v>0</v></c><c r="N283"><v>1</v></c><c r="O283"><v>1295</v></c><c r="P283"><v>1287</v></c><c r="Q283"><v>1479</v></c></row><row r="284" spans="1:17" x14ac:dyDescent="0.2"><c r="A284" t="s"><v>286</v></c><c r="B284" s="4"><v>-12.02</v></c><c r="C284" s="4"><v>3.15</v></c><c r="D284" s="1"><v>1.0999999999999999E-19</v></c><c r="E284" s="1"><v>6.5999999999999995E-19</v></c><c r="F284" s="4"><v>0</v></c><c r="G284" s="4"><v>0</v></c><c r="H284" s="4"><v>0</v></c><c r="I284" s="4"><v>8.83</v></c><c r="J284" s="4"><v>8.68</v></c><c r="K284" s="4"><v>8.4600000000000009</v></c><c r="L284"><v>0</v></c><c r="M284"><v>0</v></c><c r="N284"><v>0</v></c><c r="O284"><v>256</v></c><c r="P284"><v>250</v></c><c r="Q284"><v>274</v></c></row><row r="285" spans="1:17" x14ac:dyDescent="0.2"><c r="A285" t="s"><v>287</v></c><c r="B285" s="4"><v>-12.02</v></c><c r="C285" s="4"><v>3.16</v></c><c r="D285" s="1"><v>1.0999999999999999E-19</v></c><c r="E285" s="1"><v>7.0000000000000003E-19</v></c><c r="F285" s="4"><v>0</v></c><c r="G285" s="4"><v>0</v></c><c r="H285" s="4"><v>0</v></c><c r="I285" s="4"><v>8.2899999999999991</v></c><c r="J285" s="4"><v>7.4</v></c><c r="K285" s="4"><v>8.2100000000000009</v></c><c r="L285"><v>0</v></c><c r="M285"><v>0</v></c><c r="N285"><v>0</v></c><c r="O285"><v>268</v></c><c r="P285"><v>228</v></c><c r="Q285"><v>285</v></c></row><row r="286" spans="1:17" x14ac:dyDescent="0.2"><c r="A286" t="s"><v>288</v></c><c r="B286" s="4"><v>-12.01</v></c><c r="C286" s="4"><v>3.16</v></c><c r="D286" s="1"><v>1.0999999999999999E-19</v></c><c r="E286" s="1"><v>7.0000000000000003E-19</v></c><c r="F286" s="4"><v>0</v></c><c r="G286" s="4"><v>0</v></c><c r="H286" s="4"><v>0</v></c><c r="I286" s="4"><v>7.85</v></c><c r="J286" s="4"><v>7.59</v></c><c r="K286" s="4"><v>7.97</v></c><c r="L286"><v>0</v></c><c r="M286"><v>0</v></c><c r="N286"><v>0</v></c><c r="O286"><v>244</v></c><c r="P286"><v>252</v></c><c r="Q286"><v>280</v></c></row><row r="287" spans="1:17" x14ac:dyDescent="0.2"><c r="A287" t="s"><v>289</v></c><c r="B287" s="4"><v>-12.01</v></c><c r="C287" s="4"><v>3.16</v></c><c r="D287" s="1"><v>1.2000000000000001E-19</v></c><c r="E287" s="1"><v>7.7000000000000004E-19</v></c><c r="F287" s="4"><v>0</v></c><c r="G287" s="4"><v>0</v></c><c r="H287" s="4"><v>0</v></c><c r="I287" s="4"><v>7.66</v></c><c r="J287" s="4"><v>7.4</v></c><c r="K287" s="4"><v>6.12</v></c><c r="L287"><v>0</v></c><c r="M287"><v>0</v></c><c r="N287"><v>0</v></c><c r="O287"><v>263</v></c><c r="P287"><v>268</v></c><c r="Q287"><v>243</v></c></row><row r="288" spans="1:17" x14ac:dyDescent="0.2"><c r="A288" t="s"><v>290</v></c><c r="B288" s="4"><v>-11.98</v></c><c r="C288" s="4"><v>3.15</v></c><c r="D288" s="1"><v>1.4E-19</v></c><c r="E288" s="1"><v>8.7999999999999994E-19</v></c><c r="F288" s="4"><v>0</v></c><c r="G288" s="4"><v>0</v></c><c r="H288" s="4"><v>0</v></c><c r="I288" s="4"><v>8.56</v></c><c r="J288" s="4"><v>8.5</v></c><c r="K288" s="4"><v>8.81</v></c><c r="L288"><v>0</v></c><c r="M288"><v>0</v></c><c r="N288"><v>0</v></c><c r="O288"><v>245</v></c><c r="P288"><v>242</v></c><c r="Q288"><v>274</v></c></row><row r="289" spans="1:17" x14ac:dyDescent="0.2"><c r="A289" t="s"><v>291</v></c><c r="B289" s="4"><v>-11.97</v></c><c r="C289" s="4"><v>3.15</v></c><c r="D289" s="1"><v>1.5E-19</v></c><c r="E289" s="1"><v>9.1999999999999992E-19</v></c><c r="F289" s="4"><v>0</v></c><c r="G289" s="4"><v>0</v></c><c r="H289" s="4"><v>0</v></c><c r="I289" s="4"><v>7.52</v></c><c r="J289" s="4"><v>7.59</v></c><c r="K289" s="4"><v>7.52</v></c><c r="L289"><v>0</v></c><c r="M289"><v>0</v></c><c r="N289"><v>0</v></c><c r="O289"><v>239</v></c><c r="P289"><v>250</v></c><c r="Q289"><v>269</v></c></row><row r="290" spans="1:17" x14ac:dyDescent="0.2"><c r="A290" t="s"><v>292</v></c><c r="B290" s="4"><v>-11.97</v></c><c r="C290" s="4"><v>3.15</v></c><c r="D290" s="1"><v>1.7000000000000001E-19</v></c><c r="E290" s="1"><v>1.0000000000000001E-18</v></c><c r="F290" s="4"><v>0</v></c><c r="G290" s="4"><v>0</v></c><c r="H290" s="4"><v>0</v></c><c r="I290" s="4"><v>8.6199999999999992</v></c><c r="J290" s="4"><v>7.57</v></c><c r="K290" s="4"><v>7.88</v></c><c r="L290"><v>0</v></c><c r="M290"><v>0</v></c><c r="N290"><v>0</v></c><c r="O290"><v>266</v></c><c r="P290"><v>225</v></c><c r="Q290"><v>264</v></c></row><row r="291" spans="1:17" x14ac:dyDescent="0.2"><c r="A291" t="s"><v>293</v></c><c r="B291" s="4"><v>-11.97</v></c><c r="C291" s="4"><v>3.15</v></c><c r="D291" s="1"><v>1.7000000000000001E-19</v></c><c r="E291" s="1"><v>1.0999999999999999E-18</v></c><c r="F291" s="4"><v>0</v></c><c r="G291" s="4"><v>0</v></c><c r="H291" s="4"><v>0</v></c><c r="I291" s="4"><v>7.19</v></c><c r="J291" s="4"><v>8.59</v></c><c r="K291" s="4"><v>6.38</v></c><c r="L291"><v>0</v></c><c r="M291"><v>0</v></c><c r="N291"><v>0</v></c><c r="O291"><v>235</v></c><c r="P291"><v>283</v></c><c r="Q291"><v>238</v></c></row><row r="292" spans="1:17" x14ac:dyDescent="0.2"><c r="A292" t="s"><v>294</v></c><c r="B292" s="4"><v>-11.96</v></c><c r="C292" s="4"><v>3.15</v></c><c r="D292" s="1"><v>1.8000000000000001E-19</v></c><c r="E292" s="1"><v>1.0999999999999999E-18</v></c><c r="F292" s="4"><v>0</v></c><c r="G292" s="4"><v>0</v></c><c r="H292" s="4"><v>0</v></c><c r="I292" s="4"><v>7.32</v></c><c r="J292" s="4"><v>7.68</v></c><c r="K292" s="4"><v>7.06</v></c><c r="L292"><v>0</v></c><c r="M292"><v>0</v></c><c r="N292"><v>0</v></c><c r="O292"><v>245</v></c><c r="P292"><v>263</v></c><c r="Q292"><v>240</v></c></row><row r="293" spans="1:17" x14ac:dyDescent="0.2"><c r="A293" t="s"><v>295</v></c><c r="B293" s="4"><v>-11.95</v></c><c r="C293" s="4"><v>3.15</v></c><c r="D293" s="1"><v>1.7000000000000001E-19</v></c><c r="E293" s="1"><v>1.0999999999999999E-18</v></c><c r="F293" s="4"><v>0</v></c><c r="G293" s="4"><v>0</v></c><c r="H293" s="4"><v>0.05</v></c><c r="I293" s="4"><v>7.39</v></c><c r="J293" s="4"><v>8.6999999999999993</v></c><c r="K293" s="4"><v>7.73</v></c><c r="L293"><v>0</v></c><c r="M293"><v>0</v></c><c r="N293"><v>0</v></c><c r="O293"><v>229</v></c><c r="P293"><v>254</v></c><c r="Q293"><v>267</v></c></row><row r="294" spans="1:17" x14ac:dyDescent="0.2"><c r="A294" t="s"><v>296</v></c><c r="B294" s="4"><v>-11.94</v></c><c r="C294" s="4"><v>3.15</v></c><c r="D294" s="1"><v>1.9E-19</v></c><c r="E294" s="1"><v>1.2E-18</v></c><c r="F294" s="4"><v>0</v></c><c r="G294" s="4"><v>0</v></c><c r="H294" s="4"><v>0</v></c><c r="I294" s="4"><v>7.96</v></c><c r="J294" s="4"><v>8.07</v></c><c r="K294" s="4"><v>8.27</v></c><c r="L294"><v>0</v></c><c r="M294"><v>0</v></c><c r="N294"><v>0</v></c><c r="O294"><v>247</v></c><c r="P294"><v>226</v></c><c r="Q294"><v>272</v></c></row><row r="295" spans="1:17" x14ac:dyDescent="0.2"><c r="A295" t="s"><v>297</v></c><c r="B295" s="4"><v>-11.93</v></c><c r="C295" s="4"><v>0.81</v></c><c r="D295" s="1"><v>3.8999999999999998E-47</v></c><c r="E295" s="1"><v>7.6999999999999999E-46</v></c><c r="F295" s="4"><v>0</v></c><c r="G295" s="4"><v>0</v></c><c r="H295" s="4"><v>0</v></c><c r="I295" s="4"><v>90.74</v></c><c r="J295" s="4"><v>86.2</v></c><c r="K295" s="4"><v>83.02</v></c><c r="L295"><v>1</v></c><c r="M295"><v>0</v></c><c r="N295"><v>2</v></c><c r="O295"><v>3347</v></c><c r="P295"><v>3188</v></c><c r="Q295"><v>3442</v></c></row><row r="296" spans="1:17" x14ac:dyDescent="0.2"><c r="A296" t="s"><v>298</v></c><c r="B296" s="4"><v>-11.93</v></c><c r="C296" s="4"><v>3.15</v></c><c r="D296" s="1"><v>2.1999999999999998E-19</v></c><c r="E296" s="1"><v>1.4000000000000001E-18</v></c><c r="F296" s="4"><v>0</v></c><c r="G296" s="4"><v>0.01</v></c><c r="H296" s="4"><v>0.02</v></c><c r="I296" s="4"><v>7.13</v></c><c r="J296" s="4"><v>7.77</v></c><c r="K296" s="4"><v>8.6199999999999992</v></c><c r="L296"><v>0</v></c><c r="M296"><v>0</v></c><c r="N296"><v>0</v></c><c r="O296"><v>216</v></c><c r="P296"><v>232</v></c><c r="Q296"><v>292</v></c></row><row r="297" spans="1:17" x14ac:dyDescent="0.2"><c r="A297" t="s"><v>299</v></c><c r="B297" s="4"><v>-11.92</v></c><c r="C297" s="4"><v>3.15</v></c><c r="D297" s="1"><v>2.0999999999999999E-19</v></c><c r="E297" s="1"><v>1.3E-18</v></c><c r="F297" s="4"><v>0</v></c><c r="G297" s="4"><v>0</v></c><c r="H297" s="4"><v>0</v></c><c r="I297" s="4"><v>7</v></c><c r="J297" s="4"><v>7.39</v></c><c r="K297" s="4"><v>7.42</v></c><c r="L297"><v>0</v></c><c r="M297"><v>0</v></c><c r="N297"><v>0</v></c><c r="O297"><v>226</v></c><c r="P297"><v>240</v></c><c r="Q297"><v>271</v></c></row><row r="298" spans="1:17" x14ac:dyDescent="0.2"><c r="A298" t="s"><v>300</v></c><c r="B298" s="4"><v>-11.92</v></c><c r="C298" s="4"><v>3.15</v></c><c r="D298" s="1"><v>2.2999999999999998E-19</v></c><c r="E298" s="1"><v>1.4000000000000001E-18</v></c><c r="F298" s="4"><v>0</v></c><c r="G298" s="4"><v>0</v></c><c r="H298" s="4"><v>0</v></c><c r="I298" s="4"><v>6.8</v></c><c r="J298" s="4"><v>6.97</v></c><c r="K298" s="4"><v>7.46</v></c><c r="L298"><v>0</v></c><c r="M298"><v>0</v></c><c r="N298"><v>0</v></c><c r="O298"><v>220</v></c><c r="P298"><v>235</v></c><c r="Q298"><v>279</v></c></row><row r="299" spans="1:17" x14ac:dyDescent="0.2"><c r="A299" t="s"><v>301</v></c><c r="B299" s="4"><v>-11.91</v></c><c r="C299" s="4"><v>3.15</v></c><c r="D299" s="1"><v>2.4000000000000002E-19</v></c><c r="E299" s="1"><v>1.4999999999999999E-18</v></c><c r="F299" s="4"><v>0.01</v></c><c r="G299" s="4"><v>0</v></c><c r="H299" s="4"><v>0.01</v></c><c r="I299" s="4"><v>7.63</v></c><c r="J299" s="4"><v>7.48</v></c><c r="K299" s="4"><v>8.01</v></c><c r="L299"><v>0</v></c><c r="M299"><v>0</v></c><c r="N299"><v>0</v></c><c r="O299"><v>232</v></c><c r="P299"><v>227</v></c><c r="Q299"><v>271</v></c></row><row r="300" spans="1:17" x14ac:dyDescent="0.2"><c r="A300" t="s"><v>302</v></c><c r="B300" s="4"><v>-11.91</v></c><c r="C300" s="4"><v>3.15</v></c><c r="D300" s="1"><v>2.4000000000000002E-19</v></c><c r="E300" s="1"><v>1.4999999999999999E-18</v></c><c r="F300" s="4"><v>0</v></c><c r="G300" s="4"><v>0</v></c><c r="H300" s="4"><v>0</v></c><c r="I300" s="4"><v>8.0299999999999994</v></c><c r="J300" s="4"><v>6.87</v></c><c r="K300" s="4"><v>6.54</v></c><c r="L300"><v>0</v></c><c r="M300"><v>0</v></c><c r="N300"><v>0</v></c><c r="O300"><v>253</v></c><c r="P300"><v>222</v></c><c r="Q300"><v>255</v></c></row><row r="301" spans="1:17" x14ac:dyDescent="0.2"><c r="A301" t="s"><v>303</v></c><c r="B301" s="4"><v>-11.91</v></c><c r="C301" s="4"><v>3.15</v></c><c r="D301" s="1"><v>2.5000000000000002E-19</v></c><c r="E301" s="1"><v>1.4999999999999999E-18</v></c><c r="F301" s="4"><v>0</v></c><c r="G301" s="4"><v>0</v></c><c r="H301" s="4"><v>0</v></c><c r="I301" s="4"><v>7.06</v></c><c r="J301" s="4"><v>6.48</v></c><c r="K301" s="4"><v>6.89</v></c><c r="L301"><v>0</v></c><c r="M301"><v>0</v></c><c r="N301"><v>0</v></c><c r="O301"><v>245</v></c><c r="P301"><v>229</v></c><c r="Q301"><v>253</v></c></row><row r="302" spans="1:17" x14ac:dyDescent="0.2"><c r="A302" t="s"><v>304</v></c><c r="B302" s="4"><v>-11.91</v></c><c r="C302" s="4"><v>3.15</v></c><c r="D302" s="1"><v>2.5000000000000002E-19</v></c><c r="E302" s="1"><v>1.4999999999999999E-18</v></c><c r="F302" s="4"><v>0</v></c><c r="G302" s="4"><v>0</v></c><c r="H302" s="4"><v>0</v></c><c r="I302" s="4"><v>7.65</v></c><c r="J302" s="4"><v>7.42</v></c><c r="K302" s="4"><v>7.59</v></c><c r="L302"><v>0</v></c><c r="M302"><v>0</v></c><c r="N302"><v>0</v></c><c r="O302"><v>247</v></c><c r="P302"><v>234</v></c><c r="Q302"><v>246</v></c></row><row r="303" spans="1:17" x14ac:dyDescent="0.2"><c r="A303" t="s"><v>305</v></c><c r="B303" s="4"><v>-11.9</v></c><c r="C303" s="4"><v>3.15</v></c><c r="D303" s="1"><v>2.6000000000000001E-19</v></c><c r="E303" s="1"><v>1.6E-18</v></c><c r="F303" s="4"><v>0</v></c><c r="G303" s="4"><v>0</v></c><c r="H303" s="4"><v>0</v></c><c r="I303" s="4"><v>8.66</v></c><c r="J303" s="4"><v>7.89</v></c><c r="K303" s="4"><v>8.31</v></c><c r="L303"><v>0</v></c><c r="M303"><v>0</v></c><c r="N303"><v>0</v></c><c r="O303"><v>241</v></c><c r="P303"><v>218</v></c><c r="Q303"><v>266</v></c></row><row r="304" spans="1:17" x14ac:dyDescent="0.2"><c r="A304" t="s"><v>306</v></c><c r="B304" s="4"><v>-11.89</v></c><c r="C304" s="4"><v>1.31</v></c><c r="D304" s="1"><v>1.1999999999999999E-24</v></c><c r="E304" s="1"><v>9.9999999999999996E-24</v></c><c r="F304" s="4"><v>0</v></c><c r="G304" s="4"><v>0</v></c><c r="H304" s="4"><v>0</v></c><c r="I304" s="4"><v>34.85</v></c><c r="J304" s="4"><v>32.68</v></c><c r="K304" s="4"><v>35.82</v></c><c r="L304"><v>0</v></c><c r="M304"><v>0</v></c><c r="N304"><v>1</v></c><c r="O304"><v>1207</v></c><c r="P304"><v>1153</v></c><c r="Q304"><v>1377</v></c></row><row r="305" spans="1:17" x14ac:dyDescent="0.2"><c r="A305" t="s"><v>307</v></c><c r="B305" s="4"><v>-11.89</v></c><c r="C305" s="4"><v>1.31</v></c><c r="D305" s="1"><v>1.3E-24</v></c><c r="E305" s="1"><v>1.1E-23</v></c><c r="F305" s="4"><v>0.02</v></c><c r="G305" s="4"><v>0</v></c><c r="H305" s="4"><v>0</v></c><c r="I305" s="4"><v>35.07</v></c><c r="J305" s="4"><v>38.409999999999997</v></c><c r="K305" s="4"><v>36.229999999999997</v></c><c r="L305"><v>1</v></c><c r="M305"><v>0</v></c><c r="N305"><v>0</v></c><c r="O305"><v>1136</v></c><c r="P305"><v>1257</v></c><c r="Q305"><v>1323</v></c></row><row r="306" spans="1:17" x14ac:dyDescent="0.2"><c r="A306" t="s"><v>308</v></c><c r="B306" s="4"><v>-11.89</v></c><c r="C306" s="4"><v>3.15</v></c><c r="D306" s="1"><v>2.8E-19</v></c><c r="E306" s="1"><v>1.7E-18</v></c><c r="F306" s="4"><v>0</v></c><c r="G306" s="4"><v>0</v></c><c r="H306" s="4"><v>0</v></c><c r="I306" s="4"><v>8.09</v></c><c r="J306" s="4"><v>7.54</v></c><c r="K306" s="4"><v>7.58</v></c><c r="L306"><v>0</v></c><c r="M306"><v>0</v></c><c r="N306"><v>0</v></c><c r="O306"><v>243</v></c><c r="P306"><v>225</v></c><c r="Q306"><v>251</v></c></row><row r="307" spans="1:17" x14ac:dyDescent="0.2"><c r="A307" t="s"><v>309</v></c><c r="B307" s="4"><v>-11.87</v></c><c r="C307" s="4"><v>3.14</v></c><c r="D307" s="1"><v>3.0999999999999999E-19</v></c><c r="E307" s="1"><v>1.8999999999999999E-18</v></c><c r="F307" s="4"><v>0</v></c><c r="G307" s="4"><v>0</v></c><c r="H307" s="4"><v>0</v></c><c r="I307" s="4"><v>7.6</v></c><c r="J307" s="4"><v>7.14</v></c><c r="K307" s="4"><v>7.38</v></c><c r="L307"><v>0</v></c><c r="M307"><v>0</v></c><c r="N307"><v>0</v></c><c r="O307"><v>235</v></c><c r="P307"><v>222</v></c><c r="Q307"><v>257</v></c></row><row r="308" spans="1:17" x14ac:dyDescent="0.2"><c r="A308" t="s"><v>310</v></c><c r="B308" s="4"><v>-11.87</v></c><c r="C308" s="4"><v>3.14</v></c><c r="D308" s="1"><v>4.0999999999999999E-19</v></c><c r="E308" s="1"><v>2.5000000000000002E-18</v></c><c r="F308" s="4"><v>0</v></c><c r="G308" s="4"><v>0</v></c><c r="H308" s="4"><v>0</v></c><c r="I308" s="4"><v>5.61</v></c><c r="J308" s="4"><v>5.26</v></c><c r="K308" s="4"><v>5.37</v></c><c r="L308"><v>0</v></c><c r="M308"><v>0</v></c><c r="N308"><v>0</v></c><c r="O308"><v>281</v></c><c r="P308"><v>203</v></c><c r="Q308"><v>227</v></c></row><row r="309" spans="1:17" x14ac:dyDescent="0.2"><c r="A309" t="s"><v>311</v></c><c r="B309" s="4"><v>-11.85</v></c><c r="C309" s="4"><v>0.36</v></c><c r="D309" s="1"><v>4.1E-235</v></c><c r="E309" s="1"><v>1E-232</v></c><c r="F309" s="4"><v>0.31</v></c><c r="G309" s="4"><v>0.46</v></c><c r="H309" s="4"><v>0.63</v></c><c r="I309" s="4"><v>349.6</v></c><c r="J309" s="4"><v>333.24</v></c><c r="K309" s="4"><v>335.98</v></c><c r="L309"><v>8</v></c><c r="M309"><v>0</v></c><c r="N309"><v>8</v></c><c r="O309"><v>15694</v></c><c r="P309"><v>15020</v></c><c r="Q309"><v>16802</v></c></row><row r="310" spans="1:17" x14ac:dyDescent="0.2"><c r="A310" t="s"><v>312</v></c><c r="B310" s="4"><v>-11.85</v></c><c r="C310" s="4"><v>0.97</v></c><c r="D310" s="1"><v>6.4000000000000004E-32</v></c><c r="E310" s="1"><v>7.4999999999999997E-31</v></c><c r="F310" s="4"><v>0.01</v></c><c r="G310" s="4"><v>0</v></c><c r="H310" s="4"><v>0</v></c><c r="I310" s="4"><v>59.47</v></c><c r="J310" s="4"><v>57.69</v></c><c r="K310" s="4"><v>61.69</v></c><c r="L310"><v>1</v></c><c r="M310"><v>0</v></c><c r="N310"><v>1</v></c><c r="O310"><v>2103</v></c><c r="P310"><v>2064</v></c><c r="Q310"><v>2398</v></c></row><row r="311" spans="1:17" x14ac:dyDescent="0.2"><c r="A311" t="s"><v>313</v></c><c r="B311" s="4"><v>-11.85</v></c><c r="C311" s="4"><v>3.14</v></c><c r="D311" s="1"><v>3.7000000000000001E-19</v></c><c r="E311" s="1"><v>2.3000000000000001E-18</v></c><c r="F311" s="4"><v>0</v></c><c r="G311" s="4"><v>0</v></c><c r="H311" s="4"><v>0</v></c><c r="I311" s="4"><v>5.51</v></c><c r="J311" s="4"><v>5.07</v></c><c r="K311" s="4"><v>5.39</v></c><c r="L311"><v>0</v></c><c r="M311"><v>0</v></c><c r="N311"><v>0</v></c><c r="O311"><v>230</v></c><c r="P311"><v>219</v></c><c r="Q311"><v>253</v></c></row><row r="312" spans="1:17" x14ac:dyDescent="0.2"><c r="A312" t="s"><v>314</v></c><c r="B312" s="4"><v>-11.85</v></c><c r="C312" s="4"><v>3.14</v></c><c r="D312" s="1"><v>3.8E-19</v></c><c r="E312" s="1"><v>2.3000000000000001E-18</v></c><c r="F312" s="4"><v>0</v></c><c r="G312" s="4"><v>0</v></c><c r="H312" s="4"><v>0</v></c><c r="I312" s="4"><v>8.08</v></c><c r="J312" s="4"><v>7.14</v></c><c r="K312" s="4"><v>7.07</v></c><c r="L312"><v>0</v></c><c r="M312"><v>0</v></c><c r="N312"><v>0</v></c><c r="O312"><v>247</v></c><c r="P312"><v>222</v></c><c r="Q312"><v>234</v></c></row><row r="313" spans="1:17" x14ac:dyDescent="0.2"><c r="A313" t="s"><v>315</v></c><c r="B313" s="4"><v>-11.85</v></c><c r="C313" s="4"><v>3.14</v></c><c r="D313" s="1"><v>3.9999999999999999E-19</v></c><c r="E313" s="1"><v>2.3999999999999999E-18</v></c><c r="F313" s="4"><v>0</v></c><c r="G313" s="4"><v>0</v></c><c r="H313" s="4"><v>0</v></c><c r="I313" s="4"><v>7.71</v></c><c r="J313" s="4"><v>6.88</v></c><c r="K313" s="4"><v>6.51</v></c><c r="L313"><v>0</v></c><c r="M313"><v>0</v></c><c r="N313"><v>0</v></c><c r="O313"><v>251</v></c><c r="P313"><v>216</v></c><c r="Q313"><v>234</v></c></row><row r="314" spans="1:17" x14ac:dyDescent="0.2"><c r="A314" t="s"><v>316</v></c><c r="B314" s="4"><v>-11.84</v></c><c r="C314" s="4"><v>3.14</v></c><c r="D314" s="1"><v>3.9E-19</v></c><c r="E314" s="1"><v>2.3999999999999999E-18</v></c><c r="F314" s="4"><v>0.01</v></c><c r="G314" s="4"><v>0</v></c><c r="H314" s="4"><v>0</v></c><c r="I314" s="4"><v>7.91</v></c><c r="J314" s="4"><v>7.29</v></c><c r="K314" s="4"><v>7.15</v></c><c r="L314"><v>0</v></c><c r="M314"><v>0</v></c><c r="N314"><v>0</v></c><c r="O314"><v>236</v></c><c r="P314"><v>224</v></c><c r="Q314"><v>239</v></c></row><row r="315" spans="1:17" x14ac:dyDescent="0.2"><c r="A315" t="s"><v>317</v></c><c r="B315" s="4"><v>-11.81</v></c><c r="C315" s="4"><v>0.97</v></c><c r="D315" s="1"><v>9.7999999999999996E-32</v></c><c r="E315" s="1"><v>1.0999999999999999E-30</v></c><c r="F315" s="4"><v>0</v></c><c r="G315" s="4"><v>0</v></c><c r="H315" s="4"><v>0</v></c><c r="I315" s="4"><v>60.79</v></c><c r="J315" s="4"><v>62.68</v></c><c r="K315" s="4"><v>60.15</v></c><c r="L315"><v>0</v></c><c r="M315"><v>1</v></c><c r="N315"><v>1</v></c><c r="O315"><v>2046</v></c><c r="P315"><v>2090</v></c><c r="Q315"><v>2253</v></c></row><row r="316" spans="1:17" x14ac:dyDescent="0.2"><c r="A316" t="s"><v>318</v></c><c r="B316" s="4"><v>-11.81</v></c><c r="C316" s="4"><v>3.14</v></c><c r="D316" s="1"><v>4.7E-19</v></c><c r="E316" s="1"><v>2.8000000000000001E-18</v></c><c r="F316" s="4"><v>0</v></c><c r="G316" s="4"><v>0</v></c><c r="H316" s="4"><v>0</v></c><c r="I316" s="4"><v>6.93</v></c><c r="J316" s="4"><v>6.73</v></c><c r="K316" s="4"><v>6.84</v></c><c r="L316"><v>0</v></c><c r="M316"><v>0</v></c><c r="N316"><v>0</v></c><c r="O316"><v>229</v></c><c r="P316"><v>219</v></c><c r="Q316"><v>240</v></c></row><row r="317" spans="1:17" x14ac:dyDescent="0.2"><c r="A317" t="s"><v>319</v></c><c r="B317" s="4"><v>-11.81</v></c><c r="C317" s="4"><v>3.14</v></c><c r="D317" s="1"><v>4.7E-19</v></c><c r="E317" s="1"><v>2.8000000000000001E-18</v></c><c r="F317" s="4"><v>0</v></c><c r="G317" s="4"><v>0</v></c><c r="H317" s="4"><v>0</v></c><c r="I317" s="4"><v>7.38</v></c><c r="J317" s="4"><v>7.66</v></c><c r="K317" s="4"><v>7.18</v></c><c r="L317"><v>0</v></c><c r="M317"><v>0</v></c><c r="N317"><v>0</v></c><c r="O317"><v>225</v></c><c r="P317"><v>222</v></c><c r="Q317"><v>240</v></c></row><row r="318" spans="1:17" x14ac:dyDescent="0.2"><c r="A318" t="s"><v>320</v></c><c r="B318" s="4"><v>-11.81</v></c><c r="C318" s="4"><v>3.14</v></c><c r="D318" s="1"><v>4.8000000000000005E-19</v></c><c r="E318" s="1"><v>2.9E-18</v></c><c r="F318" s="4"><v>0</v></c><c r="G318" s="4"><v>0</v></c><c r="H318" s="4"><v>0</v></c><c r="I318" s="4"><v>6.9</v></c><c r="J318" s="4"><v>5.89</v></c><c r="K318" s="4"><v>6.55</v></c><c r="L318"><v>0</v></c><c r="M318"><v>0</v></c><c r="N318"><v>0</v></c><c r="O318"><v>234</v></c><c r="P318"><v>207</v></c><c r="Q318"><v>247</v></c></row><row r="319" spans="1:17" x14ac:dyDescent="0.2"><c r="A319" t="s"><v>321</v></c><c r="B319" s="4"><v>-11.79</v></c><c r="C319" s="4"><v>3.13</v></c><c r="D319" s="1"><v>5.8E-19</v></c><c r="E319" s="1"><v>3.4E-18</v></c><c r="F319" s="4"><v>0</v></c><c r="G319" s="4"><v>0</v></c><c r="H319" s="4"><v>0</v></c><c r="I319" s="4"><v>6.62</v></c><c r="J319" s="4"><v>5.92</v></c><c r="K319" s="4"><v>6.64</v></c><c r="L319"><v>0</v></c><c r="M319"><v>0</v></c><c r="N319"><v>0</v></c><c r="O319"><v>222</v></c><c r="P319"><v>204</v></c><c r="Q319"><v>252</v></c></row><row r="320" spans="1:17" x14ac:dyDescent="0.2"><c r="A320" t="s"><v>322</v></c><c r="B320" s="4"><v>-11.77</v></c><c r="C320" s="4"><v>3.13</v></c><c r="D320" s="1"><v>7.0000000000000003E-19</v></c><c r="E320" s="1"><v>4.0999999999999998E-18</v></c><c r="F320" s="4"><v>0</v></c><c r="G320" s="4"><v>0</v></c><c r="H320" s="4"><v>0</v></c><c r="I320" s="4"><v>7.56</v></c><c r="J320" s="4"><v>6.72</v></c><c r="K320" s="4"><v>6.51</v></c><c r="L320"><v>0</v></c><c r="M320"><v>0</v></c><c r="N320"><v>0</v></c><c r="O320"><v>235</v></c><c r="P320"><v>207</v></c><c r="Q320"><v>225</v></c></row><row r="321" spans="1:17" x14ac:dyDescent="0.2"><c r="A321" t="s"><v>323</v></c><c r="B321" s="4"><v>-11.76</v></c><c r="C321" s="4"><v>1.31</v></c><c r="D321" s="1"><v>3.8000000000000003E-24</v></c><c r="E321" s="1"><v>3.0999999999999999E-23</v></c><c r="F321" s="4"><v>0.02</v></c><c r="G321" s="4"><v>0</v></c><c r="H321" s="4"><v>0</v></c><c r="I321" s="4"><v>35.81</v></c><c r="J321" s="4"><v>35.450000000000003</v></c><c r="K321" s="4"><v>35.25</v></c><c r="L321"><v>1</v></c><c r="M321"><v>0</v></c><c r="N321"><v>0</v></c><c r="O321"><v>1114</v></c><c r="P321"><v>1084</v></c><c r="Q321"><v>1217</v></c></row><row r="322" spans="1:17" x14ac:dyDescent="0.2"><c r="A322" t="s"><v>324</v></c><c r="B322" s="4"><v>-11.75</v></c><c r="C322" s="4"><v>0.63</v></c><c r="D322" s="1"><v>1.1999999999999999E-74</v></c><c r="E322" s="1"><v>4.5000000000000002E-73</v></c><c r="F322" s="4"><v>0.04</v></c><c r="G322" s="4"><v>0.02</v></c><c r="H322" s="4"><v>0.03</v></c><c r="I322" s="4"><v>149.44999999999999</v></c><c r="J322" s="4"><v>146.04</v></c><c r="K322" s="4"><v>147.32</v></c><c r="L322"><v>2</v></c><c r="M322"><v>1</v></c><c r="N322"><v>2</v></c><c r="O322"><v>4636</v></c><c r="P322"><v>4552</v></c><c r="Q322"><v>5149</v></c></row><row r="323" spans="1:17" x14ac:dyDescent="0.2"><c r="A323" t="s"><v>325</v></c><c r="B323" s="4"><v>-11.75</v></c><c r="C323" s="4"><v>3.13</v></c><c r="D323" s="1"><v>7.4999999999999996E-19</v></c><c r="E323" s="1"><v>4.4999999999999999E-18</v></c><c r="F323" s="4"><v>0</v></c><c r="G323" s="4"><v>0</v></c><c r="H323" s="4"><v>0</v></c><c r="I323" s="4"><v>6.84</v></c><c r="J323" s="4"><v>7.19</v></c><c r="K323" s="4"><v>7.03</v></c><c r="L323"><v>0</v></c><c r="M323"><v>0</v></c><c r="N323"><v>0</v></c><c r="O323"><v>206</v></c><c r="P323"><v>216</v></c><c r="Q323"><v>239</v></c></row><row r="324" spans="1:17" x14ac:dyDescent="0.2"><c r="A324" t="s"><v>326</v></c><c r="B324" s="4"><v>-11.74</v></c><c r="C324" s="4"><v>1.31</v></c><c r="D324" s="1"><v>4.6000000000000002E-24</v></c><c r="E324" s="1"><v>3.7000000000000003E-23</v></c><c r="F324" s="4"><v>0.01</v></c><c r="G324" s="4"><v>0</v></c><c r="H324" s="4"><v>0.03</v></c><c r="I324" s="4"><v>35.380000000000003</v></c><c r="J324" s="4"><v>35.130000000000003</v></c><c r="K324" s="4"><v>34.86</v></c><c r="L324"><v>0</v></c><c r="M324"><v>0</v></c><c r="N324"><v>1</v></c><c r="O324"><v>1102</v></c><c r="P324"><v>1079</v></c><c r="Q324"><v>1183</v></c></row><row r="325" spans="1:17" x14ac:dyDescent="0.2"><c r="A325" t="s"><v>327</v></c><c r="B325" s="4"><v>-11.73</v></c><c r="C325" s="4"><v>0.7</v></c><c r="D325" s="1"><v>4.8000000000000002E-60</v></c><c r="E325" s="1"><v>1.3E-58</v></c><c r="F325" s="4"><v>0.01</v></c><c r="G325" s="4"><v>0</v></c><c r="H325" s="4"><v>0.09</v></c><c r="I325" s="4"><v>113.09</v></c><c r="J325" s="4"><v>110.04</v></c><c r="K325" s="4"><v>104.84</v></c><c r="L325"><v>0</v></c><c r="M325"><v>0</v></c><c r="N325"><v>4</v></c><c r="O325"><v>3803</v></c><c r="P325"><v>3719</v></c><c r="Q325"><v>3935</v></c></row><row r="326" spans="1:17" x14ac:dyDescent="0.2"><c r="A326" t="s"><v>328</v></c><c r="B326" s="4"><v>-11.72</v></c><c r="C326" s="4"><v>3.13</v></c><c r="D326" s="1"><v>9.4000000000000001E-19</v></c><c r="E326" s="1"><v>5.5E-18</v></c><c r="F326" s="4"><v>0</v></c><c r="G326" s="4"><v>0</v></c><c r="H326" s="4"><v>0</v></c><c r="I326" s="4"><v>6.71</v></c><c r="J326" s="4"><v>7.05</v></c><c r="K326" s="4"><v>7.34</v></c><c r="L326"><v>0</v></c><c r="M326"><v>0</v></c><c r="N326"><v>0</v></c><c r="O326"><v>197</v></c><c r="P326"><v>206</v></c><c r="Q326"><v>248</v></c></row><row r="327" spans="1:17" x14ac:dyDescent="0.2"><c r="A327" t="s"><v>329</v></c><c r="B327" s="4"><v>-11.72</v></c><c r="C327" s="4"><v>3.13</v></c><c r="D327" s="1"><v>9.7000000000000004E-19</v></c><c r="E327" s="1"><v>5.6999999999999997E-18</v></c><c r="F327" s="4"><v>0</v></c><c r="G327" s="4"><v>0</v></c><c r="H327" s="4"><v>0</v></c><c r="I327" s="4"><v>5.51</v></c><c r="J327" s="4"><v>6.61</v></c><c r="K327" s="4"><v>5.43</v></c><c r="L327"><v>0</v></c><c r="M327"><v>0</v></c><c r="N327"><v>0</v></c><c r="O327"><v>201</v></c><c r="P327"><v>228</v></c><c r="Q327"><v>219</v></c></row><row r="328" spans="1:17" x14ac:dyDescent="0.2"><c r="A328" t="s"><v>330</v></c><c r="B328" s="4"><v>-11.71</v></c><c r="C328" s="4"><v>3.13</v></c><c r="D328" s="1"><v>1.0000000000000001E-18</v></c><c r="E328" s="1"><v>5.9000000000000002E-18</v></c><c r="F328" s="4"><v>0</v></c><c r="G328" s="4"><v>0.02</v></c><c r="H328" s="4"><v>0</v></c><c r="I328" s="4"><v>7.65</v></c><c r="J328" s="4"><v>7.01</v></c><c r="K328" s="4"><v>8.1</v></c><c r="L328"><v>0</v></c><c r="M328"><v>0</v></c><c r="N328"><v>0</v></c><c r="O328"><v>217</v></c><c r="P328"><v>189</v></c><c r="Q328"><v>242</v></c></row><row r="329" spans="1:17" x14ac:dyDescent="0.2"><c r="A329" t="s"><v>331</v></c><c r="B329" s="4"><v>-11.71</v></c><c r="C329" s="4"><v>3.13</v></c><c r="D329" s="1"><v>1.0000000000000001E-18</v></c><c r="E329" s="1"><v>5.9999999999999997E-18</v></c><c r="F329" s="4"><v>0</v></c><c r="G329" s="4"><v>0</v></c><c r="H329" s="4"><v>0</v></c><c r="I329" s="4"><v>7.12</v></c><c r="J329" s="4"><v>6.77</v></c><c r="K329" s="4"><v>6.91</v></c><c r="L329"><v>0</v></c><c r="M329"><v>0</v></c><c r="N329"><v>0</v></c><c r="O329"><v>212</v></c><c r="P329"><v>205</v></c><c r="Q329"><v>227</v></c></row><row r="330" spans="1:17" x14ac:dyDescent="0.2"><c r="A330" t="s"><v>332</v></c><c r="B330" s="4"><v>-11.7</v></c><c r="C330" s="4"><v>1.31</v></c><c r="D330" s="1"><v>5.9999999999999999E-24</v></c><c r="E330" s="1"><v>4.7999999999999999E-23</v></c><c r="F330" s="4"><v>0</v></c><c r="G330" s="4"><v>0</v></c><c r="H330" s="4"><v>0.02</v></c><c r="I330" s="4"><v>33.450000000000003</v></c><c r="J330" s="4"><v>31.95</v></c><c r="K330" s="4"><v>33.659999999999997</v></c><c r="L330"><v>0</v></c><c r="M330"><v>0</v></c><c r="N330"><v>1</v></c><c r="O330"><v>1066</v></c><c r="P330"><v>1024</v></c><c r="Q330"><v>1207</v></c></row><row r="331" spans="1:17" x14ac:dyDescent="0.2"><c r="A331" t="s"><v>333</v></c><c r="B331" s="4"><v>-11.69</v></c><c r="C331" s="4"><v>3.12</v></c><c r="D331" s="1"><v>1.2E-18</v></c><c r="E331" s="1"><v>6.8E-18</v></c><c r="F331" s="4"><v>0</v></c><c r="G331" s="4"><v>0</v></c><c r="H331" s="4"><v>0</v></c><c r="I331" s="4"><v>4.8</v></c><c r="J331" s="4"><v>4.04</v></c><c r="K331" s="4"><v>4.3600000000000003</v></c><c r="L331"><v>0</v></c><c r="M331"><v>0</v></c><c r="N331"><v>0</v></c><c r="O331"><v>207</v></c><c r="P331"><v>209</v></c><c r="Q331"><v>220</v></c></row><row r="332" spans="1:17" x14ac:dyDescent="0.2"><c r="A332" t="s"><v>334</v></c><c r="B332" s="4"><v>-11.69</v></c><c r="C332" s="4"><v>3.12</v></c><c r="D332" s="1"><v>1.3E-18</v></c><c r="E332" s="1"><v>7.5000000000000002E-18</v></c><c r="F332" s="4"><v>0</v></c><c r="G332" s="4"><v>0</v></c><c r="H332" s="4"><v>0</v></c><c r="I332" s="4"><v>8.86</v></c><c r="J332" s="4"><v>7.95</v></c><c r="K332" s="4"><v>7.79</v></c><c r="L332"><v>0</v></c><c r="M332"><v>0</v></c><c r="N332"><v>0</v></c><c r="O332"><v>210</v></c><c r="P332"><v>222</v></c><c r="Q332"><v>202</v></c></row><row r="333" spans="1:17" x14ac:dyDescent="0.2"><c r="A333" s="2"><v>45546</v></c><c r="B333" s="4"><v>-11.67</v></c><c r="C333" s="4"><v>0.97</v></c><c r="D333" s="1"><v>5.1999999999999999E-31</v></c><c r="E333" s="1"><v>5.7999999999999998E-30</v></c><c r="F333" s="4"><v>0.01</v></c><c r="G333" s="4"><v>0</v></c><c r="H333" s="4"><v>0.03</v></c><c r="I333" s="4"><v>60.08</v></c><c r="J333" s="4"><v>58.25</v></c><c r="K333" s="4"><v>59.26</v></c><c r="L333"><v>0</v></c><c r="M333"><v>1</v></c><c r="N333"><v>1</v></c><c r="O333"><v>1848</v></c><c r="P333"><v>1856</v></c><c r="Q333"><v>2086</v></c></row><row r="334" spans="1:17" x14ac:dyDescent="0.2"><c r="A334" t="s"><v>335</v></c><c r="B334" s="4"><v>-11.67</v></c><c r="C334" s="4"><v>3.12</v></c><c r="D334" s="1"><v>1.3E-18</v></c><c r="E334" s="1"><v>7.5999999999999996E-18</v></c><c r="F334" s="4"><v>0</v></c><c r="G334" s="4"><v>0</v></c><c r="H334" s="4"><v>0</v></c><c r="I334" s="4"><v>6.61</v></c><c r="J334" s="4"><v>6.68</v></c><c r="K334" s="4"><v>6.72</v></c><c r="L334"><v>0</v></c><c r="M334"><v>0</v></c><c r="N334"><v>0</v></c><c r="O334"><v>198</v></c><c r="P334"><v>205</v></c><c r="Q334"><v>228</v></c></row><row r="335" spans="1:17" x14ac:dyDescent="0.2"><c r="A335" t="s"><v>336</v></c><c r="B335" s="4"><v>-11.67</v></c><c r="C335" s="4"><v>3.12</v></c><c r="D335" s="1"><v>1.4000000000000001E-18</v></c><c r="E335" s="1"><v>7.8999999999999996E-18</v></c><c r="F335" s="4"><v>0</v></c><c r="G335" s="4"><v>0</v></c><c r="H335" s="4"><v>0</v></c><c r="I335" s="4"><v>6.14</v></c><c r="J335" s="4"><v>6.21</v></c><c r="K335" s="4"><v>5.57</v></c><c r="L335"><v>0</v></c><c r="M335"><v>0</v></c><c r="N335"><v>0</v></c><c r="O335"><v>210</v></c><c r="P335"><v>212</v></c><c r="Q335"><v>207</v></c></row><row r="336" spans="1:17" x14ac:dyDescent="0.2"><c r="A336" t="s"><v>337</v></c><c r="B336" s="4"><v>-11.67</v></c><c r="C336" s="4"><v>3.12</v></c><c r="D336" s="1"><v>1.4000000000000001E-18</v></c><c r="E336" s="1"><v>7.8999999999999996E-18</v></c><c r="F336" s="4"><v>0</v></c><c r="G336" s="4"><v>0</v></c><c r="H336" s="4"><v>0</v></c><c r="I336" s="4"><v>6.65</v></c><c r="J336" s="4"><v>5.73</v></c><c r="K336" s="4"><v>6.93</v></c><c r="L336"><v>0</v></c><c r="M336"><v>0</v></c><c r="N336"><v>0</v></c><c r="O336"><v>208</v></c><c r="P336"><v>185</v></c><c r="Q336"><v>239</v></c></row><row r="337" spans="1:17" x14ac:dyDescent="0.2"><c r="A337" t="s"><v>338</v></c><c r="B337" s="4"><v>-11.67</v></c><c r="C337" s="4"><v>3.12</v></c><c r="D337" s="1"><v>1.4000000000000001E-18</v></c><c r="E337" s="1"><v>8.3000000000000005E-18</v></c><c r="F337" s="4"><v>0</v></c><c r="G337" s="4"><v>0.01</v></c><c r="H337" s="4"><v>0.01</v></c><c r="I337" s="4"><v>7.12</v></c><c r="J337" s="4"><v>6.03</v></c><c r="K337" s="4"><v>7.39</v></c><c r="L337"><v>0</v></c><c r="M337"><v>0</v></c><c r="N337"><v>0</v></c><c r="O337"><v>211</v></c><c r="P337"><v>178</v></c><c r="Q337"><v>243</v></c></row><row r="338" spans="1:17" x14ac:dyDescent="0.2"><c r="A338" t="s"><v>339</v></c><c r="B338" s="4"><v>-11.66</v></c><c r="C338" s="4"><v>3.12</v></c><c r="D338" s="1"><v>1.4000000000000001E-18</v></c><c r="E338" s="1"><v>8.3000000000000005E-18</v></c><c r="F338" s="4"><v>0</v></c><c r="G338" s="4"><v>0</v></c><c r="H338" s="4"><v>0</v></c><c r="I338" s="4"><v>6.07</v></c><c r="J338" s="4"><v>6.13</v></c><c r="K338" s="4"><v>5.05</v></c><c r="L338"><v>0</v></c><c r="M338"><v>0</v></c><c r="N338"><v>0</v></c><c r="O338"><v>215</v></c><c r="P338"><v>213</v></c><c r="Q338"><v>200</v></c></row><row r="339" spans="1:17" x14ac:dyDescent="0.2"><c r="A339" t="s"><v>340</v></c><c r="B339" s="4"><v>-11.66</v></c><c r="C339" s="4"><v>3.12</v></c><c r="D339" s="1"><v>1.4999999999999999E-18</v></c><c r="E339" s="1"><v>8.9999999999999999E-18</v></c><c r="F339" s="4"><v>0</v></c><c r="G339" s="4"><v>0</v></c><c r="H339" s="4"><v>0</v></c><c r="I339" s="4"><v>5.8</v></c><c r="J339" s="4"><v>6.53</v></c><c r="K339" s="4"><v>4.99</v></c><c r="L339"><v>0</v></c><c r="M339"><v>0</v></c><c r="N339"><v>0</v></c><c r="O339"><v>204</v></c><c r="P339"><v>227</v></c><c r="Q339"><v>195</v></c></row><row r="340" spans="1:17" x14ac:dyDescent="0.2"><c r="A340" t="s"><v>341</v></c><c r="B340" s="4"><v>-11.65</v></c><c r="C340" s="4"><v>3.12</v></c><c r="D340" s="1"><v>1.4999999999999999E-18</v></c><c r="E340" s="1"><v>8.9000000000000004E-18</v></c><c r="F340" s="4"><v>0</v></c><c r="G340" s="4"><v>0</v></c><c r="H340" s="4"><v>0</v></c><c r="I340" s="4"><v>7.06</v></c><c r="J340" s="4"><v>6.38</v></c><c r="K340" s="4"><v>6.56</v></c><c r="L340"><v>0</v></c><c r="M340"><v>0</v></c><c r="N340"><v>0</v></c><c r="O340"><v>208</v></c><c r="P340"><v>190</v></c><c r="Q340"><v>225</v></c></row><row r="341" spans="1:17" x14ac:dyDescent="0.2"><c r="A341" t="s"><v>342</v></c><c r="B341" s="4"><v>-11.65</v></c><c r="C341" s="4"><v>3.12</v></c><c r="D341" s="1"><v>1.4999999999999999E-18</v></c><c r="E341" s="1"><v>8.9000000000000004E-18</v></c><c r="F341" s="4"><v>0</v></c><c r="G341" s="4"><v>0</v></c><c r="H341" s="4"><v>0</v></c><c r="I341" s="4"><v>7.31</v></c><c r="J341" s="4"><v>7.87</v></c><c r="K341" s="4"><v>7.79</v></c><c r="L341"><v>0</v></c><c r="M341"><v>0</v></c><c r="N341"><v>0</v></c><c r="O341"><v>205</v></c><c r="P341"><v>190</v></c><c r="Q341"><v>228</v></c></row><row r="342" spans="1:17" x14ac:dyDescent="0.2"><c r="A342" t="s"><v>343</v></c><c r="B342" s="4"><v>-11.64</v></c><c r="C342" s="4"><v>1.31</v></c><c r="D342" s="1"><v>9.9999999999999996E-24</v></c><c r="E342" s="1"><v>7.9999999999999997E-23</v></c><c r="F342" s="4"><v>0</v></c><c r="G342" s="4"><v>0</v></c><c r="H342" s="4"><v>0.01</v></c><c r="I342" s="4"><v>33.54</v></c><c r="J342" s="4"><v>32.94</v></c><c r="K342" s="4"><v>33.340000000000003</v></c><c r="L342"><v>0</v></c><c r="M342"><v>0</v></c><c r="N342"><v>1</v></c><c r="O342"><v>1022</v></c><c r="P342"><v>1006</v></c><c r="Q342"><v>1129</v></c></row><row r="343" spans="1:17" x14ac:dyDescent="0.2"><c r="A343" t="s"><v>344</v></c><c r="B343" s="4"><v>-11.64</v></c><c r="C343" s="4"><v>3.12</v></c><c r="D343" s="1"><v>1.7E-18</v></c><c r="E343" s="1"><v>9.8000000000000002E-18</v></c><c r="F343" s="4"><v>0</v></c><c r="G343" s="4"><v>0</v></c><c r="H343" s="4"><v>0</v></c><c r="I343" s="4"><v>6.06</v></c><c r="J343" s="4"><v>6.23</v></c><c r="K343" s="4"><v>6.76</v></c><c r="L343"><v>0</v></c><c r="M343"><v>0</v></c><c r="N343"><v>0</v></c><c r="O343"><v>186</v></c><c r="P343"><v>200</v></c><c r="Q343"><v>233</v></c></row><row r="344" spans="1:17" x14ac:dyDescent="0.2"><c r="A344" t="s"><v>345</v></c><c r="B344" s="4"><v>-11.64</v></c><c r="C344" s="4"><v>3.11</v></c><c r="D344" s="1"><v>1.7E-18</v></c><c r="E344" s="1"><v>1.0000000000000001E-17</v></c><c r="F344" s="4"><v>0</v></c><c r="G344" s="4"><v>0</v></c><c r="H344" s="4"><v>0</v></c><c r="I344" s="4"><v>5.53</v></c><c r="J344" s="4"><v>5.45</v></c><c r="K344" s="4"><v>5.22</v></c><c r="L344"><v>0</v></c><c r="M344"><v>0</v></c><c r="N344"><v>0</v></c><c r="O344"><v>210</v></c><c r="P344"><v>213</v></c><c r="Q344"><v>195</v></c></row><row r="345" spans="1:17" x14ac:dyDescent="0.2"><c r="A345" t="s"><v>346</v></c><c r="B345" s="4"><v>-11.63</v></c><c r="C345" s="4"><v>1.31</v></c><c r="D345" s="1"><v>1.1E-23</v></c><c r="E345" s="1"><v>8.9999999999999995E-23</v></c><c r="F345" s="4"><v>0.02</v></c><c r="G345" s="4"><v>0</v></c><c r="H345" s="4"><v>0</v></c><c r="I345" s="4"><v>30.53</v></c><c r="J345" s="4"><v>30.89</v></c><c r="K345" s="4"><v>30.31</v></c><c r="L345"><v>1</v></c><c r="M345"><v>0</v></c><c r="N345"><v>0</v></c><c r="O345"><v>999</v></c><c r="P345"><v>1004</v></c><c r="Q345"><v>1126</v></c></row><row r="346" spans="1:17" x14ac:dyDescent="0.2"><c r="A346" t="s"><v>347</v></c><c r="B346" s="4"><v>-11.61</v></c><c r="C346" s="4"><v>0.54</v></c><c r="D346" s="1"><v>6.2999999999999995E-101</v></c><c r="E346" s="1"><v>3.7000000000000003E-99</v></c><c r="F346" s="4"><v>0.06</v></c><c r="G346" s="4"><v>0.04</v></c><c r="H346" s="4"><v>0.05</v></c><c r="I346" s="4"><v>184.19</v></c><c r="J346" s="4"><v>182.84</v></c><c r="K346" s="4"><v>181.44</v></c><c r="L346"><v>3</v></c><c r="M346"><v>2</v></c><c r="N346"><v>2</v></c><c r="O346"><v>5825</v></c><c r="P346"><v>5736</v></c><c r="Q346"><v>6428</v></c></row><row r="347" spans="1:17" x14ac:dyDescent="0.2"><c r="A347" t="s"><v>348</v></c><c r="B347" s="4"><v>-11.6</v></c><c r="C347" s="4"><v>1.31</v></c><c r="D347" s="1"><v>1.5E-23</v></c><c r="E347" s="1"><v>1.1E-22</v></c><c r="F347" s="4"><v>0.01</v></c><c r="G347" s="4"><v>0</v></c><c r="H347" s="4"><v>0</v></c><c r="I347" s="4"><v>31.05</v></c><c r="J347" s="4"><v>30.49</v></c><c r="K347" s="4"><v>30.51</v></c><c r="L347"><v>1</v></c><c r="M347"><v>0</v></c><c r="N347"><v>0</v></c><c r="O347"><v>986</v></c><c r="P347"><v>987</v></c><c r="Q347"><v>1093</v></c></row><row r="348" spans="1:17" x14ac:dyDescent="0.2"><c r="A348" t="s"><v>349</v></c><c r="B348" s="4"><v>-11.58</v></c><c r="C348" s="4"><v>3.11</v></c><c r="D348" s="1"><v>2.6E-18</v></c><c r="E348" s="1"><v>1.5E-17</v></c><c r="F348" s="4"><v>0</v></c><c r="G348" s="4"><v>0</v></c><c r="H348" s="4"><v>0</v></c><c r="I348" s="4"><v>6.92</v></c><c r="J348" s="4"><v>6.5</v></c><c r="K348" s="4"><v>6.46</v></c><c r="L348"><v>0</v></c><c r="M348"><v>0</v></c><c r="N348"><v>0</v></c><c r="O348"><v>204</v></c><c r="P348"><v>175</v></c><c r="Q348"><v>218</v></c></row><row r="349" spans="1:17" x14ac:dyDescent="0.2"><c r="A349" t="s"><v>350</v></c><c r="B349" s="4"><v>-11.57</v></c><c r="C349" s="4"><v>3.11</v></c><c r="D349" s="1"><v>2.8000000000000001E-18</v></c><c r="E349" s="1"><v>1.6000000000000001E-17</v></c><c r="F349" s="4"><v>0</v></c><c r="G349" s="4"><v>0</v></c><c r="H349" s="4"><v>0</v></c><c r="I349" s="4"><v>5.71</v></c><c r="J349" s="4"><v>5.1100000000000003</v></c><c r="K349" s="4"><v>6.32</v></c><c r="L349"><v>0</v></c><c r="M349"><v>0</v></c><c r="N349"><v>0</v></c><c r="O349"><v>192</v></c><c r="P349"><v>171</v></c><c r="Q349"><v>234</v></c></row><row r="350" spans="1:17" x14ac:dyDescent="0.2"><c r="A350" t="s"><v>351</v></c><c r="B350" s="4"><v>-11.57</v></c><c r="C350" s="4"><v>3.11</v></c><c r="D350" s="1"><v>2.8000000000000001E-18</v></c><c r="E350" s="1"><v>1.6000000000000001E-17</v></c><c r="F350" s="4"><v>0</v></c><c r="G350" s="4"><v>0</v></c><c r="H350" s="4"><v>0</v></c><c r="I350" s="4"><v>5.66</v></c><c r="J350" s="4"><v>5.69</v></c><c r="K350" s="4"><v>6.16</v></c><c r="L350"><v>0</v></c><c r="M350"><v>0</v></c><c r="N350"><v>0</v></c><c r="O350"><v>181</v></c><c r="P350"><v>185</v></c><c r="Q350"><v>227</v></c></row><row r="351" spans="1:17" x14ac:dyDescent="0.2"><c r="A351" t="s"><v>352</v></c><c r="B351" s="4"><v>-11.55</v></c><c r="C351" s="4"><v>3.11</v></c><c r="D351" s="1"><v>3.1000000000000001E-18</v></c><c r="E351" s="1"><v>1.8E-17</v></c><c r="F351" s="4"><v>0</v></c><c r="G351" s="4"><v>0</v></c><c r="H351" s="4"><v>0</v></c><c r="I351" s="4"><v>6.95</v></c><c r="J351" s="4"><v>6.18</v></c><c r="K351" s="4"><v>6.65</v></c><c r="L351"><v>0</v></c><c r="M351"><v>0</v></c><c r="N351"><v>0</v></c><c r="O351"><v>198</v></c><c r="P351"><v>174</v></c><c r="Q351"><v>216</v></c></row><row r="352" spans="1:17" x14ac:dyDescent="0.2"><c r="A352" t="s"><v>353</v></c><c r="B352" s="4"><v>-11.55</v></c><c r="C352" s="4"><v>3.11</v></c><c r="D352" s="1"><v>3.1999999999999999E-18</v></c><c r="E352" s="1"><v>1.8E-17</v></c><c r="F352" s="4"><v>0</v></c><c r="G352" s="4"><v>0</v></c><c r="H352" s="4"><v>0</v></c><c r="I352" s="4"><v>6.46</v></c><c r="J352" s="4"><v>5.63</v></c><c r="K352" s="4"><v>5.83</v></c><c r="L352"><v>0</v></c><c r="M352"><v>0</v></c><c r="N352"><v>0</v></c><c r="O352"><v>201</v></c><c r="P352"><v>177</v></c><c r="Q352"><v>207</v></c></row><row r="353" spans="1:17" x14ac:dyDescent="0.2"><c r="A353" t="s"><v>354</v></c><c r="B353" s="4"><v>-11.55</v></c><c r="C353" s="4"><v>3.11</v></c><c r="D353" s="1"><v>3.3000000000000002E-18</v></c><c r="E353" s="1"><v>1.9000000000000001E-17</v></c><c r="F353" s="4"><v>0</v></c><c r="G353" s="4"><v>0</v></c><c r="H353" s="4"><v>0</v></c><c r="I353" s="4"><v>5.32</v></c><c r="J353" s="4"><v>5.56</v></c><c r="K353" s="4"><v>6.45</v></c><c r="L353"><v>0</v></c><c r="M353"><v>0</v></c><c r="N353"><v>0</v></c><c r="O353"><v>177</v></c><c r="P353"><v>179</v></c><c r="Q353"><v>232</v></c></row><row r="354" spans="1:17" x14ac:dyDescent="0.2"><c r="A354" t="s"><v>355</v></c><c r="B354" s="4"><v>-11.55</v></c><c r="C354" s="4"><v>3.11</v></c><c r="D354" s="1"><v>4.4999999999999999E-18</v></c><c r="E354" s="1"><v>2.6E-17</v></c><c r="F354" s="4"><v>0</v></c><c r="G354" s="4"><v>0</v></c><c r="H354" s="4"><v>0</v></c><c r="I354" s="4"><v>5.2</v></c><c r="J354" s="4"><v>7.23</v></c><c r="K354" s="4"><v>2.85</v></c><c r="L354"><v>0</v></c><c r="M354"><v>0</v></c><c r="N354"><v>0</v></c><c r="O354"><v>140</v></c><c r="P354"><v>226</v></c><c r="Q354"><v>223</v></c></row><row r="355" spans="1:17" x14ac:dyDescent="0.2"><c r="A355" t="s"><v>356</v></c><c r="B355" s="4"><v>-11.54</v></c><c r="C355" s="4"><v>3.11</v></c><c r="D355" s="1"><v>3.1999999999999999E-18</v></c><c r="E355" s="1"><v>1.8E-17</v></c><c r="F355" s="4"><v>0</v></c><c r="G355" s="4"><v>0</v></c><c r="H355" s="4"><v>0</v></c><c r="I355" s="4"><v>6.56</v></c><c r="J355" s="4"><v>6.74</v></c><c r="K355" s="4"><v>6.68</v></c><c r="L355"><v>0</v></c><c r="M355"><v>0</v></c><c r="N355"><v>0</v></c><c r="O355"><v>184</v></c><c r="P355"><v>191</v></c><c r="Q355"><v>209</v></c></row><row r="356" spans="1:17" x14ac:dyDescent="0.2"><c r="A356" t="s"><v>357</v></c><c r="B356" s="4"><v>-11.54</v></c><c r="C356" s="4"><v>3.11</v></c><c r="D356" s="1"><v>3.7000000000000003E-18</v></c><c r="E356" s="1"><v>2.0999999999999999E-17</v></c><c r="F356" s="4"><v>0</v></c><c r="G356" s="4"><v>0</v></c><c r="H356" s="4"><v>0</v></c><c r="I356" s="4"><v>5.18</v></c><c r="J356" s="4"><v>4.7300000000000004</v></c><c r="K356" s="4"><v>5.85</v></c><c r="L356"><v>0</v></c><c r="M356"><v>0</v></c><c r="N356"><v>0</v></c><c r="O356"><v>198</v></c><c r="P356"><v>158</v></c><c r="Q356"><v>230</v></c></row><row r="357" spans="1:17" x14ac:dyDescent="0.2"><c r="A357" t="s"><v>358</v></c><c r="B357" s="4"><v>-11.53</v></c><c r="C357" s="4"><v>3.11</v></c><c r="D357" s="1"><v>3.4E-18</v></c><c r="E357" s="1"><v>1.9000000000000001E-17</v></c><c r="F357" s="4"><v>0</v></c><c r="G357" s="4"><v>0</v></c><c r="H357" s="4"><v>0</v></c><c r="I357" s="4"><v>6.34</v></c><c r="J357" s="4"><v>5.97</v></c><c r="K357" s="4"><v>5.74</v></c><c r="L357"><v>0</v></c><c r="M357"><v>0</v></c><c r="N357"><v>0</v></c><c r="O357"><v>189</v></c><c r="P357"><v>187</v></c><c r="Q357"><v>204</v></c></row><row r="358" spans="1:17" x14ac:dyDescent="0.2"><c r="A358" t="s"><v>359</v></c><c r="B358" s="4"><v>-11.53</v></c><c r="C358" s="4"><v>3.11</v></c><c r="D358" s="1"><v>3.7000000000000003E-18</v></c><c r="E358" s="1"><v>2.0999999999999999E-17</v></c><c r="F358" s="4"><v>0</v></c><c r="G358" s="4"><v>0</v></c><c r="H358" s="4"><v>0</v></c><c r="I358" s="4"><v>5.77</v></c><c r="J358" s="4"><v>5.71</v></c><c r="K358" s="4"><v>6.34</v></c><c r="L358"><v>0</v></c><c r="M358"><v>0</v></c><c r="N358"><v>0</v></c><c r="O358"><v>184</v></c><c r="P358"><v>172</v></c><c r="Q358"><v>224</v></c></row><row r="359" spans="1:17" x14ac:dyDescent="0.2"><c r="A359" t="s"><v>360</v></c><c r="B359" s="4"><v>-11.52</v></c><c r="C359" s="4"><v>3.11</v></c><c r="D359" s="1"><v>3.7000000000000003E-18</v></c><c r="E359" s="1"><v>2.0999999999999999E-17</v></c><c r="F359" s="4"><v>0</v></c><c r="G359" s="4"><v>0</v></c><c r="H359" s="4"><v>0</v></c><c r="I359" s="4"><v>5.92</v></c><c r="J359" s="4"><v>5.87</v></c><c r="K359" s="4"><v>5.73</v></c><c r="L359"><v>0</v></c><c r="M359"><v>0</v></c><c r="N359"><v>0</v></c><c r="O359"><v>188</v></c><c r="P359"><v>187</v></c><c r="Q359"><v>201</v></c></row><row r="360" spans="1:17" x14ac:dyDescent="0.2"><c r="A360" t="s"><v>361</v></c><c r="B360" s="4"><v>-11.52</v></c><c r="C360" s="4"><v>3.11</v></c><c r="D360" s="1"><v>3.7999999999999998E-18</v></c><c r="E360" s="1"><v>2.0999999999999999E-17</v></c><c r="F360" s="4"><v>0</v></c><c r="G360" s="4"><v>0</v></c><c r="H360" s="4"><v>0</v></c><c r="I360" s="4"><v>5.46</v></c><c r="J360" s="4"><v>5.53</v></c><c r="K360" s="4"><v>5.8</v></c><c r="L360"><v>0</v></c><c r="M360"><v>0</v></c><c r="N360"><v>0</v></c><c r="O360"><v>183</v></c><c r="P360"><v>177</v></c><c r="Q360"><v>217</v></c></row><row r="361" spans="1:17" x14ac:dyDescent="0.2"><c r="A361" t="s"><v>362</v></c><c r="B361" s="4"><v>-11.51</v></c><c r="C361" s="4"><v>3.11</v></c><c r="D361" s="1"><v>4.0000000000000003E-18</v></c><c r="E361" s="1"><v>2.3000000000000001E-17</v></c><c r="F361" s="4"><v>0</v></c><c r="G361" s="4"><v>0</v></c><c r="H361" s="4"><v>0</v></c><c r="I361" s="4"><v>4.6500000000000004</v></c><c r="J361" s="4"><v>5.24</v></c><c r="K361" s="4"><v>4.9000000000000004</v></c><c r="L361"><v>0</v></c><c r="M361"><v>0</v></c><c r="N361"><v>0</v></c><c r="O361"><v>172</v></c><c r="P361"><v>188</v></c><c r="Q361"><v>214</v></c></row><row r="362" spans="1:17" x14ac:dyDescent="0.2"><c r="A362" t="s"><v>363</v></c><c r="B362" s="4"><v>-11.5</v></c><c r="C362" s="4"><v>3.1</v></c><c r="D362" s="1"><v>4.4999999999999999E-18</v></c><c r="E362" s="1"><v>2.4999999999999999E-17</v></c><c r="F362" s="4"><v>0</v></c><c r="G362" s="4"><v>0</v></c><c r="H362" s="4"><v>0</v></c><c r="I362" s="4"><v>4.8499999999999996</v></c><c r="J362" s="4"><v>5.81</v></c><c r="K362" s="4"><v>4.9000000000000004</v></c><c r="L362"><v>0</v></c><c r="M362"><v>0</v></c><c r="N362"><v>0</v></c><c r="O362"><v>176</v></c><c r="P362"><v>188</v></c><c r="Q362"><v>203</v></c></row><row r="363" spans="1:17" x14ac:dyDescent="0.2"><c r="A363" t="s"><v>364</v></c><c r="B363" s="4"><v>-11.49</v></c><c r="C363" s="4"><v>3.1</v></c><c r="D363" s="1"><v>4.6000000000000002E-18</v></c><c r="E363" s="1"><v>2.6E-17</v></c><c r="F363" s="4"><v>0</v></c><c r="G363" s="4"><v>0</v></c><c r="H363" s="4"><v>0</v></c><c r="I363" s="4"><v>6.74</v></c><c r="J363" s="4"><v>6.58</v></c><c r="K363" s="4"><v>6.25</v></c><c r="L363"><v>0</v></c><c r="M363"><v>0</v></c><c r="N363"><v>0</v></c><c r="O363"><v>175</v></c><c r="P363"><v>186</v></c><c r="Q363"><v>205</v></c></row><row r="364" spans="1:17" x14ac:dyDescent="0.2"><c r="A364" t="s"><v>365</v></c><c r="B364" s="4"><v>-11.49</v></c><c r="C364" s="4"><v>3.1</v></c><c r="D364" s="1"><v>5.0999999999999998E-18</v></c><c r="E364" s="1"><v>2.9000000000000003E-17</v></c><c r="F364" s="4"><v>0</v></c><c r="G364" s="4"><v>0</v></c><c r="H364" s="4"><v>0</v></c><c r="I364" s="4"><v>4.6500000000000004</v></c><c r="J364" s="4"><v>4.51</v></c><c r="K364" s="4"><v>4.41</v></c><c r="L364"><v>0</v></c><c r="M364"><v>0</v></c><c r="N364"><v>0</v></c><c r="O364"><v>186</v></c><c r="P364"><v>193</v></c><c r="Q364"><v>183</v></c></row><row r="365" spans="1:17" x14ac:dyDescent="0.2"><c r="A365" t="s"><v>366</v></c><c r="B365" s="4"><v>-11.49</v></c><c r="C365" s="4"><v>3.1</v></c><c r="D365" s="1"><v>5.2000000000000001E-18</v></c><c r="E365" s="1"><v>2.9000000000000003E-17</v></c><c r="F365" s="4"><v>0</v></c><c r="G365" s="4"><v>0</v></c><c r="H365" s="4"><v>0</v></c><c r="I365" s="4"><v>6.17</v></c><c r="J365" s="4"><v>4.91</v></c><c r="K365" s="4"><v>5.75</v></c><c r="L365"><v>0</v></c><c r="M365"><v>0</v></c><c r="N365"><v>0</v></c><c r="O365"><v>196</v></c><c r="P365"><v>162</v></c><c r="Q365"><v>206</v></c></row><row r="366" spans="1:17" x14ac:dyDescent="0.2"><c r="A366" t="s"><v>367</v></c><c r="B366" s="4"><v>-11.48</v></c><c r="C366" s="4"><v>3.1</v></c><c r="D366" s="1"><v>5.0999999999999998E-18</v></c><c r="E366" s="1"><v>2.9000000000000003E-17</v></c><c r="F366" s="4"><v>0</v></c><c r="G366" s="4"><v>0</v></c><c r="H366" s="4"><v>0</v></c><c r="I366" s="4"><v>4.79</v></c><c r="J366" s="4"><v>3.7</v></c><c r="K366" s="4"><v>3.65</v></c><c r="L366"><v>0</v></c><c r="M366"><v>0</v></c><c r="N366"><v>0</v></c><c r="O366"><v>184</v></c><c r="P366"><v>170</v></c><c r="Q366"><v>208</v></c></row><row r="367" spans="1:17" x14ac:dyDescent="0.2"><c r="A367" t="s"><v>368</v></c><c r="B367" s="4"><v>-11.48</v></c><c r="C367" s="4"><v>3.1</v></c><c r="D367" s="1"><v>5.2000000000000001E-18</v></c><c r="E367" s="1"><v>2.9000000000000003E-17</v></c><c r="F367" s="4"><v>0</v></c><c r="G367" s="4"><v>0</v></c><c r="H367" s="4"><v>0</v></c><c r="I367" s="4"><v>5.52</v></c><c r="J367" s="4"><v>6.08</v></c><c r="K367" s="4"><v>5.09</v></c><c r="L367"><v>0</v></c><c r="M367"><v>0</v></c><c r="N367"><v>0</v></c><c r="O367"><v>178</v></c><c r="P367"><v>200</v></c><c r="Q367"><v>184</v></c></row><row r="368" spans="1:17" x14ac:dyDescent="0.2"><c r="A368" t="s"><v>369</v></c><c r="B368" s="4"><v>-11.48</v></c><c r="C368" s="4"><v>3.1</v></c><c r="D368" s="1"><v>5.5E-18</v></c><c r="E368" s="1"><v>3.0999999999999998E-17</v></c><c r="F368" s="4"><v>0</v></c><c r="G368" s="4"><v>0</v></c><c r="H368" s="4"><v>0</v></c><c r="I368" s="4"><v>5.65</v></c><c r="J368" s="4"><v>5.17</v></c><c r="K368" s="4"><v>4.75</v></c><c r="L368"><v>0</v></c><c r="M368"><v>0</v></c><c r="N368"><v>0</v></c><c r="O368"><v>198</v></c><c r="P368"><v>177</v></c><c r="Q368"><v>184</v></c></row><row r="369" spans="1:17" x14ac:dyDescent="0.2"><c r="A369" t="s"><v>370</v></c><c r="B369" s="4"><v>-11.48</v></c><c r="C369" s="4"><v>3.1</v></c><c r="D369" s="1"><v>6.9999999999999997E-18</v></c><c r="E369" s="1"><v>3.8999999999999999E-17</v></c><c r="F369" s="4"><v>0</v></c><c r="G369" s="4"><v>0</v></c><c r="H369" s="4"><v>0</v></c><c r="I369" s="4"><v>7.29</v></c><c r="J369" s="4"><v>5.78</v></c><c r="K369" s="4"><v>7.48</v></c><c r="L369"><v>0</v></c><c r="M369"><v>0</v></c><c r="N369"><v>0</v></c><c r="O369"><v>185</v></c><c r="P369"><v>140</v></c><c r="Q369"><v>241</v></c></row><row r="370" spans="1:17" x14ac:dyDescent="0.2"><c r="A370" t="s"><v>371</v></c><c r="B370" s="4"><v>-11.45</v></c><c r="C370" s="4"><v>3.1</v></c><c r="D370" s="1"><v>6.0999999999999999E-18</v></c><c r="E370" s="1"><v>3.3999999999999998E-17</v></c><c r="F370" s="4"><v>0</v></c><c r="G370" s="4"><v>0.01</v></c><c r="H370" s="4"><v>0</v></c><c r="I370" s="4"><v>6.02</v></c><c r="J370" s="4"><v>5.26</v></c><c r="K370" s="4"><v>5.59</v></c><c r="L370"><v>0</v></c><c r="M370"><v>0</v></c><c r="N370"><v>0</v></c><c r="O370"><v>189</v></c><c r="P370"><v>169</v></c><c r="Q370"><v>195</v></c></row><row r="371" spans="1:17" x14ac:dyDescent="0.2"><c r="A371" t="s"><v>372</v></c><c r="B371" s="4"><v>-11.45</v></c><c r="C371" s="4"><v>3.1</v></c><c r="D371" s="1"><v>6.2000000000000001E-18</v></c><c r="E371" s="1"><v>3.5000000000000002E-17</v></c><c r="F371" s="4"><v>0</v></c><c r="G371" s="4"><v>0</v></c><c r="H371" s="4"><v>0.01</v></c><c r="I371" s="4"><v>5.79</v></c><c r="J371" s="4"><v>5.48</v></c><c r="K371" s="4"><v>5.76</v></c><c r="L371"><v>0</v></c><c r="M371"><v>0</v></c><c r="N371"><v>0</v></c><c r="O371"><v>178</v></c><c r="P371"><v>171</v></c><c r="Q371"><v>203</v></c></row><row r="372" spans="1:17" x14ac:dyDescent="0.2"><c r="A372" t="s"><v>373</v></c><c r="B372" s="4"><v>-11.44</v></c><c r="C372" s="4"><v>1.31</v></c><c r="D372" s="1"><v>5.3000000000000004E-23</v></c><c r="E372" s="1"><v>4.0000000000000002E-22</v></c><c r="F372" s="4"><v>0.04</v></c><c r="G372" s="4"><v>0</v></c><c r="H372" s="4"><v>0.01</v></c><c r="I372" s="4"><v>27.86</v></c><c r="J372" s="4"><v>29.8</v></c><c r="K372" s="4"><v>29.69</v></c><c r="L372"><v>1</v></c><c r="M372"><v>0</v></c><c r="N372"><v>0</v></c><c r="O372"><v>861</v></c><c r="P372"><v>900</v></c><c r="Q372"><v>1010</v></c></row><row r="373" spans="1:17" x14ac:dyDescent="0.2"><c r="A373" t="s"><v>374</v></c><c r="B373" s="4"><v>-11.44</v></c><c r="C373" s="4"><v>3.1</v></c><c r="D373" s="1"><v>6.8E-18</v></c><c r="E373" s="1"><v>3.8000000000000001E-17</v></c><c r="F373" s="4"><v>0</v></c><c r="G373" s="4"><v>0</v></c><c r="H373" s="4"><v>0</v></c><c r="I373" s="4"><v>5.16</v></c><c r="J373" s="4"><v>5.52</v></c><c r="K373" s="4"><v>4.63</v></c><c r="L373"><v>0</v></c><c r="M373"><v>0</v></c><c r="N373"><v>0</v></c><c r="O373"><v>174</v></c><c r="P373"><v>185</v></c><c r="Q373"><v>188</v></c></row><row r="374" spans="1:17" x14ac:dyDescent="0.2"><c r="A374" t="s"><v>375</v></c><c r="B374" s="4"><v>-11.43</v></c><c r="C374" s="4"><v>3.1</v></c><c r="D374" s="1"><v>7.8999999999999996E-18</v></c><c r="E374" s="1"><v>4.4E-17</v></c><c r="F374" s="4"><v>0</v></c><c r="G374" s="4"><v>0</v></c><c r="H374" s="4"><v>0</v></c><c r="I374" s="4"><v>6.73</v></c><c r="J374" s="4"><v>5.33</v></c><c r="K374" s="4"><v>5.64</v></c><c r="L374"><v>0</v></c><c r="M374"><v>0</v></c><c r="N374"><v>0</v></c><c r="O374"><v>199</v></c><c r="P374"><v>154</v></c><c r="Q374"><v>193</v></c></row><row r="375" spans="1:17" x14ac:dyDescent="0.2"><c r="A375" t="s"><v>376</v></c><c r="B375" s="4"><v>-11.42</v></c><c r="C375" s="4"><v>3.09</v></c><c r="D375" s="1"><v>7.2000000000000002E-18</v></c><c r="E375" s="1"><v>4.0000000000000003E-17</v></c><c r="F375" s="4"><v>0</v></c><c r="G375" s="4"><v>0</v></c><c r="H375" s="4"><v>0</v></c><c r="I375" s="4"><v>5.91</v></c><c r="J375" s="4"><v>5.56</v></c><c r="K375" s="4"><v>5.69</v></c><c r="L375"><v>0</v></c><c r="M375"><v>0</v></c><c r="N375"><v>0</v></c><c r="O375"><v>180</v></c><c r="P375"><v>172</v></c><c r="Q375"><v>192</v></c></row><row r="376" spans="1:17" x14ac:dyDescent="0.2"><c r="A376" t="s"><v>377</v></c><c r="B376" s="4"><v>-11.39</v></c><c r="C376" s="4"><v>3.09</v></c><c r="D376" s="1"><v>8.9000000000000004E-18</v></c><c r="E376" s="1"><v>4.9000000000000001E-17</v></c><c r="F376" s="4"><v>0</v></c><c r="G376" s="4"><v>0</v></c><c r="H376" s="4"><v>0</v></c><c r="I376" s="4"><v>5.61</v></c><c r="J376" s="4"><v>5.64</v></c><c r="K376" s="4"><v>5.48</v></c><c r="L376"><v>0</v></c><c r="M376"><v>0</v></c><c r="N376"><v>0</v></c><c r="O376"><v>174</v></c><c r="P376"><v>177</v></c><c r="Q376"><v>183</v></c></row><row r="377" spans="1:17" x14ac:dyDescent="0.2"><c r="A377" t="s"><v>378</v></c><c r="B377" s="4"><v>-11.38</v></c><c r="C377" s="4"><v>3.09</v></c><c r="D377" s="1"><v>1.1999999999999999E-17</v></c><c r="E377" s="1"><v>6.4999999999999996E-17</v></c><c r="F377" s="4"><v>0</v></c><c r="G377" s="4"><v>0</v></c><c r="H377" s="4"><v>0</v></c><c r="I377" s="4"><v>7.43</v></c><c r="J377" s="4"><v>6.34</v></c><c r="K377" s="4"><v>6.57</v></c><c r="L377"><v>0</v></c><c r="M377"><v>0</v></c><c r="N377"><v>0</v></c><c r="O377"><v>197</v></c><c r="P377"><v>157</v></c><c r="Q377"><v>172</v></c></row><row r="378" spans="1:17" x14ac:dyDescent="0.2"><c r="A378" t="s"><v>379</v></c><c r="B378" s="4"><v>-11.37</v></c><c r="C378" s="4"><v>0.97</v></c><c r="D378" s="1"><v>1.5000000000000001E-29</v></c><c r="E378" s="1"><v>1.5E-28</v></c><c r="F378" s="4"><v>0</v></c><c r="G378" s="4"><v>0</v></c><c r="H378" s="4"><v>0</v></c><c r="I378" s="4"><v>46.54</v></c><c r="J378" s="4"><v>47.19</v></c><c r="K378" s="4"><v>46.14</v></c><c r="L378"><v>2</v></c><c r="M378"><v>0</v></c><c r="N378"><v>0</v></c><c r="O378"><v>1536</v></c><c r="P378"><v>1545</v></c><c r="Q378"><v>1644</v></c></row><row r="379" spans="1:17" x14ac:dyDescent="0.2"><c r="A379" t="s"><v>380</v></c><c r="B379" s="4"><v>-11.37</v></c><c r="C379" s="4"><v>1.31</v></c><c r="D379" s="1"><v>1E-22</v></c><c r="E379" s="1"><v>7.6000000000000005E-22</v></c><c r="F379" s="4"><v>0.02</v></c><c r="G379" s="4"><v>0</v></c><c r="H379" s="4"><v>0</v></c><c r="I379" s="4"><v>28.29</v></c><c r="J379" s="4"><v>28.05</v></c><c r="K379" s="4"><v>27.42</v></c><c r="L379"><v>1</v></c><c r="M379"><v>0</v></c><c r="N379"><v>0</v></c><c r="O379"><v>849</v></c><c r="P379"><v>845</v></c><c r="Q379"><v>930</v></c></row><row r="380" spans="1:17" x14ac:dyDescent="0.2"><c r="A380" t="s"><v>381</v></c><c r="B380" s="4"><v>-11.37</v></c><c r="C380" s="4"><v>3.09</v></c><c r="D380" s="1"><v>1.1E-17</v></c><c r="E380" s="1"><v>5.8999999999999997E-17</v></c><c r="F380" s="4"><v>0</v></c><c r="G380" s="4"><v>0</v></c><c r="H380" s="4"><v>0</v></c><c r="I380" s="4"><v>5.56</v></c><c r="J380" s="4"><v>5.22</v></c><c r="K380" s="4"><v>5.83</v></c><c r="L380"><v>0</v></c><c r="M380"><v>0</v></c><c r="N380"><v>0</v></c><c r="O380"><v>172</v></c><c r="P380"><v>156</v></c><c r="Q380"><v>200</v></c></row><row r="381" spans="1:17" x14ac:dyDescent="0.2"><c r="A381" t="s"><v>382</v></c><c r="B381" s="4"><v>-11.37</v></c><c r="C381" s="4"><v>3.09</v></c><c r="D381" s="1"><v>1.1E-17</v></c><c r="E381" s="1"><v>5.8999999999999997E-17</v></c><c r="F381" s="4"><v>0</v></c><c r="G381" s="4"><v>0</v></c><c r="H381" s="4"><v>0</v></c><c r="I381" s="4"><v>5.96</v></c><c r="J381" s="4"><v>5.66</v></c><c r="K381" s="4"><v>5.91</v></c><c r="L381"><v>0</v></c><c r="M381"><v>0</v></c><c r="N381"><v>0</v></c><c r="O381"><v>177</v></c><c r="P381"><v>161</v></c><c r="Q381"><v>188</v></c></row><row r="382" spans="1:17" x14ac:dyDescent="0.2"><c r="A382" t="s"><v>383</v></c><c r="B382" s="4"><v>-11.37</v></c><c r="C382" s="4"><v>3.09</v></c><c r="D382" s="1"><v>1.1999999999999999E-17</v></c><c r="E382" s="1"><v>6.4000000000000005E-17</v></c><c r="F382" s="4"><v>0</v></c><c r="G382" s="4"><v>0</v></c><c r="H382" s="4"><v>0</v></c><c r="I382" s="4"><v>6.63</v></c><c r="J382" s="4"><v>5.55</v></c><c r="K382" s="4"><v>5.88</v></c><c r="L382"><v>0</v></c><c r="M382"><v>0</v></c><c r="N382"><v>0</v></c><c r="O382"><v>184</v></c><c r="P382"><v>156</v></c><c r="Q382"><v>184</v></c></row><row r="383" spans="1:17" x14ac:dyDescent="0.2"><c r="A383" t="s"><v>384</v></c><c r="B383" s="4"><v>-11.36</v></c><c r="C383" s="4"><v>3.09</v></c><c r="D383" s="1"><v>1.1999999999999999E-17</v></c><c r="E383" s="1"><v>6.4000000000000005E-17</v></c><c r="F383" s="4"><v>0</v></c><c r="G383" s="4"><v>0</v></c><c r="H383" s="4"><v>0</v></c><c r="I383" s="4"><v>5.41</v></c><c r="J383" s="4"><v>5.7</v></c><c r="K383" s="4"><v>4.78</v></c><c r="L383"><v>0</v></c><c r="M383"><v>0</v></c><c r="N383"><v>0</v></c><c r="O383"><v>169</v></c><c r="P383"><v>180</v></c><c r="Q383"><v>173</v></c></row><row r="384" spans="1:17" x14ac:dyDescent="0.2"><c r="A384" t="s"><v>385</v></c><c r="B384" s="4"><v>-11.36</v></c><c r="C384" s="4"><v>3.09</v></c><c r="D384" s="1"><v>1.3E-17</v></c><c r="E384" s="1"><v>7.0999999999999995E-17</v></c><c r="F384" s="4"><v>0</v></c><c r="G384" s="4"><v>0</v></c><c r="H384" s="4"><v>0</v></c><c r="I384" s="4"><v>5.23</v></c><c r="J384" s="4"><v>5.95</v></c><c r="K384" s="4"><v>4.63</v></c><c r="L384"><v>0</v></c><c r="M384"><v>0</v></c><c r="N384"><v>0</v></c><c r="O384"><v>169</v></c><c r="P384"><v>191</v></c><c r="Q384"><v>161</v></c></row><row r="385" spans="1:17" x14ac:dyDescent="0.2"><c r="A385" t="s"><v>386</v></c><c r="B385" s="4"><v>-11.36</v></c><c r="C385" s="4"><v>3.08</v></c><c r="D385" s="1"><v>1.3E-17</v></c><c r="E385" s="1"><v>7.0999999999999995E-17</v></c><c r="F385" s="4"><v>0</v></c><c r="G385" s="4"><v>0</v></c><c r="H385" s="4"><v>0</v></c><c r="I385" s="4"><v>5.26</v></c><c r="J385" s="4"><v>4.78</v></c><c r="K385" s="4"><v>5.9</v></c><c r="L385"><v>0</v></c><c r="M385"><v>0</v></c><c r="N385"><v>0</v></c><c r="O385"><v>174</v></c><c r="P385"><v>144</v></c><c r="Q385"><v>206</v></c></row><row r="386" spans="1:17" x14ac:dyDescent="0.2"><c r="A386" t="s"><v>387</v></c><c r="B386" s="4"><v>-11.35</v></c><c r="C386" s="4"><v>3.09</v></c><c r="D386" s="1"><v>1.3E-17</v></c><c r="E386" s="1"><v>6.9E-17</v></c><c r="F386" s="4"><v>0</v></c><c r="G386" s="4"><v>0</v></c><c r="H386" s="4"><v>0</v></c><c r="I386" s="4"><v>4.88</v></c><c r="J386" s="4"><v>4.91</v></c><c r="K386" s="4"><v>5.01</v></c><c r="L386"><v>0</v></c><c r="M386"><v>0</v></c><c r="N386"><v>0</v></c><c r="O386"><v>163</v></c><c r="P386"><v>167</v></c><c r="Q386"><v>188</v></c></row><row r="387" spans="1:17" x14ac:dyDescent="0.2"><c r="A387" t="s"><v>388</v></c><c r="B387" s="4"><v>-11.35</v></c><c r="C387" s="4"><v>3.09</v></c><c r="D387" s="1"><v>1.3E-17</v></c><c r="E387" s="1"><v>7.1999999999999999E-17</v></c><c r="F387" s="4"><v>0</v></c><c r="G387" s="4"><v>0.11</v></c><c r="H387" s="4"><v>7.0000000000000007E-2</v></c><c r="I387" s="4"><v>5.64</v></c><c r="J387" s="4"><v>4.8</v></c><c r="K387" s="4"><v>4.88</v></c><c r="L387"><v>0</v></c><c r="M387"><v>0</v></c><c r="N387"><v>0</v></c><c r="O387"><v>179</v></c><c r="P387"><v>158</v></c><c r="Q387"><v>180</v></c></row><row r="388" spans="1:17" x14ac:dyDescent="0.2"><c r="A388" t="s"><v>389</v></c><c r="B388" s="4"><v>-11.34</v></c><c r="C388" s="4"><v>3.09</v></c><c r="D388" s="1"><v>1.3999999999999999E-17</v></c><c r="E388" s="1"><v>7.3999999999999995E-17</v></c><c r="F388" s="4"><v>0</v></c><c r="G388" s="4"><v>0</v></c><c r="H388" s="4"><v>0</v></c><c r="I388" s="4"><v>5.41</v></c><c r="J388" s="4"><v>5.13</v></c><c r="K388" s="4"><v>5.24</v></c><c r="L388"><v>0</v></c><c r="M388"><v>0</v></c><c r="N388"><v>0</v></c><c r="O388"><v>174</v></c><c r="P388"><v>160</v></c><c r="Q388"><v>181</v></c></row><row r="389" spans="1:17" x14ac:dyDescent="0.2"><c r="A389" t="s"><v>390</v></c><c r="B389" s="4"><v>-11.34</v></c><c r="C389" s="4"><v>3.09</v></c><c r="D389" s="1"><v>1.3999999999999999E-17</v></c><c r="E389" s="1"><v>7.3999999999999995E-17</v></c><c r="F389" s="4"><v>0</v></c><c r="G389" s="4"><v>0</v></c><c r="H389" s="4"><v>0</v></c><c r="I389" s="4"><v>4.47</v></c><c r="J389" s="4"><v>5.49</v></c><c r="K389" s="4"><v>5.92</v></c><c r="L389"><v>0</v></c><c r="M389"><v>0</v></c><c r="N389"><v>0</v></c><c r="O389"><v>152</v></c><c r="P389"><v>169</v></c><c r="Q389"><v>196</v></c></row><row r="390" spans="1:17" x14ac:dyDescent="0.2"><c r="A390" t="s"><v>391</v></c><c r="B390" s="4"><v>-11.33</v></c><c r="C390" s="4"><v>3.09</v></c><c r="D390" s="1"><v>1.3999999999999999E-17</v></c><c r="E390" s="1"><v>7.6000000000000002E-17</v></c><c r="F390" s="4"><v>0</v></c><c r="G390" s="4"><v>0</v></c><c r="H390" s="4"><v>0</v></c><c r="I390" s="4"><v>5.04</v></c><c r="J390" s="4"><v>5.46</v></c><c r="K390" s="4"><v>4.95</v></c><c r="L390"><v>0</v></c><c r="M390"><v>0</v></c><c r="N390"><v>0</v></c><c r="O390"><v>165</v></c><c r="P390"><v>171</v></c><c r="Q390"><v>177</v></c></row><row r="391" spans="1:17" x14ac:dyDescent="0.2"><c r="A391" t="s"><v>392</v></c><c r="B391" s="4"><v>-11.33</v></c><c r="C391" s="4"><v>3.08</v></c><c r="D391" s="1"><v>1.5E-17</v></c><c r="E391" s="1"><v>8.2000000000000001E-17</v></c><c r="F391" s="4"><v>0</v></c><c r="G391" s="4"><v>0</v></c><c r="H391" s="4"><v>0</v></c><c r="I391" s="4"><v>6.46</v></c><c r="J391" s="4"><v>6.31</v></c><c r="K391" s="4"><v>5.67</v></c><c r="L391"><v>0</v></c><c r="M391"><v>0</v></c><c r="N391"><v>0</v></c><c r="O391"><v>175</v></c><c r="P391"><v>176</v></c><c r="Q391"><v>161</v></c></row><row r="392" spans="1:17" x14ac:dyDescent="0.2"><c r="A392" t="s"><v>393</v></c><c r="B392" s="4"><v>-11.32</v></c><c r="C392" s="4"><v>3.08</v></c><c r="D392" s="1"><v>1.5E-17</v></c><c r="E392" s="1"><v>8.2000000000000001E-17</v></c><c r="F392" s="4"><v>0</v></c><c r="G392" s="4"><v>0</v></c><c r="H392" s="4"><v>0</v></c><c r="I392" s="4"><v>5.57</v></c><c r="J392" s="4"><v>5.26</v></c><c r="K392" s="4"><v>5</v></c><c r="L392"><v>0</v></c><c r="M392"><v>0</v></c><c r="N392"><v>0</v></c><c r="O392"><v>174</v></c><c r="P392"><v>162</v></c><c r="Q392"><v>174</v></c></row><row r="393" spans="1:17" x14ac:dyDescent="0.2"><c r="A393" t="s"><v>394</v></c><c r="B393" s="4"><v>-11.32</v></c><c r="C393" s="4"><v>3.08</v></c><c r="D393" s="1"><v>1.5E-17</v></c><c r="E393" s="1"><v>8.3000000000000005E-17</v></c><c r="F393" s="4"><v>0</v></c><c r="G393" s="4"><v>0</v></c><c r="H393" s="4"><v>0</v></c><c r="I393" s="4"><v>5.0599999999999996</v></c><c r="J393" s="4"><v>4.3099999999999996</v></c><c r="K393" s="4"><v>4.8499999999999996</v></c><c r="L393"><v>0</v></c><c r="M393"><v>0</v></c><c r="N393"><v>0</v></c><c r="O393"><v>172</v></c><c r="P393"><v>156</v></c><c r="Q393"><v>182</v></c></row><row r="394" spans="1:17" x14ac:dyDescent="0.2"><c r="A394" t="s"><v>395</v></c><c r="B394" s="4"><v>-11.32</v></c><c r="C394" s="4"><v>3.09</v></c><c r="D394" s="1"><v>1.9000000000000001E-17</v></c><c r="E394" s="1"><v>9.9999999999999998E-17</v></c><c r="F394" s="4"><v>0</v></c><c r="G394" s="4"><v>0</v></c><c r="H394" s="4"><v>0</v></c><c r="I394" s="4"><v>8.81</v></c><c r="J394" s="4"><v>8.0399999999999991</v></c><c r="K394" s="4"><v>7.99</v></c><c r="L394"><v>0</v></c><c r="M394"><v>0</v></c><c r="N394"><v>0</v></c><c r="O394"><v>137</v></c><c r="P394"><v>199</v></c><c r="Q394"><v>175</v></c></row><row r="395" spans="1:17" x14ac:dyDescent="0.2"><c r="A395" t="s"><v>396</v></c><c r="B395" s="4"><v>-11.31</v></c><c r="C395" s="4"><v>1.31</v></c><c r="D395" s="1"><v>1.6999999999999999E-22</v></c><c r="E395" s="1"><v>1.2E-21</v></c><c r="F395" s="4"><v>0</v></c><c r="G395" s="4"><v>0.01</v></c><c r="H395" s="4"><v>0</v></c><c r="I395" s="4"><v>26.29</v></c><c r="J395" s="4"><v>26.27</v></c><c r="K395" s="4"><v>26.98</v></c><c r="L395"><v>0</v></c><c r="M395"><v>1</v></c><c r="N395"><v>0</v></c><c r="O395"><v>806</v></c><c r="P395"><v>794</v></c><c r="Q395"><v>925</v></c></row><row r="396" spans="1:17" x14ac:dyDescent="0.2"><c r="A396" t="s"><v>397</v></c><c r="B396" s="4"><v>-11.31</v></c><c r="C396" s="4"><v>3.07</v></c><c r="D396" s="1"><v>1.6000000000000001E-17</v></c><c r="E396" s="1"><v>8.6999999999999996E-17</v></c><c r="F396" s="4"><v>0</v></c><c r="G396" s="4"><v>0</v></c><c r="H396" s="4"><v>0</v></c><c r="I396" s="4"><v>5.48</v></c><c r="J396" s="4"><v>5.47</v></c><c r="K396" s="4"><v>5.42</v></c><c r="L396"><v>0</v></c><c r="M396"><v>0</v></c><c r="N396"><v>0</v></c><c r="O396"><v>165</v></c><c r="P396"><v>163</v></c><c r="Q396"><v>179</v></c></row><row r="397" spans="1:17" x14ac:dyDescent="0.2"><c r="A397" t="s"><v>398</v></c><c r="B397" s="4"><v>-11.31</v></c><c r="C397" s="4"><v>3.07</v></c><c r="D397" s="1"><v>1.6000000000000001E-17</v></c><c r="E397" s="1"><v>8.6999999999999996E-17</v></c><c r="F397" s="4"><v>0</v></c><c r="G397" s="4"><v>0</v></c><c r="H397" s="4"><v>0</v></c><c r="I397" s="4"><v>5.21</v></c><c r="J397" s="4"><v>5.63</v></c><c r="K397" s="4"><v>5.48</v></c><c r="L397"><v>0</v></c><c r="M397"><v>0</v></c><c r="N397"><v>0</v></c><c r="O397"><v>162</v></c><c r="P397"><v>163</v></c><c r="Q397"><v>182</v></c></row><row r="398" spans="1:17" x14ac:dyDescent="0.2"><c r="A398" t="s"><v>399</v></c><c r="B398" s="4"><v>-11.31</v></c><c r="C398" s="4"><v>3.07</v></c><c r="D398" s="1"><v>1.6000000000000001E-17</v></c><c r="E398" s="1"><v>8.8E-17</v></c><c r="F398" s="4"><v>0</v></c><c r="G398" s="4"><v>0</v></c><c r="H398" s="4"><v>0</v></c><c r="I398" s="4"><v>4.75</v></c><c r="J398" s="4"><v>4.41</v></c><c r="K398" s="4"><v>4.66</v></c><c r="L398"><v>0</v></c><c r="M398"><v>0</v></c><c r="N398"><v>0</v></c><c r="O398"><v>164</v></c><c r="P398"><v>159</v></c><c r="Q398"><v>184</v></c></row><row r="399" spans="1:17" x14ac:dyDescent="0.2"><c r="A399" t="s"><v>400</v></c><c r="B399" s="4"><v>-11.28</v></c><c r="C399" s="4"><v>3.08</v></c><c r="D399" s="1"><v>2.0000000000000001E-17</v></c><c r="E399" s="1"><v>1.1E-16</v></c><c r="F399" s="4"><v>0</v></c><c r="G399" s="4"><v>0</v></c><c r="H399" s="4"><v>0</v></c><c r="I399" s="4"><v>4.99</v></c><c r="J399" s="4"><v>5.43</v></c><c r="K399" s="4"><v>4.75</v></c><c r="L399"><v>0</v></c><c r="M399"><v>0</v></c><c r="N399"><v>0</v></c><c r="O399"><v>160</v></c><c r="P399"><v>170</v></c><c r="Q399"><v>168</v></c></row><row r="400" spans="1:17" x14ac:dyDescent="0.2"><c r="A400" t="s"><v>401</v></c><c r="B400" s="4"><v>-11.27</v></c><c r="C400" s="4"><v>3.07</v></c><c r="D400" s="1"><v>2.2E-17</v></c><c r="E400" s="1"><v>1.2E-16</v></c><c r="F400" s="4"><v>0</v></c><c r="G400" s="4"><v>0</v></c><c r="H400" s="4"><v>0</v></c><c r="I400" s="4"><v>5.41</v></c><c r="J400" s="4"><v>4.47</v></c><c r="K400" s="4"><v>5.0599999999999996</v></c><c r="L400"><v>0</v></c><c r="M400"><v>0</v></c><c r="N400"><v>0</v></c><c r="O400"><v>166</v></c><c r="P400"><v>147</v></c><c r="Q400"><v>183</v></c></row><row r="401" spans="1:17" x14ac:dyDescent="0.2"><c r="A401" t="s"><v>402</v></c><c r="B401" s="4"><v>-11.27</v></c><c r="C401" s="4"><v>3.07</v></c><c r="D401" s="1"><v>2.3999999999999999E-17</v></c><c r="E401" s="1"><v>1.2999999999999999E-16</v></c><c r="F401" s="4"><v>0</v></c><c r="G401" s="4"><v>0</v></c><c r="H401" s="4"><v>0</v></c><c r="I401" s="4"><v>4.74</v></c><c r="J401" s="4"><v>3.96</v></c><c r="K401" s="4"><v>5.88</v></c><c r="L401"><v>0</v></c><c r="M401"><v>0</v></c><c r="N401"><v>0</v></c><c r="O401"><v>167</v></c><c r="P401"><v>135</v></c><c r="Q401"><v>195</v></c></row><row r="402" spans="1:17" x14ac:dyDescent="0.2"><c r="A402" t="s"><v>403</v></c><c r="B402" s="4"><v>-11.25</v></c><c r="C402" s="4"><v>3.07</v></c><c r="D402" s="1"><v>2.3999999999999999E-17</v></c><c r="E402" s="1"><v>1.2999999999999999E-16</v></c><c r="F402" s="4"><v>0</v></c><c r="G402" s="4"><v>0</v></c><c r="H402" s="4"><v>0</v></c><c r="I402" s="4"><v>4.93</v></c><c r="J402" s="4"><v>4.68</v></c><c r="K402" s="4"><v>5</v></c><c r="L402"><v>0</v></c><c r="M402"><v>0</v></c><c r="N402"><v>0</v></c><c r="O402"><v>166</v></c><c r="P402"><v>150</v></c><c r="Q402"><v>174</v></c></row><row r="403" spans="1:17" x14ac:dyDescent="0.2"><c r="A403" t="s"><v>404</v></c><c r="B403" s="4"><v>-11.25</v></c><c r="C403" s="4"><v>3.07</v></c><c r="D403" s="1"><v>2.4999999999999999E-17</v></c><c r="E403" s="1"><v>1.2999999999999999E-16</v></c><c r="F403" s="4"><v>0</v></c><c r="G403" s="4"><v>0.01</v></c><c r="H403" s="4"><v>0</v></c><c r="I403" s="4"><v>5.53</v></c><c r="J403" s="4"><v>4.95</v></c><c r="K403" s="4"><v>5.21</v></c><c r="L403"><v>0</v></c><c r="M403"><v>0</v></c><c r="N403"><v>0</v></c><c r="O403"><v>166</v></c><c r="P403"><v>151</v></c><c r="Q403"><v>172</v></c></row><row r="404" spans="1:17" x14ac:dyDescent="0.2"><c r="A404" t="s"><v>405</v></c><c r="B404" s="4"><v>-11.24</v></c><c r="C404" s="4"><v>3.07</v></c><c r="D404" s="1"><v>2.6E-17</v></c><c r="E404" s="1"><v>1.4000000000000001E-16</v></c><c r="F404" s="4"><v>0</v></c><c r="G404" s="4"><v>0</v></c><c r="H404" s="4"><v>0</v></c><c r="I404" s="4"><v>5.66</v></c><c r="J404" s="4"><v>4.75</v></c><c r="K404" s="4"><v>4.92</v></c><c r="L404"><v>0</v></c><c r="M404"><v>0</v></c><c r="N404"><v>0</v></c><c r="O404"><v>170</v></c><c r="P404"><v>148</v></c><c r="Q404"><v>170</v></c></row><row r="405" spans="1:17" x14ac:dyDescent="0.2"><c r="A405" t="s"><v>406</v></c><c r="B405" s="4"><v>-11.24</v></c><c r="C405" s="4"><v>3.07</v></c><c r="D405" s="1"><v>2.7000000000000001E-17</v></c><c r="E405" s="1"><v>1.4000000000000001E-16</v></c><c r="F405" s="4"><v>0</v></c><c r="G405" s="4"><v>0</v></c><c r="H405" s="4"><v>0</v></c><c r="I405" s="4"><v>5.4</v></c><c r="J405" s="4"><v>4.7</v></c><c r="K405" s="4"><v>5.42</v></c><c r="L405"><v>0</v></c><c r="M405"><v>0</v></c><c r="N405"><v>0</v></c><c r="O405"><v>158</v></c><c r="P405"><v>145</v></c><c r="Q405"><v>185</v></c></row><row r="406" spans="1:17" x14ac:dyDescent="0.2"><c r="A406" t="s"><v>407</v></c><c r="B406" s="4"><v>-11.23</v></c><c r="C406" s="4"><v>0.81</v></c><c r="D406" s="1"><v>5E-42</v></c><c r="E406" s="1"><v>8.4999999999999996E-41</v></c><c r="F406" s="4"><v>0</v></c><c r="G406" s="4"><v>0.03</v></c><c r="H406" s="4"><v>0.01</v></c><c r="I406" s="4"><v>58.04</v></c><c r="J406" s="4"><v>56.61</v></c><c r="K406" s="4"><v>59.28</v></c><c r="L406"><v>1</v></c><c r="M406"><v>2</v></c><c r="N406"><v>0</v></c><c r="O406"><v>2012</v></c><c r="P406"><v>1978</v></c><c r="Q406"><v>2187</v></c></row><row r="407" spans="1:17" x14ac:dyDescent="0.2"><c r="A407" t="s"><v>408</v></c><c r="B407" s="4"><v>-11.23</v></c><c r="C407" s="4"><v>3.07</v></c><c r="D407" s="1"><v>2.7000000000000001E-17</v></c><c r="E407" s="1"><v>1.4000000000000001E-16</v></c><c r="F407" s="4"><v>0</v></c><c r="G407" s="4"><v>0</v></c><c r="H407" s="4"><v>0</v></c><c r="I407" s="4"><v>5.27</v></c><c r="J407" s="4"><v>4.93</v></c><c r="K407" s="4"><v>4.84</v></c><c r="L407"><v>0</v></c><c r="M407"><v>0</v></c><c r="N407"><v>0</v></c><c r="O407"><v>161</v></c><c r="P407"><v>156</v></c><c r="Q407"><v>168</v></c></row><row r="408" spans="1:17" x14ac:dyDescent="0.2"><c r="A408" t="s"><v>409</v></c><c r="B408" s="4"><v>-11.23</v></c><c r="C408" s="4"><v>3.07</v></c><c r="D408" s="1"><v>2.7999999999999999E-17</v></c><c r="E408" s="1"><v>1.5E-16</v></c><c r="F408" s="4"><v>0</v></c><c r="G408" s="4"><v>0</v></c><c r="H408" s="4"><v>0</v></c><c r="I408" s="4"><v>5.36</v></c><c r="J408" s="4"><v>5.08</v></c><c r="K408" s="4"><v>5.15</v></c><c r="L408"><v>0</v></c><c r="M408"><v>0</v></c><c r="N408"><v>0</v></c><c r="O408"><v>159</v></c><c r="P408"><v>152</v></c><c r="Q408"><v>173</v></c></row><row r="409" spans="1:17" x14ac:dyDescent="0.2"><c r="A409" t="s"><v>410</v></c><c r="B409" s="4"><v>-11.23</v></c><c r="C409" s="4"><v>3.07</v></c><c r="D409" s="1"><v>3.0000000000000001E-17</v></c><c r="E409" s="1"><v>1.6000000000000001E-16</v></c><c r="F409" s="4"><v>0</v></c><c r="G409" s="4"><v>0</v></c><c r="H409" s="4"><v>0</v></c><c r="I409" s="4"><v>4.74</v></c><c r="J409" s="4"><v>5.19</v></c><c r="K409" s="4"><v>4.6500000000000004</v></c><c r="L409"><v>0</v></c><c r="M409"><v>0</v></c><c r="N409"><v>0</v></c><c r="O409"><v>151</v></c><c r="P409"><v>173</v></c><c r="Q409"><v>158</v></c></row><row r="410" spans="1:17" x14ac:dyDescent="0.2"><c r="A410" t="s"><v>411</v></c><c r="B410" s="4"><v>-11.22</v></c><c r="C410" s="4"><v>3.07</v></c><c r="D410" s="1"><v>3.0000000000000001E-17</v></c><c r="E410" s="1"><v>1.6000000000000001E-16</v></c><c r="F410" s="4"><v>0</v></c><c r="G410" s="4"><v>0</v></c><c r="H410" s="4"><v>0</v></c><c r="I410" s="4"><v>5.03</v></c><c r="J410" s="4"><v>5.17</v></c><c r="K410" s="4"><v>5.48</v></c><c r="L410"><v>0</v></c><c r="M410"><v>0</v></c><c r="N410"><v>0</v></c><c r="O410"><v>145</v></c><c r="P410"><v>162</v></c><c r="Q410"><v>174</v></c></row><row r="411" spans="1:17" x14ac:dyDescent="0.2"><c r="A411" t="s"><v>412</v></c><c r="B411" s="4"><v>-11.21</v></c><c r="C411" s="4"><v>3.07</v></c><c r="D411" s="1"><v>3.2000000000000002E-17</v></c><c r="E411" s="1"><v>1.7E-16</v></c><c r="F411" s="4"><v>0</v></c><c r="G411" s="4"><v>0</v></c><c r="H411" s="4"><v>0.01</v></c><c r="I411" s="4"><v>5.0599999999999996</v></c><c r="J411" s="4"><v>4.82</v></c><c r="K411" s="4"><v>4.97</v></c><c r="L411"><v>0</v></c><c r="M411"><v>0</v></c><c r="N411"><v>0</v></c><c r="O411"><v>155</v></c><c r="P411"><v>144</v></c><c r="Q411"><v>180</v></c></row><row r="412" spans="1:17" x14ac:dyDescent="0.2"><c r="A412" t="s"><v>413</v></c><c r="B412" s="4"><v>-11.21</v></c><c r="C412" s="4"><v>3.07</v></c><c r="D412" s="1"><v>3.8000000000000001E-17</v></c><c r="E412" s="1"><v>2E-16</v></c><c r="F412" s="4"><v>0</v></c><c r="G412" s="4"><v>0</v></c><c r="H412" s="4"><v>0</v></c><c r="I412" s="4"><v>4.55</v></c><c r="J412" s="4"><v>5.69</v></c><c r="K412" s="4"><v>5.29</v></c><c r="L412"><v>0</v></c><c r="M412"><v>0</v></c><c r="N412"><v>0</v></c><c r="O412"><v>128</v></c><c r="P412"><v>170</v></c><c r="Q412"><v>180</v></c></row><row r="413" spans="1:17" x14ac:dyDescent="0.2"><c r="A413" t="s"><v>414</v></c><c r="B413" s="4"><v>-11.21</v></c><c r="C413" s="4"><v>3.18</v></c><c r="D413" s="1"><v>2.7000000000000001E-13</v></c><c r="E413" s="1"><v>1.1E-12</v></c><c r="F413" s="4"><v>0</v></c><c r="G413" s="4"><v>0</v></c><c r="H413" s="4"><v>0</v></c><c r="I413" s="4"><v>10.25</v></c><c r="J413" s="4"><v>9.75</v></c><c r="K413" s="4"><v>9.35</v></c><c r="L413"><v>0</v></c><c r="M413"><v>0</v></c><c r="N413"><v>0</v></c><c r="O413"><v>92</v></c><c r="P413"><v>281</v></c><c r="Q413"><v>131</v></c></row><row r="414" spans="1:17" x14ac:dyDescent="0.2"><c r="A414" t="s"><v>415</v></c><c r="B414" s="4"><v>-11.2</v></c><c r="C414" s="4"><v>3.07</v></c><c r="D414" s="1"><v>3.6999999999999997E-17</v></c><c r="E414" s="1"><v>1.9000000000000001E-16</v></c><c r="F414" s="4"><v>0</v></c><c r="G414" s="4"><v>0</v></c><c r="H414" s="4"><v>0</v></c><c r="I414" s="4"><v>5.66</v></c><c r="J414" s="4"><v>5.69</v></c><c r="K414" s="4"><v>5.14</v></c><c r="L414"><v>0</v></c><c r="M414"><v>0</v></c><c r="N414"><v>0</v></c><c r="O414"><v>162</v></c><c r="P414"><v>162</v></c><c r="Q414"><v>150</v></c></row><row r="415" spans="1:17" x14ac:dyDescent="0.2"><c r="A415" t="s"><v>416</v></c><c r="B415" s="4"><v>-11.19</v></c><c r="C415" s="4"><v>3.07</v></c><c r="D415" s="1"><v>3.6999999999999997E-17</v></c><c r="E415" s="1"><v>2E-16</v></c><c r="F415" s="4"><v>0</v></c><c r="G415" s="4"><v>0</v></c><c r="H415" s="4"><v>0</v></c><c r="I415" s="4"><v>5.16</v></c><c r="J415" s="4"><v>5</v></c><c r="K415" s="4"><v>4.83</v></c><c r="L415"><v>0</v></c><c r="M415"><v>0</v></c><c r="N415"><v>0</v></c><c r="O415"><v>157</v></c><c r="P415"><v>151</v></c><c r="Q415"><v>163</v></c></row><row r="416" spans="1:17" x14ac:dyDescent="0.2"><c r="A416" t="s"><v>417</v></c><c r="B416" s="4"><v>-11.19</v></c><c r="C416" s="4"><v>3.07</v></c><c r="D416" s="1"><v>3.8000000000000001E-17</v></c><c r="E416" s="1"><v>2E-16</v></c><c r="F416" s="4"><v>0</v></c><c r="G416" s="4"><v>0</v></c><c r="H416" s="4"><v>0</v></c><c r="I416" s="4"><v>5.42</v></c><c r="J416" s="4"><v>4.95</v></c><c r="K416" s="4"><v>5.39</v></c><c r="L416"><v>0</v></c><c r="M416"><v>0</v></c><c r="N416"><v>0</v></c><c r="O416"><v>156</v></c><c r="P416"><v>146</v></c><c r="Q416"><v>169</v></c></row><row r="417" spans="1:17" x14ac:dyDescent="0.2"><c r="A417" t="s"><v>418</v></c><c r="B417" s="4"><v>-11.19</v></c><c r="C417" s="4"><v>3.07</v></c><c r="D417" s="1"><v>3.8999999999999999E-17</v></c><c r="E417" s="1"><v>2E-16</v></c><c r="F417" s="4"><v>0</v></c><c r="G417" s="4"><v>0</v></c><c r="H417" s="4"><v>0</v></c><c r="I417" s="4"><v>4.62</v></c><c r="J417" s="4"><v>5.0999999999999996</v></c><c r="K417" s="4"><v>5.59</v></c><c r="L417"><v>0</v></c><c r="M417"><v>0</v></c><c r="N417"><v>0</v></c><c r="O417"><v>139</v></c><c r="P417"><v>150</v></c><c r="Q417"><v>184</v></c></row><row r="418" spans="1:17" x14ac:dyDescent="0.2"><c r="A418" t="s"><v>419</v></c><c r="B418" s="4"><v>-11.18</v></c><c r="C418" s="4"><v>3.06</v></c><c r="D418" s="1"><v>4.1000000000000001E-17</v></c><c r="E418" s="1"><v>2.2E-16</v></c><c r="F418" s="4"><v>0</v></c><c r="G418" s="4"><v>0</v></c><c r="H418" s="4"><v>0</v></c><c r="I418" s="4"><v>4.3899999999999997</v></c><c r="J418" s="4"><v>3.75</v></c><c r="K418" s="4"><v>4.6100000000000003</v></c><c r="L418"><v>0</v></c><c r="M418"><v>0</v></c><c r="N418"><v>0</v></c><c r="O418"><v>156</v></c><c r="P418"><v>133</v></c><c r="Q418"><v>183</v></c></row><row r="419" spans="1:17" x14ac:dyDescent="0.2"><c r="A419" t="s"><v>420</v></c><c r="B419" s="4"><v>-11.18</v></c><c r="C419" s="4"><v>3.07</v></c><c r="D419" s="1"><v>4.1999999999999998E-17</v></c><c r="E419" s="1"><v>2.2E-16</v></c><c r="F419" s="4"><v>0</v></c><c r="G419" s="4"><v>0</v></c><c r="H419" s="4"><v>0</v></c><c r="I419" s="4"><v>5.44</v></c><c r="J419" s="4"><v>5.12</v></c><c r="K419" s="4"><v>4.88</v></c><c r="L419"><v>0</v></c><c r="M419"><v>0</v></c><c r="N419"><v>0</v></c><c r="O419"><v>156</v></c><c r="P419"><v>155</v></c><c r="Q419"><v>156</v></c></row><row r="420" spans="1:17" x14ac:dyDescent="0.2"><c r="A420" t="s"><v>421</v></c><c r="B420" s="4"><v>-11.17</v></c><c r="C420" s="4"><v>3.07</v></c><c r="D420" s="1"><v>4.3000000000000002E-17</v></c><c r="E420" s="1"><v>2.2E-16</v></c><c r="F420" s="4"><v>0</v></c><c r="G420" s="4"><v>0</v></c><c r="H420" s="4"><v>0</v></c><c r="I420" s="4"><v>4.9400000000000004</v></c><c r="J420" s="4"><v>5.21</v></c><c r="K420" s="4"><v>4.7</v></c><c r="L420"><v>0</v></c><c r="M420"><v>0</v></c><c r="N420"><v>0</v></c><c r="O420"><v>147</v></c><c r="P420"><v>160</v></c><c r="Q420"><v>159</v></c></row><row r="421" spans="1:17" x14ac:dyDescent="0.2"><c r="A421" t="s"><v>422</v></c><c r="B421" s="4"><v>-11.16</v></c><c r="C421" s="4"><v>3.06</v></c><c r="D421" s="1"><v>4.7E-17</v></c><c r="E421" s="1"><v>2.5000000000000002E-16</v></c><c r="F421" s="4"><v>0</v></c><c r="G421" s="4"><v>0</v></c><c r="H421" s="4"><v>0</v></c><c r="I421" s="4"><v>3.9</v></c><c r="J421" s="4"><v>4.5199999999999996</v></c><c r="K421" s="4"><v>4.6100000000000003</v></c><c r="L421"><v>0</v></c><c r="M421"><v>0</v></c><c r="N421"><v>0</v></c><c r="O421"><v>133</v></c><c r="P421"><v>156</v></c><c r="Q421"><v>176</v></c></row><row r="422" spans="1:17" x14ac:dyDescent="0.2"><c r="A422" t="s"><v>423</v></c><c r="B422" s="4"><v>-11.16</v></c><c r="C422" s="4"><v>3.06</v></c><c r="D422" s="1"><v>4.9000000000000001E-17</v></c><c r="E422" s="1"><v>2.5000000000000002E-16</v></c><c r="F422" s="4"><v>0</v></c><c r="G422" s="4"><v>0</v></c><c r="H422" s="4"><v>0</v></c><c r="I422" s="4"><v>5.32</v></c><c r="J422" s="4"><v>4.7699999999999996</v></c><c r="K422" s="4"><v>4.4000000000000004</v></c><c r="L422"><v>0</v></c><c r="M422"><v>0</v></c><c r="N422"><v>0</v></c><c r="O422"><v>159</v></c><c r="P422"><v>156</v></c><c r="Q422"><v>147</v></c></row><row r="423" spans="1:17" x14ac:dyDescent="0.2"><c r="A423" t="s"><v>424</v></c><c r="B423" s="4"><v>-11.16</v></c><c r="C423" s="4"><v>3.07</v></c><c r="D423" s="1"><v>6.3000000000000001E-17</v></c><c r="E423" s="1"><v>3.2999999999999999E-16</v></c><c r="F423" s="4"><v>0</v></c><c r="G423" s="4"><v>0</v></c><c r="H423" s="4"><v>0</v></c><c r="I423" s="4"><v>4.67</v></c><c r="J423" s="4"><v>3.66</v></c><c r="K423" s="4"><v>5.23</v></c><c r="L423"><v>0</v></c><c r="M423"><v>0</v></c><c r="N423"><v>0</v></c><c r="O423"><v>155</v></c><c r="P423"><v>115</v></c><c r="Q423"><v>196</v></c></row><row r="424" spans="1:17" x14ac:dyDescent="0.2"><c r="A424" t="s"><v>425</v></c><c r="B424" s="4"><v>-11.15</v></c><c r="C424" s="4"><v>3.07</v></c><c r="D424" s="1"><v>4.7999999999999997E-17</v></c><c r="E424" s="1"><v>2.5000000000000002E-16</v></c><c r="F424" s="4"><v>0</v></c><c r="G424" s="4"><v>0</v></c><c r="H424" s="4"><v>0</v></c><c r="I424" s="4"><v>5.0599999999999996</v></c><c r="J424" s="4"><v>4.93</v></c><c r="K424" s="4"><v>5.0999999999999996</v></c><c r="L424"><v>0</v></c><c r="M424"><v>0</v></c><c r="N424"><v>0</v></c><c r="O424"><v>149</v></c><c r="P424"><v>145</v></c><c r="Q424"><v>167</v></c></row><row r="425" spans="1:17" x14ac:dyDescent="0.2"><c r="A425" t="s"><v>426</v></c><c r="B425" s="4"><v>-11.14</v></c><c r="C425" s="4"><v>1.31</v></c><c r="D425" s="1"><v>6.7999999999999997E-22</v></c><c r="E425" s="1"><v>4.7999999999999999E-21</v></c><c r="F425" s="4"><v>0</v></c><c r="G425" s="4"><v>0</v></c><c r="H425" s="4"><v>0.03</v></c><c r="I425" s="4"><v>21.78</v></c><c r="J425" s="4"><v>22.26</v></c><c r="K425" s="4"><v>22.63</v></c><c r="L425"><v>0</v></c><c r="M425"><v>0</v></c><c r="N425"><v>1</v></c><c r="O425"><v>705</v></c><c r="P425"><v>723</v></c><c r="Q425"><v>824</v></c></row><row r="426" spans="1:17" x14ac:dyDescent="0.2"><c r="A426" t="s"><v>427</v></c><c r="B426" s="4"><v>-11.14</v></c><c r="C426" s="4"><v>3.07</v></c><c r="D426" s="1"><v>6.4999999999999996E-17</v></c><c r="E426" s="1"><v>3.4E-16</v></c><c r="F426" s="4"><v>0</v></c><c r="G426" s="4"><v>0.01</v></c><c r="H426" s="4"><v>0</v></c><c r="I426" s="4"><v>5.52</v></c><c r="J426" s="4"><v>3.88</v></c><c r="K426" s="4"><v>4.9800000000000004</v></c><c r="L426"><v>0</v></c><c r="M426"><v>0</v></c><c r="N426"><v>0</v></c><c r="O426"><v>168</v></c><c r="P426"><v>121</v></c><c r="Q426"><v>168</v></c></row><row r="427" spans="1:17" x14ac:dyDescent="0.2"><c r="A427" t="s"><v>428</v></c><c r="B427" s="4"><v>-11.13</v></c><c r="C427" s="4"><v>3.06</v></c><c r="D427" s="1"><v>5.7000000000000002E-17</v></c><c r="E427" s="1"><v>2.8999999999999998E-16</v></c><c r="F427" s="4"><v>0</v></c><c r="G427" s="4"><v>0</v></c><c r="H427" s="4"><v>0</v></c><c r="I427" s="4"><v>4.9400000000000004</v></c><c r="J427" s="4"><v>4.37</v></c><c r="K427" s="4"><v>4.75</v></c><c r="L427"><v>0</v></c><c r="M427"><v>0</v></c><c r="N427"><v>0</v></c><c r="O427"><v>156</v></c><c r="P427"><v>135</v></c><c r="Q427"><v>165</v></c></row><row r="428" spans="1:17" x14ac:dyDescent="0.2"><c r="A428" t="s"><v>429</v></c><c r="B428" s="4"><v>-11.12</v></c><c r="C428" s="4"><v>3.06</v></c><c r="D428" s="1"><v>6.3000000000000001E-17</v></c><c r="E428" s="1"><v>3.2000000000000002E-16</v></c><c r="F428" s="4"><v>0</v></c><c r="G428" s="4"><v>0</v></c><c r="H428" s="4"><v>0</v></c><c r="I428" s="4"><v>4.2699999999999996</v></c><c r="J428" s="4"><v>4.4000000000000004</v></c><c r="K428" s="4"><v>5.03</v></c><c r="L428"><v>0</v></c><c r="M428"><v>0</v></c><c r="N428"><v>0</v></c><c r="O428"><v>138</v></c><c r="P428"><v>137</v></c><c r="Q428"><v>179</v></c></row><row r="429" spans="1:17" x14ac:dyDescent="0.2"><c r="A429" t="s"><v>430</v></c><c r="B429" s="4"><v>-11.12</v></c><c r="C429" s="4"><v>3.06</v></c><c r="D429" s="1"><v>6.4000000000000005E-17</v></c><c r="E429" s="1"><v>3.2999999999999999E-16</v></c><c r="F429" s="4"><v>0</v></c><c r="G429" s="4"><v>0</v></c><c r="H429" s="4"><v>0</v></c><c r="I429" s="4"><v>5.54</v></c><c r="J429" s="4"><v>5.18</v></c><c r="K429" s="4"><v>4.82</v></c><c r="L429"><v>0</v></c><c r="M429"><v>0</v></c><c r="N429"><v>0</v></c><c r="O429"><v>162</v></c><c r="P429"><v>136</v></c><c r="Q429"><v>154</v></c></row><row r="430" spans="1:17" x14ac:dyDescent="0.2"><c r="A430" t="s"><v>431</v></c><c r="B430" s="4"><v>-11.12</v></c><c r="C430" s="4"><v>3.07</v></c><c r="D430" s="1"><v>7.7999999999999998E-17</v></c><c r="E430" s="1"><v>3.9999999999999999E-16</v></c><c r="F430" s="4"><v>0</v></c><c r="G430" s="4"><v>0</v></c><c r="H430" s="4"><v>0</v></c><c r="I430" s="4"><v>3.65</v></c><c r="J430" s="4"><v>4.32</v></c><c r="K430" s="4"><v>4.8899999999999997</v></c><c r="L430"><v>0</v></c><c r="M430"><v>0</v></c><c r="N430"><v>0</v></c><c r="O430"><v>118</v></c><c r="P430"><v>151</v></c><c r="Q430"><v>182</v></c></row><row r="431" spans="1:17" x14ac:dyDescent="0.2"><c r="A431" t="s"><v>432</v></c><c r="B431" s="4"><v>-11.12</v></c><c r="C431" s="4"><v>3.05</v></c><c r="D431" s="1"><v>8.5000000000000001E-17</v></c><c r="E431" s="1"><v>4.4E-16</v></c><c r="F431" s="4"><v>0</v></c><c r="G431" s="4"><v>0</v></c><c r="H431" s="4"><v>0</v></c><c r="I431" s="4"><v>3.55</v></c><c r="J431" s="4"><v>2.7</v></c><c r="K431" s="4"><v>5.3</v></c><c r="L431"><v>0</v></c><c r="M431"><v>0</v></c><c r="N431"><v>0</v></c><c r="O431"><v>149</v></c><c r="P431"><v>109</v></c><c r="Q431"><v>201</v></c></row><row r="432" spans="1:17" x14ac:dyDescent="0.2"><c r="A432" t="s"><v>433</v></c><c r="B432" s="4"><v>-11.11</v></c><c r="C432" s="4"><v>3.06</v></c><c r="D432" s="1"><v>6.7000000000000004E-17</v></c><c r="E432" s="1"><v>3.5000000000000002E-16</v></c><c r="F432" s="4"><v>0.01</v></c><c r="G432" s="4"><v>0</v></c><c r="H432" s="4"><v>0.01</v></c><c r="I432" s="4"><v>5.13</v></c><c r="J432" s="4"><v>4.7300000000000004</v></c><c r="K432" s="4"><v>4.9800000000000004</v></c><c r="L432"><v>0</v></c><c r="M432"><v>0</v></c><c r="N432"><v>0</v></c><c r="O432"><v>146</v></c><c r="P432"><v>138</v></c><c r="Q432"><v>164</v></c></row><row r="433" spans="1:17" x14ac:dyDescent="0.2"><c r="A433" t="s"><v>434</v></c><c r="B433" s="4"><v>-11.09</v></c><c r="C433" s="4"><v>3.06</v></c><c r="D433" s="1"><v>7.3999999999999995E-17</v></c><c r="E433" s="1"><v>3.8000000000000001E-16</v></c><c r="F433" s="4"><v>0</v></c><c r="G433" s="4"><v>0</v></c><c r="H433" s="4"><v>0</v></c><c r="I433" s="4"><v>4.58</v></c><c r="J433" s="4"><v>4.3099999999999996</v></c><c r="K433" s="4"><v>4.2300000000000004</v></c><c r="L433"><v>0</v></c><c r="M433"><v>0</v></c><c r="N433"><v>0</v></c><c r="O433"><v>152</v></c><c r="P433"><v>141</v></c><c r="Q433"><v>151</v></c></row><row r="434" spans="1:17" x14ac:dyDescent="0.2"><c r="A434" t="s"><v>435</v></c><c r="B434" s="4"><v>-11.08</v></c><c r="C434" s="4"><v>1.31</v></c><c r="D434" s="1"><v>1.2E-21</v></c><c r="E434" s="1"><v>8.1999999999999999E-21</v></c><c r="F434" s="4"><v>0.02</v></c><c r="G434" s="4"><v>0</v></c><c r="H434" s="4"><v>0</v></c><c r="I434" s="4"><v>22.66</v></c><c r="J434" s="4"><v>22.24</v></c><c r="K434" s="4"><v>21.87</v></c><c r="L434"><v>1</v></c><c r="M434"><v>0</v></c><c r="N434"><v>0</v></c><c r="O434"><v>710</v></c><c r="P434"><v>681</v></c><c r="Q434"><v>763</v></c></row><row r="435" spans="1:17" x14ac:dyDescent="0.2"><c r="A435" t="s"><v>436</v></c><c r="B435" s="4"><v>-11.08</v></c><c r="C435" s="4"><v>3.06</v></c><c r="D435" s="1"><v>7.9000000000000002E-17</v></c><c r="E435" s="1"><v>3.9999999999999999E-16</v></c><c r="F435" s="4"><v>0</v></c><c r="G435" s="4"><v>0</v></c><c r="H435" s="4"><v>0</v></c><c r="I435" s="4"><v>4.6900000000000004</v></c><c r="J435" s="4"><v>4.63</v></c><c r="K435" s="4"><v>4.5199999999999996</v></c><c r="L435"><v>0</v></c><c r="M435"><v>0</v></c><c r="N435"><v>0</v></c><c r="O435"><v>143</v></c><c r="P435"><v>144</v></c><c r="Q435"><v>154</v></c></row><row r="436" spans="1:17" x14ac:dyDescent="0.2"><c r="A436" t="s"><v>437</v></c><c r="B436" s="4"><v>-11.08</v></c><c r="C436" s="4"><v>3.06</v></c><c r="D436" s="1"><v>7.9000000000000002E-17</v></c><c r="E436" s="1"><v>4.1000000000000001E-16</v></c><c r="F436" s="4"><v>0</v></c><c r="G436" s="4"><v>0</v></c><c r="H436" s="4"><v>0</v></c><c r="I436" s="4"><v>4.5599999999999996</v></c><c r="J436" s="4"><v>4.7699999999999996</v></c><c r="K436" s="4"><v>4.43</v></c><c r="L436"><v>0</v></c><c r="M436"><v>0</v></c><c r="N436"><v>0</v></c><c r="O436"><v>141</v></c><c r="P436"><v>148</v></c><c r="Q436"><v>152</v></c></row><row r="437" spans="1:17" x14ac:dyDescent="0.2"><c r="A437" t="s"><v>438</v></c><c r="B437" s="4"><v>-11.07</v></c><c r="C437" s="4"><v>3.05</v></c><c r="D437" s="1"><v>8.8E-17</v></c><c r="E437" s="1"><v>4.5000000000000002E-16</v></c><c r="F437" s="4"><v>0</v></c><c r="G437" s="4"><v>0</v></c><c r="H437" s="4"><v>0</v></c><c r="I437" s="4"><v>3.63</v></c><c r="J437" s="4"><v>4.38</v></c><c r="K437" s="4"><v>3.18</v></c><c r="L437"><v>0</v></c><c r="M437"><v>0</v></c><c r="N437"><v>0</v></c><c r="O437"><v>130</v></c><c r="P437"><v>162</v></c><c r="Q437"><v>148</v></c></row><row r="438" spans="1:17" x14ac:dyDescent="0.2"><c r="A438" t="s"><v>439</v></c><c r="B438" s="4"><v>-11.05</v></c><c r="C438" s="4"><v>3.05</v></c><c r="D438" s="1"><v>9.3999999999999999E-17</v></c><c r="E438" s="1"><v>4.8000000000000001E-16</v></c><c r="F438" s="4"><v>0</v></c><c r="G438" s="4"><v>0</v></c><c r="H438" s="4"><v>0.01</v></c><c r="I438" s="4"><v>4.5199999999999996</v></c><c r="J438" s="4"><v>4.32</v></c><c r="K438" s="4"><v>4.82</v></c><c r="L438"><v>0</v></c><c r="M438"><v>0</v></c><c r="N438"><v>0</v></c><c r="O438"><v>138</v></c><c r="P438"><v>133</v></c><c r="Q438"><v>165</v></c></row><row r="439" spans="1:17" x14ac:dyDescent="0.2"><c r="A439" t="s"><v>440</v></c><c r="B439" s="4"><v>-11.05</v></c><c r="C439" s="4"><v>3.05</v></c><c r="D439" s="1"><v>9.9999999999999998E-17</v></c><c r="E439" s="1"><v>5.1E-16</v></c><c r="F439" s="4"><v>0</v></c><c r="G439" s="4"><v>0</v></c><c r="H439" s="4"><v>0</v></c><c r="I439" s="4"><v>4.79</v></c><c r="J439" s="4"><v>3.86</v></c><c r="K439" s="4"><v>4.42</v></c><c r="L439"><v>0</v></c><c r="M439"><v>0</v></c><c r="N439"><v>0</v></c><c r="O439"><v>147</v></c><c r="P439"><v>146</v></c><c r="Q439"><v>140</v></c></row><row r="440" spans="1:17" x14ac:dyDescent="0.2"><c r="A440" t="s"><v>441</v></c><c r="B440" s="4"><v>-11.05</v></c><c r="C440" s="4"><v>3.06</v></c><c r="D440" s="1"><v>9.9999999999999998E-17</v></c><c r="E440" s="1"><v>5.1999999999999997E-16</v></c><c r="F440" s="4"><v>0</v></c><c r="G440" s="4"><v>0</v></c><c r="H440" s="4"><v>0</v></c><c r="I440" s="4"><v>3.82</v></c><c r="J440" s="4"><v>3.57</v></c><c r="K440" s="4"><v>3.72</v></c><c r="L440"><v>0</v></c><c r="M440"><v>0</v></c><c r="N440"><v>0</v></c><c r="O440"><v>135</v></c><c r="P440"><v>130</v></c><c r="Q440"><v>169</v></c></row><row r="441" spans="1:17" x14ac:dyDescent="0.2"><c r="A441" t="s"><v>442</v></c><c r="B441" s="4"><v>-11.04</v></c><c r="C441" s="4"><v>3.05</v></c><c r="D441" s="1"><v>9.9999999999999998E-17</v></c><c r="E441" s="1"><v>5.3000000000000003E-16</v></c><c r="F441" s="4"><v>0</v></c><c r="G441" s="4"><v>0</v></c><c r="H441" s="4"><v>0</v></c><c r="I441" s="4"><v>3.76</v></c><c r="J441" s="4"><v>4.26</v></c><c r="K441" s="4"><v>4.38</v></c><c r="L441"><v>0</v></c><c r="M441"><v>0</v></c><c r="N441"><v>0</v></c><c r="O441"><v>124</v></c><c r="P441"><v>143</v></c><c r="Q441"><v>167</v></c></row><row r="442" spans="1:17" x14ac:dyDescent="0.2"><c r="A442" t="s"><v>443</v></c><c r="B442" s="4"><v>-11.04</v></c><c r="C442" s="4"><v>3.05</v></c><c r="D442" s="1"><v>1.1E-16</v></c><c r="E442" s="1"><v>5.4E-16</v></c><c r="F442" s="4"><v>0</v></c><c r="G442" s="4"><v>0</v></c><c r="H442" s="4"><v>0</v></c><c r="I442" s="4"><v>4.8899999999999997</v></c><c r="J442" s="4"><v>4.24</v></c><c r="K442" s="4"><v>4.38</v></c><c r="L442"><v>0</v></c><c r="M442"><v>0</v></c><c r="N442"><v>0</v></c><c r="O442"><v>150</v></c><c r="P442"><v>132</v></c><c r="Q442"><v>149</v></c></row><row r="443" spans="1:17" x14ac:dyDescent="0.2"><c r="A443" t="s"><v>444</v></c><c r="B443" s="4"><v>-11.02</v></c><c r="C443" s="4"><v>3.05</v></c><c r="D443" s="1"><v>1.2E-16</v></c><c r="E443" s="1"><v>6.0999999999999995E-16</v></c><c r="F443" s="4"><v>0</v></c><c r="G443" s="4"><v>0</v></c><c r="H443" s="4"><v>0</v></c><c r="I443" s="4"><v>4.6500000000000004</v></c><c r="J443" s="4"><v>4.4000000000000004</v></c><c r="K443" s="4"><v>4.74</v></c><c r="L443"><v>0</v></c><c r="M443"><v>0</v></c><c r="N443"><v>0</v></c><c r="O443"><v>137</v></c><c r="P443"><v>133</v></c><c r="Q443"><v>155</v></c></row><row r="444" spans="1:17" x14ac:dyDescent="0.2"><c r="A444" t="s"><v>445</v></c><c r="B444" s="4"><v>-11.01</v></c><c r="C444" s="4"><v>3.05</v></c><c r="D444" s="1"><v>1.2999999999999999E-16</v></c><c r="E444" s="1"><v>6.5000000000000001E-16</v></c><c r="F444" s="4"><v>0</v></c><c r="G444" s="4"><v>0</v></c><c r="H444" s="4"><v>0</v></c><c r="I444" s="4"><v>4.68</v></c><c r="J444" s="4"><v>4.43</v></c><c r="K444" s="4"><v>4.43</v></c><c r="L444"><v>0</v></c><c r="M444"><v>0</v></c><c r="N444"><v>0</v></c><c r="O444"><v>141</v></c><c r="P444"><v>132</v></c><c r="Q444"><v>150</v></c></row><row r="445" spans="1:17" x14ac:dyDescent="0.2"><c r="A445" t="s"><v>446</v></c><c r="B445" s="4"><v>-11</v></c><c r="C445" s="4"><v>3.05</v></c><c r="D445" s="1"><v>1.2999999999999999E-16</v></c><c r="E445" s="1"><v>6.7000000000000004E-16</v></c><c r="F445" s="4"><v>0</v></c><c r="G445" s="4"><v>0</v></c><c r="H445" s="4"><v>0</v></c><c r="I445" s="4"><v>4.29</v></c><c r="J445" s="4"><v>4.18</v></c><c r="K445" s="4"><v>3.93</v></c><c r="L445"><v>0</v></c><c r="M445"><v>0</v></c><c r="N445"><v>0</v></c><c r="O445"><v>139</v></c><c r="P445"><v>135</v></c><c r="Q445"><v>147</v></c></row><row r="446" spans="1:17" x14ac:dyDescent="0.2"><c r="A446" t="s"><v>447</v></c><c r="B446" s="4"><v>-11</v></c><c r="C446" s="4"><v>3.05</v></c><c r="D446" s="1"><v>1.4000000000000001E-16</v></c><c r="E446" s="1"><v>7.1E-16</v></c><c r="F446" s="4"><v>0</v></c><c r="G446" s="4"><v>0</v></c><c r="H446" s="4"><v>0</v></c><c r="I446" s="4"><v>4.13</v></c><c r="J446" s="4"><v>3.9</v></c><c r="K446" s="4"><v>4.3899999999999997</v></c><c r="L446"><v>0</v></c><c r="M446"><v>0</v></c><c r="N446"><v>0</v></c><c r="O446"><v>125</v></c><c r="P446"><v>131</v></c><c r="Q446"><v>167</v></c></row><row r="447" spans="1:17" x14ac:dyDescent="0.2"><c r="A447" t="s"><v>448</v></c><c r="B447" s="4"><v>-11</v></c><c r="C447" s="4"><v>3.05</v></c><c r="D447" s="1"><v>1.5E-16</v></c><c r="E447" s="1"><v>7.3999999999999999E-16</v></c><c r="F447" s="4"><v>0</v></c><c r="G447" s="4"><v>0</v></c><c r="H447" s="4"><v>0</v></c><c r="I447" s="4"><v>3.89</v></c><c r="J447" s="4"><v>4.3</v></c><c r="K447" s="4"><v>4.6900000000000004</v></c><c r="L447"><v>0</v></c><c r="M447"><v>0</v></c><c r="N447"><v>0</v></c><c r="O447"><v>124</v></c><c r="P447"><v>129</v></c><c r="Q447"><v>169</v></c></row><row r="448" spans="1:17" x14ac:dyDescent="0.2"><c r="A448" t="s"><v>449</v></c><c r="B448" s="4"><v>-10.99</v></c><c r="C448" s="4"><v>3.05</v></c><c r="D448" s="1"><v>1.5E-16</v></c><c r="E448" s="1"><v>7.3000000000000003E-16</v></c><c r="F448" s="4"><v>0</v></c><c r="G448" s="4"><v>0</v></c><c r="H448" s="4"><v>0</v></c><c r="I448" s="4"><v>4.4800000000000004</v></c><c r="J448" s="4"><v>4.63</v></c><c r="K448" s="4"><v>4.8499999999999996</v></c><c r="L448"><v>0</v></c><c r="M448"><v>0</v></c><c r="N448"><v>0</v></c><c r="O448"><v>132</v></c><c r="P448"><v>130</v></c><c r="Q448"><v>157</v></c></row><row r="449" spans="1:17" x14ac:dyDescent="0.2"><c r="A449" t="s"><v>450</v></c><c r="B449" s="4"><v>-10.98</v></c><c r="C449" s="4"><v>3.05</v></c><c r="D449" s="1"><v>2.1000000000000001E-16</v></c><c r="E449" s="1"><v>1.0999999999999999E-15</v></c><c r="F449" s="4"><v>0</v></c><c r="G449" s="4"><v>0</v></c><c r="H449" s="4"><v>0</v></c><c r="I449" s="4"><v>4.5</v></c><c r="J449" s="4"><v>3.52</v></c><c r="K449" s="4"><v>4.5199999999999996</v></c><c r="L449"><v>0</v></c><c r="M449"><v>0</v></c><c r="N449"><v>0</v></c><c r="O449"><v>159</v></c><c r="P449"><v>102</v></c><c r="Q449"><v>156</v></c></row><row r="450" spans="1:17" x14ac:dyDescent="0.2"><c r="A450" t="s"><v>451</v></c><c r="B450" s="4"><v>-10.97</v></c><c r="C450" s="4"><v>1.31</v></c><c r="D450" s="1"><v>2.9E-21</v></c><c r="E450" s="1"><v>1.9999999999999999E-20</v></c><c r="F450" s="4"><v>0</v></c><c r="G450" s="4"><v>0</v></c><c r="H450" s="4"><v>0</v></c><c r="I450" s="4"><v>21.07</v></c><c r="J450" s="4"><v>21.05</v></c><c r="K450" s="4"><v>21.06</v></c><c r="L450"><v>0</v></c><c r="M450"><v>0</v></c><c r="N450"><v>1</v></c><c r="O450"><v>644</v></c><c r="P450"><v>635</v></c><c r="Q450"><v>718</v></c></row><row r="451" spans="1:17" x14ac:dyDescent="0.2"><c r="A451" t="s"><v>452</v></c><c r="B451" s="4"><v>-10.97</v></c><c r="C451" s="4"><v>1.31</v></c><c r="D451" s="1"><v>2.9E-21</v></c><c r="E451" s="1"><v>1.9999999999999999E-20</v></c><c r="F451" s="4"><v>0</v></c><c r="G451" s="4"><v>0</v></c><c r="H451" s="4"><v>0</v></c><c r="I451" s="4"><v>19.64</v></c><c r="J451" s="4"><v>18.45</v></c><c r="K451" s="4"><v>18.260000000000002</v></c><c r="L451"><v>1</v></c><c r="M451"><v>0</v></c><c r="N451"><v>0</v></c><c r="O451"><v>655</v></c><c r="P451"><v>635</v></c><c r="Q451"><v>704</v></c></row><row r="452" spans="1:17" x14ac:dyDescent="0.2"><c r="A452" t="s"><v>453</v></c><c r="B452" s="4"><v>-10.97</v></c><c r="C452" s="4"><v>1.31</v></c><c r="D452" s="1"><v>2.9999999999999999E-21</v></c><c r="E452" s="1"><v>1.9999999999999999E-20</v></c><c r="F452" s="4"><v>0</v></c><c r="G452" s="4"><v>0</v></c><c r="H452" s="4"><v>0.06</v></c><c r="I452" s="4"><v>14.68</v></c><c r="J452" s="4"><v>16.09</v></c><c r="K452" s="4"><v>15.98</v></c><c r="L452"><v>0</v></c><c r="M452"><v>0</v></c><c r="N452"><v>1</v></c><c r="O452"><v>601</v></c><c r="P452"><v>642</v></c><c r="Q452"><v>758</v></c></row><row r="453" spans="1:17" x14ac:dyDescent="0.2"><c r="A453" t="s"><v>454</v></c><c r="B453" s="4"><v>-10.96</v></c><c r="C453" s="4"><v>3.04</v></c><c r="D453" s="1"><v>1.7999999999999999E-16</v></c><c r="E453" s="1"><v>8.9000000000000007E-16</v></c><c r="F453" s="4"><v>0</v></c><c r="G453" s="4"><v>0</v></c><c r="H453" s="4"><v>0</v></c><c r="I453" s="4"><v>4.0199999999999996</v></c><c r="J453" s="4"><v>4.7699999999999996</v></c><c r="K453" s="4"><v>4.2</v></c><c r="L453"><v>0</v></c><c r="M453"><v>0</v></c><c r="N453"><v>0</v></c><c r="O453"><v>125</v></c><c r="P453"><v>141</v></c><c r="Q453"><v>145</v></c></row><row r="454" spans="1:17" x14ac:dyDescent="0.2"><c r="A454" t="s"><v>455</v></c><c r="B454" s="4"><v>-10.96</v></c><c r="C454" s="4"><v>3.04</v></c><c r="D454" s="1"><v>1.7999999999999999E-16</v></c><c r="E454" s="1"><v>9.1999999999999996E-16</v></c><c r="F454" s="4"><v>0</v></c><c r="G454" s="4"><v>0</v></c><c r="H454" s="4"><v>0</v></c><c r="I454" s="4"><v>6.53</v></c><c r="J454" s="4"><v>5.16</v></c><c r="K454" s="4"><v>7.32</v></c><c r="L454"><v>0</v></c><c r="M454"><v>0</v></c><c r="N454"><v>0</v></c><c r="O454"><v>123</v></c><c r="P454"><v>133</v></c><c r="Q454"><v>155</v></c></row><row r="455" spans="1:17" x14ac:dyDescent="0.2"><c r="A455" t="s"><v>456</v></c><c r="B455" s="4"><v>-10.96</v></c><c r="C455" s="4"><v>3.05</v></c><c r="D455" s="1"><v>2E-16</v></c><c r="E455" s="1"><v>9.6999999999999998E-16</v></c><c r="F455" s="4"><v>0</v></c><c r="G455" s="4"><v>0</v></c><c r="H455" s="4"><v>0</v></c><c r="I455" s="4"><v>4.32</v></c><c r="J455" s="4"><v>3.82</v></c><c r="K455" s="4"><v>4.6900000000000004</v></c><c r="L455"><v>0</v></c><c r="M455"><v>0</v></c><c r="N455"><v>0</v></c><c r="O455"><v>132</v></c><c r="P455"><v>118</v></c><c r="Q455"><v>161</v></c></row><row r="456" spans="1:17" x14ac:dyDescent="0.2"><c r="A456" t="s"><v>457</v></c><c r="B456" s="4"><v>-10.94</v></c><c r="C456" s="4"><v>3.04</v></c><c r="D456" s="1"><v>2E-16</v></c><c r="E456" s="1"><v>1.0000000000000001E-15</v></c><c r="F456" s="4"><v>0</v></c><c r="G456" s="4"><v>0</v></c><c r="H456" s="4"><v>0</v></c><c r="I456" s="4"><v>2.87</v></c><c r="J456" s="4"><v>2.7</v></c><c r="K456" s="4"><v>2.87</v></c><c r="L456"><v>0</v></c><c r="M456"><v>0</v></c><c r="N456"><v>0</v></c><c r="O456"><v>125</v></c><c r="P456"><v>140</v></c><c r="Q456"><v>141</v></c></row><row r="457" spans="1:17" x14ac:dyDescent="0.2"><c r="A457" t="s"><v>458</v></c><c r="B457" s="4"><v>-10.93</v></c><c r="C457" s="4"><v>1.31</v></c><c r="D457" s="1"><v>4.2000000000000003E-21</v></c><c r="E457" s="1"><v>2.9E-20</v></c><c r="F457" s="4"><v>0</v></c><c r="G457" s="4"><v>0</v></c><c r="H457" s="4"><v>0</v></c><c r="I457" s="4"><v>22.42</v></c><c r="J457" s="4"><v>20.13</v></c><c r="K457" s="4"><v>19.64</v></c><c r="L457"><v>1</v></c><c r="M457"><v>0</v></c><c r="N457"><v>0</v></c><c r="O457"><v>666</v></c><c r="P457"><v>589</v></c><c r="Q457"><v>685</v></c></row><row r="458" spans="1:17" x14ac:dyDescent="0.2"><c r="A458" t="s"><v>459</v></c><c r="B458" s="4"><v>-10.93</v></c><c r="C458" s="4"><v>3.03</v></c><c r="D458" s="1"><v>2.2E-16</v></c><c r="E458" s="1"><v>1.0999999999999999E-15</v></c><c r="F458" s="4"><v>0</v></c><c r="G458" s="4"><v>0</v></c><c r="H458" s="4"><v>0</v></c><c r="I458" s="4"><v>3.99</v></c><c r="J458" s="4"><v>3.6</v></c><c r="K458" s="4"><v>3.89</v></c><c r="L458"><v>0</v></c><c r="M458"><v>0</v></c><c r="N458"><v>0</v></c><c r="O458"><v>138</v></c><c r="P458"><v>123</v></c><c r="Q458"><v>142</v></c></row><row r="459" spans="1:17" x14ac:dyDescent="0.2"><c r="A459" t="s"><v>460</v></c><c r="B459" s="4"><v>-10.93</v></c><c r="C459" s="4"><v>3.04</v></c><c r="D459" s="1"><v>2.5999999999999998E-16</v></c><c r="E459" s="1"><v>1.3E-15</v></c><c r="F459" s="4"><v>0</v></c><c r="G459" s="4"><v>0</v></c><c r="H459" s="4"><v>0</v></c><c r="I459" s="4"><v>3.19</v></c><c r="J459" s="4"><v>4.5199999999999996</v></c><c r="K459" s="4"><v>3.83</v></c><c r="L459"><v>0</v></c><c r="M459"><v>0</v></c><c r="N459"><v>0</v></c><c r="O459"><v>108</v></c><c r="P459"><v>151</v></c><c r="Q459"><v>145</v></c></row><row r="460" spans="1:17" x14ac:dyDescent="0.2"><c r="A460" t="s"><v>461</v></c><c r="B460" s="4"><v>-10.92</v></c><c r="C460" s="4"><v>3.04</v></c><c r="D460" s="1"><v>2.2E-16</v></c><c r="E460" s="1"><v>1.0999999999999999E-15</v></c><c r="F460" s="4"><v>0</v></c><c r="G460" s="4"><v>0</v></c><c r="H460" s="4"><v>0</v></c><c r="I460" s="4"><v>3.97</v></c><c r="J460" s="4"><v>3.64</v></c><c r="K460" s="4"><v>4.13</v></c><c r="L460"><v>0</v></c><c r="M460"><v>0</v></c><c r="N460"><v>0</v></c><c r="O460"><v>131</v></c><c r="P460"><v>124</v></c><c r="Q460"><v>148</v></c></row><row r="461" spans="1:17" x14ac:dyDescent="0.2"><c r="A461" t="s"><v>462</v></c><c r="B461" s="4"><v>-10.92</v></c><c r="C461" s="4"><v>3.04</v></c><c r="D461" s="1"><v>2.2999999999999999E-16</v></c><c r="E461" s="1"><v>1.0999999999999999E-15</v></c><c r="F461" s="4"><v>0</v></c><c r="G461" s="4"><v>0</v></c><c r="H461" s="4"><v>0</v></c><c r="I461" s="4"><v>3.97</v></c><c r="J461" s="4"><v>3.58</v></c><c r="K461" s="4"><v>4.2699999999999996</v></c><c r="L461"><v>0</v></c><c r="M461"><v>0</v></c><c r="N461"><v>0</v></c><c r="O461"><v>129</v></c><c r="P461"><v>122</v></c><c r="Q461"><v>152</v></c></row><row r="462" spans="1:17" x14ac:dyDescent="0.2"><c r="A462" t="s"><v>463</v></c><c r="B462" s="4"><v>-10.9</v></c><c r="C462" s="4"><v>0.81</v></c><c r="D462" s="1"><v>1.1E-39</v></c><c r="E462" s="1"><v>1.7000000000000001E-38</v></c><c r="F462" s="4"><v>0.02</v></c><c r="G462" s="4"><v>0.02</v></c><c r="H462" s="4"><v>0.03</v></c><c r="I462" s="4"><v>53.11</v></c><c r="J462" s="4"><v>51.8</v></c><c r="K462" s="4"><v>51.23</v></c><c r="L462"><v>1</v></c><c r="M462"><v>0</v></c><c r="N462"><v>2</v></c><c r="O462"><v>1622</v></c><c r="P462"><v>1572</v></c><c r="Q462"><v>1739</v></c></row><row r="463" spans="1:17" x14ac:dyDescent="0.2"><c r="A463" t="s"><v>464</v></c><c r="B463" s="4"><v>-10.9</v></c><c r="C463" s="4"><v>3.04</v></c><c r="D463" s="1"><v>2.8999999999999998E-16</v></c><c r="E463" s="1"><v>1.4000000000000001E-15</v></c><c r="F463" s="4"><v>0</v></c><c r="G463" s="4"><v>0</v></c><c r="H463" s="4"><v>0</v></c><c r="I463" s="4"><v>3.84</v></c><c r="J463" s="4"><v>5</v></c><c r="K463" s="4"><v>4.1100000000000003</v></c><c r="L463"><v>0</v></c><c r="M463"><v>0</v></c><c r="N463"><v>0</v></c><c r="O463"><v>113</v></c><c r="P463"><v>140</v></c><c r="Q463"><v>143</v></c></row><row r="464" spans="1:17" x14ac:dyDescent="0.2"><c r="A464" t="s"><v>465</v></c><c r="B464" s="4"><v>-10.9</v></c><c r="C464" s="4"><v>3.04</v></c><c r="D464" s="1"><v>2.8999999999999998E-16</v></c><c r="E464" s="1"><v>1.4000000000000001E-15</v></c><c r="F464" s="4"><v>0</v></c><c r="G464" s="4"><v>0</v></c><c r="H464" s="4"><v>0</v></c><c r="I464" s="4"><v>3.23</v></c><c r="J464" s="4"><v>3.62</v></c><c r="K464" s="4"><v>3.33</v></c><c r="L464"><v>0</v></c><c r="M464"><v>0</v></c><c r="N464"><v>0</v></c><c r="O464"><v>115</v></c><c r="P464"><v>146</v></c><c r="Q464"><v>135</v></c></row><row r="465" spans="1:17" x14ac:dyDescent="0.2"><c r="A465" t="s"><v>466</v></c><c r="B465" s="4"><v>-10.89</v></c><c r="C465" s="4"><v>0.27</v></c><c r="D465" s="1"><v>0</v></c><c r="E465" s="1"><v>0</v></c><c r="F465" s="4"><v>0.56000000000000005</v></c><c r="G465" s="4"><v>0.38</v></c><c r="H465" s="4"><v>0.12</v></c><c r="I465" s="4"><v>304.39</v></c><c r="J465" s="4"><v>270.58</v></c><c r="K465" s="4"><v>273.26</v></c><c r="L465"><v>18</v></c><c r="M465"><v>6</v></c><c r="N465"><v>6</v></c><c r="O465"><v>15575</v></c><c r="P465"><v>14374</v></c><c r="Q465"><v>15652</v></c></row><row r="466" spans="1:17" x14ac:dyDescent="0.2"><c r="A466" t="s"><v>467</v></c><c r="B466" s="4"><v>-10.89</v></c><c r="C466" s="4"><v>1.31</v></c><c r="D466" s="1"><v>5.4000000000000002E-21</v></c><c r="E466" s="1"><v>3.7000000000000001E-20</v></c><c r="F466" s="4"><v>0.02</v></c><c r="G466" s="4"><v>0</v></c><c r="H466" s="4"><v>0</v></c><c r="I466" s="4"><v>20.63</v></c><c r="J466" s="4"><v>19.09</v></c><c r="K466" s="4"><v>20.79</v></c><c r="L466"><v>1</v></c><c r="M466"><v>0</v></c><c r="N466"><v>0</v></c><c r="O466"><v>593</v></c><c r="P466"><v>599</v></c><c r="Q466"><v>706</v></c></row><row r="467" spans="1:17" x14ac:dyDescent="0.2"><c r="A467" t="s"><v>468</v></c><c r="B467" s="4"><v>-10.89</v></c><c r="C467" s="4"><v>3.04</v></c><c r="D467" s="1"><v>2.9999999999999999E-16</v></c><c r="E467" s="1"><v>1.4999999999999999E-15</v></c><c r="F467" s="4"><v>0</v></c><c r="G467" s="4"><v>0</v></c><c r="H467" s="4"><v>0</v></c><c r="I467" s="4"><v>4.4400000000000004</v></c><c r="J467" s="4"><v>3.95</v></c><c r="K467" s="4"><v>3.96</v></c><c r="L467"><v>0</v></c><c r="M467"><v>0</v></c><c r="N467"><v>0</v></c><c r="O467"><v>132</v></c><c r="P467"><v>119</v></c><c r="Q467"><v>142</v></c></row><row r="468" spans="1:17" x14ac:dyDescent="0.2"><c r="A468" t="s"><v>469</v></c><c r="B468" s="4"><v>-10.88</v></c><c r="C468" s="4"><v>3.04</v></c><c r="D468" s="1"><v>2.9999999999999999E-16</v></c><c r="E468" s="1"><v>1.4999999999999999E-15</v></c><c r="F468" s="4"><v>0</v></c><c r="G468" s="4"><v>0</v></c><c r="H468" s="4"><v>0</v></c><c r="I468" s="4"><v>3.94</v></c><c r="J468" s="4"><v>4.3</v></c><c r="K468" s="4"><v>3.73</v></c><c r="L468"><v>0</v></c><c r="M468"><v>0</v></c><c r="N468"><v>0</v></c><c r="O468"><v>121</v></c><c r="P468"><v>136</v></c><c r="Q468"><v>135</v></c></row><row r="469" spans="1:17" x14ac:dyDescent="0.2"><c r="A469" t="s"><v>470</v></c><c r="B469" s="4"><v>-10.87</v></c><c r="C469" s="4"><v>0.54</v></c><c r="D469" s="1"><v>1.8E-88</v></c><c r="E469" s="1"><v>8.5999999999999999E-87</v></c><c r="F469" s="4"><v>7.0000000000000007E-2</v></c><c r="G469" s="4"><v>0.03</v></c><c r="H469" s="4"><v>7.0000000000000007E-2</v></c><c r="I469" s="4"><v>109.86</v></c><c r="J469" s="4"><v>110.17</v></c><c r="K469" s="4"><v>110.92</v></c><c r="L469"><v>3</v></c><c r="M469"><v>1</v></c><c r="N469"><v>3</v></c><c r="O469"><v>3425</v></c><c r="P469"><v>3425</v></c><c r="Q469"><v>3893</v></c></row><row r="470" spans="1:17" x14ac:dyDescent="0.2"><c r="A470" t="s"><v>471</v></c><c r="B470" s="4"><v>-10.87</v></c><c r="C470" s="4"><v>0.97</v></c><c r="D470" s="1"><v>3.7000000000000003E-27</v></c><c r="E470" s="1"><v>3.4999999999999998E-26</v></c><c r="F470" s="4"><v>0</v></c><c r="G470" s="4"><v>0.04</v></c><c r="H470" s="4"><v>0</v></c><c r="I470" s="4"><v>37.43</v></c><c r="J470" s="4"><v>36.049999999999997</v></c><c r="K470" s="4"><v>36.520000000000003</v></c><c r="L470"><v>0</v></c><c r="M470"><v>2</v></c><c r="N470"><v>0</v></c><c r="O470"><v>1088</v></c><c r="P470"><v>1078</v></c><c r="Q470"><v>1176</v></c></row><row r="471" spans="1:17" x14ac:dyDescent="0.2"><c r="A471" t="s"><v>472</v></c><c r="B471" s="4"><v>-10.87</v></c><c r="C471" s="4"><v>1.31</v></c><c r="D471" s="1"><v>6.6999999999999997E-21</v></c><c r="E471" s="1"><v>4.5999999999999998E-20</v></c><c r="F471" s="4"><v>0.01</v></c><c r="G471" s="4"><v>0</v></c><c r="H471" s="4"><v>0</v></c><c r="I471" s="4"><v>20.75</v></c><c r="J471" s="4"><v>19.18</v></c><c r="K471" s="4"><v>19.23</v></c><c r="L471"><v>0</v></c><c r="M471"><v>0</v></c><c r="N471"><v>1</v></c><c r="O471"><v>628</v></c><c r="P471"><v>591</v></c><c r="Q471"><v>642</v></c></row><row r="472" spans="1:17" x14ac:dyDescent="0.2"><c r="A472" t="s"><v>473</v></c><c r="B472" s="4"><v>-10.87</v></c><c r="C472" s="4"><v>3.04</v></c><c r="D472" s="1"><v>3.4E-16</v></c><c r="E472" s="1"><v>1.7E-15</v></c><c r="F472" s="4"><v>0</v></c><c r="G472" s="4"><v>0</v></c><c r="H472" s="4"><v>0.01</v></c><c r="I472" s="4"><v>4.83</v></c><c r="J472" s="4"><v>4.08</v></c><c r="K472" s="4"><v>4.09</v></c><c r="L472"><v>0</v></c><c r="M472"><v>0</v></c><c r="N472"><v>0</v></c><c r="O472"><v>139</v></c><c r="P472"><v>118</v></c><c r="Q472"><v>132</v></c></row><row r="473" spans="1:17" x14ac:dyDescent="0.2"><c r="A473" t="s"><v>474</v></c><c r="B473" s="4"><v>-10.86</v></c><c r="C473" s="4"><v>3.03</v></c><c r="D473" s="1"><v>3.7E-16</v></c><c r="E473" s="1"><v>1.8000000000000001E-15</v></c><c r="F473" s="4"><v>0</v></c><c r="G473" s="4"><v>0</v></c><c r="H473" s="4"><v>0</v></c><c r="I473" s="4"><v>3.96</v></c><c r="J473" s="4"><v>4.13</v></c><c r="K473" s="4"><v>4.47</v></c><c r="L473"><v>0</v></c><c r="M473"><v>0</v></c><c r="N473"><v>0</v></c><c r="O473"><v>116</v></c><c r="P473"><v>121</v></c><c r="Q473"><v>150</v></c></row><row r="474" spans="1:17" x14ac:dyDescent="0.2"><c r="A474" t="s"><v>475</v></c><c r="B474" s="4"><v>-10.86</v></c><c r="C474" s="4"><v>3.03</v></c><c r="D474" s="1"><v>3.9999999999999999E-16</v></c><c r="E474" s="1"><v>1.9000000000000001E-15</v></c><c r="F474" s="4"><v>0</v></c><c r="G474" s="4"><v>0</v></c><c r="H474" s="4"><v>0</v></c><c r="I474" s="4"><v>5.5</v></c><c r="J474" s="4"><v>4.66</v></c><c r="K474" s="4"><v>5.59</v></c><c r="L474"><v>0</v></c><c r="M474"><v>0</v></c><c r="N474"><v>0</v></c><c r="O474"><v>127</v></c><c r="P474"><v>106</v></c><c r="Q474"><v>155</v></c></row><row r="475" spans="1:17" x14ac:dyDescent="0.2"><c r="A475" t="s"><v>476</v></c><c r="B475" s="4"><v>-10.85</v></c><c r="C475" s="4"><v>3.03</v></c><c r="D475" s="1"><v>4.1000000000000001E-16</v></c><c r="E475" s="1"><v>2.0000000000000002E-15</v></c><c r="F475" s="4"><v>0</v></c><c r="G475" s="4"><v>0</v></c><c r="H475" s="4"><v>0</v></c><c r="I475" s="4"><v>4.29</v></c><c r="J475" s="4"><v>3.36</v></c><c r="K475" s="4"><v>3.5</v></c><c r="L475"><v>0</v></c><c r="M475"><v>0</v></c><c r="N475"><v>0</v></c><c r="O475"><v>140</v></c><c r="P475"><v>116</v></c><c r="Q475"><v>127</v></c></row><row r="476" spans="1:17" x14ac:dyDescent="0.2"><c r="A476" t="s"><v>477</v></c><c r="B476" s="4"><v>-10.84</v></c><c r="C476" s="4"><v>3.03</v></c><c r="D476" s="1"><v>3.9999999999999999E-16</v></c><c r="E476" s="1"><v>2.0000000000000002E-15</v></c><c r="F476" s="4"><v>0</v></c><c r="G476" s="4"><v>0</v></c><c r="H476" s="4"><v>0</v></c><c r="I476" s="4"><v>4.33</v></c><c r="J476" s="4"><v>3.86</v></c><c r="K476" s="4"><v>4.21</v></c><c r="L476"><v>0</v></c><c r="M476"><v>0</v></c><c r="N476"><v>0</v></c><c r="O476"><v>131</v></c><c r="P476"><v>113</v></c><c r="Q476"><v>139</v></c></row><row r="477" spans="1:17" x14ac:dyDescent="0.2"><c r="A477" t="s"><v>478</v></c><c r="B477" s="4"><v>-10.83</v></c><c r="C477" s="4"><v>3.03</v></c><c r="D477" s="1"><v>4.2999999999999999E-16</v></c><c r="E477" s="1"><v>2.0999999999999998E-15</v></c><c r="F477" s="4"><v>0</v></c><c r="G477" s="4"><v>0</v></c><c r="H477" s="4"><v>0</v></c><c r="I477" s="4"><v>3.6</v></c><c r="J477" s="4"><v>3.69</v></c><c r="K477" s="4"><v>3.81</v></c><c r="L477"><v>0</v></c><c r="M477"><v>0</v></c><c r="N477"><v>0</v></c><c r="O477"><v>120</v></c><c r="P477"><v>124</v></c><c r="Q477"><v>135</v></c></row><row r="478" spans="1:17" x14ac:dyDescent="0.2"><c r="A478" t="s"><v>479</v></c><c r="B478" s="4"><v>-10.82</v></c><c r="C478" s="4"><v>3.03</v></c><c r="D478" s="1"><v>4.5999999999999998E-16</v></c><c r="E478" s="1"><v>2.1999999999999999E-15</v></c><c r="F478" s="4"><v>0</v></c><c r="G478" s="4"><v>0</v></c><c r="H478" s="4"><v>0</v></c><c r="I478" s="4"><v>4.09</v></c><c r="J478" s="4"><v>4.5199999999999996</v></c><c r="K478" s="4"><v>4.47</v></c><c r="L478"><v>0</v></c><c r="M478"><v>0</v></c><c r="N478"><v>0</v></c><c r="O478"><v>112</v></c><c r="P478"><v>123</v></c><c r="Q478"><v>144</v></c></row><row r="479" spans="1:17" x14ac:dyDescent="0.2"><c r="A479" t="s"><v>480</v></c><c r="B479" s="4"><v>-10.82</v></c><c r="C479" s="4"><v>3.03</v></c><c r="D479" s="1"><v>4.7000000000000004E-16</v></c><c r="E479" s="1"><v>2.2999999999999999E-15</v></c><c r="F479" s="4"><v>0</v></c><c r="G479" s="4"><v>0</v></c><c r="H479" s="4"><v>0</v></c><c r="I479" s="4"><v>4.0199999999999996</v></c><c r="J479" s="4"><v>3.74</v></c><c r="K479" s="4"><v>3.99</v></c><c r="L479"><v>0</v></c><c r="M479"><v>0</v></c><c r="N479"><v>0</v></c><c r="O479"><v>129</v></c><c r="P479"><v>114</v></c><c r="Q479"><v>134</v></c></row><row r="480" spans="1:17" x14ac:dyDescent="0.2"><c r="A480" t="s"><v>481</v></c><c r="B480" s="4"><v>-10.8</v></c><c r="C480" s="4"><v>3.03</v></c><c r="D480" s="1"><v>5.3000000000000003E-16</v></c><c r="E480" s="1"><v>2.6E-15</v></c><c r="F480" s="4"><v>0</v></c><c r="G480" s="4"><v>7.0000000000000007E-2</v></c><c r="H480" s="4"><v>0</v></c><c r="I480" s="4"><v>3.88</v></c><c r="J480" s="4"><v>3.73</v></c><c r="K480" s="4"><v>4.0199999999999996</v></c><c r="L480"><v>0</v></c><c r="M480"><v>0</v></c><c r="N480"><v>0</v></c><c r="O480"><v>120</v></c><c r="P480"><v>116</v></c><c r="Q480"><v>137</v></c></row><row r="481" spans="1:17" x14ac:dyDescent="0.2"><c r="A481" t="s"><v>482</v></c><c r="B481" s="4"><v>-10.8</v></c><c r="C481" s="4"><v>3.03</v></c><c r="D481" s="1"><v>5.4999999999999996E-16</v></c><c r="E481" s="1"><v>2.7000000000000001E-15</v></c><c r="F481" s="4"><v>0</v></c><c r="G481" s="4"><v>0</v></c><c r="H481" s="4"><v>0</v></c><c r="I481" s="4"><v>4.05</v></c><c r="J481" s="4"><v>2.86</v></c><c r="K481" s="4"><v>3.54</v></c><c r="L481"><v>0</v></c><c r="M481"><v>0</v></c><c r="N481"><v>0</v></c><c r="O481"><v>129</v></c><c r="P481"><v>113</v></c><c r="Q481"><v>130</v></c></row><row r="482" spans="1:17" x14ac:dyDescent="0.2"><c r="A482" t="s"><v>483</v></c><c r="B482" s="4"><v>-10.8</v></c><c r="C482" s="4"><v>3.03</v></c><c r="D482" s="1"><v>5.6000000000000003E-16</v></c><c r="E482" s="1"><v>2.7000000000000001E-15</v></c><c r="F482" s="4"><v>0</v></c><c r="G482" s="4"><v>0</v></c><c r="H482" s="4"><v>0</v></c><c r="I482" s="4"><v>3.58</v></c><c r="J482" s="4"><v>3.56</v></c><c r="K482" s="4"><v>3.75</v></c><c r="L482"><v>0</v></c><c r="M482"><v>0</v></c><c r="N482"><v>0</v></c><c r="O482"><v>129</v></c><c r="P482"><v>107</v></c><c r="Q482"><v>137</v></c></row><row r="483" spans="1:17" x14ac:dyDescent="0.2"><c r="A483" t="s"><v>484</v></c><c r="B483" s="4"><v>-10.79</v></c><c r="C483" s="4"><v>3.03</v></c><c r="D483" s="1"><v>5.7999999999999996E-16</v></c><c r="E483" s="1"><v>2.8000000000000001E-15</v></c><c r="F483" s="4"><v>0</v></c><c r="G483" s="4"><v>0</v></c><c r="H483" s="4"><v>0</v></c><c r="I483" s="4"><v>3.92</v></c><c r="J483" s="4"><v>4.1500000000000004</v></c><c r="K483" s="4"><v>3.93</v></c><c r="L483"><v>0</v></c><c r="M483"><v>0</v></c><c r="N483"><v>0</v></c><c r="O483"><v>112</v></c><c r="P483"><v>127</v></c><c r="Q483"><v>131</v></c></row><row r="484" spans="1:17" x14ac:dyDescent="0.2"><c r="A484" t="s"><v>485</v></c><c r="B484" s="4"><v>-10.76</v></c><c r="C484" s="4"><v>0.54</v></c><c r="D484" s="1"><v>1.0000000000000001E-86</v></c><c r="E484" s="1"><v>4.9000000000000001E-85</v></c><c r="F484" s="4"><v>0.01</v></c><c r="G484" s="4"><v>0.11</v></c><c r="H484" s="4"><v>0.06</v></c><c r="I484" s="4"><v>104.63</v></c><c r="J484" s="4"><v>102.56</v></c><c r="K484" s="4"><v>103.33</v></c><c r="L484"><v>1</v></c><c r="M484"><v>3</v></c><c r="N484"><v>3</v></c><c r="O484"><v>3217</v></c><c r="P484"><v>3174</v></c><c r="Q484"><v>3560</v></c></row><row r="485" spans="1:17" x14ac:dyDescent="0.2"><c r="A485" t="s"><v>486</v></c><c r="B485" s="4"><v>-10.76</v></c><c r="C485" s="4"><v>3.02</v></c><c r="D485" s="1"><v>9.6000000000000002E-16</v></c><c r="E485" s="1"><v>4.5999999999999998E-15</v></c><c r="F485" s="4"><v>0</v></c><c r="G485" s="4"><v>0.04</v></c><c r="H485" s="4"><v>0</v></c><c r="I485" s="4"><v>2.77</v></c><c r="J485" s="4"><v>2.42</v></c><c r="K485" s="4"><v>2.0499999999999998</v></c><c r="L485"><v>0</v></c><c r="M485"><v>0</v></c><c r="N485"><v>0</v></c><c r="O485"><v>147</v></c><c r="P485"><v>115</v></c><c r="Q485"><v>101</v></c></row><row r="486" spans="1:17" x14ac:dyDescent="0.2"><c r="A486" t="s"><v>487</v></c><c r="B486" s="4"><v>-10.75</v></c><c r="C486" s="4"><v>3.02</v></c><c r="D486" s="1"><v>1.0999999999999999E-15</v></c><c r="E486" s="1"><v>5E-15</v></c><c r="F486" s="4"><v>0</v></c><c r="G486" s="4"><v>0</v></c><c r="H486" s="4"><v>0</v></c><c r="I486" s="4"><v>4.0199999999999996</v></c><c r="J486" s="4"><v>2.93</v></c><c r="K486" s="4"><v>3.62</v></c><c r="L486"><v>0</v></c><c r="M486"><v>0</v></c><c r="N486"><v>0</v></c><c r="O486"><v>135</v></c><c r="P486"><v>86</v></c><c r="Q486"><v>142</v></c></row><row r="487" spans="1:17" x14ac:dyDescent="0.2"><c r="A487" t="s"><v>488</v></c><c r="B487" s="4"><v>-10.74</v></c><c r="C487" s="4"><v>3.02</v></c><c r="D487" s="1"><v>7.6999999999999999E-16</v></c><c r="E487" s="1"><v>3.7000000000000002E-15</v></c><c r="F487" s="4"><v>0</v></c><c r="G487" s="4"><v>0</v></c><c r="H487" s="4"><v>0</v></c><c r="I487" s="4"><v>2.93</v></c><c r="J487" s="4"><v>2.84</v></c><c r="K487" s="4"><v>2.78</v></c><c r="L487"><v>0</v></c><c r="M487"><v>0</v></c><c r="N487"><v>0</v></c><c r="O487"><v>116</v></c><c r="P487"><v>117</v></c><c r="Q487"><v>127</v></c></row><row r="488" spans="1:17" x14ac:dyDescent="0.2"><c r="A488" t="s"><v>489</v></c><c r="B488" s="4"><v>-10.74</v></c><c r="C488" s="4"><v>3.02</v></c><c r="D488" s="1"><v>9.2999999999999993E-16</v></c><c r="E488" s="1"><v>4.3999999999999997E-15</v></c><c r="F488" s="4"><v>0</v></c><c r="G488" s="4"><v>0</v></c><c r="H488" s="4"><v>0</v></c><c r="I488" s="4"><v>2.5299999999999998</v></c><c r="J488" s="4"><v>2.34</v></c><c r="K488" s="4"><v>3.29</v></c><c r="L488"><v>0</v></c><c r="M488"><v>0</v></c><c r="N488"><v>0</v></c><c r="O488"><v>108</v></c><c r="P488"><v>100</v></c><c r="Q488"><v>155</v></c></row><row r="489" spans="1:17" x14ac:dyDescent="0.2"><c r="A489" t="s"><v>490</v></c><c r="B489" s="4"><v>-10.73</v></c><c r="C489" s="4"><v>3.02</v></c><c r="D489" s="1"><v>9.2999999999999993E-16</v></c><c r="E489" s="1"><v>4.3999999999999997E-15</v></c><c r="F489" s="4"><v>0</v></c><c r="G489" s="4"><v>0</v></c><c r="H489" s="4"><v>0</v></c><c r="I489" s="4"><v>2.62</v></c><c r="J489" s="4"><v>2.0699999999999998</v></c><c r="K489" s="4"><v>2.5</v></c><c r="L489"><v>0</v></c><c r="M489"><v>0</v></c><c r="N489"><v>0</v></c><c r="O489"><v>113</v></c><c r="P489"><v>101</v></c><c r="Q489"><v>145</v></c></row><row r="490" spans="1:17" x14ac:dyDescent="0.2"><c r="A490" t="s"><v>491</v></c><c r="B490" s="4"><v>-10.72</v></c><c r="C490" s="4"><v>3.02</v></c><c r="D490" s="1"><v>9.1E-16</v></c><c r="E490" s="1"><v>4.3999999999999997E-15</v></c><c r="F490" s="4"><v>0.08</v></c><c r="G490" s="4"><v>0.05</v></c><c r="H490" s="4"><v>0.03</v></c><c r="I490" s="4"><v>4.63</v></c><c r="J490" s="4"><v>3.86</v></c><c r="K490" s="4"><v>3.87</v></c><c r="L490"><v>0</v></c><c r="M490"><v>0</v></c><c r="N490"><v>0</v></c><c r="O490"><v>127</v></c><c r="P490"><v>108</v></c><c r="Q490"><v>121</v></c></row><row r="491" spans="1:17" x14ac:dyDescent="0.2"><c r="A491" t="s"><v>492</v></c><c r="B491" s="4"><v>-10.71</v></c><c r="C491" s="4"><v>3.01</v></c><c r="D491" s="1"><v>9.4000000000000009E-16</v></c><c r="E491" s="1"><v>4.4999999999999998E-15</v></c><c r="F491" s="4"><v>0</v></c><c r="G491" s="4"><v>0</v></c><c r="H491" s="4"><v>0</v></c><c r="I491" s="4"><v>3.93</v></c><c r="J491" s="4"><v>3.44</v></c><c r="K491" s="4"><v>3.64</v></c><c r="L491"><v>0</v></c><c r="M491"><v>0</v></c><c r="N491"><v>0</v></c><c r="O491"><v>121</v></c><c r="P491"><v>105</v></c><c r="Q491"><v>129</v></c></row><row r="492" spans="1:17" x14ac:dyDescent="0.2"><c r="A492" t="s"><v>493</v></c><c r="B492" s="4"><v>-10.71</v></c><c r="C492" s="4"><v>3.02</v></c><c r="D492" s="1"><v>9.6000000000000002E-16</v></c><c r="E492" s="1"><v>4.5999999999999998E-15</v></c><c r="F492" s="4"><v>0</v></c><c r="G492" s="4"><v>0</v></c><c r="H492" s="4"><v>0</v></c><c r="I492" s="4"><v>3.97</v></c><c r="J492" s="4"><v>4.6100000000000003</v></c><c r="K492" s="4"><v>4.58</v></c><c r="L492"><v>0</v></c><c r="M492"><v>0</v></c><c r="N492"><v>0</v></c><c r="O492"><v>109</v></c><c r="P492"><v>112</v></c><c r="Q492"><v>133</v></c></row><row r="493" spans="1:17" x14ac:dyDescent="0.2"><c r="A493" t="s"><v>494</v></c><c r="B493" s="4"><v>-10.7</v></c><c r="C493" s="4"><v>1.3</v></c><c r="D493" s="1"><v>2.4999999999999999E-20</v></c><c r="E493" s="1"><v>1.5999999999999999E-19</v></c><c r="F493" s="4"><v>0</v></c><c r="G493" s="4"><v>0</v></c><c r="H493" s="4"><v>0</v></c><c r="I493" s="4"><v>17.690000000000001</v></c><c r="J493" s="4"><v>16.22</v></c><c r="K493" s="4"><v>16.3</v></c><c r="L493"><v>0</v></c><c r="M493"><v>1</v></c><c r="N493"><v>0</v></c><c r="O493"><v>533</v></c><c r="P493"><v>529</v></c><c r="Q493"><v>604</v></c></row><row r="494" spans="1:17" x14ac:dyDescent="0.2"><c r="A494" t="s"><v>495</v></c><c r="B494" s="4"><v>-10.7</v></c><c r="C494" s="4"><v>3.01</v></c><c r="D494" s="1"><v>1.0000000000000001E-15</v></c><c r="E494" s="1"><v>4.6999999999999999E-15</v></c><c r="F494" s="4"><v>0</v></c><c r="G494" s="4"><v>0</v></c><c r="H494" s="4"><v>0</v></c><c r="I494" s="4"><v>3.64</v></c><c r="J494" s="4"><v>3.78</v></c><c r="K494" s="4"><v>4.03</v></c><c r="L494"><v>0</v></c><c r="M494"><v>0</v></c><c r="N494"><v>0</v></c><c r="O494"><v>109</v></c><c r="P494"><v>110</v></c><c r="Q494"><v>134</v></c></row><row r="495" spans="1:17" x14ac:dyDescent="0.2"><c r="A495" t="s"><v>496</v></c><c r="B495" s="4"><v>-10.68</v></c><c r="C495" s="4"><v>1.31</v></c><c r="D495" s="1"><v>3.0000000000000003E-20</v></c><c r="E495" s="1"><v>1.9E-19</v></c><c r="F495" s="4"><v>0</v></c><c r="G495" s="4"><v>0</v></c><c r="H495" s="4"><v>0</v></c><c r="I495" s="4"><v>17.52</v></c><c r="J495" s="4"><v>15.69</v></c><c r="K495" s="4"><v>17.23</v></c><c r="L495"><v>1</v></c><c r="M495"><v>0</v></c><c r="N495"><v>0</v></c><c r="O495"><v>537</v></c><c r="P495"><v>499</v></c><c r="Q495"><v>608</v></c></row><row r="496" spans="1:17" x14ac:dyDescent="0.2"><c r="A496" t="s"><v>497</v></c><c r="B496" s="4"><v>-10.68</v></c><c r="C496" s="4"><v>3.02</v></c><c r="D496" s="1"><v>1.2E-15</v></c><c r="E496" s="1"><v>5.7000000000000003E-15</v></c><c r="F496" s="4"><v>0.01</v></c><c r="G496" s="4"><v>0.01</v></c><c r="H496" s="4"><v>0</v></c><c r="I496" s="4"><v>4.3099999999999996</v></c><c r="J496" s="4"><v>3.72</v></c><c r="K496" s="4"><v>3.76</v></c><c r="L496"><v>0</v></c><c r="M496"><v>0</v></c><c r="N496"><v>0</v></c><c r="O496"><v>123</v></c><c r="P496"><v>109</v></c><c r="Q496"><v>115</v></c></row><row r="497" spans="1:17" x14ac:dyDescent="0.2"><c r="A497" t="s"><v>498</v></c><c r="B497" s="4"><v>-10.68</v></c><c r="C497" s="4"><v>3.02</v></c><c r="D497" s="1"><v>1.2E-15</v></c><c r="E497" s="1"><v>5.8000000000000004E-15</v></c><c r="F497" s="4"><v>0</v></c><c r="G497" s="4"><v>0</v></c><c r="H497" s="4"><v>0</v></c><c r="I497" s="4"><v>3.97</v></c><c r="J497" s="4"><v>2.87</v></c><c r="K497" s="4"><v>3.2</v></c><c r="L497"><v>0</v></c><c r="M497"><v>0</v></c><c r="N497"><v>0</v></c><c r="O497"><v>116</v></c><c r="P497"><v>105</v></c><c r="Q497"><v>125</v></c></row><row r="498" spans="1:17" x14ac:dyDescent="0.2"><c r="A498" t="s"><v>499</v></c><c r="B498" s="4"><v>-10.68</v></c><c r="C498" s="4"><v>3.02</v></c><c r="D498" s="1"><v>1.9000000000000001E-15</v></c><c r="E498" s="1"><v>8.9999999999999995E-15</v></c><c r="F498" s="4"><v>0</v></c><c r="G498" s="4"><v>0</v></c><c r="H498" s="4"><v>0</v></c><c r="I498" s="4"><v>3.09</v></c><c r="J498" s="4"><v>2.58</v></c><c r="K498" s="4"><v>3.33</v></c><c r="L498"><v>0</v></c><c r="M498"><v>0</v></c><c r="N498"><v>0</v></c><c r="O498"><v>89</v></c><c r="P498"><v>95</v></c><c r="Q498"><v>168</v></c></row><row r="499" spans="1:17" x14ac:dyDescent="0.2"><c r="A499" t="s"><v>500</v></c><c r="B499" s="4"><v>-10.67</v></c><c r="C499" s="4"><v>3.01</v></c><c r="D499" s="1"><v>1.2E-15</v></c><c r="E499" s="1"><v>5.7000000000000003E-15</v></c><c r="F499" s="4"><v>0</v></c><c r="G499" s="4"><v>0</v></c><c r="H499" s="4"><v>0</v></c><c r="I499" s="4"><v>3.76</v></c><c r="J499" s="4"><v>3.51</v></c><c r="K499" s="4"><v>3.76</v></c><c r="L499"><v>0</v></c><c r="M499"><v>0</v></c><c r="N499"><v>0</v></c><c r="O499"><v>113</v></c><c r="P499"><v>108</v></c><c r="Q499"><v>125</v></c></row><row r="500" spans="1:17" x14ac:dyDescent="0.2"><c r="A500" t="s"><v>501</v></c><c r="B500" s="4"><v>-10.66</v></c><c r="C500" s="4"><v>1.31</v></c><c r="D500" s="1"><v>3.3999999999999997E-20</v></c><c r="E500" s="1"><v>2.1999999999999998E-19</v></c><c r="F500" s="4"><v>0</v></c><c r="G500" s="4"><v>0</v></c><c r="H500" s="4"><v>0.01</v></c><c r="I500" s="4"><v>15.41</v></c><c r="J500" s="4"><v>15.7</v></c><c r="K500" s="4"><v>14.76</v></c><c r="L500"><v>0</v></c><c r="M500"><v>0</v></c><c r="N500"><v>1</v></c><c r="O500"><v>533</v></c><c r="P500"><v>519</v></c><c r="Q500"><v>568</v></c></row><row r="501" spans="1:17" x14ac:dyDescent="0.2"><c r="A501" t="s"><v>502</v></c><c r="B501" s="4"><v>-10.66</v></c><c r="C501" s="4"><v>3.01</v></c><c r="D501" s="1"><v>1.4000000000000001E-15</v></c><c r="E501" s="1"><v>6.6E-15</v></c><c r="F501" s="4"><v>0</v></c><c r="G501" s="4"><v>0</v></c><c r="H501" s="4"><v>0</v></c><c r="I501" s="4"><v>3.5</v></c><c r="J501" s="4"><v>3.5</v></c><c r="K501" s="4"><v>3.85</v></c><c r="L501"><v>0</v></c><c r="M501"><v>0</v></c><c r="N501"><v>0</v></c><c r="O501"><v>104</v></c><c r="P501"><v>106</v></c><c r="Q501"><v>133</v></c></row><row r="502" spans="1:17" x14ac:dyDescent="0.2"><c r="A502" t="s"><v>503</v></c><c r="B502" s="4"><v>-10.65</v></c><c r="C502" s="4"><v>0.97</v></c><c r="D502" s="1"><v>3.6000000000000001E-26</v></c><c r="E502" s="1"><v>3.2999999999999998E-25</v></c><c r="F502" s="4"><v>0</v></c><c r="G502" s="4"><v>0.02</v></c><c r="H502" s="4"><v>0.01</v></c><c r="I502" s="4"><v>29.45</v></c><c r="J502" s="4"><v>30.17</v></c><c r="K502" s="4"><v>31.76</v></c><c r="L502"><v>0</v></c><c r="M502"><v>1</v></c><c r="N502"><v>1</v></c><c r="O502"><v>919</v></c><c r="P502"><v>934</v></c><c r="Q502"><v>1038</v></c></row><row r="503" spans="1:17" x14ac:dyDescent="0.2"><c r="A503" t="s"><v>504</v></c><c r="B503" s="4"><v>-10.65</v></c><c r="C503" s="4"><v>1.3</v></c><c r="D503" s="1"><v>3.5999999999999997E-20</v></c><c r="E503" s="1"><v>2.2999999999999998E-19</v></c><c r="F503" s="4"><v>0</v></c><c r="G503" s="4"><v>0</v></c><c r="H503" s="4"><v>0</v></c><c r="I503" s="4"><v>17</v></c><c r="J503" s="4"><v>16.04</v></c><c r="K503" s="4"><v>16.739999999999998</v></c><c r="L503"><v>1</v></c><c r="M503"><v>0</v></c><c r="N503"><v>0</v></c><c r="O503"><v>528</v></c><c r="P503"><v>505</v></c><c r="Q503"><v>583</v></c></row><row r="504" spans="1:17" x14ac:dyDescent="0.2"><c r="A504" t="s"><v>505</v></c><c r="B504" s="4"><v>-10.65</v></c><c r="C504" s="4"><v>3.01</v></c><c r="D504" s="1"><v>1.6E-15</v></c><c r="E504" s="1"><v>7.6000000000000004E-15</v></c><c r="F504" s="4"><v>0</v></c><c r="G504" s="4"><v>0</v></c><c r="H504" s="4"><v>0</v></c><c r="I504" s="4"><v>3.11</v></c><c r="J504" s="4"><v>3.26</v></c><c r="K504" s="4"><v>3.93</v></c><c r="L504"><v>0</v></c><c r="M504"><v>0</v></c><c r="N504"><v>0</v></c><c r="O504"><v>99</v></c><c r="P504"><v>102</v></c><c r="Q504"><v>141</v></c></row><row r="505" spans="1:17" x14ac:dyDescent="0.2"><c r="A505" t="s"><v>506</v></c><c r="B505" s="4"><v>-10.64</v></c><c r="C505" s="4"><v>0.45</v></c><c r="D505" s="1"><v>6.2999999999999994E-120</v></c><c r="E505" s="1"><v>5.0999999999999996E-118</v></c><c r="F505" s="4"><v>7.0000000000000007E-2</v></c><c r="G505" s="4"><v>0.05</v></c><c r="H505" s="4"><v>0.06</v></c><c r="I505" s="4"><v>126.16</v></c><c r="J505" s="4"><v>124.32</v></c><c r="K505" s="4"><v>124.85</v></c><c r="L505"><v>4</v></c><c r="M505"><v>2</v></c><c r="N505"><v>4</v></c><c r="O505"><v>4146</v></c><c r="P505"><v>4184</v></c><c r="Q505"><v>4645</v></c></row><row r="506" spans="1:17" x14ac:dyDescent="0.2"><c r="A506" t="s"><v>507</v></c><c r="B506" s="4"><v>-10.64</v></c><c r="C506" s="4"><v>1.3</v></c><c r="D506" s="1"><v>3.7000000000000001E-20</v></c><c r="E506" s="1"><v>2.4000000000000002E-19</v></c><c r="F506" s="4"><v>0</v></c><c r="G506" s="4"><v>0</v></c><c r="H506" s="4"><v>0.02</v></c><c r="I506" s="4"><v>14.46</v></c><c r="J506" s="4"><v>14.27</v></c><c r="K506" s="4"><v>13.76</v></c><c r="L506"><v>0</v></c><c r="M506"><v>0</v></c><c r="N506"><v>1</v></c><c r="O506"><v>509</v></c><c r="P506"><v>545</v></c><c r="Q506"><v>555</v></c></row><row r="507" spans="1:17" x14ac:dyDescent="0.2"><c r="A507" t="s"><v>508</v></c><c r="B507" s="4"><v>-10.64</v></c><c r="C507" s="4"><v>3.01</v></c><c r="D507" s="1"><v>1.6E-15</v></c><c r="E507" s="1"><v>7.4999999999999996E-15</v></c><c r="F507" s="4"><v>0</v></c><c r="G507" s="4"><v>0</v></c><c r="H507" s="4"><v>0</v></c><c r="I507" s="4"><v>3.84</v></c><c r="J507" s="4"><v>3.36</v></c><c r="K507" s="4"><v>3.27</v></c><c r="L507"><v>0</v></c><c r="M507"><v>0</v></c><c r="N507"><v>0</v></c><c r="O507"><v>119</v></c><c r="P507"><v>108</v></c><c r="Q507"><v>111</v></c></row><row r="508" spans="1:17" x14ac:dyDescent="0.2"><c r="A508" t="s"><v>509</v></c><c r="B508" s="4"><v>-10.63</v></c><c r="C508" s="4"><v>3.01</v></c><c r="D508" s="1"><v>1.7E-15</v></c><c r="E508" s="1"><v>7.8999999999999998E-15</v></c><c r="F508" s="4"><v>0</v></c><c r="G508" s="4"><v>0</v></c><c r="H508" s="4"><v>0.01</v></c><c r="I508" s="4"><v>3.95</v></c><c r="J508" s="4"><v>3.29</v></c><c r="K508" s="4"><v>3.77</v></c><c r="L508"><v>0</v></c><c r="M508"><v>0</v></c><c r="N508"><v>0</v></c><c r="O508"><v>117</v></c><c r="P508"><v>96</v></c><c r="Q508"><v>125</v></c></row><row r="509" spans="1:17" x14ac:dyDescent="0.2"><c r="A509" t="s"><v>510</v></c><c r="B509" s="4"><v>-10.61</v></c><c r="C509" s="4"><v>0.42</v></c><c r="D509" s="1"><v>3.7999999999999997E-142</v></c><c r="E509" s="1"><v>4.1000000000000001E-140</v></c><c r="F509" s="4"><v>0.15</v></c><c r="G509" s="4"><v>0.09</v></c><c r="H509" s="4"><v>0.05</v></c><c r="I509" s="4"><v>147.82</v></c><c r="J509" s="4"><v>143.4</v></c><c r="K509" s="4"><v>145.49</v></c><c r="L509"><v>6</v></c><c r="M509"><v>4</v></c><c r="N509"><v>2</v></c><c r="O509"><v>4923</v></c><c r="P509"><v>4786</v></c><c r="Q509"><v>5400</v></c></row><row r="510" spans="1:17" x14ac:dyDescent="0.2"><c r="A510" t="s"><v>511</v></c><c r="B510" s="4"><v>-10.61</v></c><c r="C510" s="4"><v>0.97</v></c><c r="D510" s="1"><v>6.0000000000000002E-26</v></c><c r="E510" s="1"><v>5.4000000000000003E-25</v></c><c r="F510" s="4"><v>0.04</v></c><c r="G510" s="4"><v>0</v></c><c r="H510" s="4"><v>0</v></c><c r="I510" s="4"><v>30.67</v></c><c r="J510" s="4"><v>28.13</v></c><c r="K510" s="4"><v>29.49</v></c><c r="L510"><v>2</v></c><c r="M510"><v>0</v></c><c r="N510"><v>0</v></c><c r="O510"><v>928</v></c><c r="P510"><v>863</v></c><c r="Q510"><v>1009</v></c></row><row r="511" spans="1:17" x14ac:dyDescent="0.2"><c r="A511" t="s"><v>512</v></c><c r="B511" s="4"><v>-10.61</v></c><c r="C511" s="4"><v>3.01</v></c><c r="D511" s="1"><v>1.8000000000000001E-15</v></c><c r="E511" s="1"><v>8.5999999999999993E-15</v></c><c r="F511" s="4"><v>0</v></c><c r="G511" s="4"><v>0</v></c><c r="H511" s="4"><v>0</v></c><c r="I511" s="4"><v>3.52</v></c><c r="J511" s="4"><v>3.34</v></c><c r="K511" s="4"><v>2.93</v></c><c r="L511"><v>0</v></c><c r="M511"><v>0</v></c><c r="N511"><v>0</v></c><c r="O511"><v>112</v></c><c r="P511"><v>110</v></c><c r="Q511"><v>111</v></c></row><row r="512" spans="1:17" x14ac:dyDescent="0.2"><c r="A512" t="s"><v>513</v></c><c r="B512" s="4"><v>-10.61</v></c><c r="C512" s="4"><v>3.01</v></c><c r="D512" s="1"><v>1.9000000000000001E-15</v></c><c r="E512" s="1"><v>8.9000000000000003E-15</v></c><c r="F512" s="4"><v>0</v></c><c r="G512" s="4"><v>0</v></c><c r="H512" s="4"><v>0</v></c><c r="I512" s="4"><v>2.76</v></c><c r="J512" s="4"><v>3.39</v></c><c r="K512" s="4"><v>2.91</v></c><c r="L512"><v>0</v></c><c r="M512"><v>0</v></c><c r="N512"><v>0</v></c><c r="O512"><v>102</v></c><c r="P512"><v>112</v></c><c r="Q512"><v>118</v></c></row><row r="513" spans="1:17" x14ac:dyDescent="0.2"><c r="A513" t="s"><v>514</v></c><c r="B513" s="4"><v>-10.59</v></c><c r="C513" s="4"><v>3.01</v></c><c r="D513" s="1"><v>2.1999999999999999E-15</v></c><c r="E513" s="1"><v>1E-14</v></c><c r="F513" s="4"><v>0</v></c><c r="G513" s="4"><v>0</v></c><c r="H513" s="4"><v>0</v></c><c r="I513" s="4"><v>3.43</v></c><c r="J513" s="4"><v>3.74</v></c><c r="K513" s="4"><v>3.99</v></c><c r="L513"><v>0</v></c><c r="M513"><v>0</v></c><c r="N513"><v>0</v></c><c r="O513"><v>95</v></c><c r="P513"><v>106</v></c><c r="Q513"><v>130</v></c></row><row r="514" spans="1:17" x14ac:dyDescent="0.2"><c r="A514" t="s"><v>515</v></c><c r="B514" s="4"><v>-10.58</v></c><c r="C514" s="4"><v>1.31</v></c><c r="D514" s="1"><v>6.2999999999999997E-20</v></c><c r="E514" s="1"><v>3.9999999999999999E-19</v></c><c r="F514" s="4"><v>0</v></c><c r="G514" s="4"><v>0.01</v></c><c r="H514" s="4"><v>0</v></c><c r="I514" s="4"><v>15.94</v></c><c r="J514" s="4"><v>14.44</v></c><c r="K514" s="4"><v>15.25</v></c><c r="L514"><v>0</v></c><c r="M514"><v>1</v></c><c r="N514"><v>0</v></c><c r="O514"><v>525</v></c><c r="P514"><v>461</v></c><c r="Q514"><v>557</v></c></row><row r="515" spans="1:17" x14ac:dyDescent="0.2"><c r="A515" t="s"><v>516</v></c><c r="B515" s="4"><v>-10.58</v></c><c r="C515" s="4"><v>1.31</v></c><c r="D515" s="1"><v>6.3999999999999994E-20</v></c><c r="E515" s="1"><v>4.0999999999999999E-19</v></c><c r="F515" s="4"><v>0.01</v></c><c r="G515" s="4"><v>0.01</v></c><c r="H515" s="4"><v>0</v></c><c r="I515" s="4"><v>18.87</v></c><c r="J515" s="4"><v>15.74</v></c><c r="K515" s="4"><v>16.21</v></c><c r="L515"><v>1</v></c><c r="M515"><v>0</v></c><c r="N515"><v>0</v></c><c r="O515"><v>526</v></c><c r="P515"><v>463</v></c><c r="Q515"><v>552</v></c></row><row r="516" spans="1:17" x14ac:dyDescent="0.2"><c r="A516" t="s"><v>517</v></c><c r="B516" s="4"><v>-10.57</v></c><c r="C516" s="4"><v>0.52</v></c><c r="D516" s="1"><v>1.1E-93</v></c><c r="E516" s="1"><v>5.7000000000000001E-92</v></c><c r="F516" s="4"><v>7.0000000000000007E-2</v></c><c r="G516" s="4"><v>0.49</v></c><c r="H516" s="4"><v>0.18</v></c><c r="I516" s="4"><v>395.42</v></c><c r="J516" s="4"><v>359.18</v></c><c r="K516" s="4"><v>376.78</v></c><c r="L516"><v>5</v></c><c r="M516"><v>23</v></c><c r="N516"><v>16</v></c><c r="O516"><v>18741</v></c><c r="P516"><v>16717</v></c><c r="Q516"><v>19347</v></c></row><row r="517" spans="1:17" x14ac:dyDescent="0.2"><c r="A517" t="s"><v>518</v></c><c r="B517" s="4"><v>-10.57</v></c><c r="C517" s="4"><v>1.3</v></c><c r="D517" s="1"><v>6.6E-20</v></c><c r="E517" s="1"><v>4.1999999999999998E-19</v></c><c r="F517" s="4"><v>0.05</v></c><c r="G517" s="4"><v>0</v></c><c r="H517" s="4"><v>0</v></c><c r="I517" s="4"><v>15.49</v></c><c r="J517" s="4"><v>14.66</v></c><c r="K517" s="4"><v>16.309999999999999</v></c><c r="L517"><v>1</v></c><c r="M517"><v>0</v></c><c r="N517"><v>0</v></c><c r="O517"><v>486</v></c><c r="P517"><v>483</v></c><c r="Q517"><v>565</v></c></row><row r="518" spans="1:17" x14ac:dyDescent="0.2"><c r="A518" t="s"><v>519</v></c><c r="B518" s="4"><v>-10.57</v></c><c r="C518" s="4"><v>3</v></c><c r="D518" s="1"><v>2.5E-15</v></c><c r="E518" s="1"><v>1.1999999999999999E-14</v></c><c r="F518" s="4"><v>0</v></c><c r="G518" s="4"><v>0</v></c><c r="H518" s="4"><v>0</v></c><c r="I518" s="4"><v>3.83</v></c><c r="J518" s="4"><v>3.45</v></c><c r="K518" s="4"><v>3.04</v></c><c r="L518"><v>0</v></c><c r="M518"><v>0</v></c><c r="N518"><v>0</v></c><c r="O518"><v>115</v></c><c r="P518"><v>101</v></c><c r="Q518"><v>108</v></c></row><row r="519" spans="1:17" x14ac:dyDescent="0.2"><c r="A519" t="s"><v>520</v></c><c r="B519" s="4"><v>-10.56</v></c><c r="C519" s="4"><v>3</v></c><c r="D519" s="1"><v>2.5E-15</v></c><c r="E519" s="1"><v>1.1999999999999999E-14</v></c><c r="F519" s="4"><v>0</v></c><c r="G519" s="4"><v>0</v></c><c r="H519" s="4"><v>0</v></c><c r="I519" s="4"><v>3.94</v></c><c r="J519" s="4"><v>3.73</v></c><c r="K519" s="4"><v>3.96</v></c><c r="L519"><v>0</v></c><c r="M519"><v>0</v></c><c r="N519"><v>0</v></c><c r="O519"><v>102</v></c><c r="P519"><v>103</v></c><c r="Q519"><v>119</v></c></row><row r="520" spans="1:17" x14ac:dyDescent="0.2"><c r="A520" t="s"><v>521</v></c><c r="B520" s="4"><v>-10.56</v></c><c r="C520" s="4"><v>3</v></c><c r="D520" s="1"><v>2.5E-15</v></c><c r="E520" s="1"><v>1.1999999999999999E-14</v></c><c r="F520" s="4"><v>0</v></c><c r="G520" s="4"><v>0</v></c><c r="H520" s="4"><v>0</v></c><c r="I520" s="4"><v>3.28</v></c><c r="J520" s="4"><v>3.67</v></c><c r="K520" s="4"><v>3.28</v></c><c r="L520"><v>0</v></c><c r="M520"><v>0</v></c><c r="N520"><v>0</v></c><c r="O520"><v>100</v></c><c r="P520"><v>112</v></c><c r="Q520"><v>112</v></c></row><row r="521" spans="1:17" x14ac:dyDescent="0.2"><c r="A521" t="s"><v>522</v></c><c r="B521" s="4"><v>-10.56</v></c><c r="C521" s="4"><v>3</v></c><c r="D521" s="1"><v>2.5E-15</v></c><c r="E521" s="1"><v>1.1999999999999999E-14</v></c><c r="F521" s="4"><v>0</v></c><c r="G521" s="4"><v>0</v></c><c r="H521" s="4"><v>0</v></c><c r="I521" s="4"><v>3.37</v></c><c r="J521" s="4"><v>3.03</v></c><c r="K521" s="4"><v>3.16</v></c><c r="L521"><v>0</v></c><c r="M521"><v>0</v></c><c r="N521"><v>0</v></c><c r="O521"><v>110</v></c><c r="P521"><v>97</v></c><c r="Q521"><v>117</v></c></row><row r="522" spans="1:17" x14ac:dyDescent="0.2"><c r="A522" t="s"><v>523</v></c><c r="B522" s="4"><v>-10.56</v></c><c r="C522" s="4"><v>3</v></c><c r="D522" s="1"><v>2.6E-15</v></c><c r="E522" s="1"><v>1.1999999999999999E-14</v></c><c r="F522" s="4"><v>0</v></c><c r="G522" s="4"><v>0</v></c><c r="H522" s="4"><v>0</v></c><c r="I522" s="4"><v>3.76</v></c><c r="J522" s="4"><v>3.18</v></c><c r="K522" s="4"><v>3.47</v></c><c r="L522"><v>0</v></c><c r="M522"><v>0</v></c><c r="N522"><v>0</v></c><c r="O522"><v>112</v></c><c r="P522"><v>95</v></c><c r="Q522"><v>117</v></c></row><row r="523" spans="1:17" x14ac:dyDescent="0.2"><c r="A523" t="s"><v>524</v></c><c r="B523" s="4"><v>-10.55</v></c><c r="C523" s="4"><v>0.7</v></c><c r="D523" s="1"><v>6.6999999999999997E-49</v></c><c r="E523" s="1"><v>1.4E-47</v></c><c r="F523" s="4"><v>0.01</v></c><c r="G523" s="4"><v>0.04</v></c><c r="H523" s="4"><v>0.05</v></c><c r="I523" s="4"><v>52.56</v></c><c r="J523" s="4"><v>51.58</v></c><c r="K523" s="4"><v>50.52</v></c><c r="L523"><v>1</v></c><c r="M523"><v>1</v></c><c r="N523"><v>2</v></c><c r="O523"><v>1646</v></c><c r="P523"><v>1630</v></c><c r="Q523"><v>1805</v></c></row><row r="524" spans="1:17" x14ac:dyDescent="0.2"><c r="A524" t="s"><v>525</v></c><c r="B524" s="4"><v>-10.55</v></c><c r="C524" s="4"><v>3</v></c><c r="D524" s="1"><v>2.7000000000000001E-15</v></c><c r="E524" s="1"><v>1.3E-14</v></c><c r="F524" s="4"><v>0</v></c><c r="G524" s="4"><v>0</v></c><c r="H524" s="4"><v>0</v></c><c r="I524" s="4"><v>3.01</v></c><c r="J524" s="4"><v>3.5</v></c><c r="K524" s="4"><v>3.17</v></c><c r="L524"><v>0</v></c><c r="M524"><v>0</v></c><c r="N524"><v>0</v></c><c r="O524"><v>96</v></c><c r="P524"><v>110</v></c><c r="Q524"><v>116</v></c></row><row r="525" spans="1:17" x14ac:dyDescent="0.2"><c r="A525" t="s"><v>526</v></c><c r="B525" s="4"><v>-10.55</v></c><c r="C525" s="4"><v>3</v></c><c r="D525" s="1"><v>4.0000000000000003E-15</v></c><c r="E525" s="1"><v>1.7999999999999999E-14</v></c><c r="F525" s="4"><v>0</v></c><c r="G525" s="4"><v>0</v></c><c r="H525" s="4"><v>0</v></c><c r="I525" s="4"><v>4.26</v></c><c r="J525" s="4"><v>2.7</v></c><c r="K525" s="4"><v>2.85</v></c><c r="L525"><v>0</v></c><c r="M525"><v>0</v></c><c r="N525"><v>0</v></c><c r="O525"><v>136</v></c><c r="P525"><v>83</v></c><c r="Q525"><v>103</v></c></row><row r="526" spans="1:17" x14ac:dyDescent="0.2"><c r="A526" t="s"><v>527</v></c><c r="B526" s="4"><v>-10.53</v></c><c r="C526" s="4"><v>3</v></c><c r="D526" s="1"><v>3.3E-15</v></c><c r="E526" s="1"><v>1.4999999999999999E-14</v></c><c r="F526" s="4"><v>0</v></c><c r="G526" s="4"><v>0</v></c><c r="H526" s="4"><v>0</v></c><c r="I526" s="4"><v>4.05</v></c><c r="J526" s="4"><v>3.83</v></c><c r="K526" s="4"><v>3.19</v></c><c r="L526"><v>0</v></c><c r="M526"><v>0</v></c><c r="N526"><v>0</v></c><c r="O526"><v>114</v></c><c r="P526"><v>101</v></c><c r="Q526"><v>102</v></c></row><row r="527" spans="1:17" x14ac:dyDescent="0.2"><c r="A527" t="s"><v>528</v></c><c r="B527" s="4"><v>-10.52</v></c><c r="C527" s="4"><v>0.97</v></c><c r="D527" s="1"><v>1.3999999999999999E-25</v></c><c r="E527" s="1"><v>1.1999999999999999E-24</v></c><c r="F527" s="4"><v>0</v></c><c r="G527" s="4"><v>0.01</v></c><c r="H527" s="4"><v>0</v></c><c r="I527" s="4"><v>27.47</v></c><c r="J527" s="4"><v>28.44</v></c><c r="K527" s="4"><v>26.94</v></c><c r="L527"><v>0</v></c><c r="M527"><v>2</v></c><c r="N527"><v>0</v></c><c r="O527"><v>837</v></c><c r="P527"><v>881</v></c><c r="Q527"><v>931</v></c></row><row r="528" spans="1:17" x14ac:dyDescent="0.2"><c r="A528" t="s"><v>529</v></c><c r="B528" s="4"><v>-10.52</v></c><c r="C528" s="4"><v>3</v></c><c r="D528" s="1"><v>3.5000000000000001E-15</v></c><c r="E528" s="1"><v>1.6000000000000001E-14</v></c><c r="F528" s="4"><v>0</v></c><c r="G528" s="4"><v>0</v></c><c r="H528" s="4"><v>0</v></c><c r="I528" s="4"><v>2.91</v></c><c r="J528" s="4"><v>2.84</v></c><c r="K528" s="4"><v>3.79</v></c><c r="L528"><v>0</v></c><c r="M528"><v>0</v></c><c r="N528"><v>0</v></c><c r="O528"><v>94</v></c><c r="P528"><v>96</v></c><c r="Q528"><v>127</v></c></row><row r="529" spans="1:17" x14ac:dyDescent="0.2"><c r="A529" t="s"><v>530</v></c><c r="B529" s="4"><v>-10.51</v></c><c r="C529" s="4"><v>3</v></c><c r="D529" s="1"><v>3.5000000000000001E-15</v></c><c r="E529" s="1"><v>1.6000000000000001E-14</v></c><c r="F529" s="4"><v>0</v></c><c r="G529" s="4"><v>0</v></c><c r="H529" s="4"><v>0</v></c><c r="I529" s="4"><v>3.35</v></c><c r="J529" s="4"><v>3.45</v></c><c r="K529" s="4"><v>3.29</v></c><c r="L529"><v>0</v></c><c r="M529"><v>0</v></c><c r="N529"><v>0</v></c><c r="O529"><v>94</v></c><c r="P529"><v>104</v></c><c r="Q529"><v>117</v></c></row><row r="530" spans="1:17" x14ac:dyDescent="0.2"><c r="A530" t="s"><v>531</v></c><c r="B530" s="4"><v>-10.51</v></c><c r="C530" s="4"><v>3</v></c><c r="D530" s="1"><v>3.9000000000000003E-15</v></c><c r="E530" s="1"><v>1.7999999999999999E-14</v></c><c r="F530" s="4"><v>0</v></c><c r="G530" s="4"><v>0</v></c><c r="H530" s="4"><v>0</v></c><c r="I530" s="4"><v>2.69</v></c><c r="J530" s="4"><v>3.51</v></c><c r="K530" s="4"><v>3.27</v></c><c r="L530"><v>0</v></c><c r="M530"><v>0</v></c><c r="N530"><v>0</v></c><c r="O530"><v>87</v></c><c r="P530"><v>111</v></c><c r="Q530"><v>116</v></c></row><row r="531" spans="1:17" x14ac:dyDescent="0.2"><c r="A531" t="s"><v>532</v></c><c r="B531" s="4"><v>-10.51</v></c><c r="C531" s="4"><v>3</v></c><c r="D531" s="1"><v>4.6999999999999999E-15</v></c><c r="E531" s="1"><v>2.0999999999999999E-14</v></c><c r="F531" s="4"><v>0</v></c><c r="G531" s="4"><v>0</v></c><c r="H531" s="4"><v>0</v></c><c r="I531" s="4"><v>2.63</v></c><c r="J531" s="4"><v>2.1</v></c><c r="K531" s="4"><v>3.68</v></c><c r="L531"><v>0</v></c><c r="M531"><v>0</v></c><c r="N531"><v>0</v></c><c r="O531"><v>106</v></c><c r="P531"><v>77</v></c><c r="Q531"><v>133</v></c></row><row r="532" spans="1:17" x14ac:dyDescent="0.2"><c r="A532" t="s"><v>533</v></c><c r="B532" s="4"><v>-10.5</v></c><c r="C532" s="4"><v>3</v></c><c r="D532" s="1"><v>3.7000000000000002E-15</v></c><c r="E532" s="1"><v>1.7E-14</v></c><c r="F532" s="4"><v>0</v></c><c r="G532" s="4"><v>0</v></c><c r="H532" s="4"><v>0</v></c><c r="I532" s="4"><v>3.38</v></c><c r="J532" s="4"><v>3.38</v></c><c r="K532" s="4"><v>3.01</v></c><c r="L532"><v>0</v></c><c r="M532"><v>0</v></c><c r="N532"><v>0</v></c><c r="O532"><v>102</v></c><c r="P532"><v>105</v></c><c r="Q532"><v>105</v></c></row><row r="533" spans="1:17" x14ac:dyDescent="0.2"><c r="A533" t="s"><v>534</v></c><c r="B533" s="4"><v>-10.5</v></c><c r="C533" s="4"><v>3</v></c><c r="D533" s="1"><v>3.9000000000000003E-15</v></c><c r="E533" s="1"><v>1.7999999999999999E-14</v></c><c r="F533" s="4"><v>0</v></c><c r="G533" s="4"><v>0</v></c><c r="H533" s="4"><v>0</v></c><c r="I533" s="4"><v>3.39</v></c><c r="J533" s="4"><v>3.09</v></c><c r="K533" s="4"><v>3.02</v></c><c r="L533"><v>0</v></c><c r="M533"><v>0</v></c><c r="N533"><v>0</v></c><c r="O533"><v>106</v></c><c r="P533"><v>99</v></c><c r="Q533"><v>106</v></c></row><row r="534" spans="1:17" x14ac:dyDescent="0.2"><c r="A534" t="s"><v>535</v></c><c r="B534" s="4"><v>-10.5</v></c><c r="C534" s="4"><v>3</v></c><c r="D534" s="1"><v>4.1000000000000004E-15</v></c><c r="E534" s="1"><v>1.9000000000000001E-14</v></c><c r="F534" s="4"><v>0</v></c><c r="G534" s="4"><v>0</v></c><c r="H534" s="4"><v>0</v></c><c r="I534" s="4"><v>3.04</v></c><c r="J534" s="4"><v>2.73</v></c><c r="K534" s="4"><v>3.45</v></c><c r="L534"><v>0</v></c><c r="M534"><v>0</v></c><c r="N534"><v>0</v></c><c r="O534"><v>98</v></c><c r="P534"><v>90</v></c><c r="Q534"><v>125</v></c></row><row r="535" spans="1:17" x14ac:dyDescent="0.2"><c r="A535" t="s"><v>536</v></c><c r="B535" s="4"><v>-10.49</v></c><c r="C535" s="4"><v>0.97</v></c><c r="D535" s="1"><v>2.0000000000000001E-25</v></c><c r="E535" s="1"><v>1.7E-24</v></c><c r="F535" s="4"><v>0</v></c><c r="G535" s="4"><v>0.01</v></c><c r="H535" s="4"><v>0</v></c><c r="I535" s="4"><v>29.03</v></c><c r="J535" s="4"><v>26.73</v></c><c r="K535" s="4"><v>28.08</v></c><c r="L535"><v>0</v></c><c r="M535"><v>1</v></c><c r="N535"><v>1</v></c><c r="O535"><v>855</v></c><c r="P535"><v>812</v></c><c r="Q535"><v>918</v></c></row><row r="536" spans="1:17" x14ac:dyDescent="0.2"><c r="A536" t="s"><v>537</v></c><c r="B536" s="4"><v>-10.49</v></c><c r="C536" s="4"><v>3</v></c><c r="D536" s="1"><v>4.0000000000000003E-15</v></c><c r="E536" s="1"><v>1.7999999999999999E-14</v></c><c r="F536" s="4"><v>0</v></c><c r="G536" s="4"><v>0</v></c><c r="H536" s="4"><v>0</v></c><c r="I536" s="4"><v>3.01</v></c><c r="J536" s="4"><v>3.2</v></c><c r="K536" s="4"><v>3.03</v></c><c r="L536"><v>0</v></c><c r="M536"><v>0</v></c><c r="N536"><v>0</v></c><c r="O536"><v>98</v></c><c r="P536"><v>104</v></c><c r="Q536"><v>108</v></c></row><row r="537" spans="1:17" x14ac:dyDescent="0.2"><c r="A537" t="s"><v>538</v></c><c r="B537" s="4"><v>-10.49</v></c><c r="C537" s="4"><v>3</v></c><c r="D537" s="1"><v>4.2999999999999997E-15</v></c><c r="E537" s="1"><v>2E-14</v></c><c r="F537" s="4"><v>0</v></c><c r="G537" s="4"><v>0.16</v></c><c r="H537" s="4"><v>0</v></c><c r="I537" s="4"><v>2.34</v></c><c r="J537" s="4"><v>1.94</v></c><c r="K537" s="4"><v>2.48</v></c><c r="L537"><v>0</v></c><c r="M537"><v>0</v></c><c r="N537"><v>0</v></c><c r="O537"><v>97</v></c><c r="P537"><v>89</v></c><c r="Q537"><v>126</v></c></row><row r="538" spans="1:17" x14ac:dyDescent="0.2"><c r="A538" t="s"><v>539</v></c><c r="B538" s="4"><v>-10.49</v></c><c r="C538" s="4"><v>2.99</v></c><c r="D538" s="1"><v>4.3999999999999997E-15</v></c><c r="E538" s="1"><v>2E-14</v></c><c r="F538" s="4"><v>0</v></c><c r="G538" s="4"><v>0</v></c><c r="H538" s="4"><v>0</v></c><c r="I538" s="4"><v>4.8499999999999996</v></c><c r="J538" s="4"><v>4.21</v></c><c r="K538" s="4"><v>3.99</v></c><c r="L538"><v>0</v></c><c r="M538"><v>0</v></c><c r="N538"><v>0</v></c><c r="O538"><v>105</v></c><c r="P538"><v>87</v></c><c r="Q538"><v>118</v></c></row><row r="539" spans="1:17" x14ac:dyDescent="0.2"><c r="A539" t="s"><v>540</v></c><c r="B539" s="4"><v>-10.49</v></c><c r="C539" s="4"><v>3</v></c><c r="D539" s="1"><v>4.6999999999999999E-15</v></c><c r="E539" s="1"><v>2.0999999999999999E-14</v></c><c r="F539" s="4"><v>0</v></c><c r="G539" s="4"><v>0</v></c><c r="H539" s="4"><v>0</v></c><c r="I539" s="4"><v>3.61</v></c><c r="J539" s="4"><v>3.07</v></c><c r="K539" s="4"><v>3.14</v></c><c r="L539"><v>0</v></c><c r="M539"><v>0</v></c><c r="N539"><v>0</v></c><c r="O539"><v>117</v></c><c r="P539"><v>91</v></c><c r="Q539"><v>101</v></c></row><row r="540" spans="1:17" x14ac:dyDescent="0.2"><c r="A540" t="s"><v>541</v></c><c r="B540" s="4"><v>-10.48</v></c><c r="C540" s="4"><v>0.97</v></c><c r="D540" s="1"><v>2.1E-25</v></c><c r="E540" s="1"><v>1.8E-24</v></c><c r="F540" s="4"><v>0</v></c><c r="G540" s="4"><v>0</v></c><c r="H540" s="4"><v>0</v></c><c r="I540" s="4"><v>26.16</v></c><c r="J540" s="4"><v>25.44</v></c><c r="K540" s="4"><v>26.65</v></c><c r="L540"><v>2</v></c><c r="M540"><v>0</v></c><c r="N540"><v>0</v></c><c r="O540"><v>832</v></c><c r="P540"><v>810</v></c><c r="Q540"><v>937</v></c></row><row r="541" spans="1:17" x14ac:dyDescent="0.2"><c r="A541" t="s"><v>542</v></c><c r="B541" s="4"><v>-10.46</v></c><c r="C541" s="4"><v>0.8</v></c><c r="D541" s="1"><v>9.5999999999999996E-37</v></c><c r="E541" s="1"><v>1.4E-35</v></c><c r="F541" s="4"><v>0.06</v></c><c r="G541" s="4"><v>0.06</v></c><c r="H541" s="4"><v>0</v></c><c r="I541" s="4"><v>34.19</v></c><c r="J541" s="4"><v>33.6</v></c><c r="K541" s="4"><v>33.9</v></c><c r="L541"><v>1</v></c><c r="M541"><v>1</v></c><c r="N541"><v>1</v></c><c r="O541"><v>1196</v></c><c r="P541"><v>1156</v></c><c r="Q541"><v>1317</v></c></row><row r="542" spans="1:17" x14ac:dyDescent="0.2"><c r="A542" t="s"><v>543</v></c><c r="B542" s="4"><v>-10.46</v></c><c r="C542" s="4"><v>2.99</v></c><c r="D542" s="1"><v>5E-15</v></c><c r="E542" s="1"><v>2.2000000000000001E-14</v></c><c r="F542" s="4"><v>0</v></c><c r="G542" s="4"><v>0</v></c><c r="H542" s="4"><v>0</v></c><c r="I542" s="4"><v>2.67</v></c><c r="J542" s="4"><v>2.52</v></c><c r="K542" s="4"><v>2.52</v></c><c r="L542"><v>0</v></c><c r="M542"><v>0</v></c><c r="N542"><v>0</v></c><c r="O542"><v>102</v></c><c r="P542"><v>97</v></c><c r="Q542"><v>105</v></c></row><row r="543" spans="1:17" x14ac:dyDescent="0.2"><c r="A543" t="s"><v>544</v></c><c r="B543" s="4"><v>-10.46</v></c><c r="C543" s="4"><v>2.99</v></c><c r="D543" s="1"><v>5E-15</v></c><c r="E543" s="1"><v>2.3E-14</v></c><c r="F543" s="4"><v>0</v></c><c r="G543" s="4"><v>0</v></c><c r="H543" s="4"><v>0</v></c><c r="I543" s="4"><v>3.17</v></c><c r="J543" s="4"><v>2.89</v></c><c r="K543" s="4"><v>2.58</v></c><c r="L543"><v>0</v></c><c r="M543"><v>0</v></c><c r="N543"><v>0</v></c><c r="O543"><v>106</v></c><c r="P543"><v>97</v></c><c r="Q543"><v>101</v></c></row><row r="544" spans="1:17" x14ac:dyDescent="0.2"><c r="A544" t="s"><v>545</v></c><c r="B544" s="4"><v>-10.46</v></c><c r="C544" s="4"><v>2.99</v></c><c r="D544" s="1"><v>5.3000000000000001E-15</v></c><c r="E544" s="1"><v>2.3999999999999999E-14</v></c><c r="F544" s="4"><v>0</v></c><c r="G544" s="4"><v>0</v></c><c r="H544" s="4"><v>0</v></c><c r="I544" s="4"><v>3.43</v></c><c r="J544" s="4"><v>2.95</v></c><c r="K544" s="4"><v>2.81</v></c><c r="L544"><v>0</v></c><c r="M544"><v>0</v></c><c r="N544"><v>0</v></c><c r="O544"><v>107</v></c><c r="P544"><v>93</v></c><c r="Q544"><v>103</v></c></row><row r="545" spans="1:17" x14ac:dyDescent="0.2"><c r="A545" t="s"><v>546</v></c><c r="B545" s="4"><v>-10.44</v></c><c r="C545" s="4"><v>2.99</v></c><c r="D545" s="1"><v>5.7000000000000003E-15</v></c><c r="E545" s="1"><v>2.6E-14</v></c><c r="F545" s="4"><v>0</v></c><c r="G545" s="4"><v>0</v></c><c r="H545" s="4"><v>0</v></c><c r="I545" s="4"><v>2.77</v></c><c r="J545" s="4"><v>2.61</v></c><c r="K545" s="4"><v>3.36</v></c><c r="L545"><v>0</v></c><c r="M545"><v>0</v></c><c r="N545"><v>0</v></c><c r="O545"><v>96</v></c><c r="P545"><v>90</v></c><c r="Q545"><v>116</v></c></row><row r="546" spans="1:17" x14ac:dyDescent="0.2"><c r="A546" t="s"><v>547</v></c><c r="B546" s="4"><v>-10.43</v></c><c r="C546" s="4"><v>0.7</v></c><c r="D546" s="1"><v>7.8000000000000005E-48</v></c><c r="E546" s="1"><v>1.6E-46</v></c><c r="F546" s="4"><v>0</v></c><c r="G546" s="4"><v>0.04</v></c><c r="H546" s="4"><v>0</v></c><c r="I546" s="4"><v>44.16</v></c><c r="J546" s="4"><v>42.8</v></c><c r="K546" s="4"><v>41.11</v></c><c r="L546"><v>2</v></c><c r="M546"><v>2</v></c><c r="N546"><v>0</v></c><c r="O546"><v>1556</v></c><c r="P546"><v>1491</v></c><c r="Q546"><v>1641</v></c></row><row r="547" spans="1:17" x14ac:dyDescent="0.2"><c r="A547" t="s"><v>548</v></c><c r="B547" s="4"><v>-10.43</v></c><c r="C547" s="4"><v>1.3</v></c><c r="D547" s="1"><v>2.0999999999999999E-19</v></c><c r="E547" s="1"><v>1.3E-18</v></c><c r="F547" s="4"><v>0</v></c><c r="G547" s="4"><v>0</v></c><c r="H547" s="4"><v>0</v></c><c r="I547" s="4"><v>12.76</v></c><c r="J547" s="4"><v>14.85</v></c><c r="K547" s="4"><v>14</v></c><c r="L547"><v>0</v></c><c r="M547"><v>1</v></c><c r="N547"><v>0</v></c><c r="O547"><v>413</v></c><c r="P547"><v>474</v></c><c r="Q547"><v>507</v></c></row><row r="548" spans="1:17" x14ac:dyDescent="0.2"><c r="A548" t="s"><v>549</v></c><c r="B548" s="4"><v>-10.43</v></c><c r="C548" s="4"><v>2.99</v></c><c r="D548" s="1"><v>5.9999999999999997E-15</v></c><c r="E548" s="1"><v>2.6999999999999999E-14</v></c><c r="F548" s="4"><v>0</v></c><c r="G548" s="4"><v>0</v></c><c r="H548" s="4"><v>0</v></c><c r="I548" s="4"><v>2.95</v></c><c r="J548" s="4"><v>3.26</v></c><c r="K548" s="4"><v>3.22</v></c><c r="L548"><v>0</v></c><c r="M548"><v>0</v></c><c r="N548"><v>0</v></c><c r="O548"><v>92</v></c><c r="P548"><v>98</v></c><c r="Q548"><v>109</v></c></row><row r="549" spans="1:17" x14ac:dyDescent="0.2"><c r="A549" t="s"><v>550</v></c><c r="B549" s="4"><v>-10.43</v></c><c r="C549" s="4"><v>2.99</v></c><c r="D549" s="1"><v>6.1999999999999998E-15</v></c><c r="E549" s="1"><v>2.8000000000000001E-14</v></c><c r="F549" s="4"><v>0</v></c><c r="G549" s="4"><v>0</v></c><c r="H549" s="4"><v>0</v></c><c r="I549" s="4"><v>2.78</v></c><c r="J549" s="4"><v>2.98</v></c><c r="K549" s="4"><v>2.76</v></c><c r="L549"><v>0</v></c><c r="M549"><v>0</v></c><c r="N549"><v>0</v></c><c r="O549"><v>95</v></c><c r="P549"><v>100</v></c><c r="Q549"><v>103</v></c></row><row r="550" spans="1:17" x14ac:dyDescent="0.2"><c r="A550" t="s"><v>551</v></c><c r="B550" s="4"><v>-10.4</v></c><c r="C550" s="4"><v>2.99</v></c><c r="D550" s="1"><v>1.3E-14</v></c><c r="E550" s="1"><v>5.6999999999999997E-14</v></c><c r="F550" s="4"><v>0</v></c><c r="G550" s="4"><v>0</v></c><c r="H550" s="4"><v>0</v></c><c r="I550" s="4"><v>2.41</v></c><c r="J550" s="4"><v>1.85</v></c><c r="K550" s="4"><v>3.56</v></c><c r="L550"><v>0</v></c><c r="M550"><v>0</v></c><c r="N550"><v>0</v></c><c r="O550"><v>91</v></c><c r="P550"><v>66</v></c><c r="Q550"><v>141</v></c></row><row r="551" spans="1:17" x14ac:dyDescent="0.2"><c r="A551" t="s"><v>552</v></c><c r="B551" s="4"><v>-10.39</v></c><c r="C551" s="4"><v>2.98</v></c><c r="D551" s="1"><v>8.0000000000000006E-15</v></c><c r="E551" s="1"><v>3.5999999999999998E-14</v></c><c r="F551" s="4"><v>0</v></c><c r="G551" s="4"><v>0</v></c><c r="H551" s="4"><v>0.01</v></c><c r="I551" s="4"><v>3.37</v></c><c r="J551" s="4"><v>2.95</v></c><c r="K551" s="4"><v>2.94</v></c><c r="L551"><v>0</v></c><c r="M551"><v>0</v></c><c r="N551"><v>0</v></c><c r="O551"><v>104</v></c><c r="P551"><v>89</v></c><c r="Q551"><v>99</v></c></row><row r="552" spans="1:17" x14ac:dyDescent="0.2"><c r="A552" t="s"><v>553</v></c><c r="B552" s="4"><v>-10.39</v></c><c r="C552" s="4"><v>2.98</v></c><c r="D552" s="1"><v>8.2000000000000007E-15</v></c><c r="E552" s="1"><v>3.7E-14</v></c><c r="F552" s="4"><v>0</v></c><c r="G552" s="4"><v>0</v></c><c r="H552" s="4"><v>0</v></c><c r="I552" s="4"><v>2.75</v></c><c r="J552" s="4"><v>2.84</v></c><c r="K552" s="4"><v>3.46</v></c><c r="L552"><v>0</v></c><c r="M552"><v>0</v></c><c r="N552"><v>0</v></c><c r="O552"><v>86</v></c><c r="P552"><v>91</v></c><c r="Q552"><v>116</v></c></row><row r="553" spans="1:17" x14ac:dyDescent="0.2"><c r="A553" t="s"><v>554</v></c><c r="B553" s="4"><v>-10.39</v></c><c r="C553" s="4"><v>2.98</v></c><c r="D553" s="1"><v>8.3E-15</v></c><c r="E553" s="1"><v>3.7E-14</v></c><c r="F553" s="4"><v>0</v></c><c r="G553" s="4"><v>0</v></c><c r="H553" s="4"><v>0</v></c><c r="I553" s="4"><v>2.5</v></c><c r="J553" s="4"><v>2.94</v></c><c r="K553" s="4"><v>3.45</v></c><c r="L553"><v>0</v></c><c r="M553"><v>0</v></c><c r="N553"><v>0</v></c><c r="O553"><v>81</v></c><c r="P553"><v>106</v></c><c r="Q553"><v>106</v></c></row><row r="554" spans="1:17" x14ac:dyDescent="0.2"><c r="A554" t="s"><v>555</v></c><c r="B554" s="4"><v>-10.39</v></c><c r="C554" s="4"><v>2.98</v></c><c r="D554" s="1"><v>8.7999999999999994E-15</v></c><c r="E554" s="1"><v>3.8999999999999998E-14</v></c><c r="F554" s="4"><v>0</v></c><c r="G554" s="4"><v>0</v></c><c r="H554" s="4"><v>0</v></c><c r="I554" s="4"><v>2.68</v></c><c r="J554" s="4"><v>2.0099999999999998</v></c><c r="K554" s="4"><v>2.4</v></c><c r="L554"><v>0</v></c><c r="M554"><v>0</v></c><c r="N554"><v>0</v></c><c r="O554"><v>107</v></c><c r="P554"><v>80</v></c><c r="Q554"><v>105</v></c></row><row r="555" spans="1:17" x14ac:dyDescent="0.2"><c r="A555" t="s"><v>556</v></c><c r="B555" s="4"><v>-10.38</v></c><c r="C555" s="4"><v>0.43</v></c><c r="D555" s="1"><v>9.1999999999999996E-125</v></c><c r="E555" s="1"><v>7.9000000000000007E-123</v></c><c r="F555" s="4"><v>0.04</v></c><c r="G555" s="4"><v>0.03</v></c><c r="H555" s="4"><v>0.15</v></c><c r="I555" s="4"><v>122.99</v></c><c r="J555" s="4"><v>116.37</v></c><c r="K555" s="4"><v>118.21</v></c><c r="L555"><v>2</v></c><c r="M555"><v>2</v></c><c r="N555"><v>7</v></c><c r="O555"><v>3922</v></c><c r="P555"><v>3693</v></c><c r="Q555"><v>4234</v></c></row><row r="556" spans="1:17" x14ac:dyDescent="0.2"><c r="A556" t="s"><v>557</v></c><c r="B556" s="4"><v>-10.38</v></c><c r="C556" s="4"><v>2.98</v></c><c r="D556" s="1"><v>8.3E-15</v></c><c r="E556" s="1"><v>3.7E-14</v></c><c r="F556" s="4"><v>0</v></c><c r="G556" s="4"><v>0</v></c><c r="H556" s="4"><v>0</v></c><c r="I556" s="4"><v>3.05</v></c><c r="J556" s="4"><v>3.03</v></c><c r="K556" s="4"><v>2.59</v></c><c r="L556"><v>0</v></c><c r="M556"><v>0</v></c><c r="N556"><v>0</v></c><c r="O556"><v>93</v></c><c r="P556"><v>98</v></c><c r="Q556"><v>99</v></c></row><row r="557" spans="1:17" x14ac:dyDescent="0.2"><c r="A557" t="s"><v>558</v></c><c r="B557" s="4"><v>-10.37</v></c><c r="C557" s="4"><v>1.3</v></c><c r="D557" s="1"><v>3.1999999999999998E-19</v></c><c r="E557" s="1"><v>1.8999999999999999E-18</v></c><c r="F557" s="4"><v>0</v></c><c r="G557" s="4"><v>0.01</v></c><c r="H557" s="4"><v>0</v></c><c r="I557" s="4"><v>13.54</v></c><c r="J557" s="4"><v>14.02</v></c><c r="K557" s="4"><v>13.19</v></c><c r="L557"><v>0</v></c><c r="M557"><v>0</v></c><c r="N557"><v>1</v></c><c r="O557"><v>426</v></c><c r="P557"><v>444</v></c><c r="Q557"><v>466</v></c></row><row r="558" spans="1:17" x14ac:dyDescent="0.2"><c r="A558" t="s"><v>559</v></c><c r="B558" s="4"><v>-10.37</v></c><c r="C558" s="4"><v>2.98</v></c><c r="D558" s="1"><v>9.1000000000000004E-15</v></c><c r="E558" s="1"><v>4E-14</v></c><c r="F558" s="4"><v>0</v></c><c r="G558" s="4"><v>0</v></c><c r="H558" s="4"><v>0</v></c><c r="I558" s="4"><v>2.61</v></c><c r="J558" s="4"><v>2.8</v></c><c r="K558" s="4"><v>2.5099999999999998</v></c><c r="L558"><v>0</v></c><c r="M558"><v>0</v></c><c r="N558"><v>0</v></c><c r="O558"><v>88</v></c><c r="P558"><v>99</v></c><c r="Q558"><v>101</v></c></row><row r="559" spans="1:17" x14ac:dyDescent="0.2"><c r="A559" t="s"><v>560</v></c><c r="B559" s="4"><v>-10.36</v></c><c r="C559" s="4"><v>2.98</v></c><c r="D559" s="1"><v>9.3999999999999997E-15</v></c><c r="E559" s="1"><v>4.1999999999999998E-14</v></c><c r="F559" s="4"><v>0</v></c><c r="G559" s="4"><v>0</v></c><c r="H559" s="4"><v>0</v></c><c r="I559" s="4"><v>3.14</v></c><c r="J559" s="4"><v>2.89</v></c><c r="K559" s="4"><v>3.16</v></c><c r="L559"><v>0</v></c><c r="M559"><v>0</v></c><c r="N559"><v>0</v></c><c r="O559"><v>95</v></c><c r="P559"><v>88</v></c><c r="Q559"><v>104</v></c></row><row r="560" spans="1:17" x14ac:dyDescent="0.2"><c r="A560" t="s"><v>561</v></c><c r="B560" s="4"><v>-10.36</v></c><c r="C560" s="4"><v>2.98</v></c><c r="D560" s="1"><v>9.5000000000000005E-15</v></c><c r="E560" s="1"><v>4.1999999999999998E-14</v></c><c r="F560" s="4"><v>0</v></c><c r="G560" s="4"><v>0</v></c><c r="H560" s="4"><v>0</v></c><c r="I560" s="4"><v>3.18</v></c><c r="J560" s="4"><v>3.04</v></c><c r="K560" s="4"><v>2.72</v></c><c r="L560"><v>0</v></c><c r="M560"><v>0</v></c><c r="N560"><v>0</v></c><c r="O560"><v>98</v></c><c r="P560"><v>97</v></c><c r="Q560"><v>92</v></c></row><row r="561" spans="1:17" x14ac:dyDescent="0.2"><c r="A561" t="s"><v>562</v></c><c r="B561" s="4"><v>-10.35</v></c><c r="C561" s="4"><v>2.98</v></c><c r="D561" s="1"><v>9.7999999999999999E-15</v></c><c r="E561" s="1"><v>4.4000000000000002E-14</v></c><c r="F561" s="4"><v>0</v></c><c r="G561" s="4"><v>0</v></c><c r="H561" s="4"><v>0</v></c><c r="I561" s="4"><v>2.96</v></c><c r="J561" s="4"><v>3.3</v></c><c r="K561" s="4"><v>3.1</v></c><c r="L561"><v>0</v></c><c r="M561"><v>0</v></c><c r="N561"><v>0</v></c><c r="O561"><v>87</v></c><c r="P561"><v>99</v></c><c r="Q561"><v>100</v></c></row><row r="562" spans="1:17" x14ac:dyDescent="0.2"><c r="A562" t="s"><v>563</v></c><c r="B562" s="4"><v>-10.35</v></c><c r="C562" s="4"><v>2.98</v></c><c r="D562" s="1"><v>9.9000000000000007E-15</v></c><c r="E562" s="1"><v>4.4000000000000002E-14</v></c><c r="F562" s="4"><v>0</v></c><c r="G562" s="4"><v>0</v></c><c r="H562" s="4"><v>0</v></c><c r="I562" s="4"><v>3.06</v></c><c r="J562" s="4"><v>2.66</v></c><c r="K562" s="4"><v>2.84</v></c><c r="L562"><v>0</v></c><c r="M562"><v>0</v></c><c r="N562"><v>0</v></c><c r="O562"><v>95</v></c><c r="P562"><v>87</v></c><c r="Q562"><v>104</v></c></row><row r="563" spans="1:17" x14ac:dyDescent="0.2"><c r="A563" t="s"><v>564</v></c><c r="B563" s="4"><v>-10.35</v></c><c r="C563" s="4"><v>2.98</v></c><c r="D563" s="1"><v>1.1E-14</v></c><c r="E563" s="1"><v>4.7999999999999997E-14</v></c><c r="F563" s="4"><v>0</v></c><c r="G563" s="4"><v>0</v></c><c r="H563" s="4"><v>0</v></c><c r="I563" s="4"><v>3.15</v></c><c r="J563" s="4"><v>2.77</v></c><c r="K563" s="4"><v>3.67</v></c><c r="L563"><v>0</v></c><c r="M563"><v>0</v></c><c r="N563"><v>0</v></c><c r="O563"><v>92</v></c><c r="P563"><v>80</v></c><c r="Q563"><v>115</v></c></row><row r="564" spans="1:17" x14ac:dyDescent="0.2"><c r="A564" t="s"><v>565</v></c><c r="B564" s="4"><v>-10.35</v></c><c r="C564" s="4"><v>2.98</v></c><c r="D564" s="1"><v>1.4999999999999999E-14</v></c><c r="E564" s="1"><v>6.4000000000000005E-14</v></c><c r="F564" s="4"><v>0</v></c><c r="G564" s="4"><v>0</v></c><c r="H564" s="4"><v>0</v></c><c r="I564" s="4"><v>2.2599999999999998</v></c><c r="J564" s="4"><v>3.18</v></c><c r="K564" s="4"><v>3.03</v></c><c r="L564"><v>0</v></c><c r="M564"><v>0</v></c><c r="N564"><v>0</v></c><c r="O564"><v>66</v></c><c r="P564"><v>101</v></c><c r="Q564"><v>120</v></c></row><row r="565" spans="1:17" x14ac:dyDescent="0.2"><c r="A565" t="s"><v>566</v></c><c r="B565" s="4"><v>-10.34</v></c><c r="C565" s="4"><v>2.98</v></c><c r="D565" s="1"><v>1.1999999999999999E-14</v></c><c r="E565" s="1"><v>5.3000000000000001E-14</v></c><c r="F565" s="4"><v>0</v></c><c r="G565" s="4"><v>0</v></c><c r="H565" s="4"><v>0</v></c><c r="I565" s="4"><v>3.03</v></c><c r="J565" s="4"><v>2.74</v></c><c r="K565" s="4"><v>3.61</v></c><c r="L565"><v>0</v></c><c r="M565"><v>0</v></c><c r="N565"><v>0</v></c><c r="O565"><v>84</v></c><c r="P565"><v>83</v></c><c r="Q565"><v>118</v></c></row><row r="566" spans="1:17" x14ac:dyDescent="0.2"><c r="A566" t="s"><v>567</v></c><c r="B566" s="4"><v>-10.33</v></c><c r="C566" s="4"><v>0.97</v></c><c r="D566" s="1"><v>9.8999999999999995E-25</v></c><c r="E566" s="1"><v>8.2999999999999993E-24</v></c><c r="F566" s="4"><v>0</v></c><c r="G566" s="4"><v>0</v></c><c r="H566" s="4"><v>0.04</v></c><c r="I566" s="4"><v>23.62</v></c><c r="J566" s="4"><v>24.51</v></c><c r="K566" s="4"><v>24.24</v></c><c r="L566"><v>0</v></c><c r="M566"><v>0</v></c><c r="N566"><v>2</v></c><c r="O566"><v>762</v></c><c r="P566"><v>752</v></c><c r="Q566"><v>812</v></c></row><row r="567" spans="1:17" x14ac:dyDescent="0.2"><c r="A567" t="s"><v>568</v></c><c r="B567" s="4"><v>-10.33</v></c><c r="C567" s="4"><v>1.3</v></c><c r="D567" s="1"><v>4.3000000000000002E-19</v></c><c r="E567" s="1"><v>2.6E-18</v></c><c r="F567" s="4"><v>0.02</v></c><c r="G567" s="4"><v>0</v></c><c r="H567" s="4"><v>0</v></c><c r="I567" s="4"><v>12.71</v></c><c r="J567" s="4"><v>11.4</v></c><c r="K567" s="4"><v>11.5</v></c><c r="L567"><v>1</v></c><c r="M567"><v>0</v></c><c r="N567"><v>0</v></c><c r="O567"><v>442</v></c><c r="P567"><v>408</v></c><c r="Q567"><v>453</v></c></row><row r="568" spans="1:17" x14ac:dyDescent="0.2"><c r="A568" t="s"><v>569</v></c><c r="B568" s="4"><v>-10.33</v></c><c r="C568" s="4"><v>2.97</v></c><c r="D568" s="1"><v>1.1E-14</v></c><c r="E568" s="1"><v>5.0000000000000002E-14</v></c><c r="F568" s="4"><v>0</v></c><c r="G568" s="4"><v>0</v></c><c r="H568" s="4"><v>0</v></c><c r="I568" s="4"><v>2.69</v></c><c r="J568" s="4"><v>2.92</v></c><c r="K568" s="4"><v>3.06</v></c><c r="L568"><v>0</v></c><c r="M568"><v>0</v></c><c r="N568"><v>0</v></c><c r="O568"><v>85</v></c><c r="P568"><v>92</v></c><c r="Q568"><v>106</v></c></row><row r="569" spans="1:17" x14ac:dyDescent="0.2"><c r="A569" t="s"><v>570</v></c><c r="B569" s="4"><v>-10.32</v></c><c r="C569" s="4"><v>0.97</v></c><c r="D569" s="1"><v>1.1E-24</v></c><c r="E569" s="1"><v>9.2000000000000004E-24</v></c><c r="F569" s="4"><v>0</v></c><c r="G569" s="4"><v>0</v></c><c r="H569" s="4"><v>0</v></c><c r="I569" s="4"><v>20.34</v></c><c r="J569" s="4"><v>20.63</v></c><c r="K569" s="4"><v>20.96</v></c><c r="L569"><v>0</v></c><c r="M569"><v>2</v></c><c r="N569"><v>0</v></c><c r="O569"><v>711</v></c><c r="P569"><v>731</v></c><c r="Q569"><v>873</v></c></row><row r="570" spans="1:17" x14ac:dyDescent="0.2"><c r="A570" t="s"><v>571</v></c><c r="B570" s="4"><v>-10.32</v></c><c r="C570" s="4"><v>1.31</v></c><c r="D570" s="1"><v>4.8000000000000005E-19</v></c><c r="E570" s="1"><v>2.9E-18</v></c><c r="F570" s="4"><v>0.02</v></c><c r="G570" s="4"><v>0</v></c><c r="H570" s="4"><v>0</v></c><c r="I570" s="4"><v>13.52</v></c><c r="J570" s="4"><v>13.07</v></c><c r="K570" s="4"><v>12.08</v></c><c r="L570"><v>1</v></c><c r="M570"><v>0</v></c><c r="N570"><v>0</v></c><c r="O570"><v>429</v></c><c r="P570"><v>431</v></c><c r="Q570"><v>430</v></c></row><row r="571" spans="1:17" x14ac:dyDescent="0.2"><c r="A571" t="s"><v>572</v></c><c r="B571" s="4"><v>-10.32</v></c><c r="C571" s="4"><v>2.97</v></c><c r="D571" s="1"><v>1.1999999999999999E-14</v></c><c r="E571" s="1"><v>5.0999999999999997E-14</v></c><c r="F571" s="4"><v>0</v></c><c r="G571" s="4"><v>0</v></c><c r="H571" s="4"><v>0</v></c><c r="I571" s="4"><v>2.4700000000000002</v></c><c r="J571" s="4"><v>2.81</v></c><c r="K571" s="4"><v>2.92</v></c><c r="L571"><v>0</v></c><c r="M571"><v>0</v></c><c r="N571"><v>0</v></c><c r="O571"><v>84</v></c><c r="P571"><v>94</v></c><c r="Q571"><v>104</v></c></row><row r="572" spans="1:17" x14ac:dyDescent="0.2"><c r="A572" t="s"><v>573</v></c><c r="B572" s="4"><v>-10.32</v></c><c r="C572" s="4"><v>2.97</v></c><c r="D572" s="1"><v>1.4E-14</v></c><c r="E572" s="1"><v>6.1000000000000005E-14</v></c><c r="F572" s="4"><v>0</v></c><c r="G572" s="4"><v>0</v></c><c r="H572" s="4"><v>0</v></c><c r="I572" s="4"><v>2.5299999999999998</v></c><c r="J572" s="4"><v>2.19</v></c><c r="K572" s="4"><v>2.84</v></c><c r="L572"><v>0</v></c><c r="M572"><v>0</v></c><c r="N572"><v>0</v></c><c r="O572"><v>89</v></c><c r="P572"><v>76</v></c><c r="Q572"><v>117</v></c></row><row r="573" spans="1:17" x14ac:dyDescent="0.2"><c r="A573" t="s"><v>574</v></c><c r="B573" s="4"><v>-10.31</v></c><c r="C573" s="4"><v>2.97</v></c><c r="D573" s="1"><v>1.4E-14</v></c><c r="E573" s="1"><v>6.2999999999999997E-14</v></c><c r="F573" s="4"><v>0</v></c><c r="G573" s="4"><v>0</v></c><c r="H573" s="4"><v>0</v></c><c r="I573" s="4"><v>2.29</v></c><c r="J573" s="4"><v>3.15</v></c><c r="K573" s="4"><v>2.5</v></c><c r="L573"><v>0</v></c><c r="M573"><v>0</v></c><c r="N573"><v>0</v></c><c r="O573"><v>75</v></c><c r="P573"><v>105</v></c><c r="Q573"><v>100</v></c></row><row r="574" spans="1:17" x14ac:dyDescent="0.2"><c r="A574" t="s"><v>575</v></c><c r="B574" s="4"><v>-10.31</v></c><c r="C574" s="4"><v>2.98</v></c><c r="D574" s="1"><v>2E-14</v></c><c r="E574" s="1"><v>8.6999999999999995E-14</v></c><c r="F574" s="4"><v>0</v></c><c r="G574" s="4"><v>0</v></c><c r="H574" s="4"><v>0</v></c><c r="I574" s="4"><v>2.72</v></c><c r="J574" s="4"><v>3.8</v></c><c r="K574" s="4"><v>2.2799999999999998</v></c><c r="L574"><v>0</v></c><c r="M574"><v>0</v></c><c r="N574"><v>0</v></c><c r="O574"><v>77</v></c><c r="P574"><v>121</v></c><c r="Q574"><v>80</v></c></row><row r="575" spans="1:17" x14ac:dyDescent="0.2"><c r="A575" t="s"><v>576</v></c><c r="B575" s="4"><v>-10.31</v></c><c r="C575" s="4"><v>3.12</v></c><c r="D575" s="1"><v>9.3000000000000002E-11</v></c><c r="E575" s="1"><v>3.1000000000000002E-10</v></c><c r="F575" s="4"><v>0</v></c><c r="G575" s="4"><v>0</v></c><c r="H575" s="4"><v>0</v></c><c r="I575" s="4"><v>4.74</v></c><c r="J575" s="4"><v>3.73</v></c><c r="K575" s="4"><v>5.3</v></c><c r="L575"><v>0</v></c><c r="M575"><v>0</v></c><c r="N575"><v>0</v></c><c r="O575"><v>66</v></c><c r="P575"><v>50</v></c><c r="Q575"><v>198</v></c></row><row r="576" spans="1:17" x14ac:dyDescent="0.2"><c r="A576" t="s"><v>577</v></c><c r="B576" s="4"><v>-10.3</v></c><c r="C576" s="4"><v>2.98</v></c><c r="D576" s="1"><v>1.4E-14</v></c><c r="E576" s="1"><v>5.9999999999999997E-14</v></c><c r="F576" s="4"><v>0</v></c><c r="G576" s="4"><v>0</v></c><c r="H576" s="4"><v>0</v></c><c r="I576" s="4"><v>2.99</v></c><c r="J576" s="4"><v>3.02</v></c><c r="K576" s="4"><v>2.84</v></c><c r="L576"><v>0</v></c><c r="M576"><v>0</v></c><c r="N576"><v>0</v></c><c r="O576"><v>86</v></c><c r="P576"><v>95</v></c><c r="Q576"><v>96</v></c></row><row r="577" spans="1:17" x14ac:dyDescent="0.2"><c r="A577" t="s"><v>578</v></c><c r="B577" s="4"><v>-10.29</v></c><c r="C577" s="4"><v>2.98</v></c><c r="D577" s="1"><v>1.7999999999999999E-14</v></c><c r="E577" s="1"><v>7.9000000000000004E-14</v></c><c r="F577" s="4"><v>7.0000000000000007E-2</v></c><c r="G577" s="4"><v>0</v></c><c r="H577" s="4"><v>0</v></c><c r="I577" s="4"><v>3.03</v></c><c r="J577" s="4"><v>3.81</v></c><c r="K577" s="4"><v>3.17</v></c><c r="L577"><v>0</v></c><c r="M577"><v>0</v></c><c r="N577"><v>0</v></c><c r="O577"><v>81</v></c><c r="P577"><v>108</v></c><c r="Q577"><v>85</v></c></row><row r="578" spans="1:17" x14ac:dyDescent="0.2"><c r="A578" t="s"><v>579</v></c><c r="B578" s="4"><v>-10.28</v></c><c r="C578" s="4"><v>2.97</v></c><c r="D578" s="1"><v>1.6000000000000001E-14</v></c><c r="E578" s="1"><v>7.1E-14</v></c><c r="F578" s="4"><v>0</v></c><c r="G578" s="4"><v>0</v></c><c r="H578" s="4"><v>0</v></c><c r="I578" s="4"><v>3.15</v></c><c r="J578" s="4"><v>2.99</v></c><c r="K578" s="4"><v>2.68</v></c><c r="L578"><v>0</v></c><c r="M578"><v>0</v></c><c r="N578"><v>0</v></c><c r="O578"><v>95</v></c><c r="P578"><v>87</v></c><c r="Q578"><v>91</v></c></row><row r="579" spans="1:17" x14ac:dyDescent="0.2"><c r="A579" t="s"><v>580</v></c><c r="B579" s="4"><v>-10.28</v></c><c r="C579" s="4"><v>2.97</v></c><c r="D579" s="1"><v>1.6000000000000001E-14</v></c><c r="E579" s="1"><v>7.1E-14</v></c><c r="F579" s="4"><v>0</v></c><c r="G579" s="4"><v>0</v></c><c r="H579" s="4"><v>0</v></c><c r="I579" s="4"><v>3.21</v></c><c r="J579" s="4"><v>2.64</v></c><c r="K579" s="4"><v>2.5499999999999998</v></c><c r="L579"><v>0</v></c><c r="M579"><v>0</v></c><c r="N579"><v>0</v></c><c r="O579"><v>100</v></c><c r="P579"><v>84</v></c><c r="Q579"><v>90</v></c></row><row r="580" spans="1:17" x14ac:dyDescent="0.2"><c r="A580" t="s"><v>581</v></c><c r="B580" s="4"><v>-10.27</v></c><c r="C580" s="4"><v>0.97</v></c><c r="D580" s="1"><v>1.9000000000000001E-24</v></c><c r="E580" s="1"><v>1.5999999999999999E-23</v></c><c r="F580" s="4"><v>0.02</v></c><c r="G580" s="4"><v>0.02</v></c><c r="H580" s="4"><v>0</v></c><c r="I580" s="4"><v>22.31</v></c><c r="J580" s="4"><v>22.63</v></c><c r="K580" s="4"><v>22.1</v></c><c r="L580"><v>1</v></c><c r="M580"><v>1</v></c><c r="N580"><v>0</v></c><c r="O580"><v>721</v></c><c r="P580"><v>707</v></c><c r="Q580"><v>796</v></c></row><row r="581" spans="1:17" x14ac:dyDescent="0.2"><c r="A581" t="s"><v>582</v></c><c r="B581" s="4"><v>-10.27</v></c><c r="C581" s="4"><v>0.97</v></c><c r="D581" s="1"><v>2.0999999999999999E-24</v></c><c r="E581" s="1"><v>1.7E-23</v></c><c r="F581" s="4"><v>0.02</v></c><c r="G581" s="4"><v>0</v></c><c r="H581" s="4"><v>0.01</v></c><c r="I581" s="4"><v>19.82</v></c><c r="J581" s="4"><v>17.07</v></c><c r="K581" s="4"><v>18.05</v></c><c r="L581"><v>1</v></c><c r="M581"><v>0</v></c><c r="N581"><v>1</v></c><c r="O581"><v>774</v></c><c r="P581"><v>674</v></c><c r="Q581"><v>774</v></c></row><row r="582" spans="1:17" x14ac:dyDescent="0.2"><c r="A582" t="s"><v>583</v></c><c r="B582" s="4"><v>-10.27</v></c><c r="C582" s="4"><v>1.3</v></c><c r="D582" s="1"><v>7.0000000000000003E-19</v></c><c r="E582" s="1"><v>4.0999999999999998E-18</v></c><c r="F582" s="4"><v>0</v></c><c r="G582" s="4"><v>0.01</v></c><c r="H582" s="4"><v>0</v></c><c r="I582" s="4"><v>13.66</v></c><c r="J582" s="4"><v>13.3</v></c><c r="K582" s="4"><v>13.35</v></c><c r="L582"><v>0</v></c><c r="M582"><v>1</v></c><c r="N582"><v>0</v></c><c r="O582"><v>401</v></c><c r="P582"><v>398</v></c><c r="Q582"><v>450</v></c></row><row r="583" spans="1:17" x14ac:dyDescent="0.2"><c r="A583" t="s"><v>584</v></c><c r="B583" s="4"><v>-10.27</v></c><c r="C583" s="4"><v>2.97</v></c><c r="D583" s="1"><v>1.7E-14</v></c><c r="E583" s="1"><v>7.3000000000000004E-14</v></c><c r="F583" s="4"><v>0</v></c><c r="G583" s="4"><v>0</v></c><c r="H583" s="4"><v>0</v></c><c r="I583" s="4"><v>2.5</v></c><c r="J583" s="4"><v>3.3</v></c><c r="K583" s="4"><v>3.02</v></c><c r="L583"><v>0</v></c><c r="M583"><v>0</v></c><c r="N583"><v>0</v></c><c r="O583"><v>86</v></c><c r="P583"><v>87</v></c><c r="Q583"><v>99</v></c></row><row r="584" spans="1:17" x14ac:dyDescent="0.2"><c r="A584" t="s"><v>585</v></c><c r="B584" s="4"><v>-10.27</v></c><c r="C584" s="4"><v>2.97</v></c><c r="D584" s="1"><v>1.7E-14</v></c><c r="E584" s="1"><v>7.3000000000000004E-14</v></c><c r="F584" s="4"><v>0</v></c><c r="G584" s="4"><v>0</v></c><c r="H584" s="4"><v>0</v></c><c r="I584" s="4"><v>3.15</v></c><c r="J584" s="4"><v>2.87</v></c><c r="K584" s="4"><v>2.99</v></c><c r="L584"><v>0</v></c><c r="M584"><v>0</v></c><c r="N584"><v>0</v></c><c r="O584"><v>84</v></c><c r="P584"><v>93</v></c><c r="Q584"><v>95</v></c></row><row r="585" spans="1:17" x14ac:dyDescent="0.2"><c r="A585" t="s"><v>586</v></c><c r="B585" s="4"><v>-10.26</v></c><c r="C585" s="4"><v>2.97</v></c><c r="D585" s="1"><v>1.9000000000000001E-14</v></c><c r="E585" s="1"><v>8.0999999999999996E-14</v></c><c r="F585" s="4"><v>0</v></c><c r="G585" s="4"><v>0</v></c><c r="H585" s="4"><v>0</v></c><c r="I585" s="4"><v>2.25</v></c><c r="J585" s="4"><v>2.17</v></c><c r="K585" s="4"><v>1.95</v></c><c r="L585"><v>0</v></c><c r="M585"><v>0</v></c><c r="N585"><v>0</v></c><c r="O585"><v>100</v></c><c r="P585"><v>80</v></c><c r="Q585"><v>91</v></c></row><row r="586" spans="1:17" x14ac:dyDescent="0.2"><c r="A586" t="s"><v>587</v></c><c r="B586" s="4"><v>-10.25</v></c><c r="C586" s="4"><v>2.97</v></c><c r="D586" s="1"><v>2.3E-14</v></c><c r="E586" s="1"><v>9.7000000000000003E-14</v></c><c r="F586" s="4"><v>0</v></c><c r="G586" s="4"><v>0</v></c><c r="H586" s="4"><v>0</v></c><c r="I586" s="4"><v>2.76</v></c><c r="J586" s="4"><v>2.54</v></c><c r="K586" s="4"><v>2.0499999999999998</v></c><c r="L586"><v>0</v></c><c r="M586"><v>0</v></c><c r="N586"><v>0</v></c><c r="O586"><v>97</v></c><c r="P586"><v>91</v></c><c r="Q586"><v>79</v></c></row><row r="587" spans="1:17" x14ac:dyDescent="0.2"><c r="A587" t="s"><v>588</v></c><c r="B587" s="4"><v>-10.25</v></c><c r="C587" s="4"><v>2.97</v></c><c r="D587" s="1"><v>2.3E-14</v></c><c r="E587" s="1"><v>9.7999999999999999E-14</v></c><c r="F587" s="4"><v>0</v></c><c r="G587" s="4"><v>0</v></c><c r="H587" s="4"><v>0</v></c><c r="I587" s="4"><v>3.28</v></c><c r="J587" s="4"><v>2.69</v></c><c r="K587" s="4"><v>2.44</v></c><c r="L587"><v>0</v></c><c r="M587"><v>0</v></c><c r="N587"><v>0</v></c><c r="O587"><v>101</v></c><c r="P587"><v>83</v></c><c r="Q587"><v>83</v></c></row><row r="588" spans="1:17" x14ac:dyDescent="0.2"><c r="A588" t="s"><v>589</v></c><c r="B588" s="4"><v>-10.24</v></c><c r="C588" s="4"><v>2.96</v></c><c r="D588" s="1"><v>2E-14</v></c><c r="E588" s="1"><v>8.8000000000000004E-14</v></c><c r="F588" s="4"><v>0</v></c><c r="G588" s="4"><v>0</v></c><c r="H588" s="4"><v>0</v></c><c r="I588" s="4"><v>2.76</v></c><c r="J588" s="4"><v>2.8</v></c><c r="K588" s="4"><v>2.5499999999999998</v></c><c r="L588"><v>0</v></c><c r="M588"><v>0</v></c><c r="N588"><v>0</v></c><c r="O588"><v>87</v></c><c r="P588"><v>88</v></c><c r="Q588"><v>92</v></c></row><row r="589" spans="1:17" x14ac:dyDescent="0.2"><c r="A589" t="s"><v>590</v></c><c r="B589" s="4"><v>-10.24</v></c><c r="C589" s="4"><v>2.96</v></c><c r="D589" s="1"><v>2.0999999999999999E-14</v></c><c r="E589" s="1"><v>8.8999999999999999E-14</v></c><c r="F589" s="4"><v>0</v></c><c r="G589" s="4"><v>0</v></c><c r="H589" s="4"><v>0</v></c><c r="I589" s="4"><v>2.95</v></c><c r="J589" s="4"><v>3.02</v></c><c r="K589" s="4"><v>3.11</v></c><c r="L589"><v>0</v></c><c r="M589"><v>0</v></c><c r="N589"><v>0</v></c><c r="O589"><v>82</v></c><c r="P589"><v>88</v></c><c r="Q589"><v>97</v></c></row><row r="590" spans="1:17" x14ac:dyDescent="0.2"><c r="A590" t="s"><v>591</v></c><c r="B590" s="4"><v>-10.24</v></c><c r="C590" s="4"><v>2.97</v></c><c r="D590" s="1"><v>2.2000000000000001E-14</v></c><c r="E590" s="1"><v>9.4999999999999999E-14</v></c><c r="F590" s="4"><v>0</v></c><c r="G590" s="4"><v>0</v></c><c r="H590" s="4"><v>0</v></c><c r="I590" s="4"><v>1.75</v></c><c r="J590" s="4"><v>1.68</v></c><c r="K590" s="4"><v>1.73</v></c><c r="L590"><v>0</v></c><c r="M590"><v>0</v></c><c r="N590"><v>0</v></c><c r="O590"><v>93</v></c><c r="P590"><v>89</v></c><c r="Q590"><v>84</v></c></row><row r="591" spans="1:17" x14ac:dyDescent="0.2"><c r="A591" t="s"><v>592</v></c><c r="B591" s="4"><v>-10.23</v></c><c r="C591" s="4"><v>2.96</v></c><c r="D591" s="1"><v>2.0999999999999999E-14</v></c><c r="E591" s="1"><v>9.1999999999999999E-14</v></c><c r="F591" s="4"><v>0</v></c><c r="G591" s="4"><v>0</v></c><c r="H591" s="4"><v>0</v></c><c r="I591" s="4"><v>2.3199999999999998</v></c><c r="J591" s="4"><v>2.48</v></c><c r="K591" s="4"><v>2.68</v></c><c r="L591"><v>0</v></c><c r="M591"><v>0</v></c><c r="N591"><v>0</v></c><c r="O591"><v>80</v></c><c r="P591"><v>85</v></c><c r="Q591"><v>102</v></c></row><row r="592" spans="1:17" x14ac:dyDescent="0.2"><c r="A592" t="s"><v>593</v></c><c r="B592" s="4"><v>-10.23</v></c><c r="C592" s="4"><v>2.97</v></c><c r="D592" s="1"><v>2.2000000000000001E-14</v></c><c r="E592" s="1"><v>9.2999999999999995E-14</v></c><c r="F592" s="4"><v>0</v></c><c r="G592" s="4"><v>0</v></c><c r="H592" s="4"><v>0</v></c><c r="I592" s="4"><v>2.6</v></c><c r="J592" s="4"><v>2.3199999999999998</v></c><c r="K592" s="4"><v>2.48</v></c><c r="L592"><v>0</v></c><c r="M592"><v>0</v></c><c r="N592"><v>0</v></c><c r="O592"><v>88</v></c><c r="P592"><v>78</v></c><c r="Q592"><v>101</v></c></row><row r="593" spans="1:17" x14ac:dyDescent="0.2"><c r="A593" t="s"><v>594</v></c><c r="B593" s="4"><v>-10.23</v></c><c r="C593" s="4"><v>2.97</v></c><c r="D593" s="1"><v>2.6999999999999999E-14</v></c><c r="E593" s="1"><v>1.1E-13</v></c><c r="F593" s="4"><v>0</v></c><c r="G593" s="4"><v>0</v></c><c r="H593" s="4"><v>0</v></c><c r="I593" s="4"><v>1.08</v></c><c r="J593" s="4"><v>1.85</v></c><c r="K593" s="4"><v>1.72</v></c><c r="L593"><v>0</v></c><c r="M593"><v>0</v></c><c r="N593"><v>0</v></c><c r="O593"><v>67</v></c><c r="P593"><v>91</v></c><c r="Q593"><v>109</v></c></row><row r="594" spans="1:17" x14ac:dyDescent="0.2"><c r="A594" t="s"><v>595</v></c><c r="B594" s="4"><v>-10.220000000000001</v></c><c r="C594" s="4"><v>2.96</v></c><c r="D594" s="1"><v>2.3E-14</v></c><c r="E594" s="1"><v>9.8999999999999995E-14</v></c><c r="F594" s="4"><v>0</v></c><c r="G594" s="4"><v>0</v></c><c r="H594" s="4"><v>0</v></c><c r="I594" s="4"><v>2.98</v></c><c r="J594" s="4"><v>2.4300000000000002</v></c><c r="K594" s="4"><v>2.73</v></c><c r="L594"><v>0</v></c><c r="M594"><v>0</v></c><c r="N594"><v>0</v></c><c r="O594"><v>91</v></c><c r="P594"><v>78</v></c><c r="Q594"><v>96</v></c></row><row r="595" spans="1:17" x14ac:dyDescent="0.2"><c r="A595" t="s"><v>596</v></c><c r="B595" s="4"><v>-10.210000000000001</v></c><c r="C595" s="4"><v>1.3</v></c><c r="D595" s="1"><v>1.0999999999999999E-18</v></c><c r="E595" s="1"><v>6.5000000000000001E-18</v></c><c r="F595" s="4"><v>0</v></c><c r="G595" s="4"><v>0</v></c><c r="H595" s="4"><v>0</v></c><c r="I595" s="4"><v>12.68</v></c><c r="J595" s="4"><v>12.71</v></c><c r="K595" s="4"><v>12.24</v></c><c r="L595"><v>0</v></c><c r="M595"><v>1</v></c><c r="N595"><v>0</v></c><c r="O595"><v>398</v></c><c r="P595"><v>387</v></c><c r="Q595"><v>413</v></c></row><row r="596" spans="1:17" x14ac:dyDescent="0.2"><c r="A596" t="s"><v>597</v></c><c r="B596" s="4"><v>-10.210000000000001</v></c><c r="C596" s="4"><v>2.97</v></c><c r="D596" s="1"><v>2.9000000000000003E-14</v></c><c r="E596" s="1"><v>1.1999999999999999E-13</v></c><c r="F596" s="4"><v>0</v></c><c r="G596" s="4"><v>0</v></c><c r="H596" s="4"><v>0</v></c><c r="I596" s="4"><v>2.64</v></c><c r="J596" s="4"><v>2.2400000000000002</v></c><c r="K596" s="4"><v>2.52</v></c><c r="L596"><v>0</v></c><c r="M596"><v>0</v></c><c r="N596"><v>0</v></c><c r="O596"><v>83</v></c><c r="P596"><v>99</v></c><c r="Q596"><v>79</v></c></row><row r="597" spans="1:17" x14ac:dyDescent="0.2"><c r="A597" t="s"><v>598</v></c><c r="B597" s="4"><v>-10.210000000000001</v></c><c r="C597" s="4"><v>2.97</v></c><c r="D597" s="1"><v>2.9999999999999998E-14</v></c><c r="E597" s="1"><v>1.3E-13</v></c><c r="F597" s="4"><v>0</v></c><c r="G597" s="4"><v>0</v></c><c r="H597" s="4"><v>0</v></c><c r="I597" s="4"><v>2.25</v></c><c r="J597" s="4"><v>2.6</v></c><c r="K597" s="4"><v>1.85</v></c><c r="L597"><v>0</v></c><c r="M597"><v>0</v></c><c r="N597"><v>0</v></c><c r="O597"><v>81</v></c><c r="P597"><v>101</v></c><c r="Q597"><v>79</v></c></row><row r="598" spans="1:17" x14ac:dyDescent="0.2"><c r="A598" t="s"><v>599</v></c><c r="B598" s="4"><v>-10.199999999999999</v></c><c r="C598" s="4"><v>2.96</v></c><c r="D598" s="1"><v>2.6E-14</v></c><c r="E598" s="1"><v>1.1E-13</v></c><c r="F598" s="4"><v>0</v></c><c r="G598" s="4"><v>0</v></c><c r="H598" s="4"><v>0</v></c><c r="I598" s="4"><v>3.08</v></c><c r="J598" s="4"><v>2.79</v></c><c r="K598" s="4"><v>3.26</v></c><c r="L598"><v>0</v></c><c r="M598"><v>0</v></c><c r="N598"><v>0</v></c><c r="O598"><v>81</v></c><c r="P598"><v>81</v></c><c r="Q598"><v>100</v></c></row><row r="599" spans="1:17" x14ac:dyDescent="0.2"><c r="A599" t="s"><v>600</v></c><c r="B599" s="4"><v>-10.19</v></c><c r="C599" s="4"><v>2.96</v></c><c r="D599" s="1"><v>2.8000000000000001E-14</v></c><c r="E599" s="1"><v>1.1999999999999999E-13</v></c><c r="F599" s="4"><v>0</v></c><c r="G599" s="4"><v>0</v></c><c r="H599" s="4"><v>0</v></c><c r="I599" s="4"><v>2.54</v></c><c r="J599" s="4"><v>2.69</v></c><c r="K599" s="4"><v>2.57</v></c><c r="L599"><v>0</v></c><c r="M599"><v>0</v></c><c r="N599"><v>0</v></c><c r="O599"><v>80</v></c><c r="P599"><v>92</v></c><c r="Q599"><v>88</v></c></row><row r="600" spans="1:17" x14ac:dyDescent="0.2"><c r="A600" t="s"><v>601</v></c><c r="B600" s="4"><v>-10.19</v></c><c r="C600" s="4"><v>2.96</v></c><c r="D600" s="1"><v>2.8000000000000001E-14</v></c><c r="E600" s="1"><v>1.1999999999999999E-13</v></c><c r="F600" s="4"><v>0.01</v></c><c r="G600" s="4"><v>0</v></c><c r="H600" s="4"><v>0</v></c><c r="I600" s="4"><v>2.82</v></c><c r="J600" s="4"><v>2.71</v></c><c r="K600" s="4"><v>2.73</v></c><c r="L600"><v>0</v></c><c r="M600"><v>0</v></c><c r="N600"><v>0</v></c><c r="O600"><v>85</v></c><c r="P600"><v>82</v></c><c r="Q600"><v>92</v></c></row><row r="601" spans="1:17" x14ac:dyDescent="0.2"><c r="A601" t="s"><v>602</v></c><c r="B601" s="4"><v>-10.19</v></c><c r="C601" s="4"><v>2.97</v></c><c r="D601" s="1"><v>3.1E-14</v></c><c r="E601" s="1"><v>1.3E-13</v></c><c r="F601" s="4"><v>0</v></c><c r="G601" s="4"><v>0.02</v></c><c r="H601" s="4"><v>0</v></c><c r="I601" s="4"><v>2.4300000000000002</v></c><c r="J601" s="4"><v>2.76</v></c><c r="K601" s="4"><v>2</v></c><c r="L601"><v>0</v></c><c r="M601"><v>0</v></c><c r="N601"><v>0</v></c><c r="O601"><v>86</v></c><c r="P601"><v>95</v></c><c r="Q601"><v>78</v></c></row><row r="602" spans="1:17" x14ac:dyDescent="0.2"><c r="A602" t="s"><v>603</v></c><c r="B602" s="4"><v>-10.18</v></c><c r="C602" s="4"><v>2.96</v></c><c r="D602" s="1"><v>2.9999999999999998E-14</v></c><c r="E602" s="1"><v>1.3E-13</v></c><c r="F602" s="4"><v>0</v></c><c r="G602" s="4"><v>0</v></c><c r="H602" s="4"><v>0</v></c><c r="I602" s="4"><v>2.7</v></c><c r="J602" s="4"><v>2.63</v></c><c r="K602" s="4"><v>2.83</v></c><c r="L602"><v>0</v></c><c r="M602"><v>0</v></c><c r="N602"><v>0</v></c><c r="O602"><v>81</v></c><c r="P602"><v>80</v></c><c r="Q602"><v>97</v></c></row><row r="603" spans="1:17" x14ac:dyDescent="0.2"><c r="A603" t="s"><v>604</v></c><c r="B603" s="4"><v>-10.18</v></c><c r="C603" s="4"><v>2.96</v></c><c r="D603" s="1"><v>3.1E-14</v></c><c r="E603" s="1"><v>1.3E-13</v></c><c r="F603" s="4"><v>0</v></c><c r="G603" s="4"><v>0</v></c><c r="H603" s="4"><v>0</v></c><c r="I603" s="4"><v>2.65</v></c><c r="J603" s="4"><v>2.4700000000000002</v></c><c r="K603" s="4"><v>2.76</v></c><c r="L603"><v>0</v></c><c r="M603"><v>0</v></c><c r="N603"><v>0</v></c><c r="O603"><v>82</v></c><c r="P603"><v>76</v></c><c r="Q603"><v>101</v></c></row><row r="604" spans="1:17" x14ac:dyDescent="0.2"><c r="A604" t="s"><v>605</v></c><c r="B604" s="4"><v>-10.18</v></c><c r="C604" s="4"><v>2.97</v></c><c r="D604" s="1"><v>4.1000000000000002E-14</v></c><c r="E604" s="1"><v>1.7999999999999999E-13</v></c><c r="F604" s="4"><v>0</v></c><c r="G604" s="4"><v>0</v></c><c r="H604" s="4"><v>0</v></c><c r="I604" s="4"><v>3.66</v></c><c r="J604" s="4"><v>2.4300000000000002</v></c><c r="K604" s="4"><v>2.27</v></c><c r="L604"><v>0</v></c><c r="M604"><v>0</v></c><c r="N604"><v>0</v></c><c r="O604"><v>107</v></c><c r="P604"><v>73</v></c><c r="Q604"><v>77</v></c></row><row r="605" spans="1:17" x14ac:dyDescent="0.2"><c r="A605" t="s"><v>606</v></c><c r="B605" s="4"><v>-10.17</v></c><c r="C605" s="4"><v>2.96</v></c><c r="D605" s="1"><v>3.2000000000000002E-14</v></c><c r="E605" s="1"><v>1.4000000000000001E-13</v></c><c r="F605" s="4"><v>0</v></c><c r="G605" s="4"><v>0</v></c><c r="H605" s="4"><v>0</v></c><c r="I605" s="4"><v>2.8</v></c><c r="J605" s="4"><v>2.89</v></c><c r="K605" s="4"><v>2.8</v></c><c r="L605"><v>0</v></c><c r="M605"><v>0</v></c><c r="N605"><v>0</v></c><c r="O605"><v>82</v></c><c r="P605"><v>83</v></c><c r="Q605"><v>91</v></c></row><row r="606" spans="1:17" x14ac:dyDescent="0.2"><c r="A606" t="s"><v>607</v></c><c r="B606" s="4"><v>-10.16</v></c><c r="C606" s="4"><v>2.96</v></c><c r="D606" s="1"><v>3.5999999999999998E-14</v></c><c r="E606" s="1"><v>1.4999999999999999E-13</v></c><c r="F606" s="4"><v>0</v></c><c r="G606" s="4"><v>0</v></c><c r="H606" s="4"><v>0</v></c><c r="I606" s="4"><v>3.06</v></c><c r="J606" s="4"><v>2.5299999999999998</v></c><c r="K606" s="4"><v>2.4900000000000002</v></c><c r="L606"><v>0</v></c><c r="M606"><v>0</v></c><c r="N606"><v>0</v></c><c r="O606"><v>93</v></c><c r="P606"><v>76</v></c><c r="Q606"><v>86</v></c></row><row r="607" spans="1:17" x14ac:dyDescent="0.2"><c r="A607" t="s"><v>608</v></c><c r="B607" s="4"><v>-10.15</v></c><c r="C607" s="4"><v>2.96</v></c><c r="D607" s="1"><v>3.7E-14</v></c><c r="E607" s="1"><v>1.6E-13</v></c><c r="F607" s="4"><v>0</v></c><c r="G607" s="4"><v>0</v></c><c r="H607" s="4"><v>0</v></c><c r="I607" s="4"><v>2.69</v></c><c r="J607" s="4"><v>2.23</v></c><c r="K607" s="4"><v>2.57</v></c><c r="L607"><v>0</v></c><c r="M607"><v>0</v></c><c r="N607"><v>0</v></c><c r="O607"><v>86</v></c><c r="P607"><v>74</v></c><c r="Q607"><v>94</v></c></row><row r="608" spans="1:17" x14ac:dyDescent="0.2"><c r="A608" t="s"><v>609</v></c><c r="B608" s="4"><v>-10.15</v></c><c r="C608" s="4"><v>2.97</v></c><c r="D608" s="1"><v>5.6000000000000001E-14</v></c><c r="E608" s="1"><v>2.2999999999999998E-13</v></c><c r="F608" s="4"><v>0</v></c><c r="G608" s="4"><v>0</v></c><c r="H608" s="4"><v>0</v></c><c r="I608" s="4"><v>2.2400000000000002</v></c><c r="J608" s="4"><v>2.0699999999999998</v></c><c r="K608" s="4"><v>2.5299999999999998</v></c><c r="L608"><v>0</v></c><c r="M608"><v>0</v></c><c r="N608"><v>0</v></c><c r="O608"><v>70</v></c><c r="P608"><v>65</v></c><c r="Q608"><v>122</v></c></row><row r="609" spans="1:17" x14ac:dyDescent="0.2"><c r="A609" t="s"><v>610</v></c><c r="B609" s="4"><v>-10.14</v></c><c r="C609" s="4"><v>2.97</v></c><c r="D609" s="1"><v>1.1E-13</v></c><c r="E609" s="1"><v>4.2999999999999999E-13</v></c><c r="F609" s="4"><v>0</v></c><c r="G609" s="4"><v>0</v></c><c r="H609" s="4"><v>0</v></c><c r="I609" s="4"><v>1.67</v></c><c r="J609" s="4"><v>1.62</v></c><c r="K609" s="4"><v>1.46</v></c><c r="L609"><v>0</v></c><c r="M609"><v>0</v></c><c r="N609"><v>0</v></c><c r="O609"><v>80</v></c><c r="P609"><v>118</v></c><c r="Q609"><v>52</v></c></row><row r="610" spans="1:17" x14ac:dyDescent="0.2"><c r="A610" t="s"><v>611</v></c><c r="B610" s="4"><v>-10.119999999999999</v></c><c r="C610" s="4"><v>0.97</v></c><c r="D610" s="1"><v>9.5999999999999993E-24</v></c><c r="E610" s="1"><v>7.6000000000000002E-23</v></c><c r="F610" s="4"><v>0</v></c><c r="G610" s="4"><v>0</v></c><c r="H610" s="4"><v>0.03</v></c><c r="I610" s="4"><v>21.06</v></c><c r="J610" s="4"><v>18.53</v></c><c r="K610" s="4"><v>20.63</v></c><c r="L610"><v>1</v></c><c r="M610"><v>0</v></c><c r="N610"><v>1</v></c><c r="O610"><v>681</v></c><c r="P610"><v>590</v></c><c r="Q610"><v>739</v></c></row><row r="611" spans="1:17" x14ac:dyDescent="0.2"><c r="A611" t="s"><v>612</v></c><c r="B611" s="4"><v>-10.119999999999999</v></c><c r="C611" s="4"><v>1.3</v></c><c r="D611" s="1"><v>2.1E-18</v></c><c r="E611" s="1"><v>1.1999999999999999E-17</v></c><c r="F611" s="4"><v>0.02</v></c><c r="G611" s="4"><v>0.01</v></c><c r="H611" s="4"><v>0</v></c><c r="I611" s="4"><v>10.45</v></c><c r="J611" s="4"><v>8.98</v></c><c r="K611" s="4"><v>10.09</v></c><c r="L611"><v>1</v></c><c r="M611"><v>0</v></c><c r="N611"><v>0</v></c><c r="O611"><v>374</v></c><c r="P611"><v>349</v></c><c r="Q611"><v>411</v></c></row><row r="612" spans="1:17" x14ac:dyDescent="0.2"><c r="A612" t="s"><v>613</v></c><c r="B612" s="4"><v>-10.119999999999999</v></c><c r="C612" s="4"><v>2.96</v></c><c r="D612" s="1"><v>4.6E-14</v></c><c r="E612" s="1"><v>1.9E-13</v></c><c r="F612" s="4"><v>0</v></c><c r="G612" s="4"><v>0</v></c><c r="H612" s="4"><v>0</v></c><c r="I612" s="4"><v>2.4300000000000002</v></c><c r="J612" s="4"><v>2.82</v></c><c r="K612" s="4"><v>2.46</v></c><c r="L612"><v>0</v></c><c r="M612"><v>0</v></c><c r="N612"><v>0</v></c><c r="O612"><v>78</v></c><c r="P612"><v>86</v></c><c r="Q612"><v>84</v></c></row><row r="613" spans="1:17" x14ac:dyDescent="0.2"><c r="A613" t="s"><v>614</v></c><c r="B613" s="4"><v>-10.11</v></c><c r="C613" s="4"><v>1.3</v></c><c r="D613" s="1"><v>2.5000000000000002E-18</v></c><c r="E613" s="1"><v>1.3999999999999999E-17</v></c><c r="F613" s="4"><v>0.02</v></c><c r="G613" s="4"><v>0</v></c><c r="H613" s="4"><v>0</v></c><c r="I613" s="4"><v>10.45</v></c><c r="J613" s="4"><v>10.18</v></c><c r="K613" s="4"><v>9.58</v></c><c r="L613"><v>0</v></c><c r="M613"><v>0</v></c><c r="N613"><v>1</v></c><c r="O613"><v>371</v></c><c r="P613"><v>371</v></c><c r="Q613"><v>373</v></c></row><row r="614" spans="1:17" x14ac:dyDescent="0.2"><c r="A614" t="s"><v>615</v></c><c r="B614" s="4"><v>-10.1</v></c><c r="C614" s="4"><v>2.95</v></c><c r="D614" s="1"><v>4.8999999999999999E-14</v></c><c r="E614" s="1"><v>2.0999999999999999E-13</v></c><c r="F614" s="4"><v>0</v></c><c r="G614" s="4"><v>0</v></c><c r="H614" s="4"><v>0</v></c><c r="I614" s="4"><v>2.6</v></c><c r="J614" s="4"><v>2.54</v></c><c r="K614" s="4"><v>2.87</v></c><c r="L614"><v>0</v></c><c r="M614"><v>0</v></c><c r="N614"><v>0</v></c><c r="O614"><v>75</v></c><c r="P614"><v>78</v></c><c r="Q614"><v>94</v></c></row><row r="615" spans="1:17" x14ac:dyDescent="0.2"><c r="A615" t="s"><v>616</v></c><c r="B615" s="4"><v>-10.1</v></c><c r="C615" s="4"><v>2.95</v></c><c r="D615" s="1"><v>5.1999999999999999E-14</v></c><c r="E615" s="1"><v>2.2E-13</v></c><c r="F615" s="4"><v>0</v></c><c r="G615" s="4"><v>0</v></c><c r="H615" s="4"><v>0</v></c><c r="I615" s="4"><v>2.82</v></c><c r="J615" s="4"><v>2.21</v></c><c r="K615" s="4"><v>2.4900000000000002</v></c><c r="L615"><v>0</v></c><c r="M615"><v>0</v></c><c r="N615"><v>0</v></c><c r="O615"><v>87</v></c><c r="P615"><v>69</v></c><c r="Q615"><v>91</v></c></row><row r="616" spans="1:17" x14ac:dyDescent="0.2"><c r="A616" t="s"><v>617</v></c><c r="B616" s="4"><v>-10.1</v></c><c r="C616" s="4"><v>2.95</v></c><c r="D616" s="1"><v>5.4999999999999999E-14</v></c><c r="E616" s="1"><v>2.2999999999999998E-13</v></c><c r="F616" s="4"><v>0</v></c><c r="G616" s="4"><v>0</v></c><c r="H616" s="4"><v>0</v></c><c r="I616" s="4"><v>1.62</v></c><c r="J616" s="4"><v>1.97</v></c><c r="K616" s="4"><v>2</v></c><c r="L616"><v>0</v></c><c r="M616"><v>0</v></c><c r="N616"><v>0</v></c><c r="O616"><v>67</v></c><c r="P616"><v>88</v></c><c r="Q616"><v>91</v></c></row><row r="617" spans="1:17" x14ac:dyDescent="0.2"><c r="A617" t="s"><v>618</v></c><c r="B617" s="4"><v>-10.09</v></c><c r="C617" s="4"><v>2.95</v></c><c r="D617" s="1"><v>5.3999999999999997E-14</v></c><c r="E617" s="1"><v>2.2999999999999998E-13</v></c><c r="F617" s="4"><v>0</v></c><c r="G617" s="4"><v>0</v></c><c r="H617" s="4"><v>0</v></c><c r="I617" s="4"><v>2.35</v></c><c r="J617" s="4"><v>2.69</v></c><c r="K617" s="4"><v>2.37</v></c><c r="L617"><v>0</v></c><c r="M617"><v>0</v></c><c r="N617"><v>0</v></c><c r="O617"><v>76</v></c><c r="P617"><v>82</v></c><c r="Q617"><v>86</v></c></row><row r="618" spans="1:17" x14ac:dyDescent="0.2"><c r="A618" t="s"><v>619</v></c><c r="B618" s="4"><v>-10.09</v></c><c r="C618" s="4"><v>2.96</v></c><c r="D618" s="1"><v>7.1999999999999996E-14</v></c><c r="E618" s="1"><v>2.9999999999999998E-13</v></c><c r="F618" s="4"><v>0</v></c><c r="G618" s="4"><v>0</v></c><c r="H618" s="4"><v>0</v></c><c r="I618" s="4"><v>1.38</v></c><c r="J618" s="4"><v>1.98</v></c><c r="K618" s="4"><v>1.1100000000000001</v></c><c r="L618"><v>0</v></c><c r="M618"><v>0</v></c><c r="N618"><v>0</v></c><c r="O618"><v>71</v></c><c r="P618"><v>102</v></c><c r="Q618"><v>71</v></c></row><row r="619" spans="1:17" x14ac:dyDescent="0.2"><c r="A619" t="s"><v>620</v></c><c r="B619" s="4"><v>-10.08</v></c><c r="C619" s="4"><v>2.95</v></c><c r="D619" s="1"><v>6.4000000000000005E-14</v></c><c r="E619" s="1"><v>2.7000000000000001E-13</v></c><c r="F619" s="4"><v>0</v></c><c r="G619" s="4"><v>0</v></c><c r="H619" s="4"><v>0</v></c><c r="I619" s="4"><v>2.34</v></c><c r="J619" s="4"><v>3.21</v></c><c r="K619" s="4"><v>2.61</v></c><c r="L619"><v>0</v></c><c r="M619"><v>0</v></c><c r="N619"><v>0</v></c><c r="O619"><v>71</v></c><c r="P619"><v>94</v></c><c r="Q619"><v>78</v></c></row><row r="620" spans="1:17" x14ac:dyDescent="0.2"><c r="A620" t="s"><v>621</v></c><c r="B620" s="4"><v>-10.08</v></c><c r="C620" s="4"><v>2.96</v></c><c r="D620" s="1"><v>8E-14</v></c><c r="E620" s="1"><v>3.3000000000000001E-13</v></c><c r="F620" s="4"><v>0</v></c><c r="G620" s="4"><v>0</v></c><c r="H620" s="4"><v>0</v></c><c r="I620" s="4"><v>2.72</v></c><c r="J620" s="4"><v>2.06</v></c><c r="K620" s="4"><v>1.56</v></c><c r="L620"><v>0</v></c><c r="M620"><v>0</v></c><c r="N620"><v>0</v></c><c r="O620"><v>98</v></c><c r="P620"><v>76</v></c><c r="Q620"><v>67</v></c></row><row r="621" spans="1:17" x14ac:dyDescent="0.2"><c r="A621" t="s"><v>622</v></c><c r="B621" s="4"><v>-10.07</v></c><c r="C621" s="4"><v>2.95</v></c><c r="D621" s="1"><v>6.2999999999999997E-14</v></c><c r="E621" s="1"><v>2.6E-13</v></c><c r="F621" s="4"><v>0</v></c><c r="G621" s="4"><v>0</v></c><c r="H621" s="4"><v>0</v></c><c r="I621" s="4"><v>2.54</v></c><c r="J621" s="4"><v>2.36</v></c><c r="K621" s="4"><v>2.4500000000000002</v></c><c r="L621"><v>0</v></c><c r="M621"><v>0</v></c><c r="N621"><v>0</v></c><c r="O621"><v>85</v></c><c r="P621"><v>75</v></c><c r="Q621"><v>81</v></c></row><row r="622" spans="1:17" x14ac:dyDescent="0.2"><c r="A622" t="s"><v>623</v></c><c r="B622" s="4"><v>-10.06</v></c><c r="C622" s="4"><v>2.95</v></c><c r="D622" s="1"><v>6.7000000000000005E-14</v></c><c r="E622" s="1"><v>2.8000000000000002E-13</v></c><c r="F622" s="4"><v>0.2</v></c><c r="G622" s="4"><v>0.02</v></c><c r="H622" s="4"><v>0</v></c><c r="I622" s="4"><v>2.59</v></c><c r="J622" s="4"><v>2.63</v></c><c r="K622" s="4"><v>2.4500000000000002</v></c><c r="L622"><v>0</v></c><c r="M622"><v>0</v></c><c r="N622"><v>0</v></c><c r="O622"><v>78</v></c><c r="P622"><v>82</v></c><c r="Q622"><v>79</v></c></row><row r="623" spans="1:17" x14ac:dyDescent="0.2"><c r="A623" t="s"><v>624</v></c><c r="B623" s="4"><v>-10.06</v></c><c r="C623" s="4"><v>2.95</v></c><c r="D623" s="1"><v>6.8999999999999996E-14</v></c><c r="E623" s="1"><v>2.8999999999999998E-13</v></c><c r="F623" s="4"><v>0</v></c><c r="G623" s="4"><v>0</v></c><c r="H623" s="4"><v>0</v></c><c r="I623" s="4"><v>1.94</v></c><c r="J623" s="4"><v>2.5499999999999998</v></c><c r="K623" s="4"><v>2.44</v></c><c r="L623"><v>0</v></c><c r="M623"><v>0</v></c><c r="N623"><v>0</v></c><c r="O623"><v>69</v></c><c r="P623"><v>88</v></c><c r="Q623"><v>83</v></c></row><row r="624" spans="1:17" x14ac:dyDescent="0.2"><c r="A624" t="s"><v>625</v></c><c r="B624" s="4"><v>-10.029999999999999</v></c><c r="C624" s="4"><v>2.94</v></c><c r="D624" s="1"><v>7.6000000000000004E-14</v></c><c r="E624" s="1"><v>3.0999999999999999E-13</v></c><c r="F624" s="4"><v>0</v></c><c r="G624" s="4"><v>0</v></c><c r="H624" s="4"><v>0</v></c><c r="I624" s="4"><v>2.34</v></c><c r="J624" s="4"><v>2.1800000000000002</v></c><c r="K624" s="4"><v>2.34</v></c><c r="L624"><v>0</v></c><c r="M624"><v>0</v></c><c r="N624"><v>0</v></c><c r="O624"><v>78</v></c><c r="P624"><v>71</v></c><c r="Q624"><v>88</v></c></row><row r="625" spans="1:17" x14ac:dyDescent="0.2"><c r="A625" t="s"><v>626</v></c><c r="B625" s="4"><v>-10.029999999999999</v></c><c r="C625" s="4"><v>2.95</v></c><c r="D625" s="1"><v>8.5000000000000004E-14</v></c><c r="E625" s="1"><v>3.5000000000000002E-13</v></c><c r="F625" s="4"><v>0</v></c><c r="G625" s="4"><v>0</v></c><c r="H625" s="4"><v>0</v></c><c r="I625" s="4"><v>2.41</v></c><c r="J625" s="4"><v>2.87</v></c><c r="K625" s="4"><v>2.23</v></c><c r="L625"><v>0</v></c><c r="M625"><v>0</v></c><c r="N625"><v>0</v></c><c r="O625"><v>71</v></c><c r="P625"><v>86</v></c><c r="Q625"><v>78</v></c></row><row r="626" spans="1:17" x14ac:dyDescent="0.2"><c r="A626" t="s"><v>627</v></c><c r="B626" s="4"><v>-10.029999999999999</v></c><c r="C626" s="4"><v>2.94</v></c><c r="D626" s="1"><v>8.6E-14</v></c><c r="E626" s="1"><v>3.5999999999999998E-13</v></c><c r="F626" s="4"><v>0</v></c><c r="G626" s="4"><v>0</v></c><c r="H626" s="4"><v>0</v></c><c r="I626" s="4"><v>3.11</v></c><c r="J626" s="4"><v>2.57</v></c><c r="K626" s="4"><v>2.2599999999999998</v></c><c r="L626"><v>0</v></c><c r="M626"><v>0</v></c><c r="N626"><v>0</v></c><c r="O626"><v>83</v></c><c r="P626"><v>81</v></c><c r="Q626"><v>71</v></c></row><row r="627" spans="1:17" x14ac:dyDescent="0.2"><c r="A627" t="s"><v>628</v></c><c r="B627" s="4"><v>-10.029999999999999</v></c><c r="C627" s="4"><v>2.97</v></c><c r="D627" s="1"><v>2.9999999999999998E-13</v></c><c r="E627" s="1"><v>1.1999999999999999E-12</v></c><c r="F627" s="4"><v>0</v></c><c r="G627" s="4"><v>0</v></c><c r="H627" s="4"><v>0</v></c><c r="I627" s="4"><v>2.39</v></c><c r="J627" s="4"><v>1.66</v></c><c r="K627" s="4"><v>2.74</v></c><c r="L627"><v>0</v></c><c r="M627"><v>0</v></c><c r="N627"><v>0</v></c><c r="O627"><v>45</v></c><c r="P627"><v>58</v></c><c r="Q627"><v>141</v></c></row><row r="628" spans="1:17" x14ac:dyDescent="0.2"><c r="A628" t="s"><v>629</v></c><c r="B628" s="4"><v>-10.02</v></c><c r="C628" s="4"><v>2.95</v></c><c r="D628" s="1"><v>8.5000000000000004E-14</v></c><c r="E628" s="1"><v>3.5000000000000002E-13</v></c><c r="F628" s="4"><v>0</v></c><c r="G628" s="4"><v>0.04</v></c><c r="H628" s="4"><v>0</v></c><c r="I628" s="4"><v>2.16</v></c><c r="J628" s="4"><v>2.39</v></c><c r="K628" s="4"><v>2.31</v></c><c r="L628"><v>0</v></c><c r="M628"><v>0</v></c><c r="N628"><v>0</v></c><c r="O628"><v>72</v></c><c r="P628"><v>77</v></c><c r="Q628"><v>85</v></c></row><row r="629" spans="1:17" x14ac:dyDescent="0.2"><c r="A629" t="s"><v>630</v></c><c r="B629" s="4"><v>-10.02</v></c><c r="C629" s="4"><v>2.95</v></c><c r="D629" s="1"><v>1.1999999999999999E-13</v></c><c r="E629" s="1"><v>4.7000000000000002E-13</v></c><c r="F629" s="4"><v>0</v></c><c r="G629" s="4"><v>0</v></c><c r="H629" s="4"><v>0</v></c><c r="I629" s="4"><v>1.47</v></c><c r="J629" s="4"><v>1.26</v></c><c r="K629" s="4"><v>1.82</v></c><c r="L629"><v>0</v></c><c r="M629"><v>0</v></c><c r="N629"><v>0</v></c><c r="O629"><v>82</v></c><c r="P629"><v>55</v></c><c r="Q629"><v>99</v></c></row><row r="630" spans="1:17" x14ac:dyDescent="0.2"><c r="A630" t="s"><v>631</v></c><c r="B630" s="4"><v>-10.01</v></c><c r="C630" s="4"><v>2.94</v></c><c r="D630" s="1"><v>8.9999999999999995E-14</v></c><c r="E630" s="1"><v>3.6999999999999999E-13</v></c><c r="F630" s="4"><v>0</v></c><c r="G630" s="4"><v>0</v></c><c r="H630" s="4"><v>0</v></c><c r="I630" s="4"><v>2.37</v></c><c r="J630" s="4"><v>2.4700000000000002</v></c><c r="K630" s="4"><v>2.34</v></c><c r="L630"><v>0</v></c><c r="M630"><v>0</v></c><c r="N630"><v>0</v></c><c r="O630"><v>72</v></c><c r="P630"><v>83</v></c><c r="Q630"><v>78</v></c></row><row r="631" spans="1:17" x14ac:dyDescent="0.2"><c r="A631" t="s"><v>632</v></c><c r="B631" s="4"><v>-10.01</v></c><c r="C631" s="4"><v>2.94</v></c><c r="D631" s="1"><v>9.4999999999999999E-14</v></c><c r="E631" s="1"><v>3.9E-13</v></c><c r="F631" s="4"><v>0</v></c><c r="G631" s="4"><v>0</v></c><c r="H631" s="4"><v>0</v></c><c r="I631" s="4"><v>1.55</v></c><c r="J631" s="4"><v>1.82</v></c><c r="K631" s="4"><v>1.65</v></c><c r="L631"><v>0</v></c><c r="M631"><v>0</v></c><c r="N631"><v>0</v></c><c r="O631"><v>67</v></c><c r="P631"><v>85</v></c><c r="Q631"><v>81</v></c></row><row r="632" spans="1:17" x14ac:dyDescent="0.2"><c r="A632" t="s"><v>633</v></c><c r="B632" s="4"><v>-9.99</v></c><c r="C632" s="4"><v>1.3</v></c><c r="D632" s="1"><v>5.9999999999999997E-18</v></c><c r="E632" s="1"><v>3.3E-17</v></c><c r="F632" s="4"><v>0</v></c><c r="G632" s="4"><v>0</v></c><c r="H632" s="4"><v>0</v></c><c r="I632" s="4"><v>9.69</v></c><c r="J632" s="4"><v>10.029999999999999</v></c><c r="K632" s="4"><v>11.09</v></c><c r="L632"><v>0</v></c><c r="M632"><v>0</v></c><c r="N632"><v>1</v></c><c r="O632"><v>316</v></c><c r="P632"><v>324</v></c><c r="Q632"><v>397</v></c></row><row r="633" spans="1:17" x14ac:dyDescent="0.2"><c r="A633" t="s"><v>634</v></c><c r="B633" s="4"><v>-9.99</v></c><c r="C633" s="4"><v>2.94</v></c><c r="D633" s="1"><v>1E-13</v></c><c r="E633" s="1"><v>4.2999999999999999E-13</v></c><c r="F633" s="4"><v>0</v></c><c r="G633" s="4"><v>0</v></c><c r="H633" s="4"><v>0</v></c><c r="I633" s="4"><v>2.35</v></c><c r="J633" s="4"><v>1.96</v></c><c r="K633" s="4"><v>2.08</v></c><c r="L633"><v>0</v></c><c r="M633"><v>0</v></c><c r="N633"><v>0</v></c><c r="O633"><v>78</v></c><c r="P633"><v>80</v></c><c r="Q633"><v>72</v></c></row><row r="634" spans="1:17" x14ac:dyDescent="0.2"><c r="A634" t="s"><v>635</v></c><c r="B634" s="4"><v>-9.99</v></c><c r="C634" s="4"><v>2.94</v></c><c r="D634" s="1"><v>1E-13</v></c><c r="E634" s="1"><v>4.2999999999999999E-13</v></c><c r="F634" s="4"><v>0</v></c><c r="G634" s="4"><v>0</v></c><c r="H634" s="4"><v>0</v></c><c r="I634" s="4"><v>2.5499999999999998</v></c><c r="J634" s="4"><v>2.5499999999999998</v></c><c r="K634" s="4"><v>3.48</v></c><c r="L634"><v>0</v></c><c r="M634"><v>0</v></c><c r="N634"><v>0</v></c><c r="O634"><v>76</v></c><c r="P634"><v>66</v></c><c r="Q634"><v>89</v></c></row><row r="635" spans="1:17" x14ac:dyDescent="0.2"><c r="A635" t="s"><v>636</v></c><c r="B635" s="4"><v>-9.99</v></c><c r="C635" s="4"><v>2.94</v></c><c r="D635" s="1"><v>1.1E-13</v></c><c r="E635" s="1"><v>4.5E-13</v></c><c r="F635" s="4"><v>0</v></c><c r="G635" s="4"><v>0</v></c><c r="H635" s="4"><v>0</v></c><c r="I635" s="4"><v>2.2799999999999998</v></c><c r="J635" s="4"><v>2.25</v></c><c r="K635" s="4"><v>2.74</v></c><c r="L635"><v>0</v></c><c r="M635"><v>0</v></c><c r="N635"><v>0</v></c><c r="O635"><v>71</v></c><c r="P635"><v>67</v></c><c r="Q635"><v>93</v></c></row><row r="636" spans="1:17" x14ac:dyDescent="0.2"><c r="A636" t="s"><v>637</v></c><c r="B636" s="4"><v>-9.9700000000000006</v></c><c r="C636" s="4"><v>0.35</v></c><c r="D636" s="1"><v>7.3999999999999997E-185</v></c><c r="E636" s="1"><v>1.3E-182</v></c><c r="F636" s="4"><v>0.17</v></c><c r="G636" s="4"><v>0.52</v></c><c r="H636" s="4"><v>0.31</v></c><c r="I636" s="4"><v>298.77999999999997</v></c><c r="J636" s="4"><v>270.31</v></c><c r="K636" s="4"><v>269.73</v></c><c r="L636"><v>14</v></c><c r="M636"><v>27</v></c><c r="N636"><v>10</v></c><c r="O636"><v>14183</v></c><c r="P636"><v>12867</v></c><c r="Q636"><v>14425</v></c></row><row r="637" spans="1:17" x14ac:dyDescent="0.2"><c r="A637" t="s"><v>638</v></c><c r="B637" s="4"><v>-9.9700000000000006</v></c><c r="C637" s="4"><v>2.94</v></c><c r="D637" s="1"><v>1.1E-13</v></c><c r="E637" s="1"><v>4.5E-13</v></c><c r="F637" s="4"><v>0</v></c><c r="G637" s="4"><v>0</v></c><c r="H637" s="4"><v>0</v></c><c r="I637" s="4"><v>2.1</v></c><c r="J637" s="4"><v>2.11</v></c><c r="K637" s="4"><v>1.91</v></c><c r="L637"><v>0</v></c><c r="M637"><v>0</v></c><c r="N637"><v>0</v></c><c r="O637"><v>74</v></c><c r="P637"><v>75</v></c><c r="Q637"><v>79</v></c></row><row r="638" spans="1:17" x14ac:dyDescent="0.2"><c r="A638" t="s"><v>639</v></c><c r="B638" s="4"><v>-9.9700000000000006</v></c><c r="C638" s="4"><v>2.94</v></c><c r="D638" s="1"><v>1.1999999999999999E-13</v></c><c r="E638" s="1"><v>4.7999999999999997E-13</v></c><c r="F638" s="4"><v>0</v></c><c r="G638" s="4"><v>0</v></c><c r="H638" s="4"><v>0</v></c><c r="I638" s="4"><v>2.5299999999999998</v></c><c r="J638" s="4"><v>2.4900000000000002</v></c><c r="K638" s="4"><v>2.84</v></c><c r="L638"><v>0</v></c><c r="M638"><v>0</v></c><c r="N638"><v>0</v></c><c r="O638"><v>72</v></c><c r="P638"><v>68</v></c><c r="Q638"><v>88</v></c></row><row r="639" spans="1:17" x14ac:dyDescent="0.2"><c r="A639" t="s"><v>640</v></c><c r="B639" s="4"><v>-9.9700000000000006</v></c><c r="C639" s="4"><v>2.94</v></c><c r="D639" s="1"><v>1.1999999999999999E-13</v></c><c r="E639" s="1"><v>4.9000000000000003E-13</v></c><c r="F639" s="4"><v>0</v></c><c r="G639" s="4"><v>0</v></c><c r="H639" s="4"><v>0</v></c><c r="I639" s="4"><v>2</v></c><c r="J639" s="4"><v>2.41</v></c><c r="K639" s="4"><v>2.15</v></c><c r="L639"><v>0</v></c><c r="M639"><v>0</v></c><c r="N639"><v>0</v></c><c r="O639"><v>66</v></c><c r="P639"><v>85</v></c><c r="Q639"><v>77</v></c></row><row r="640" spans="1:17" x14ac:dyDescent="0.2"><c r="A640" t="s"><v>641</v></c><c r="B640" s="4"><v>-9.9600000000000009</v></c><c r="C640" s="4"><v>2.94</v></c><c r="D640" s="1"><v>1.1999999999999999E-13</v></c><c r="E640" s="1"><v>4.9999999999999999E-13</v></c><c r="F640" s="4"><v>0</v></c><c r="G640" s="4"><v>0</v></c><c r="H640" s="4"><v>0</v></c><c r="I640" s="4"><v>1.88</v></c><c r="J640" s="4"><v>1.49</v></c><c r="K640" s="4"><v>2</v></c><c r="L640"><v>0</v></c><c r="M640"><v>0</v></c><c r="N640"><v>0</v></c><c r="O640"><v>74</v></c><c r="P640"><v>67</v></c><c r="Q640"><v>86</v></c></row><row r="641" spans="1:17" x14ac:dyDescent="0.2"><c r="A641" t="s"><v>642</v></c><c r="B641" s="4"><v>-9.9499999999999993</v></c><c r="C641" s="4"><v>1.3</v></c><c r="D641" s="1"><v>7.8000000000000001E-18</v></c><c r="E641" s="1"><v>4.3000000000000002E-17</v></c><c r="F641" s="4"><v>0</v></c><c r="G641" s="4"><v>0.03</v></c><c r="H641" s="4"><v>0</v></c><c r="I641" s="4"><v>9.84</v></c><c r="J641" s="4"><v>9.7200000000000006</v></c><c r="K641" s="4"><v>9.6199999999999992</v></c><c r="L641"><v>0</v></c><c r="M641"><v>1</v></c><c r="N641"><v>0</v></c><c r="O641"><v>335</v></c><c r="P641"><v>315</v></c><c r="Q641"><v>358</v></c></row><row r="642" spans="1:17" x14ac:dyDescent="0.2"><c r="A642" t="s"><v>643</v></c><c r="B642" s="4"><v>-9.94</v></c><c r="C642" s="4"><v>0.97</v></c><c r="D642" s="1"><v>4.8999999999999998E-23</v></c><c r="E642" s="1"><v>3.7E-22</v></c><c r="F642" s="4"><v>0.02</v></c><c r="G642" s="4"><v>0.03</v></c><c r="H642" s="4"><v>0.01</v></c><c r="I642" s="4"><v>18.079999999999998</v></c><c r="J642" s="4"><v>18.48</v></c><c r="K642" s="4"><v>19.45</v></c><c r="L642"><v>1</v></c><c r="M642"><v>1</v></c><c r="N642"><v>0</v></c><c r="O642"><v>562</v></c><c r="P642"><v>572</v></c><c r="Q642"><v>651</v></c></row><row r="643" spans="1:17" x14ac:dyDescent="0.2"><c r="A643" t="s"><v>644</v></c><c r="B643" s="4"><v>-9.94</v></c><c r="C643" s="4"><v>2.94</v></c><c r="D643" s="1"><v>1.3E-13</v></c><c r="E643" s="1"><v>5.4000000000000002E-13</v></c><c r="F643" s="4"><v>0</v></c><c r="G643" s="4"><v>0</v></c><c r="H643" s="4"><v>0</v></c><c r="I643" s="4"><v>2.21</v></c><c r="J643" s="4"><v>2.36</v></c><c r="K643" s="4"><v>2.25</v></c><c r="L643"><v>0</v></c><c r="M643"><v>0</v></c><c r="N643"><v>0</v></c><c r="O643"><v>71</v></c><c r="P643"><v>75</v></c><c r="Q643"><v>78</v></c></row><row r="644" spans="1:17" x14ac:dyDescent="0.2"><c r="A644" t="s"><v>645</v></c><c r="B644" s="4"><v>-9.94</v></c><c r="C644" s="4"><v>2.94</v></c><c r="D644" s="1"><v>1.4000000000000001E-13</v></c><c r="E644" s="1"><v>5.4999999999999998E-13</v></c><c r="F644" s="4"><v>0</v></c><c r="G644" s="4"><v>0</v></c><c r="H644" s="4"><v>0</v></c><c r="I644" s="4"><v>2.2000000000000002</v></c><c r="J644" s="4"><v>2.4</v></c><c r="K644" s="4"><v>2.35</v></c><c r="L644"><v>0</v></c><c r="M644"><v>0</v></c><c r="N644"><v>0</v></c><c r="O644"><v>68</v></c><c r="P644"><v>75</v></c><c r="Q644"><v>81</v></c></row><row r="645" spans="1:17" x14ac:dyDescent="0.2"><c r="A645" t="s"><v>646</v></c><c r="B645" s="4"><v>-9.94</v></c><c r="C645" s="4"><v>2.94</v></c><c r="D645" s="1"><v>1.4999999999999999E-13</v></c><c r="E645" s="1"><v>5.9999999999999997E-13</v></c><c r="F645" s="4"><v>0</v></c><c r="G645" s="4"><v>0</v></c><c r="H645" s="4"><v>0</v></c><c r="I645" s="4"><v>1.95</v></c><c r="J645" s="4"><v>2.42</v></c><c r="K645" s="4"><v>2.0499999999999998</v></c><c r="L645"><v>0</v></c><c r="M645"><v>0</v></c><c r="N645"><v>0</v></c><c r="O645"><v>62</v></c><c r="P645"><v>79</v></c><c r="Q645"><v>83</v></c></row><row r="646" spans="1:17" x14ac:dyDescent="0.2"><c r="A646" t="s"><v>647</v></c><c r="B646" s="4"><v>-9.93</v></c><c r="C646" s="4"><v>0.57999999999999996</v></c><c r="D646" s="1"><v>1.2E-63</v></c><c r="E646" s="1"><v>3.5000000000000001E-62</v></c><c r="F646" s="4"><v>0</v></c><c r="G646" s="4"><v>0.09</v></c><c r="H646" s="4"><v>0.09</v></c><c r="I646" s="4"><v>49.16</v></c><c r="J646" s="4"><v>51.21</v></c><c r="K646" s="4"><v>46.99</v></c><c r="L646"><v>1</v></c><c r="M646"><v>3</v></c><c r="N646"><v>2</v></c><c r="O646"><v>1562</v></c><c r="P646"><v>1611</v></c><c r="Q646"><v>1663</v></c></row><row r="647" spans="1:17" x14ac:dyDescent="0.2"><c r="A647" t="s"><v>648</v></c><c r="B647" s="4"><v>-9.93</v></c><c r="C647" s="4"><v>0.81</v></c><c r="D647" s="1"><v>4.4000000000000001E-33</v></c><c r="E647" s="1"><v>5.5000000000000002E-32</v></c><c r="F647" s="4"><v>0</v></c><c r="G647" s="4"><v>0.09</v></c><c r="H647" s="4"><v>0</v></c><c r="I647" s="4"><v>20.76</v></c><c r="J647" s="4"><v>18.010000000000002</v></c><c r="K647" s="4"><v>22.09</v></c><c r="L647"><v>0</v></c><c r="M647"><v>3</v></c><c r="N647"><v>0</v></c><c r="O647"><v>815</v></c><c r="P647"><v>733</v></c><c r="Q647"><v>994</v></c></row><row r="648" spans="1:17" x14ac:dyDescent="0.2"><c r="A648" t="s"><v>649</v></c><c r="B648" s="4"><v>-9.93</v></c><c r="C648" s="4"><v>2.94</v></c><c r="D648" s="1"><v>1.4000000000000001E-13</v></c><c r="E648" s="1"><v>5.6999999999999999E-13</v></c><c r="F648" s="4"><v>0</v></c><c r="G648" s="4"><v>0.01</v></c><c r="H648" s="4"><v>0</v></c><c r="I648" s="4"><v>2.52</v></c><c r="J648" s="4"><v>2.4</v></c><c r="K648" s="4"><v>2.4900000000000002</v></c><c r="L648"><v>0</v></c><c r="M648"><v>0</v></c><c r="N648"><v>0</v></c><c r="O648"><v>72</v></c><c r="P648"><v>72</v></c><c r="Q648"><v>79</v></c></row><row r="649" spans="1:17" x14ac:dyDescent="0.2"><c r="A649" t="s"><v>650</v></c><c r="B649" s="4"><v>-9.93</v></c><c r="C649" s="4"><v>2.94</v></c><c r="D649" s="1"><v>1.4999999999999999E-13</v></c><c r="E649" s="1"><v>5.9999999999999997E-13</v></c><c r="F649" s="4"><v>0</v></c><c r="G649" s="4"><v>0</v></c><c r="H649" s="4"><v>0.01</v></c><c r="I649" s="4"><v>2.38</v></c><c r="J649" s="4"><v>2.2799999999999998</v></c><c r="K649" s="4"><v>2.25</v></c><c r="L649"><v>0</v></c><c r="M649"><v>0</v></c><c r="N649"><v>0</v></c><c r="O649"><v>73</v></c><c r="P649"><v>70</v></c><c r="Q649"><v>79</v></c></row><row r="650" spans="1:17" x14ac:dyDescent="0.2"><c r="A650" t="s"><v>651</v></c><c r="B650" s="4"><v>-9.93</v></c><c r="C650" s="4"><v>2.95</v></c><c r="D650" s="1"><v>4.9000000000000003E-13</v></c><c r="E650" s="1"><v>1.9E-12</v></c><c r="F650" s="4"><v>0</v></c><c r="G650" s="4"><v>0</v></c><c r="H650" s="4"><v>0.09</v></c><c r="I650" s="4"><v>5.54</v></c><c r="J650" s="4"><v>4.21</v></c><c r="K650" s="4"><v>4</v></c><c r="L650"><v>0</v></c><c r="M650"><v>0</v></c><c r="N650"><v>0</v></c><c r="O650"><v>105</v></c><c r="P650"><v>74</v></c><c r="Q650"><v>41</v></c></row><row r="651" spans="1:17" x14ac:dyDescent="0.2"><c r="A651" t="s"><v>652</v></c><c r="B651" s="4"><v>-9.92</v></c><c r="C651" s="4"><v>0.37</v></c><c r="D651" s="1"><v>3.0000000000000002E-154</v></c><c r="E651" s="1"><v>3.8000000000000001E-152</v></c><c r="F651" s="4"><v>0.11</v></c><c r="G651" s="4"><v>0.11</v></c><c r="H651" s="4"><v>0.12</v></c><c r="I651" s="4"><v>115.95</v></c><c r="J651" s="4"><v>114.45</v></c><c r="K651" s="4"><v>112.63</v></c><c r="L651"><v>5</v></c><c r="M651"><v>4</v></c><c r="N651"><v>6</v></c><c r="O651"><v>3769</v></c><c r="P651"><v>3719</v></c><c r="Q651"><v>4185</v></c></row><row r="652" spans="1:17" x14ac:dyDescent="0.2"><c r="A652" t="s"><v>653</v></c><c r="B652" s="4"><v>-9.92</v></c><c r="C652" s="4"><v>2.93</v></c><c r="D652" s="1"><v>1.4999999999999999E-13</v></c><c r="E652" s="1"><v>6.1000000000000003E-13</v></c><c r="F652" s="4"><v>0</v></c><c r="G652" s="4"><v>0.01</v></c><c r="H652" s="4"><v>0</v></c><c r="I652" s="4"><v>2.33</v></c><c r="J652" s="4"><v>2.4900000000000002</v></c><c r="K652" s="4"><v>2.56</v></c><c r="L652"><v>0</v></c><c r="M652"><v>0</v></c><c r="N652"><v>0</v></c><c r="O652"><v>67</v></c><c r="P652"><v>73</v></c><c r="Q652"><v>82</v></c></row><row r="653" spans="1:17" x14ac:dyDescent="0.2"><c r="A653" t="s"><v>654</v></c><c r="B653" s="4"><v>-9.92</v></c><c r="C653" s="4"><v>2.93</v></c><c r="D653" s="1"><v>1.6E-13</v></c><c r="E653" s="1"><v>6.3000000000000004E-13</v></c><c r="F653" s="4"><v>0</v></c><c r="G653" s="4"><v>0</v></c><c r="H653" s="4"><v>0</v></c><c r="I653" s="4"><v>2.42</v></c><c r="J653" s="4"><v>2.39</v></c><c r="K653" s="4"><v>2.08</v></c><c r="L653"><v>0</v></c><c r="M653"><v>0</v></c><c r="N653"><v>0</v></c><c r="O653"><v>73</v></c><c r="P653"><v>75</v></c><c r="Q653"><v>73</v></c></row><row r="654" spans="1:17" x14ac:dyDescent="0.2"><c r="A654" t="s"><v>655</v></c><c r="B654" s="4"><v>-9.92</v></c><c r="C654" s="4"><v>2.93</v></c><c r="D654" s="1"><v>1.6E-13</v></c><c r="E654" s="1"><v>6.4999999999999996E-13</v></c><c r="F654" s="4"><v>0</v></c><c r="G654" s="4"><v>0</v></c><c r="H654" s="4"><v>0</v></c><c r="I654" s="4"><v>2.2999999999999998</v></c><c r="J654" s="4"><v>2.58</v></c><c r="K654" s="4"><v>2.2999999999999998</v></c><c r="L654"><v>0</v></c><c r="M654"><v>0</v></c><c r="N654"><v>0</v></c><c r="O654"><v>66</v></c><c r="P654"><v>79</v></c><c r="Q654"><v>76</v></c></row><row r="655" spans="1:17" x14ac:dyDescent="0.2"><c r="A655" t="s"><v>656</v></c><c r="B655" s="4"><v>-9.92</v></c><c r="C655" s="4"><v>2.94</v></c><c r="D655" s="1"><v>1.7999999999999999E-13</v></c><c r="E655" s="1"><v>7.1E-13</v></c><c r="F655" s="4"><v>0</v></c><c r="G655" s="4"><v>0</v></c><c r="H655" s="4"><v>0</v></c><c r="I655" s="4"><v>2.02</v></c><c r="J655" s="4"><v>1.53</v></c><c r="K655" s="4"><v>1.78</v></c><c r="L655"><v>0</v></c><c r="M655"><v>0</v></c><c r="N655"><v>0</v></c><c r="O655"><v>81</v></c><c r="P655"><v>58</v></c><c r="Q655"><v>83</v></c></row><row r="656" spans="1:17" x14ac:dyDescent="0.2"><c r="A656" t="s"><v>657</v></c><c r="B656" s="4"><v>-9.91</v></c><c r="C656" s="4"><v>2.93</v></c><c r="D656" s="1"><v>1.7000000000000001E-13</v></c><c r="E656" s="1"><v>6.8999999999999999E-13</v></c><c r="F656" s="4"><v>0</v></c><c r="G656" s="4"><v>0</v></c><c r="H656" s="4"><v>0</v></c><c r="I656" s="4"><v>1.92</v></c><c r="J656" s="4"><v>2.27</v></c><c r="K656" s="4"><v>2.33</v></c><c r="L656"><v>0</v></c><c r="M656"><v>0</v></c><c r="N656"><v>0</v></c><c r="O656"><v>64</v></c><c r="P656"><v>75</v></c><c r="Q656"><v>81</v></c></row><row r="657" spans="1:17" x14ac:dyDescent="0.2"><c r="A657" t="s"><v>658</v></c><c r="B657" s="4"><v>-9.89</v></c><c r="C657" s="4"><v>1.3</v></c><c r="D657" s="1"><v>1.1E-17</v></c><c r="E657" s="1"><v>6.3000000000000001E-17</v></c><c r="F657" s="4"><v>0</v></c><c r="G657" s="4"><v>0.01</v></c><c r="H657" s="4"><v>0</v></c><c r="I657" s="4"><v>9.33</v></c><c r="J657" s="4"><v>9.26</v></c><c r="K657" s="4"><v>9.66</v></c><c r="L657"><v>0</v></c><c r="M657"><v>1</v></c><c r="N657"><v>0</v></c><c r="O657"><v>306</v></c><c r="P657"><v>319</v></c><c r="Q657"><v>348</v></c></row><row r="658" spans="1:17" x14ac:dyDescent="0.2"><c r="A658" t="s"><v>659</v></c><c r="B658" s="4"><v>-9.89</v></c><c r="C658" s="4"><v>2.93</v></c><c r="D658" s="1"><v>1.9E-13</v></c><c r="E658" s="1"><v>7.5999999999999999E-13</v></c><c r="F658" s="4"><v>0</v></c><c r="G658" s="4"><v>0</v></c><c r="H658" s="4"><v>0</v></c><c r="I658" s="4"><v>2.11</v></c><c r="J658" s="4"><v>2.17</v></c><c r="K658" s="4"><v>2.4300000000000002</v></c><c r="L658"><v>0</v></c><c r="M658"><v>0</v></c><c r="N658"><v>0</v></c><c r="O658"><v>65</v></c><c r="P658"><v>69</v></c><c r="Q658"><v>84</v></c></row><row r="659" spans="1:17" x14ac:dyDescent="0.2"><c r="A659" t="s"><v>660</v></c><c r="B659" s="4"><v>-9.8800000000000008</v></c><c r="C659" s="4"><v>2.93</v></c><c r="D659" s="1"><v>2.0000000000000001E-13</v></c><c r="E659" s="1"><v>8.0000000000000002E-13</v></c><c r="F659" s="4"><v>0</v></c><c r="G659" s="4"><v>0.01</v></c><c r="H659" s="4"><v>0</v></c><c r="I659" s="4"><v>2.27</v></c><c r="J659" s="4"><v>2.4700000000000002</v></c><c r="K659" s="4"><v>2.4</v></c><c r="L659"><v>0</v></c><c r="M659"><v>0</v></c><c r="N659"><v>0</v></c><c r="O659"><v>67</v></c><c r="P659"><v>73</v></c><c r="Q659"><v>76</v></c></row><row r="660" spans="1:17" x14ac:dyDescent="0.2"><c r="A660" t="s"><v>661</v></c><c r="B660" s="4"><v>-9.8699999999999992</v></c><c r="C660" s="4"><v>2.93</v></c><c r="D660" s="1"><v>2.0999999999999999E-13</v></c><c r="E660" s="1"><v>8.3999999999999995E-13</v></c><c r="F660" s="4"><v>0</v></c><c r="G660" s="4"><v>0</v></c><c r="H660" s="4"><v>0</v></c><c r="I660" s="4"><v>2.58</v></c><c r="J660" s="4"><v>2.42</v></c><c r="K660" s="4"><v>2.5299999999999998</v></c><c r="L660"><v>0</v></c><c r="M660"><v>0</v></c><c r="N660"><v>0</v></c><c r="O660"><v>67</v></c><c r="P660"><v>65</v></c><c r="Q660"><v>84</v></c></row><row r="661" spans="1:17" x14ac:dyDescent="0.2"><c r="A661" t="s"><v>662</v></c><c r="B661" s="4"><v>-9.86</v></c><c r="C661" s="4"><v>0.97</v></c><c r="D661" s="1"><v>1.3E-22</v></c><c r="E661" s="1"><v>9.4000000000000006E-22</v></c><c r="F661" s="4"><v>0</v></c><c r="G661" s="4"><v>0.04</v></c><c r="H661" s="4"><v>0</v></c><c r="I661" s="4"><v>16.329999999999998</v></c><c r="J661" s="4"><v>14.41</v></c><c r="K661" s="4"><v>17.149999999999999</v></c><c r="L661"><v>0</v></c><c r="M661"><v>2</v></c><c r="N661"><v>0</v></c><c r="O661"><v>553</v></c><c r="P661"><v>486</v></c><c r="Q661"><v>649</v></c></row><row r="662" spans="1:17" x14ac:dyDescent="0.2"><c r="A662" t="s"><v>663</v></c><c r="B662" s="4"><v>-9.86</v></c><c r="C662" s="4"><v>2.93</v></c><c r="D662" s="1"><v>2.3999999999999999E-13</v></c><c r="E662" s="1"><v>9.6999999999999991E-13</v></c><c r="F662" s="4"><v>0</v></c><c r="G662" s="4"><v>0</v></c><c r="H662" s="4"><v>0</v></c><c r="I662" s="4"><v>2.0299999999999998</v></c><c r="J662" s="4"><v>2.44</v></c><c r="K662" s="4"><v>1.92</v></c><c r="L662"><v>0</v></c><c r="M662"><v>0</v></c><c r="N662"><v>0</v></c><c r="O662"><v>65</v></c><c r="P662"><v>79</v></c><c r="Q662"><v>69</v></c></row><row r="663" spans="1:17" x14ac:dyDescent="0.2"><c r="A663" t="s"><v>664</v></c><c r="B663" s="4"><v>-9.86</v></c><c r="C663" s="4"><v>2.93</v></c><c r="D663" s="1"><v>2.6E-13</v></c><c r="E663" s="1"><v>9.9999999999999998E-13</v></c><c r="F663" s="4"><v>0</v></c><c r="G663" s="4"><v>0</v></c><c r="H663" s="4"><v>0</v></c><c r="I663" s="4"><v>1.63</v></c><c r="J663" s="4"><v>2.12</v></c><c r="K663" s="4"><v>2.19</v></c><c r="L663"><v>0</v></c><c r="M663"><v>0</v></c><c r="N663"><v>0</v></c><c r="O663"><v>54</v></c><c r="P663"><v>75</v></c><c r="Q663"><v>86</v></c></row><row r="664" spans="1:17" x14ac:dyDescent="0.2"><c r="A664" t="s"><v>665</v></c><c r="B664" s="4"><v>-9.85</v></c><c r="C664" s="4"><v>2.92</v></c><c r="D664" s="1"><v>2.2999999999999998E-13</v></c><c r="E664" s="1"><v>9.0999999999999996E-13</v></c><c r="F664" s="4"><v>0</v></c><c r="G664" s="4"><v>0</v></c><c r="H664" s="4"><v>0</v></c><c r="I664" s="4"><v>2.1800000000000002</v></c><c r="J664" s="4"><v>2.23</v></c><c r="K664" s="4"><v>2.31</v></c><c r="L664"><v>0</v></c><c r="M664"><v>0</v></c><c r="N664"><v>0</v></c><c r="O664"><v>68</v></c><c r="P664"><v>69</v></c><c r="Q664"><v>76</v></c></row><row r="665" spans="1:17" x14ac:dyDescent="0.2"><c r="A665" t="s"><v>666</v></c><c r="B665" s="4"><v>-9.85</v></c><c r="C665" s="4"><v>2.93</v></c><c r="D665" s="1"><v>2.2999999999999998E-13</v></c><c r="E665" s="1"><v>9.4000000000000003E-13</v></c><c r="F665" s="4"><v>0</v></c><c r="G665" s="4"><v>0</v></c><c r="H665" s="4"><v>0</v></c><c r="I665" s="4"><v>2.31</v></c><c r="J665" s="4"><v>2.12</v></c><c r="K665" s="4"><v>2.34</v></c><c r="L665"><v>0</v></c><c r="M665"><v>0</v></c><c r="N665"><v>0</v></c><c r="O665"><v>69</v></c><c r="P665"><v>65</v></c><c r="Q665"><v>79</v></c></row><row r="666" spans="1:17" x14ac:dyDescent="0.2"><c r="A666" t="s"><v>667</v></c><c r="B666" s="4"><v>-9.85</v></c><c r="C666" s="4"><v>2.93</v></c><c r="D666" s="1"><v>2.6E-13</v></c><c r="E666" s="1"><v>9.9999999999999998E-13</v></c><c r="F666" s="4"><v>0</v></c><c r="G666" s="4"><v>0</v></c><c r="H666" s="4"><v>0</v></c><c r="I666" s="4"><v>1.88</v></c><c r="J666" s="4"><v>2.21</v></c><c r="K666" s="4"><v>2.3199999999999998</v></c><c r="L666"><v>0</v></c><c r="M666"><v>0</v></c><c r="N666"><v>0</v></c><c r="O666"><v>57</v></c><c r="P666"><v>74</v></c><c r="Q666"><v>82</v></c></row><row r="667" spans="1:17" x14ac:dyDescent="0.2"><c r="A667" t="s"><v>668</v></c><c r="B667" s="4"><v>-9.84</v></c><c r="C667" s="4"><v>2.93</v></c><c r="D667" s="1"><v>2.6E-13</v></c><c r="E667" s="1"><v>9.9999999999999998E-13</v></c><c r="F667" s="4"><v>0</v></c><c r="G667" s="4"><v>0</v></c><c r="H667" s="4"><v>0</v></c><c r="I667" s="4"><v>2.09</v></c><c r="J667" s="4"><v>1.77</v></c><c r="K667" s="4"><v>2.04</v></c><c r="L667"><v>0</v></c><c r="M667"><v>0</v></c><c r="N667"><v>0</v></c><c r="O667"><v>69</v></c><c r="P667"><v>65</v></c><c r="Q667"><v>77</v></c></row><row r="668" spans="1:17" x14ac:dyDescent="0.2"><c r="A668" t="s"><v>669</v></c><c r="B668" s="4"><v>-9.83</v></c><c r="C668" s="4"><v>2.93</v></c><c r="D668" s="1"><v>2.8000000000000002E-13</v></c><c r="E668" s="1"><v>1.1E-12</v></c><c r="F668" s="4"><v>0</v></c><c r="G668" s="4"><v>0</v></c><c r="H668" s="4"><v>0</v></c><c r="I668" s="4"><v>2.13</v></c><c r="J668" s="4"><v>2.5099999999999998</v></c><c r="K668" s="4"><v>2.15</v></c><c r="L668"><v>0</v></c><c r="M668"><v>0</v></c><c r="N668"><v>0</v></c><c r="O668"><v>65</v></c><c r="P668"><v>73</v></c><c r="Q668"><v>71</v></c></row><row r="669" spans="1:17" x14ac:dyDescent="0.2"><c r="A669" t="s"><v>670</v></c><c r="B669" s="4"><v>-9.82</v></c><c r="C669" s="4"><v>2.93</v></c><c r="D669" s="1"><v>3.8E-13</v></c><c r="E669" s="1"><v>1.5000000000000001E-12</v></c><c r="F669" s="4"><v>0</v></c><c r="G669" s="4"><v>0</v></c><c r="H669" s="4"><v>0</v></c><c r="I669" s="4"><v>2.37</v></c><c r="J669" s="4"><v>1.46</v></c><c r="K669" s="4"><v>1.95</v></c><c r="L669"><v>0</v></c><c r="M669"><v>0</v></c><c r="N669"><v>0</v></c><c r="O669"><v>83</v></c><c r="P669"><v>51</v></c><c r="Q669"><v>75</v></c></row><row r="670" spans="1:17" x14ac:dyDescent="0.2"><c r="A670" t="s"><v>671</v></c><c r="B670" s="4"><v>-9.81</v></c><c r="C670" s="4"><v>2.92</v></c><c r="D670" s="1"><v>3.0999999999999999E-13</v></c><c r="E670" s="1"><v>1.1999999999999999E-12</v></c><c r="F670" s="4"><v>0</v></c><c r="G670" s="4"><v>0</v></c><c r="H670" s="4"><v>0</v></c><c r="I670" s="4"><v>1.88</v></c><c r="J670" s="4"><v>2.11</v></c><c r="K670" s="4"><v>2.0299999999999998</v></c><c r="L670"><v>0</v></c><c r="M670"><v>0</v></c><c r="N670"><v>0</v></c><c r="O670"><v>62</v></c><c r="P670"><v>68</v></c><c r="Q670"><v>78</v></c></row><row r="671" spans="1:17" x14ac:dyDescent="0.2"><c r="A671" t="s"><v>672</v></c><c r="B671" s="4"><v>-9.81</v></c><c r="C671" s="4"><v>2.93</v></c><c r="D671" s="1"><v>3.9E-13</v></c><c r="E671" s="1"><v>1.5000000000000001E-12</v></c><c r="F671" s="4"><v>0</v></c><c r="G671" s="4"><v>0</v></c><c r="H671" s="4"><v>0</v></c><c r="I671" s="4"><v>4.1900000000000004</v></c><c r="J671" s="4"><v>3.59</v></c><c r="K671" s="4"><v>3.71</v></c><c r="L671"><v>0</v></c><c r="M671"><v>0</v></c><c r="N671"><v>0</v></c><c r="O671"><v>80</v></c><c r="P671"><v>68</v></c><c r="Q671"><v>58</v></c></row><row r="672" spans="1:17" x14ac:dyDescent="0.2"><c r="A672" t="s"><v>673</v></c><c r="B672" s="4"><v>-9.8000000000000007</v></c><c r="C672" s="4"><v>2.92</v></c><c r="D672" s="1"><v>3.3000000000000001E-13</v></c><c r="E672" s="1"><v>1.2999999999999999E-12</v></c><c r="F672" s="4"><v>0</v></c><c r="G672" s="4"><v>0</v></c><c r="H672" s="4"><v>0</v></c><c r="I672" s="4"><v>2.1</v></c><c r="J672" s="4"><v>2.2799999999999998</v></c><c r="K672" s="4"><v>2.25</v></c><c r="L672"><v>0</v></c><c r="M672"><v>0</v></c><c r="N672"><v>0</v></c><c r="O672"><v>63</v></c><c r="P672"><v>69</v></c><c r="Q672"><v>74</v></c><
[truncated: 9,617,422 more chars]
