# Supplementary material for: Loss of Lamin A leads to the nuclear translocation of AGO2 and compromised RNA interference
Source: Nucleic Acids Res. 2024 Jul 12;52(16):9917–35. doi: 10.1093/nar/gkae589 (PMC11381323; doi:10.1093/nar/gkae589)
Supplement: gkae589_Supplemental_Files [file gkae589_supplemental_files.zip › Supplemental Table 2.xlsx]

## Sheet: Sheet1
miRNA	A375 KO	A375 WT		miRNA	SHSY5Y KO	SHSY5Y WT
let-7a-5p	0.0201104	0.0213877		let-7a-5p	0.0148612	0.0141276
let-7a-3p	0.000146246	0.000180248		let-7a-3p	6.9238e-05	8.17594e-05
let-7a-2-3p	0.000559619	0.000309997		let-7a-2-3p	5.13305e-05	2.34504e-06
let-7b-5p	0.00371813	0.00249395		let-7b-5p	0.00476862	0.00534244
let-7b-3p	8.31941e-05	2.98771e-05		let-7b-3p	9.90899e-05	8.15666e-05
let-7c-5p	0.00240478	0.00199355		let-7c-5p	0.00323982	0.00289646
let-7c-3p	3.75926e-05	2.30169e-05		let-7c-3p	8.82749e-05	2.1135e-05
let-7d-5p	0.00147578	0.00145943		let-7d-5p	0.00303292	0.00118606
let-7d-3p	0.000324864	0.000500879		let-7d-3p	0.0014133	0.000274515
let-7e-5p	0.00284795	0.00314309		let-7e-5p	0.00177555	0.00155006
let-7e-3p	9.66625e-05	7.71783e-05		let-7e-3p	5.99804e-05	4.3983e-05
let-7f-5p	0.00894391	0.0116263		let-7f-5p	0.0182616	0.00582523
let-7f-1-3p	3.42021e-05	3.60586e-05		let-7f-1-3p	0.000112065	6.29639e-06
let-7f-2-3p	0.000230657	0.000218397		let-7f-2-3p	0.00044196	0.000413853
miR-15a-5p	0.00788732	0.00745292		miR-15a-5p	0.00810647	0.00705159
miR-15a-3p	0.000181706	0.000126096		miR-15a-3p	9.90736e-05	0.000122422
miR-16-5p	0.0218386	0.0217599		miR-16-5p	0.0229199	0.0174824
miR-16-1-3p	9.40483e-05	9.527e-05		miR-16-1-3p	2.3732e-05	3.38025e-05
miR-17-5p	0.035274	0.0401027		miR-17-5p	0.0499014	0.0298008
miR-17-3p	0.00256356	0.00268086		miR-17-3p	0.00163728	0.000939872
miR-18a-5p	0.0176051	0.0205875		miR-18a-5p	0.0285631	0.0195347
miR-18a-3p	0.000801613	0.000749741		miR-18a-3p	0.000826377	0.000660585
miR-19a-5p	0.000196753	0.000127286		miR-19a-5p	0.000212444	8.90978e-05
miR-19a-3p	0.0408834	0.0439629		miR-19a-3p	0.0473007	0.0266506
miR-19b-1-5p	0.00114411	0.000809066		miR-19b-1-5p	0.00094881	0.000566982
miR-19b-3p	0.064601	0.0673157		miR-19b-3p	0.0733436	0.0429389
miR-19b-2-5p	3.78194e-07	2.24921e-06		miR-19b-2-5p	0	6.93718e-07
miR-20a-5p	0.0418686	0.0556108		miR-20a-5p	0.0542514	0.0307329
miR-20a-3p	0.000355318	0.000391598		miR-20a-3p	0.000194686	0.000159035
miR-21-5p	0.045281	0.0476195		miR-21-5p	0.0333594	0.0199859
miR-21-3p	0.00126913	0.000881217		miR-21-3p	0.00082056	0.000335988
miR-22-5p	0.00181719	0.00162048		miR-22-5p	0.000422095	0.000158308
miR-22-3p	0.00991994	0.00684213		miR-22-3p	0.00528063	0.00222945
miR-23a-5p	7.40512e-05	2.59453e-05		miR-23a-5p	2.58641e-05	1.49445e-05
miR-23a-3p	0.0117904	0.0151353		miR-23a-3p	0.00999043	0.00531159
miR-24-1-5p	7.03162e-05	6.3545e-05		miR-24-1-5p	0.000170165	0.000334833
miR-24-3p	0.0120038	0.0101518		miR-24-3p	0.01396	0.0168853
miR-24-2-5p	4.13947e-05	3.03988e-05		miR-24-2-5p	4.5992e-05	1.92083e-05
miR-25-5p	5.81752e-05	2.53503e-05		miR-25-5p	1.16106e-05	9.64328e-06
miR-25-3p	0.0086307	0.0085384		miR-25-3p	0.0111032	0.0119572
miR-26a-5p	0.0116254	0.0116736		miR-26a-5p	0.0122832	0.0133498
miR-26a-1-3p	1.90179e-05	1.85169e-05		miR-26a-1-3p	8.904e-06	1.28401e-05
miR-26b-5p	0.000848176	0.000927624		miR-26b-5p	0.00154094	0.00129583
miR-26b-3p	1.15891e-05	4.13036e-06		miR-26b-3p	9.07242e-06	8.89151e-06
miR-27a-5p	0.000119986	2.924e-05		miR-27a-5p	5.96626e-05	1.28519e-05
miR-27a-3p	0.0313691	0.0300911		miR-27a-3p	0.0285143	0.019065
miR-28-5p	0.000613598	0.000580552		miR-28-5p	0.00154625	0.000797792
miR-28-3p	0.000364154	0.000382579		miR-28-3p	0.000841845	0.000319332
miR-29a-5p	0.000508089	0.000386597		miR-29a-5p	0.000114901	6.85064e-05
miR-29a-3p	0.0252949	0.0154999		miR-29a-3p	0.00757134	0.00617119
miR-30a-5p	0.00674161	0.00498885		miR-30a-5p	0.00920798	0.000152997
miR-30a-3p	0.00565242	0.00884492		miR-30a-3p	0.00663452	8.94808e-05
miR-31-5p	0.0054948	0.00164212		miR-31-5p	0.000926714	5.78128e-05
miR-31-3p	0.00485736	0.00331261		miR-31-3p	0.000972815	8.07138e-05
miR-32-5p	0.002848	0.00205456		miR-32-5p	0.00377047	0.00301026
miR-32-3p	0.000192514	0.000126613		miR-32-3p	0.000142917	9.53773e-05
miR-33a-5p	0.000255058	9.04763e-05		miR-33a-5p	0.000522698	0.000508359
miR-33a-3p	0.000166448	6.78576e-05		miR-33a-3p	0.000283251	0.000233191
miR-92a-1-5p	0.000585154	0.000651411		miR-92a-1-5p	0.00078653	0.00012144
miR-92a-3p	0.0265542	0.0276384		miR-92a-3p	0.0284839	0.0171812
miR-92a-2-5p	0	6.08502e-07		miR-92a-2-5p	0	0
miR-93-5p	0.0158697	0.018597		miR-93-5p	0.0246104	0.0266741
miR-93-3p	0.000407265	0.000373106		miR-93-3p	0.000317296	0.000437489
miR-95-5p	0	0		miR-95-5p	2.05479e-06	5.99851e-06
miR-95-3p	4.21939e-05	1.21943e-05		miR-95-3p	0.000271428	0.000724581
miR-96-5p	0.00324989	0.00327246		miR-96-5p	0.00403184	0.000463251
miR-96-3p	3.84711e-06	1.88115e-06		miR-96-3p	3.73945e-06	3.117e-07
miR-98-5p	0.00124007	0.00173571		miR-98-5p	0.00486849	0.00115699
miR-98-3p	5.57148e-05	5.69373e-05		miR-98-3p	0.000265082	3.92305e-05
miR-99a-5p	0.00206296	0.00169937		miR-99a-5p	0.00272855	0.00244898
miR-99a-3p	0.000301639	0.000206366		miR-99a-3p	0.000238596	0.000138066
miR-100-5p	0.013172	0.0122532		miR-100-5p	0.00278385	0.000457288
miR-100-3p	0.00200686	0.00132218		miR-100-3p	0.000280202	6.44573e-06
miR-101-5p	2.88238e-05	6.84692e-06		miR-101-5p	2.98274e-05	3.05045e-05
miR-101-3p	0.00315609	0.00289007		miR-101-3p	0.00402546	0.00322542
miR-29b-1-5p	0.000773782	0.00051516		miR-29b-1-5p	0.000143914	6.96059e-05
miR-29b-3p	0.0296731	0.0227537		miR-29b-3p	0.0106705	0.00600226
miR-29b-2-5p	2.91281e-06	2.07947e-06		miR-29b-2-5p	2.80044e-06	3.16201e-06
miR-103a-2-5p	0.000457691	0.00042422		miR-103a-2-5p	0.000293274	0.00046407
miR-103a-3p	0.01259	0.0107007		miR-103a-3p	0.0104423	0.0161541
miR-103a-1-5p	5.63417e-05	4.04008e-05		miR-103a-1-5p	4.23242e-05	9.53397e-05
miR-105-5p	0.000433146	0.00071152		miR-105-5p	0.00115599	9.55575e-05
miR-105-3p	4.78401e-06	4.03132e-06		miR-105-3p	9.11666e-06	0
miR-106a-5p	0.00136898	0.00205394		miR-106a-5p	0.00130298	0.00364739
miR-106a-3p	0	0		miR-106a-3p	0	2.84162e-06
miR-107	0.0024945	0.00166514		miR-107	0.00253049	0.00391216
miR-16-2-3p	0.000192095	0.000231734		miR-16-2-3p	0.000142596	6.07381e-05
miR-192-5p	0.000435618	0.000283065		miR-192-5p	9.5334e-05	0.000232466
miR-192-3p	1.57243e-05	1.41745e-05		miR-192-3p	5.00712e-06	1.47494e-05
miR-196a-5p	0.00106019	0.001722		miR-196a-5p	0.00253277	0.000732812
miR-196a-1-3p	0	0		miR-196a-1-3p	0	0
miR-197-5p	0	1.90973e-06		miR-197-5p	3.45224e-07	7.55344e-07
miR-197-3p	0.00190004	0.00210813		miR-197-3p	0.00219323	0.00283447
miR-198	0	0		miR-198	0	0
miR-199a-5p	4.00798e-05	0.00014259		miR-199a-5p	0.000804734	0.0159116
miR-199a-3p	6.27843e-05	0.000348404		miR-199a-3p	0.000325445	0.00826076
miR-208a-5p	0	0		miR-208a-5p	0	0
miR-208a-3p	0	0		miR-208a-3p	0	0
miR-129-5p	6.15498e-05	3.56486e-05		miR-129-5p	2.01859e-05	0.000139404
miR-129-1-3p	4.48163e-05	1.80932e-05		miR-129-1-3p	2.45661e-05	0.000162831
miR-148a-5p	2.53149e-05	1.28163e-05		miR-148a-5p	4.49066e-06	1.51097e-05
miR-148a-3p	0.00232185	0.00216588		miR-148a-3p	0.000633234	0.00184987
miR-30c-5p	0.0106364	0.0101886		miR-30c-5p	0.0119206	0.00402206
miR-30c-2-3p	0.000308999	0.000165822		miR-30c-2-3p	0.000323294	2.38416e-06
miR-30d-5p	0.00238402	0.00309111		miR-30d-5p	0.00407932	0.0024546
miR-30d-3p	7.35599e-05	9.56539e-05		miR-30d-3p	0.000148733	0.000124566
miR-139-5p	0.0033826	0.000814419		miR-139-5p	0.000521928	0.00684298
miR-139-3p	0.000145215	1.3057e-05		miR-139-3p	8.27435e-06	0.000304606
miR-147a	0	0		miR-147a	0	0
miR-7-5p	0.0109678	0.013019		miR-7-5p	0.0100612	0.0058358
miR-7-1-3p	0.00166534	0.000996483		miR-7-1-3p	0.000868979	0.000691018
miR-7-2-3p	4.87155e-06	8.07745e-06		miR-7-2-3p	8.06451e-07	2.58773e-05
miR-10a-5p	0.00745413	0.00561024		miR-10a-5p	0.00552267	8.44125e-05
miR-10a-3p	0.000167868	0.000108941		miR-10a-3p	0.00011027	0
miR-10b-5p	0.00665093	0.00725376		miR-10b-5p	0.00501875	0.0133681
miR-10b-3p	3.88401e-05	2.15444e-05		miR-10b-3p	2.03405e-05	0.00013367
miR-34a-5p	0.00200572	0.00331529		miR-34a-5p	0.000402676	0.000424507
miR-34a-3p	0.000278966	0.000432677		miR-34a-3p	4.39593e-05	3.82975e-05
miR-181a-5p	0.00354848	0.00501122		miR-181a-5p	0.00389431	0.00687658
miR-181a-2-3p	0.00038653	0.000262343		miR-181a-2-3p	0.000234752	0.000916354
miR-181b-5p	0.00265118	0.00419634		miR-181b-5p	0.00276858	0.00642431
miR-181b-3p	4.05506e-05	4.73186e-05		miR-181b-3p	5.56445e-05	7.24455e-05
miR-181c-5p	4.87785e-05	4.92475e-05		miR-181c-5p	4.71162e-05	0.000221033
miR-181c-3p	2.24896e-05	1.33814e-05		miR-181c-3p	7.27458e-06	4.72253e-05
miR-182-5p	0.00621483	0.00813886		miR-182-5p	0.0110351	0.000708589
miR-182-3p	2.33693e-06	1.23053e-06		miR-182-3p	1.00557e-05	3.117e-07
miR-183-5p	0.00044255	0.000408971		miR-183-5p	0.000795146	6.43612e-05
miR-183-3p	3.48073e-05	2.65931e-05		miR-183-3p	9.14591e-05	4.48782e-06
miR-187-5p	0	0		miR-187-5p	0	0
miR-187-3p	7.89732e-06	2.7722e-06		miR-187-3p	4.61226e-07	4.03549e-06
miR-196a-3p	6.18404e-06	5.82824e-06		miR-196a-3p	2.03957e-05	3.34177e-06
miR-199b-5p	0.000100924	0.00104878		miR-199b-5p	0.000118318	0.00363873
miR-199b-3p	5.92157e-05	0.000313875		miR-199b-3p	0.000336371	0.00824382
miR-203a-5p	0	0		miR-203a-5p	1.27566e-05	2.07246e-06
miR-203a-3p	4.09257e-06	1.217e-06		miR-203a-3p	0.000508314	0.000169397
miR-204-5p	7.14538e-05	0.000371641		miR-204-5p	0.00121045	0.00800306
miR-204-3p	8.01568e-07	1.66929e-06		miR-204-3p	6.34931e-06	0.000140129
miR-205-5p	4.71363e-06	3.83299e-06		miR-205-5p	7.53966e-06	1.07574e-06
miR-205-3p	0	0		miR-205-3p	0	0
miR-210-5p	6.76534e-06	0		miR-210-5p	3.45224e-07	2.13409e-06
miR-210-3p	0.000444026	0.000207607		miR-210-3p	0.000513977	0.000484908
miR-211-5p	0	0		miR-211-5p	3.45224e-07	6.82417e-06
miR-211-3p	0	0		miR-211-3p	0	0
miR-212-5p	0	0		miR-212-5p	7.87111e-07	1.06704e-06
miR-212-3p	4.96191e-06	8.23366e-06		miR-212-3p	1.24557e-05	9.33516e-06
miR-181a-3p	0.00041829	0.00049718		miR-181a-3p	0.000363109	0.000566565
miR-214-5p	1.20235e-06	3.55044e-06		miR-214-5p	1.8678e-05	0.000982375
miR-214-3p	5.80585e-06	2.88586e-05		miR-214-3p	0.000308995	0.0107865
miR-215-5p	1.6455e-06	1.62718e-06		miR-215-5p	2.59055e-06	5.34849e-05
miR-215-3p	0	0		miR-215-3p	2.24533e-06	6.31021e-06
miR-216a-5p	2.17901e-06	3.35212e-06		miR-216a-5p	1.7841e-06	7.82959e-06
miR-216a-3p	0	0		miR-216a-3p	0	6.23399e-07
miR-217-5p	5.00168e-06	1.01148e-05		miR-217-5p	7.56178e-06	3.72371e-05
miR-217-3p	5.10921e-07	4.10177e-07		miR-217-3p	0	1.00542e-06
miR-218-5p	0.000798427	0.000409041		miR-218-5p	0.000372203	0.00739569
miR-218-1-3p	7.78978e-07	4.10177e-07		miR-218-1-3p	0	8.25663e-07
miR-218-2-3p	3.78194e-07	0		miR-218-2-3p	4.78068e-06	0.000286452
miR-219a-5p	1.1434e-05	2.77557e-05		miR-219a-5p	1.42922e-05	2.77487e-06
miR-219a-1-3p	9.16723e-06	6.40815e-06		miR-219a-1-3p	1.36101e-05	2.76618e-06
miR-221-5p	0.000189019	0.000150622		miR-221-5p	3.39701e-06	0
miR-221-3p	0.0486798	0.0331813		miR-221-3p	0.00903358	0.00216762
miR-222-5p	4.92073e-05	7.83701e-06		miR-222-5p	2.32349e-05	1.5585e-06
miR-222-3p	0.00822455	0.00681445		miR-222-3p	0.000986482	0.000148816
miR-223-5p	0	0		miR-223-5p	0	0
miR-223-3p	2.84525e-06	5.57427e-06		miR-223-3p	1.13234e-06	0
miR-224-5p	0.00303369	0.000581386		miR-224-5p	0.0183316	8.82925e-05
miR-224-3p	2.77821e-05	2.89983e-06		miR-224-3p	0.000190353	8.25663e-07
miR-200b-5p	9.11706e-07	6.08502e-07		miR-200b-5p	0	3.82019e-07
miR-200b-3p	3.24306e-05	3.91432e-05		miR-200b-3p	2.59055e-06	1.47277e-05
let-7g-5p	0.00575041	0.0071336		let-7g-5p	0.00603836	0.00413877
let-7g-3p	3.05446e-05	1.72022e-05		let-7g-3p	1.25745e-05	2.71213e-05
let-7i-5p	0.00994962	0.00994288		let-7i-5p	0.0119123	0.0038628
let-7i-3p	0.00209516	0.000876599		let-7i-3p	0.00137891	0.000553135
miR-1-3p	3.82452e-06	4.10177e-07		miR-1-3p	8.06451e-07	2.42631e-05
miR-15b-5p	0.00862164	0.0101947		miR-15b-5p	0.00988711	0.00994142
miR-15b-3p	0.00136971	0.00161473		miR-15b-3p	0.00203701	0.00107303
miR-23b-5p	1.07226e-05	9.44938e-06		miR-23b-5p	1.90343e-05	5.49537e-05
miR-23b-3p	0.0182672	0.0234005		miR-23b-3p	0.0270389	0.036796
miR-27b-5p	9.16211e-05	0.000102421		miR-27b-5p	6.8843e-05	9.21066e-05
miR-27b-3p	0.00684233	0.00789853		miR-27b-3p	0.00880047	0.0159614
miR-30b-5p	0.00799841	0.00942181		miR-30b-5p	0.0087007	0.00875115
miR-30b-3p	2.42758e-05	2.3158e-05		miR-30b-3p	2.00671e-05	3.13693e-05
miR-122-5p	1.69068e-06	2.2778e-06		miR-122-5p	1.34222e-06	4.43644e-07
miR-122-3p	0	6.08502e-07		miR-122-3p	0	0
miR-124-5p	5.10921e-07	0		miR-124-5p	0	6.14574e-05
miR-124-3p	1.14764e-05	2.2778e-06		miR-124-3p	7.59468e-05	0.00348025
miR-125b-5p	0.0170801	0.015588		miR-125b-5p	0.00451468	0.00481009
miR-125b-1-3p	0.000846815	0.000263055		miR-125b-1-3p	3.47653e-05	2.6795e-05
miR-128-1-5p	1.1747e-05	6.25194e-06		miR-128-1-5p	1.45822e-05	6.81548e-06
miR-128-3p	0.00137231	0.00150558		miR-128-3p	0.00158234	0.00188756
miR-130a-5p	0.00010181	5.5196e-05		miR-130a-5p	2.24312e-05	4.14242e-05
miR-130a-3p	0.00661632	0.00539834		miR-130a-3p	0.00364985	0.00635045
miR-132-5p	2.27099e-05	2.81225e-05		miR-132-5p	5.48767e-05	3.31783e-05
miR-132-3p	0.000537715	0.000669256		miR-132-3p	0.000992677	0.000840069
miR-133a-5p	0	0		miR-133a-5p	0	0
miR-133a-3p	1.91096e-06	0		miR-133a-3p	0	3.91736e-06
miR-135a-5p	0.000137252	7.66727e-06		miR-135a-5p	0.000239697	0.00527538
miR-135a-3p	0	0		miR-135a-3p	0	1.83977e-06
miR-135a-2-3p	9.11706e-07	0		miR-135a-2-3p	6.51769e-07	2.62708e-05
miR-137-5p	9.11706e-07	8.20354e-07		miR-137-5p	9.22453e-07	4.82895e-05
miR-137-3p	0.000586955	0.00073109		miR-137-3p	0.00091976	0.0163629
miR-138-5p	0.00318454	0.00167187		miR-138-5p	0.0001864	0.00379072
miR-138-2-3p	0	0		miR-138-2-3p	6.71109e-07	6.48127e-06
miR-140-5p	0.00531755	0.00859732		miR-140-5p	0.00257833	0.00266448
miR-140-3p	0.000526146	0.000454187		miR-140-3p	0.000227944	0.00011567
miR-141-5p	3.46891e-06	2.29132e-06		miR-141-5p	7.4623e-06	3.117e-07
miR-141-3p	0.000114369	4.43806e-05		miR-141-3p	0.000144911	6.16246e-05
miR-142-5p	6.33936e-06	7.83701e-06		miR-142-5p	2.40001e-06	3.34177e-06
miR-142-3p	8.37394e-05	0.00011777		miR-142-3p	5.0143e-05	4.92167e-05
miR-143-5p	5.10921e-07	0		miR-143-5p	3.55169e-06	0.00013383
miR-143-3p	2.05083e-05	1.82492e-05		miR-143-3p	0.000167517	0.00489186
miR-144-5p	0	0		miR-144-5p	0	0
miR-144-3p	3.78194e-07	4.10177e-07		miR-144-3p	3.25885e-07	2.15659e-06
miR-145-5p	5.31791e-05	4.22084e-05		miR-145-5p	0.000291825	0.00516685
miR-145-3p	4.00784e-07	0		miR-145-3p	3.53235e-06	7.90793e-05
miR-152-5p	1.31249e-06	1.83903e-06		miR-152-5p	4.61226e-07	1.69044e-06
miR-152-3p	0.000778319	0.000656996		miR-152-3p	2.9601e-05	0.000421502
miR-153-3p	9.42658e-05	9.87437e-06		miR-153-3p	3.05758e-05	0.000817969
miR-153-5p	0	0		miR-153-5p	0	2.01084e-06
miR-191-5p	0.0104337	0.00790201		miR-191-5p	0.0072116	0.00481554
miR-191-3p	2.22068e-05	8.22013e-06		miR-191-3p	2.31438e-05	1.07154e-05
miR-9-5p	0.00572623	0.0064526		miR-9-5p	0.00111223	0.0201738
miR-9-3p	0.000494759	0.000664		miR-9-3p	0.000118799	0.00417519
miR-125a-5p	0.0119592	0.0102568		miR-125a-5p	0.00759474	0.00619896
miR-125a-3p	0.000126188	6.89186e-05		miR-125a-3p	4.87509e-05	2.16628e-05
miR-125b-2-3p	4.04828e-05	4.62744e-05		miR-125b-2-3p	4.32385e-05	2.67978e-05
miR-126-5p	0.00046704	0.000208541		miR-126-5p	0.00126768	0.000406982
miR-126-3p	0.000703763	0.000306653		miR-126-3p	0.00204001	0.000822096
miR-127-5p	0	0		miR-127-5p	1.33395e-05	0.000772908
miR-127-3p	1.20235e-06	2.12158e-06		miR-127-3p	0.000171041	0.00612115
miR-129-2-3p	5.84143e-05	2.27764e-05		miR-129-2-3p	1.82278e-06	9.38129e-05
miR-134-5p	2.49225e-06	7.28568e-06		miR-134-5p	2.03711e-05	0.00105242
miR-134-3p	0	0		miR-134-3p	7.87111e-07	2.51966e-05
miR-136-5p	0	6.08502e-07		miR-136-5p	5.31123e-05	0.00173994
miR-136-3p	0	1.30123e-06		miR-136-3p	6.43443e-05	0.00223754
miR-138-1-3p	0.000219741	0.000109863		miR-138-1-3p	2.59055e-06	0.000203169
miR-146a-5p	0.00477897	0.00786313		miR-146a-5p	8.86536e-06	8.26108e-05
miR-146a-3p	1.2899e-06	3.35212e-06		miR-146a-3p	0	0
miR-149-5p	0.000301486	0.000326236		miR-149-5p	0.000443532	0.00053717
miR-149-3p	0	0		miR-149-3p	0	0
miR-150-5p	3.63507e-05	6.02521e-05		miR-150-5p	1.34222e-06	7.64037e-07
miR-150-3p	0	0		miR-150-3p	0	0
miR-154-5p	0	1.39912e-05		miR-154-5p	2.12521e-05	0.00095603
miR-154-3p	1.03696e-05	7.72243e-05		miR-154-3p	0.000101079	0.00285567
miR-184	0	1.217e-06		miR-184	0	1.00542e-06
miR-185-5p	0.00125597	0.000985653		miR-185-5p	0.00156478	0.00116356
miR-185-3p	5.13701e-06	3.14026e-06		miR-185-3p	6.81053e-06	5.17285e-06
miR-186-5p	0.00442679	0.00519264		miR-186-5p	0.00686937	0.0030472
miR-186-3p	1.57469e-05	2.49115e-05		miR-186-3p	4.10538e-05	1.22696e-05
miR-188-5p	8.31105e-05	8.50761e-05		miR-188-5p	0.000310593	0.000587063
miR-188-3p	4.19284e-05	4.15634e-05		miR-188-3p	0.000134479	0.000283402
miR-190a-5p	0.000123027	0.000140261		miR-190a-5p	0.000272574	0.000263875
miR-190a-3p	2.9848e-05	1.87586e-05		miR-190a-3p	2.80458e-05	2.48624e-05
miR-193a-5p	0.000877545	0.000673172		miR-193a-5p	0.000585711	5.97966e-05
miR-193a-3p	0.00430549	0.00397666		miR-193a-3p	0.00476896	0.00077206
miR-194-5p	0.000668695	0.000525047		miR-194-5p	0.000344604	0.000596304
miR-195-5p	7.2603e-05	5.41086e-05		miR-195-5p	0.000253093	0.000319105
miR-195-3p	1.89097e-06	4.10177e-07		miR-195-3p	1.04589e-05	2.21822e-06
miR-206	0	0		miR-206	0	0
miR-320a-5p	7.56388e-07	6.08502e-07		miR-320a-5p	7.87111e-07	0
miR-320a-3p	0.00549119	0.00521957		miR-320a-3p	0.00324417	0.00729975
miR-200c-5p	1.2899e-06	0		miR-200c-5p	6.51769e-07	3.117e-07
miR-200c-3p	0.00027952	0.000293744		miR-200c-3p	0.000680391	0.000259241
miR-1-5p	0	0		miR-1-5p	0	1.13736e-06
miR-155-5p	1.26731e-06	2.70048e-05		miR-155-5p	3.87757e-06	0.000378088
miR-155-3p	0	6.08502e-07		miR-155-3p	0	6.93718e-07
miR-181b-2-3p	8.89115e-07	6.08502e-07		miR-181b-2-3p	1.15167e-06	1.37874e-06
miR-128-2-5p	5.10921e-07	6.50615e-07		miR-128-2-5p	0	0
miR-194-3p	3.46891e-06	1.47097e-06		miR-194-3p	0	8.25663e-07
miR-106b-5p	0.00573638	0.00656056		miR-106b-5p	0.00654265	0.00968147
miR-106b-3p	0.000971426	0.000750763		miR-106b-3p	0.00121045	0.00197595
miR-29c-5p	6.61935e-05	3.16171e-05		miR-29c-5p	0.000124349	5.18387e-05
miR-29c-3p	0.00350403	0.00155522		miR-29c-3p	0.0030443	0.00215833
miR-30c-1-3p	4.96832e-05	1.48251e-05		miR-30c-1-3p	3.21332e-05	4.30052e-05
miR-200a-5p	1.17976e-06	6.08502e-07		miR-200a-5p	0	6.23399e-07
miR-200a-3p	7.78718e-06	5.95586e-06		miR-200a-3p	0	1.89271e-06
miR-302a-5p	0	0		miR-302a-5p	0	0
miR-302a-3p	0	2.73009e-06		miR-302a-3p	0	7.8462e-06
miR-101-2-5p	8.78643e-06	2.2778e-06		miR-101-2-5p	3.51301e-06	3.10039e-06
miR-219a-2-3p	3.78194e-07	1.83903e-06		miR-219a-2-3p	0	7.55344e-07
miR-34b-5p	1.69068e-06	6.50615e-07		miR-34b-5p	0	3.117e-07
miR-34b-3p	0	6.08502e-07		miR-34b-3p	0	0
miR-34c-5p	3.31641e-06	4.63982e-06		miR-34c-5p	0	9.15028e-06
miR-34c-3p	4.00784e-07	4.10177e-07		miR-34c-3p	0	1.76076e-06
miR-299-5p	7.78978e-07	1.34955e-05		miR-299-5p	1.28838e-05	0.000582448
miR-299-3p	1.31249e-06	8.51621e-06		miR-299-3p	1.23646e-05	0.000557752
miR-301a-5p	9.77023e-05	8.52476e-05		miR-301a-5p	0.000169065	0.000327596
miR-301a-3p	0.00201735	0.00188163		miR-301a-3p	0.00361625	0.00553912
miR-99b-5p	0.00303807	0.0021078		miR-99b-5p	0.00313837	0.00215408
miR-99b-3p	0.000191669	0.000200766		miR-99b-3p	0.000280142	0.000157647
miR-296-5p	0.000841807	0.000588243		miR-296-5p	0.00026013	0.000560793
miR-296-3p	4.91871e-05	1.80376e-05		miR-296-3p	2.39281e-05	5.31471e-05
miR-130b-5p	0.000115463	9.21338e-05		miR-130b-5p	9.02192e-05	0.000242167
miR-130b-3p	0.00221779	0.00136611		miR-130b-3p	0.00197456	0.00453007
miR-30e-5p	0.00237763	0.00111505		miR-30e-5p	0.0025657	0.00130957
miR-30e-3p	0.00147357	0.00303419		miR-30e-3p	0.0011507	0.00111253
miR-26a-2-3p	4.14621e-05	2.7939e-05		miR-26a-2-3p	6.05576e-05	2.34461e-05
miR-361-5p	0.0031174	0.00240761		miR-361-5p	0.00355839	0.00413168
miR-361-3p	0.000603224	0.000494292		miR-361-3p	0.000393116	0.000138872
miR-362-5p	0.000377704	0.000408151		miR-362-5p	0.000959549	0.00222081
miR-362-3p	0.000560964	0.000595047		miR-362-3p	0.000861669	0.00187488
miR-363-5p	0	8.20354e-07		miR-363-5p	0	4.43644e-07
miR-363-3p	1.10584e-05	0.000157311		miR-363-3p	2.4591e-05	0.00129869
miR-365a-5p	2.84786e-06	3.06957e-06		miR-365a-5p	6.88789e-06	0
miR-365a-3p	0.0033863	0.00385656		miR-365a-3p	0.00567267	0.000761209
miR-365b-5p	4.05021e-06	5.21973e-06		miR-365b-5p	7.87111e-07	3.117e-07
miR-365b-3p	0.00343739	0.00376039		miR-365b-3p	0.00582137	0.000789689
miR-302b-5p	0	0		miR-302b-5p	0	3.82019e-07
miR-302b-3p	0	2.2778e-06		miR-302b-3p	6.71109e-07	7.06555e-06
miR-302c-5p	0	0		miR-302c-5p	0	0
miR-302c-3p	0	4.10177e-07		miR-302c-3p	0	0
miR-302d-5p	0	0		miR-302d-5p	0	0
miR-302d-3p	0	1.01868e-06		miR-302d-3p	0	4.79083e-06
miR-367-5p	0	0		miR-367-5p	0	0
miR-367-3p	0	1.01868e-06		miR-367-3p	0	3.33307e-06
miR-376c-5p	0	0		miR-376c-5p	0	3.60566e-06
miR-376c-3p	8.27337e-05	0.000343534		miR-376c-3p	0.000427885	0.00942192
miR-369-5p	1.53537e-06	4.49842e-06		miR-369-5p	5.99034e-06	0.000445554
miR-369-3p	1.32798e-05	0.00013414		miR-369-3p	0.00016728	0.00406286
miR-370-5p	0	0		miR-370-5p	0	1.31344e-05
miR-370-3p	0	0		miR-370-3p	1.57809e-05	0.000632574
miR-371a-5p	0	2.31991e-06		miR-371a-5p	0	0
miR-371a-3p	0	4.41291e-06		miR-371a-3p	0	0
miR-372-5p	0	1.01868e-06		miR-372-5p	0	0
miR-372-3p	5.10921e-07	4.30903e-05		miR-372-3p	0	0
miR-373-5p	0	6.08502e-07		miR-373-5p	0	0
miR-373-3p	2.04629e-06	4.68523e-05		miR-373-3p	3.87757e-06	0
miR-374a-5p	0.00898906	0.00887405		miR-374a-5p	0.0107459	0.0088045
miR-374a-3p	0.00103102	0.00115118		miR-374a-3p	0.00109826	0.000751691
miR-375-5p	0	0		miR-375-5p	0	3.82019e-07
miR-375-3p	2.69806e-05	2.64586e-06		miR-375-3p	5.0392e-05	0.00184641
miR-376a-5p	1.20235e-06	6.36604e-06		miR-376a-5p	8.7936e-06	0.000595213
miR-376a-3p	3.56566e-05	0.000194856		miR-376a-3p	0.000244248	0.00572871
miR-377-5p	0	6.08502e-07		miR-377-5p	8.06451e-07	3.69254e-05
miR-377-3p	1.82163e-05	9.58163e-05		miR-377-3p	0.000252562	0.00412392
miR-378a-5p	0.00062916	0.000490033		miR-378a-5p	0.000766207	0.000220555
miR-378a-3p	0.00421959	0.00197233		miR-378a-3p	0.00447565	0.0014856
miR-379-5p	3.84711e-06	1.8475e-05		miR-379-5p	2.9416e-05	0.00143033
miR-379-3p	5.10921e-07	9.16683e-06		miR-379-3p	1.01358e-05	0.000788671
miR-380-5p	0	0		miR-380-5p	0	1.65133e-06
miR-380-3p	1.55796e-06	1.47112e-05		miR-380-3p	2.81759e-05	0.00129238
miR-381-5p	0	6.50615e-07		miR-381-5p	4.61226e-07	4.62194e-05
miR-381-3p	1.02794e-05	5.97939e-05		miR-381-3p	0.000153285	0.0044831
miR-382-5p	1.51278e-06	2.25061e-05		miR-382-5p	2.94132e-05	0.0011895
miR-382-3p	3.78194e-07	4.85167e-06		miR-382-3p	1.93879e-06	0.000189052
miR-383-5p	2.60239e-06	0		miR-383-5p	0	3.117e-07
miR-383-3p	0	0		miR-383-3p	0	0
miR-340-5p	0.00155884	0.00147236		miR-340-5p	0.00302805	0.00394397
miR-340-3p	5.31365e-05	5.90783e-05		miR-340-3p	0.000116583	0.000158849
miR-330-5p	9.71205e-05	0.000130415		miR-330-5p	0.000138641	6.3784e-05
miR-330-3p	0.000206374	0.000240245		miR-330-3p	0.000325981	0.000194744
miR-328-5p	0	0		miR-328-5p	0	0
miR-328-3p	0.00024162	8.87003e-05		miR-328-3p	5.73899e-05	0.00043261
miR-342-5p	0	0		miR-342-5p	3.25885e-07	3.117e-07
miR-342-3p	0.00138663	0.00095617		miR-342-3p	0.00268855	0.00372409
miR-337-5p	7.78978e-07	6.50615e-07		miR-337-5p	1.12847e-05	0.000712723
miR-337-3p	5.10921e-07	1.06079e-06		miR-337-3p	4.3479e-05	0.00232519
miR-323a-5p	0	0		miR-323a-5p	3.25885e-07	1.49343e-05
miR-323a-3p	2.5798e-06	2.05693e-05		miR-323a-3p	3.25948e-05	0.00111489
miR-326	4.4284e-06	1.217e-06		miR-326	6.31344e-06	5.01431e-05
miR-151a-5p	0.00202305	0.00171014		miR-151a-5p	0.00254084	0.0022489
miR-151a-3p	0.00123993	0.000953272		miR-151a-3p	0.00192062	0.00126571
miR-135b-5p	0.00525426	0.00897247		miR-135b-5p	0.00588854	0.00019411
miR-135b-3p	5.53855e-05	9.20402e-05		miR-135b-3p	4.00265e-05	4.43644e-07
miR-148b-5p	3.20346e-06	6.67718e-06		miR-148b-5p	9.85953e-06	3.21852e-06
miR-148b-3p	0.00249497	0.00322177		miR-148b-3p	0.00540901	0.00326606
miR-331-5p	0.000102353	5.47889e-05		miR-331-5p	0.000116533	0.000105714
miR-331-3p	0.000311847	0.0001444		miR-331-3p	0.000284491	0.000572276
miR-324-5p	0.000286826	0.000189841		miR-324-5p	0.000298682	0.000460168
miR-324-3p	0.000492385	0.000297969		miR-324-3p	0.000745918	0.00126151
miR-338-5p	7.78978e-07	6.08502e-07		miR-338-5p	5.81358e-06	2.77431e-05
miR-338-3p	2.05111e-05	3.69159e-06		miR-338-3p	2.10946e-05	9.47781e-05
miR-339-5p	0.00242745	0.00223092		miR-339-5p	0.00202032	0.00213607
miR-339-3p	0.000630785	0.000320672		miR-339-3p	0.000266084	0.0003902
miR-335-5p	0.000285493	0.000843688		miR-335-5p	0.0017381	0.000203172
miR-335-3p	0.000103227	0.000248094		miR-335-3p	0.000621794	2.19896e-05
miR-133b	0	0		miR-133b	0	7.64037e-07
miR-325	0	0		miR-325	0	0
miR-345-5p	0.000362146	0.0003123		miR-345-5p	0.000346916	0.00154615
miR-345-3p	0	6.08502e-07		miR-345-3p	6.71109e-07	2.70967e-06
miR-346	7.16071e-06	3.55044e-06		miR-346	4.85523e-06	0.000244296
miR-384	0	0		miR-384	0	0
miR-196b-5p	0.000923567	0.000915783		miR-196b-5p	0.000974397	6.56541e-06
miR-196b-3p	6.53213e-05	4.72615e-05		miR-196b-3p	1.59216e-05	0
miR-422a	1.17976e-06	3.16885e-06		miR-422a	5.5622e-06	8.87288e-07
miR-423-5p	0.00187612	0.00152072		miR-423-5p	0.00121532	0.00146781
miR-423-3p	0.00352375	0.00236674		miR-423-3p	0.00389681	0.00381777
miR-424-5p	0.00537912	0.00365456		miR-424-5p	0.00817753	0.0133825
miR-424-3p	0.000337275	0.000205386		miR-424-3p	0.000171394	0.000363962
miR-425-5p	0.00328787	0.0027805		miR-425-5p	0.00374634	0.0014025
miR-425-3p	6.08038e-05	3.21398e-05		miR-425-3p	0.000265858	0.000194923
miR-18b-5p	0.000106106	0.000351487		miR-18b-5p	0.00028947	0.00157818
miR-18b-3p	0	0		miR-18b-3p	3.45224e-07	3.85573e-06
miR-20b-5p	0.000476929	0.00142802		miR-20b-5p	0.000794784	0.00306826
miR-20b-3p	0	8.79876e-06		miR-20b-3p	4.61226e-07	2.68298e-05
miR-448	0	0		miR-448	0	1.69226e-05
miR-429	1.33024e-05	1.13318e-05		miR-429	1.36156e-06	1.11852e-05
miR-449a	4.53096e-05	4.32738e-05		miR-449a	3.51161e-05	7.5345e-06
miR-450a-5p	0.000527558	0.000620338		miR-450a-5p	0.0014968	0.00293057
miR-450a-1-3p	1.28818e-05	8.98332e-06		miR-450a-1-3p	4.80991e-05	0.000128045
miR-431-5p	0	0		miR-431-5p	3.90519e-05	0.00175307
miR-431-3p	0	0		miR-431-3p	1.70956e-06	0.000136015
miR-433-5p	0	0		miR-433-5p	1.57422e-06	0.000103121
miR-433-3p	0	0		miR-433-3p	2.93939e-05	0.00144251
miR-329-5p	0	0		miR-329-5p	0	1.44377e-05
miR-329-3p	5.93858e-06	1.9946e-05		miR-329-3p	6.97492e-05	0.00228428
miR-451a	5.5152e-06	2.334e-05		miR-451a	2.33618e-05	1.39905e-05
miR-452-5p	4.07789e-05	2.07947e-06		miR-452-5p	0.00135554	1.69914e-06
miR-452-3p	0	0		miR-452-3p	3.45224e-07	0
miR-409-5p	0	3.14026e-06		miR-409-5p	4.6812e-06	0.000278209
miR-409-3p	1.80082e-06	1.83214e-05		miR-409-3p	7.21852e-05	0.00236335
miR-412-5p	0	5.98445e-06		miR-412-5p	1.89073e-05	0.000984337
miR-412-3p	0	0		miR-412-3p	0	8.29854e-06
miR-410-5p	0	0		miR-410-5p	0	2.26603e-06
miR-410-3p	2.35952e-06	2.0993e-05		miR-410-3p	0.000113281	0.00272391
miR-376b-5p	1.71327e-06	4.31516e-06		miR-376b-5p	4.49066e-06	0.000228001
miR-376b-3p	3.12031e-05	0.000269152		miR-376b-3p	0.000270963	0.00764463
miR-483-5p	0	0		miR-483-5p	0	2.69116e-05
miR-483-3p	9.11706e-07	0		miR-483-3p	3.25885e-07	3.46128e-05
miR-484	0.00233968	0.0023977		miR-484	0.00213128	0.0042589
miR-485-5p	0	0		miR-485-5p	7.87111e-07	1.95193e-05
miR-485-3p	1.2899e-06	5.00788e-06		miR-485-3p	7.58112e-06	0.000551146
miR-486-5p	3.51533e-05	8.75665e-06		miR-486-5p	4.30092e-05	0.000122699
miR-486-3p	4.24789e-06	0		miR-486-3p	4.61226e-07	9.35099e-07
miR-487a-5p	3.78194e-07	4.10177e-07		miR-487a-5p	2.38067e-06	0.000105293
miR-487a-3p	3.71438e-06	1.96905e-05		miR-487a-3p	5.59734e-05	0.00193033
miR-488-5p	1.2899e-06	0		miR-488-5p	0	0
miR-488-3p	0.000181766	6.89454e-05		miR-488-3p	4.99057e-06	7.26175e-05
miR-489-5p	0	0		miR-489-5p	0	0
miR-489-3p	7.78978e-07	1.06079e-06		miR-489-3p	3.45224e-07	7.55189e-06
miR-490-5p	0	0		miR-490-5p	1.69934e-05	0.00121733
miR-490-3p	4.00784e-07	6.50615e-07		miR-490-3p	1.9327e-05	0.000992776
miR-491-5p	9.56541e-06	6.60648e-06		miR-491-5p	2.1379e-05	1.13677e-05
miR-491-3p	3.11607e-05	2.21258e-05		miR-491-3p	9.4572e-05	5.28643e-05
miR-511-5p	0	0		miR-511-5p	0	0
miR-511-3p	0	0		miR-511-3p	0	0
miR-146b-5p	0.00022385	0.000131588		miR-146b-5p	0.000140691	0.000233856
miR-146b-3p	7.78978e-07	8.20354e-07		miR-146b-3p	3.25885e-07	1.13736e-06
miR-202-5p	5.24715e-06	2.85771e-06		miR-202-5p	2.53535e-06	1.44906e-06
miR-202-3p	0	0		miR-202-3p	0	0
miR-492	0	0		miR-492	0	0
miR-493-5p	9.11706e-07	3.29648e-06		miR-493-5p	5.53768e-05	0.00217715
miR-493-3p	3.78194e-07	0		miR-493-3p	8.32959e-06	0.000575883
miR-432-5p	0	0		miR-432-5p	2.98551e-05	0.0016367
miR-432-3p	0	0		miR-432-3p	0	9.01988e-06
miR-494-5p	0	0		miR-494-5p	0	4.74302e-06
miR-494-3p	1.31249e-06	1.65952e-05		miR-494-3p	1.10997e-05	0.000538065
miR-495-5p	0	1.06079e-06		miR-495-5p	1.26768e-06	7.36173e-05
miR-495-3p	1.01865e-05	5.86793e-05		miR-495-3p	8.70877e-05	0.00277973
miR-496	0	2.23568e-06		miR-496	9.23548e-06	0.00042205
miR-193b-5p	3.93534e-05	1.77537e-05		miR-193b-5p	3.43343e-05	2.58642e-06
miR-193b-3p	0.00274251	0.00174605		miR-193b-3p	0.00412433	0.000471646
miR-497-5p	4.33989e-05	2.38071e-05		miR-497-5p	0.000205777	0.000496861
miR-497-3p	2.86567e-05	1.99741e-05		miR-497-3p	7.86995e-05	0.000101767
miR-181d-5p	0.000289667	0.000385797		miR-181d-5p	0.000311002	0.000932973
miR-181d-3p	0	6.50615e-07		miR-181d-3p	1.113e-06	4.43644e-07
miR-512-5p	0	0.000121315		miR-512-5p	4.61226e-07	0
miR-512-3p	1.2899e-06	9.19381e-05		miR-512-3p	3.45224e-07	0
miR-498-5p	4.00784e-07	0.000317161		miR-498-5p	3.25885e-07	3.117e-07
miR-498-3p	0	9.56194e-06		miR-498-3p	0	0
miR-520e-5p	0	2.31991e-06		miR-520e-5p	0	0
miR-520e-3p	0	3.20421e-05		miR-520e-3p	0	0
miR-515-5p	3.02576e-06	0.00202423		miR-515-5p	1.90011e-06	4.43644e-07
miR-515-3p	0	6.92022e-05		miR-515-3p	0	0
miR-519e-5p	0	0.000192544		miR-519e-5p	0	0
miR-519e-3p	4.00784e-07	1.57297e-05		miR-519e-3p	0	0
miR-520f-5p	3.43665e-05	6.15232e-05		miR-520f-5p	1.34222e-06	0
miR-520f-3p	0	1.84462e-05		miR-520f-3p	0	0
miR-519c-5p	0	0		miR-519c-5p	0	0
miR-519c-3p	8.01568e-07	0.000315827		miR-519c-3p	0	0
miR-520a-5p	4.00784e-07	6.34039e-05		miR-520a-5p	0	0
miR-520a-3p	0	1.13318e-05		miR-520a-3p	0	0
miR-526b-5p	5.10921e-07	0.000221205		miR-526b-5p	0	0
miR-526b-3p	8.89115e-07	0.00019771		miR-526b-3p	0	0
miR-519b-5p	0	0		miR-519b-5p	0	0
miR-519b-3p	5.10921e-07	0.000244849		miR-519b-3p	6.51769e-07	0
miR-525-5p	0	3.0286e-05		miR-525-5p	0	0
miR-525-3p	0	3.60884e-05		miR-525-3p	0	0
miR-523-5p	0	0		miR-523-5p	0	0
miR-523-3p	0	9.57976e-05		miR-523-3p	0	0
miR-518f-5p	0	1.18696e-05		miR-518f-5p	0	0
miR-518f-3p	0	3.2212e-05		miR-518f-3p	0	0
miR-520b-5p	1.42263e-06	0		miR-520b-5p	0	0
miR-520b-3p	1.55796e-06	6.95578e-05		miR-520b-3p	3.25885e-07	0
miR-518b	1.15717e-06	0.000502842		miR-518b	3.45224e-07	0
miR-526a-5p	0	1.86762e-06		miR-526a-5p	0	0
miR-526a-3p	0	2.57467e-05		miR-526a-3p	0	0
miR-520c-5p	0	2.05089e-06		miR-520c-5p	0	0
miR-520c-3p	9.22979e-06	0.00120171		miR-520c-3p	1.38368e-06	0
miR-518c-5p	0	3.70665e-06		miR-518c-5p	0	0
miR-518c-3p	7.47394e-06	0.000700706		miR-518c-3p	6.71109e-07	0
miR-524-5p	3.58165e-06	0.000247579		miR-524-5p	0	0
miR-524-3p	3.78194e-07	7.21498e-06		miR-524-3p	0	0
miR-517-5p	0	1.00579e-05		miR-517-5p	0	0
miR-517a-3p	2.46966e-06	0.000159018		miR-517a-3p	7.87111e-07	0
miR-519d-5p	3.35878e-06	2.89007e-05		miR-519d-5p	0	0
miR-519d-3p	1.31249e-06	9.92835e-05		miR-519d-3p	0	0
miR-521	0.000109263	7.62804e-05		miR-521	9.88444e-06	0
miR-520d-5p	0	9.5063e-06		miR-520d-5p	0	0
miR-520d-3p	5.10921e-07	3.40363e-05		miR-520d-3p	0	0
miR-517b-3p	5.27234e-06	0.00017105		miR-517b-3p	0	0
miR-520g-5p	0	0		miR-520g-5p	0	0
miR-520g-3p	4.35512e-05	0.0016688		miR-520g-3p	1.01633e-06	3.82019e-07
miR-516b-5p	0	6.59239e-05		miR-516b-5p	0	0
miR-516b-3p	0	0		miR-516b-3p	0	0
miR-518e-5p	0	0		miR-518e-5p	0	0
miR-518e-3p	4.00784e-07	3.0983e-05		miR-518e-3p	0	0
miR-518a-5p	3.78194e-07	3.47974e-06		miR-518a-5p	0	0
miR-518a-3p	5.10921e-07	0.000151225		miR-518a-3p	0	0
miR-518d-5p	0	4.10177e-07		miR-518d-5p	0	0
miR-518d-3p	0	1.22364e-05		miR-518d-3p	0	0
miR-517c-3p	3.11331e-06	0.000169888		miR-517c-3p	0	0
miR-520h	1.40004e-06	8.6167e-05		miR-520h	0	0
miR-522-5p	0	0		miR-522-5p	0	0
miR-522-3p	9.76632e-05	0.000130158		miR-522-3p	6.55919e-06	0
miR-519a-5p	0	0		miR-519a-5p	0	0
miR-519a-3p	0.000282206	0.000369978		miR-519a-3p	1.77113e-05	0
miR-527	1.69068e-06	6.16772e-06		miR-527	0	0
miR-516a-5p	0.000161965	0.000352796		miR-516a-5p	1.7634e-05	0
miR-516a-3p	0	0		miR-516a-3p	0	0
miR-519a-2-5p	1.17976e-06	8.20354e-07		miR-519a-2-5p	0	0
miR-499a-5p	1.31471e-05	8.75665e-06		miR-499a-5p	1.63083e-05	2.33959e-05
miR-499a-3p	2.06888e-06	2.03736e-06		miR-499a-3p	1.7841e-06	3.4512e-06
miR-500a-5p	0.000126433	0.000214369		miR-500a-5p	0.000479446	0.000775183
miR-500a-3p	3.84989e-05	3.1177e-05		miR-500a-3p	7.61591e-05	0.000214503
miR-501-5p	3.74095e-05	5.06991e-05		miR-501-5p	0.000119707	0.000254509
miR-501-3p	6.73682e-05	0.000108951		miR-501-3p	8.03376e-05	0.000343391
miR-502-5p	0	0		miR-502-5p	0	0
miR-502-3p	0.000141261	0.000126138		miR-502-3p	0.00017412	0.000381371
miR-450a-2-3p	3.95725e-06	1.25912e-06		miR-450a-2-3p	1.44911e-05	3.61028e-05
miR-503-5p	0.00119145	0.00100904		miR-503-5p	0.00305548	0.00519883
miR-503-3p	6.13886e-06	0		miR-503-3p	9.61101e-06	2.08663e-05
miR-504-5p	8.60592e-06	6.346e-05		miR-504-5p	2.01333e-06	0
miR-504-3p	0	0		miR-504-3p	4.61226e-07	0
miR-505-5p	7.04797e-06	2.44754e-06		miR-505-5p	9.42325e-06	1.49959e-05
miR-505-3p	0.000305103	0.000243172		miR-505-3p	0.000723237	0.000564625
miR-513a-5p	0	0		miR-513a-5p	0	0
miR-513a-3p	5.10921e-07	8.20354e-07		miR-513a-3p	4.61226e-07	0
miR-506-5p	0	0		miR-506-5p	0	0
miR-506-3p	0	0		miR-506-3p	0	0
miR-507	3.78194e-07	0		miR-507	0	3.117e-07
miR-508-5p	0	0		miR-508-5p	0	0
miR-508-3p	0	4.10177e-07		miR-508-3p	0	0
miR-509-5p	0	6.08502e-07		miR-509-5p	0	0
miR-509-3p	0	0		miR-509-3p	0	0
miR-510-5p	0	0		miR-510-5p	0	0
miR-510-3p	0	0		miR-510-3p	0	0
miR-514a-5p	9.11706e-07	0		miR-514a-5p	0	0
miR-514a-3p	1.58055e-06	4.10177e-07		miR-514a-3p	4.61226e-07	0
miR-532-5p	0.000748513	0.000806481		miR-532-5p	0.00181477	0.00257308
miR-532-3p	0.000153707	0.000118524		miR-532-3p	0.000385125	0.000933774
miR-455-5p	0.000841037	0.00108479		miR-455-5p	0.000163072	0.000181984
miR-455-3p	0.000674037	0.000618937		miR-455-3p	9.71539e-05	0.000162967
miR-539-5p	8.89115e-07	3.29648e-06		miR-539-5p	4.06811e-06	0.0002982
miR-539-3p	5.02687e-06	1.56457e-05		miR-539-3p	4.74588e-05	0.00139658
miR-544a	3.02576e-06	1.5943e-05		miR-544a	3.35449e-05	0.00179274
miR-545-5p	0.000221141	0.00034021		miR-545-5p	0.000856176	0.000409072
miR-545-3p	0.0001621	0.00017871		miR-545-3p	0.000410332	0.000150145
miR-376a-2-5p	0	6.08502e-07		miR-376a-2-5p	3.45224e-07	9.32646e-06
miR-487b-5p	0	6.50615e-07		miR-487b-5p	1.59356e-06	3.47537e-05
miR-487b-3p	9.36773e-06	4.25088e-05		miR-487b-3p	0.000128843	0.00373884
miR-551a	8.40824e-06	0		miR-551a	2.12933e-06	4.39712e-05
miR-552-5p	0	0		miR-552-5p	0	0
miR-552-3p	0	0		miR-552-3p	0	0
miR-553	0	0		miR-553	0	0
miR-554	0	0		miR-554	0	0
miR-92b-5p	1.15719e-05	3.31e-06		miR-92b-5p	6.69731e-06	1.00217e-05
miR-92b-3p	0.00511719	0.00416793		miR-92b-3p	0.00519732	0.00389332
miR-555	0	0		miR-555	0	0
miR-556-5p	4.68749e-05	1.65814e-05		miR-556-5p	1.41294e-05	2.69586e-06
miR-556-3p	7.70232e-05	5.3898e-05		miR-556-3p	4.10566e-05	5.79625e-06
miR-557	0	0		miR-557	0	0
miR-558	0	0		miR-558	0	0
miR-559	0	0		miR-559	0	3.117e-07
miR-561-5p	9.53995e-05	0.000158849		miR-561-5p	2.28401e-06	0.00011896
miR-561-3p	5.7157e-06	1.28735e-05		miR-561-3p	3.25885e-07	3.1482e-06
miR-562	0	0		miR-562	0	0
miR-563	0	0		miR-563	0	0
miR-564	0	0		miR-564	0	0
miR-567	0	0		miR-567	0	0
miR-568	0	0		miR-568	0	0
miR-551b-5p	0	0		miR-551b-5p	0	0
miR-551b-3p	2.82307e-05	2.00734e-05		miR-551b-3p	6.71109e-07	4.14907e-05
miR-569	0	0		miR-569	0	0
miR-570-5p	3.20086e-06	3.70665e-06		miR-570-5p	2.22599e-06	2.40667e-06
miR-570-3p	9.79005e-05	6.8158e-05		miR-570-3p	0.00010341	9.35142e-05
miR-571	0	0		miR-571	0	0
miR-572	0	0		miR-572	0	0
miR-573	0	6.50615e-07		miR-573	0	0
miR-574-5p	0.000418403	0.000366256		miR-574-5p	0.000476449	9.43522e-05
miR-574-3p	0.00162838	0.00104645		miR-574-3p	0.00115656	0.000616757
miR-575	0	0		miR-575	0	0
miR-576-5p	0.000334462	0.000360516		miR-576-5p	0.000362023	0.000124471
miR-576-3p	2.43754e-05	3.88788e-05		miR-576-3p	1.30467e-05	4.54945e-06
miR-577	2.73772e-06	2.7722e-06		miR-577	1.00142e-05	6.23399e-07
miR-578	0	0		miR-578	0	0
miR-579-5p	8.51837e-06	8.36e-06		miR-579-5p	1.53335e-05	1.5585e-06
miR-579-3p	0.000242477	0.000264868		miR-579-3p	0.00048758	8.48925e-05
miR-580-5p	2.84786e-06	1.42886e-06		miR-580-5p	2.47455e-06	1.51938e-06
miR-580-3p	1.66358e-05	1.50372e-05		miR-580-3p	3.38457e-05	7.07425e-06
miR-581	0	0		miR-581	0	0
miR-582-5p	0.000667567	0.00106082		miR-582-5p	0.00692662	0.000379836
miR-582-3p	0.000126237	0.000220673		miR-582-3p	0.00105013	2.54582e-05
miR-583	0	0		miR-583	0	0
miR-584-5p	0.00101874	0.00163726		miR-584-5p	7.33533e-05	9.07639e-06
miR-584-3p	0.00010174	0.000147803		miR-584-3p	2.60989e-06	0
miR-585-5p	1.58055e-06	0		miR-585-5p	0	1.14076e-05
miR-585-3p	0	0		miR-585-3p	0	0
miR-548a-3p	0.000145379	9.83554e-05		miR-548a-3p	2.01279e-05	0.000162564
miR-586	1.95874e-06	2.73009e-06		miR-586	4.77508e-06	1.38744e-06
miR-587	0	0		miR-587	0	0
miR-548b-5p	1.02091e-05	1.06092e-05		miR-548b-5p	1.113e-06	1.50872e-05
miR-548b-3p	0.000130829	5.76762e-05		miR-548b-3p	3.281e-06	0.000214582
miR-588	0	0		miR-588	0	0
miR-589-5p	0.000180122	0.000191152		miR-589-5p	0.000160303	0.000158202
miR-589-3p	0.000299329	0.000267154		miR-589-3p	0.00031741	0.000375399
miR-550a-5p	2.91394e-05	4.52701e-06		miR-550a-5p	4.86046e-05	2.9767e-05
miR-550a-3p	0.000298861	0.000281057		miR-550a-3p	0.000459492	0.000297491
miR-590-5p	0.00104903	0.000933428		miR-590-5p	0.00183361	0.00106782
miR-590-3p	0.00138536	0.00149525		miR-590-3p	0.00185444	0.000838709
miR-591	0	0		miR-591	0	0
miR-592	6.47469e-06	2.83195e-05		miR-592	2.8546e-05	0.00113076
miR-593-5p	0	0		miR-593-5p	0	0
miR-593-3p	0	0		miR-593-3p	0	0
miR-595	0	0		miR-595	0	0
miR-596	0	0		miR-596	0	0
miR-597-5p	3.63481e-05	5.50428e-05		miR-597-5p	4.04906e-05	0.000107356
miR-597-3p	4.00784e-07	6.50615e-07		miR-597-3p	1.24834e-06	1.13736e-06
miR-598-5p	5.10921e-07	8.20354e-07		miR-598-5p	0	2.03334e-06
miR-598-3p	0.00103206	0.000742171		miR-598-3p	2.94325e-05	0.00118302
miR-599	0	0		miR-599	0	0
miR-548a-5p	2.14226e-05	1.21522e-05		miR-548a-5p	2.10999e-06	1.44436e-05
miR-600	0	0		miR-600	6.90448e-07	0
miR-601	0	0		miR-601	0	0
miR-602	1.2899e-06	6.08502e-07		miR-602	3.25885e-07	7.55344e-07
miR-603	2.87045e-06	1.25912e-06		miR-603	1.82278e-06	8.87288e-07
miR-604	0	0		miR-604	0	0
miR-605-5p	2.55721e-06	2.8863e-06		miR-605-5p	0	0
miR-605-3p	1.40004e-06	0		miR-605-3p	0	0
miR-606	0	0		miR-606	0	0
miR-607	0	0		miR-607	0	0
miR-608	0	0		miR-608	0	0
miR-609	0	0		miR-609	0	0
miR-610	0	0		miR-610	0	0
miR-611	0	0		miR-611	0	0
miR-612	0	0		miR-612	4.61226e-07	0
miR-613	0	0		miR-613	0	0
miR-614	0	0		miR-614	0	0
miR-615-5p	2.31434e-06	0		miR-615-5p	3.89409e-06	2.26603e-06
miR-615-3p	0.000349414	0.000181451		miR-615-3p	0.000535657	0.000567695
miR-616-5p	2.63593e-05	3.2833e-05		miR-616-5p	2.41352e-05	9.09378e-06
miR-616-3p	8.01568e-07	0		miR-616-3p	6.51769e-07	8.25663e-07
miR-548c-5p	3.0302e-05	2.90825e-05		miR-548c-5p	5.52605e-05	4.23048e-05
miR-548c-3p	1.53235e-05	1.1147e-05		miR-548c-3p	1.64658e-05	6.93873e-06
miR-617	0	0		miR-617	0	0
miR-618	9.92101e-06	5.46017e-06		miR-618	3.58755e-06	0.000218168
miR-619-5p	8.01568e-07	1.88115e-06		miR-619-5p	3.45224e-07	7.55344e-07
miR-619-3p	0	0		miR-619-3p	0	0
miR-620	0	0		miR-620	0	0
miR-621	0	0		miR-621	0	0
miR-622	0	0		miR-622	0	0
miR-623	0	0		miR-623	0	0
miR-624-5p	5.97917e-05	6.12511e-05		miR-624-5p	9.793e-05	5.75014e-05
miR-624-3p	6.02872e-06	4.51348e-06		miR-624-3p	6.96521e-06	5.83536e-06
miR-625-5p	6.68495e-05	3.01058e-05		miR-625-5p	4.04877e-06	1.4013e-05
miR-625-3p	0.000897192	0.000613952		miR-625-3p	0.000211265	0.000211954
miR-626	0	0		miR-626	0	0
miR-627-5p	3.88994e-05	1.7232e-05		miR-627-5p	4.08246e-05	2.27943e-05
miR-627-3p	3.95985e-06	1.47097e-06		miR-627-3p	4.23932e-06	3.07788e-06
miR-628-5p	3.28792e-05	2.92701e-05		miR-628-5p	6.05769e-05	7.34936e-05
miR-628-3p	7.58408e-06	4.27175e-06		miR-628-3p	1.79213e-05	1.40912e-05
miR-629-5p	1.52185e-05	2.16452e-05		miR-629-5p	6.04058e-05	1.8553e-05
miR-629-3p	2.23569e-05	2.50963e-05		miR-629-3p	7.16683e-05	2.63166e-05
miR-630	0	0		miR-630	0	0
miR-631	0	0		miR-631	0	0
miR-33b-5p	0.000139633	4.00746e-05		miR-33b-5p	0.000151249	5.94898e-05
miR-33b-3p	2.89389e-05	5.79965e-06		miR-33b-3p	9.65159e-05	2.59512e-06
miR-632	0	0		miR-632	0	0
miR-633	0	0		miR-633	0	0
miR-634	0	0		miR-634	0	0
miR-635	0	0		miR-635	0	0
miR-636	1.94864e-05	1.5943e-05		miR-636	2.10806e-05	1.68886e-05
miR-637	0	0		miR-637	0	0
miR-638	0	0		miR-638	0	0
miR-639	0	0		miR-639	0	0
miR-640	0	0		miR-640	0	0
miR-641	0.000100054	6.29806e-05		miR-641	6.42777e-05	2.05796e-05
miR-642a-5p	3.64942e-06	2.07947e-06		miR-642a-5p	1.59356e-06	2.13409e-06
miR-642a-3p	3.73697e-06	4.10177e-07		miR-642a-3p	0	0
miR-643	6.83029e-06	5.7726e-06		miR-643	6.1229e-06	2.8365e-06
miR-644a	0	0		miR-644a	0	0
miR-645	0	0		miR-645	0	0
miR-646	0	0		miR-646	0	0
miR-647	0	0		miR-647	0	0
miR-648	0	0		miR-648	0	0
miR-649	0	0		miR-649	0	0
miR-650	0	0		miR-650	0	0
miR-651-5p	3.46917e-05	0		miR-651-5p	0.000362153	1.37171e-05
miR-651-3p	3.78194e-07	0		miR-651-3p	1.26297e-05	3.82019e-07
miR-652-5p	9.02632e-05	4.27084e-05		miR-652-5p	0.000319563	0.000152508
miR-652-3p	0.000106146	9.45283e-05		miR-652-3p	0.000269094	0.000322664
miR-548d-5p	0.000104694	0.000112014		miR-548d-5p	0.000250358	0.000111732
miR-548d-3p	6.82847e-05	7.62339e-05		miR-548d-3p	0.000176586	6.37441e-05
miR-661	0	0		miR-661	0	0
miR-662	4.00784e-07	0		miR-662	0	0
miR-663a	0	0		miR-663a	0	0
miR-449b-5p	1.66809e-06	6.50615e-07		miR-449b-5p	6.90448e-07	0
miR-449b-3p	1.66809e-06	1.01868e-06		miR-449b-3p	1.13234e-06	0
miR-653-5p	0	0		miR-653-5p	0	0
miR-653-3p	3.78194e-07	0		miR-653-3p	0	4.46531e-06
miR-411-5p	4.2253e-06	1.03552e-05		miR-411-5p	3.02059e-05	0.00111152
miR-411-3p	1.51278e-06	1.73571e-05		miR-411-3p	1.97496e-05	0.00110266
miR-654-5p	0	1.25912e-06		miR-654-5p	1.70956e-06	0.000123501
miR-654-3p	4.8066e-06	1.58438e-05		miR-654-3p	6.28007e-05	0.00292331
miR-655-5p	0	0		miR-655-5p	0	2.62554e-06
miR-655-3p	6.4495e-06	5.52684e-05		miR-655-3p	7.09591e-05	0.0017358
miR-656-5p	0	0		miR-656-5p	0	2.13409e-06
miR-656-3p	7.78978e-07	8.61396e-06		miR-656-3p	1.86946e-05	0.000870304
miR-549a-5p	0	1.42886e-06		miR-549a-5p	0	0
miR-549a-3p	0	8.20354e-07		miR-549a-3p	0	0
miR-657	0	0		miR-657	0	3.117e-07
miR-658	0	0		miR-658	0	0
miR-659-5p	1.95874e-06	0		miR-659-5p	9.22453e-07	1.26931e-06
miR-659-3p	3.78194e-07	0		miR-659-3p	0	0
miR-660-5p	0.000460682	0.000512291		miR-660-5p	0.00107529	0.00242707
miR-660-3p	2.34439e-05	1.95519e-05		miR-660-3p	9.99487e-06	2.82389e-05
miR-421	0.000599865	0.000486571		miR-421	0.0022124	0.00229474
miR-542-5p	3.06272e-05	2.45583e-05		miR-542-5p	8.07296e-05	0.000315851
miR-542-3p	0.00010697	6.28403e-05		miR-542-3p	0.000322178	0.000732082
miR-758-5p	0	0		miR-758-5p	0	2.01084e-06
miR-758-3p	6.66977e-06	1.65367e-05		miR-758-3p	4.08416e-05	0.00235419
miR-1264	0	0		miR-1264	4.61226e-07	3.2291e-05
miR-671-5p	0.00035516	0.000228197		miR-671-5p	9.27959e-05	0.000151699
miR-671-3p	8.20291e-05	4.70072e-05		miR-671-3p	1.9918e-05	3.35662e-05
miR-668-5p	0	0		miR-668-5p	0	0
miR-668-3p	3.78194e-07	0		miR-668-3p	3.25885e-07	2.52879e-05
miR-550a-3-5p	4.00784e-07	0		miR-550a-3-5p	6.51769e-07	3.117e-07
miR-767-5p	0.000260913	0.000117291		miR-767-5p	0.000326413	3.09609e-05
miR-767-3p	0.000220377	0.000246105		miR-767-3p	8.93797e-05	1.15787e-05
miR-1224-5p	0	0		miR-1224-5p	0	0
miR-1224-3p	0	0		miR-1224-3p	4.61226e-07	0
miR-151b	4.05021e-06	4.10177e-07		miR-151b	1.13234e-06	3.77672e-06
miR-320b	0.000217023	0.000173958		miR-320b	0.000162544	0.000307375
miR-320c	4.14373e-05	4.5072e-05		miR-320c	3.63948e-05	5.4275e-05
miR-1296-5p	0.00027463	0.000139407		miR-1296-5p	0.000373493	0.00102149
miR-1296-3p	1.97321e-05	8.06239e-06		miR-1296-3p	1.73109e-05	3.28769e-05
miR-1468-5p	5.10921e-07	6.50615e-07		miR-1468-5p	7.87111e-07	3.82019e-07
miR-1468-3p	0	0		miR-1468-3p	0	0
miR-1323	1.66809e-06	0.000556065		miR-1323	6.90448e-07	0
miR-1271-5p	1.55887e-05	3.14026e-06		miR-1271-5p	1.24834e-06	7.22927e-05
miR-1271-3p	1.09706e-05	6.90256e-06		miR-1271-3p	9.22453e-07	9.2147e-05
miR-1301-5p	0	0		miR-1301-5p	0	0
miR-1301-3p	0.00020511	0.000121805		miR-1301-3p	7.63166e-05	0.000902404
miR-454-5p	4.07739e-05	3.42198e-05		miR-454-5p	6.26621e-05	9.93611e-05
miR-454-3p	0.00115309	0.00165812		miR-454-3p	0.00248773	0.00227192
miR-1185-5p	0	1.71141e-06		miR-1185-5p	0	1.72931e-05
miR-1185-2-3p	0	8.20354e-07		miR-1185-2-3p	8.12249e-06	0.000322775
miR-449c-5p	1.74853e-05	1.21808e-05		miR-449c-5p	2.21275e-05	1.44906e-06
miR-449c-3p	0	0		miR-449c-3p	0	0
miR-1283	0.000115392	0.000126256		miR-1283	7.19444e-06	3.117e-07
miR-769-5p	0.000285755	0.00025186		miR-769-5p	0.000643297	0.000456413
miR-769-3p	4.56676e-05	4.90163e-05		miR-769-3p	0.000130547	6.30867e-05
miR-766-5p	3.78194e-07	6.08502e-07		miR-766-5p	1.47756e-06	4.72051e-06
miR-766-3p	9.1045e-05	4.26096e-05		miR-766-3p	0.000229695	0.000829529
miR-378d	3.35628e-05	1.64104e-05		miR-378d	2.18512e-05	5.73462e-06
miR-1185-1-3p	3.4915e-06	1.16565e-05		miR-1185-1-3p	5.95085e-05	0.00170119
miR-762	0	0		miR-762	0	0
miR-802	0	0		miR-802	0	0
miR-670-5p	0	0		miR-670-5p	0	0
miR-670-3p	0	0		miR-670-3p	0	0
miR-1298-5p	3.78194e-07	0		miR-1298-5p	3.25885e-07	3.22483e-05
miR-1298-3p	0	0		miR-1298-3p	0	0
miR-2113	0	1.62718e-06		miR-2113	0	0
miR-761	0	0		miR-761	0	0
miR-764	0	0		miR-764	0	0
miR-759	0	0		miR-759	0	0
miR-765	0	0		miR-765	0	0
miR-770-5p	0	0		miR-770-5p	8.06451e-07	1.8468e-05
miR-675-5p	3.78194e-07	0		miR-675-5p	9.42043e-06	7.80159e-05
miR-675-3p	0	0		miR-675-3p	6.71109e-07	1.58101e-06
miR-298	5.10921e-07	0		miR-298	0	7.64037e-07
miR-891a-5p	7.05057e-06	7.69586e-06		miR-891a-5p	3.45224e-07	0
miR-891a-3p	0	0		miR-891a-3p	0	0
miR-300	0	0		miR-300	0	0
miR-892a	0	0		miR-892a	0	0
miR-450b-5p	8.35834e-05	7.06586e-05		miR-450b-5p	0.000419126	0.00077347
miR-450b-3p	3.78194e-07	4.10177e-07		miR-450b-3p	4.08745e-06	1.39739e-05
miR-874-5p	2.84705e-05	1.37074e-05		miR-874-5p	2.9819e-05	9.6935e-05
miR-874-3p	6.58576e-05	3.115e-05		miR-874-3p	4.85079e-05	0.000177729
miR-890	0	4.10177e-07		miR-890	0	0
miR-891b	2.55721e-06	1.01868e-06		miR-891b	0	0
miR-888-5p	0	2.12158e-06		miR-888-5p	0	0
miR-888-3p	0	0		miR-888-3p	0	0
miR-892b	4.00784e-07	0		miR-892b	0	0
miR-541-5p	5.10921e-07	1.01868e-06		miR-541-5p	8.7936e-06	0.000282632
miR-541-3p	0	4.10177e-07		miR-541-3p	0	3.3951e-05
miR-889-5p	4.00784e-07	0		miR-889-5p	0	1.07016e-05
miR-889-3p	4.62609e-06	4.51414e-05		miR-889-3p	6.8653e-05	0.00286812
miR-875-5p	0	0		miR-875-5p	0	0
miR-875-3p	0	0		miR-875-3p	0	0
miR-876-5p	0.000112306	0.000476444		miR-876-5p	0.000381505	0.00139539
miR-876-3p	9.89842e-06	5.01353e-05		miR-876-3p	4.74779e-05	0.000280702
miR-708-5p	0.000421194	8.02181e-06		miR-708-5p	0.000152158	0.00224026
miR-708-3p	1.32826e-05	6.50615e-07		miR-708-3p	2.95512e-06	5.91223e-05
miR-147b-5p	4.00784e-07	1.01868e-06		miR-147b-5p	6.71109e-07	1.06704e-06
miR-147b-3p	1.15467e-05	2.03736e-06		miR-147b-3p	4.55146e-06	3.91223e-06
miR-190b-5p	8.82901e-06	1.36367e-05		miR-190b-5p	3.25864e-05	1.80382e-05
miR-190b-3p	0	0		miR-190b-3p	0	0
miR-744-5p	0.000477951	0.000325547		miR-744-5p	0.000678074	0.000825984
miR-744-3p	4.63962e-05	2.67927e-05		miR-744-3p	8.38643e-05	7.44121e-05
miR-885-5p	3.69179e-06	4.68193e-06		miR-885-5p	3.51301e-06	0.000246674
miR-885-3p	0	0		miR-885-3p	0	1.2468e-06
miR-877-5p	1.67259e-05	1.84478e-05		miR-877-5p	5.41032e-05	0.000100624
miR-877-3p	6.87287e-06	1.94651e-05		miR-877-3p	4.5006e-05	4.94624e-05
miR-887-5p	3.78194e-07	0		miR-887-5p	0	0
miR-887-3p	0.000331039	3.15451e-05		miR-887-3p	7.4486e-06	0.000306152
miR-665	0	0		miR-665	9.22453e-07	9.96139e-05
miR-873-5p	2.82527e-06	1.09352e-05		miR-873-5p	6.59787e-06	7.25684e-05
miR-873-3p	2.9354e-06	9.68981e-06		miR-873-3p	1.71176e-05	0.000116015
miR-543	2.82527e-06	3.15739e-05		miR-543	5.66417e-05	0.00171614
miR-374b-5p	0.00363296	0.00256087		miR-374b-5p	0.00411817	0.00446257
miR-374b-3p	0.000182256	0.000143895		miR-374b-3p	0.000239375	0.000158827
miR-760	4.11516e-06	1.01868e-06		miR-760	2.01333e-06	5.13373e-06
miR-301b-5p	6.4495e-06	3.55044e-06		miR-301b-5p	1.38035e-05	6.38464e-05
miR-301b-3p	0.000542255	0.000295775		miR-301b-3p	0.00119845	0.00302354
miR-216b-5p	3.06813e-06	1.83903e-06		miR-216b-5p	2.16801e-06	2.54779e-05
miR-216b-3p	0	0		miR-216b-3p	0	1.20768e-06
miR-208b-5p	0	0		miR-208b-5p	0	3.82019e-07
miR-208b-3p	0	0		miR-208b-3p	0	1.51938e-06
miR-920	0	0		miR-920	0	0
miR-921	0	0		miR-921	0	0
miR-922	0	0		miR-922	0	0
miR-924	0	0		miR-924	0	0
miR-509-3-5p	7.78978e-07	4.10177e-07		miR-509-3-5p	0	0
miR-933	1.71327e-06	0		miR-933	3.12632e-06	3.38958e-06
miR-934	0	0		miR-934	0	3.117e-07
miR-935	0.000730041	0.000657613		miR-935	9.37544e-05	0.000315331
miR-936	0	0		miR-936	0	0
miR-937-5p	3.78194e-07	0		miR-937-5p	0	0
miR-937-3p	3.75956e-06	3.09815e-06		miR-937-3p	9.24922e-06	6.52117e-06
miR-938	8.89115e-07	0		miR-938	1.01633e-06	3.82019e-07
miR-939-5p	1.80082e-06	0		miR-939-5p	0	6.23399e-07
miR-939-3p	5.10921e-07	0		miR-939-3p	0	0
miR-940	4.50415e-05	4.56644e-05		miR-940	5.99665e-05	0.000152405
miR-941	7.14962e-05	5.22704e-05		miR-941	0.00020343	6.89145e-05
miR-942-5p	4.55553e-05	4.66818e-05		miR-942-5p	4.39565e-05	1.6603e-05
miR-942-3p	9.72073e-06	6.47885e-06		miR-942-3p	8.44277e-06	1.94052e-06
miR-943	0	0		miR-943	0	3.82019e-07
miR-944	0	0		miR-944	3.45224e-07	0
miR-297	0	0		miR-297	0	0
miR-1178-5p	0	0		miR-1178-5p	0	0
miR-1178-3p	0	0		miR-1178-3p	0	0
miR-1179	2.71253e-06	1.66929e-06		miR-1179	0	8.05716e-06
miR-1180-5p	4.56113e-06	4.65334e-06		miR-1180-5p	1.7286e-05	4.79083e-06
miR-1180-3p	0.000738324	0.000728998		miR-1180-3p	0.00124741	0.00118279
miR-1181	0	0		miR-1181	0	0
miR-1182	0	0		miR-1182	0	0
miR-1183	0	0		miR-1183	0	0
miR-1184	0	0		miR-1184	0	0
miR-1225-5p	0	6.50615e-07		miR-1225-5p	0	0
miR-1225-3p	0	0		miR-1225-3p	0	6.23399e-07
miR-1226-5p	4.02502e-06	3.52185e-06		miR-1226-5p	2.03267e-06	5.48967e-06
miR-1226-3p	2.52695e-05	3.46869e-05		miR-1226-3p	4.60694e-05	7.19703e-05
miR-1227-5p	0	0		miR-1227-5p	0	0
miR-1227-3p	3.78194e-07	0		miR-1227-3p	0	5.24829e-06
miR-1228-5p	1.51278e-06	0		miR-1228-5p	3.25885e-07	6.23399e-07
miR-1228-3p	2.44707e-06	0		miR-1228-3p	3.45224e-07	3.82019e-07
miR-1229-5p	0	0		miR-1229-5p	0	0
miR-1229-3p	1.82417e-05	3.65698e-05		miR-1229-3p	1.83272e-05	4.11363e-05
miR-1231	0	0		miR-1231	0	0
miR-1233-5p	0	0		miR-1233-5p	0	0
miR-1233-3p	4.00784e-07	0		miR-1233-3p	0	0
miR-1234-3p	0	6.08502e-07		miR-1234-3p	2.01333e-06	6.23399e-07
miR-1236-5p	0	0		miR-1236-5p	0	0
miR-1236-3p	0	0		miR-1236-3p	0	1.45776e-06
miR-1237-5p	0	0		miR-1237-5p	0	0
miR-1237-3p	2.60239e-06	1.25912e-06		miR-1237-3p	9.96993e-07	1.76076e-06
miR-1238-5p	0	0		miR-1238-5p	0	0
miR-1238-3p	0	0		miR-1238-3p	0	0
miR-1200	0	0		miR-1200	0	0
miR-1202	0	0		miR-1202	0	0
miR-1203	0	0		miR-1203	0	0
miR-663b	0	0		miR-663b	0	0
miR-1204	0	0		miR-1204	0	0
miR-1205	0	0		miR-1205	0	0
miR-1206	0	0		miR-1206	0	0
miR-1207-5p	0	0		miR-1207-5p	0	0
miR-1207-3p	0	0		miR-1207-3p	0	0
miR-1208	0	0		miR-1208	0	0
miR-548e-5p	1.62604e-05	2.1065e-05		miR-548e-5p	3.60108e-05	1.3981e-05
miR-548e-3p	6.41843e-05	8.15384e-05		miR-548e-3p	0.000129925	5.16914e-05
miR-548j-5p	6.71755e-06	6.64859e-06		miR-548j-5p	1.50821e-05	8.09348e-06
miR-548j-3p	1.20235e-06	1.88115e-06		miR-548j-3p	3.25885e-07	4.43644e-07
miR-1285-5p	8.45342e-06	1.22923e-05		miR-1285-5p	1.12045e-05	3.90354e-06
miR-1285-3p	2.51344e-05	3.7773e-05		miR-1285-3p	3.55995e-05	2.00795e-05
miR-1286	0	4.10177e-07		miR-1286	7.2911e-06	2.84162e-06
miR-1287-5p	3.53936e-05	2.74025e-05		miR-1287-5p	2.38121e-05	6.90674e-05
miR-1287-3p	2.75588e-05	2.07524e-05		miR-1287-3p	9.32655e-06	3.50713e-05
miR-1289	4.00784e-07	0		miR-1289	3.45224e-07	6.23399e-07
miR-1290	0	6.08502e-07		miR-1290	0	0
miR-1291	0	0		miR-1291	0	3.117e-07
miR-548k	9.04161e-05	0.000124357		miR-548k	0.000176956	8.28865e-05
miR-1293	3.56188e-06	2.64586e-06		miR-1293	3.45224e-07	3.82019e-07
miR-1294	8.27551e-06	4.73886e-06		miR-1294	1.36156e-06	7.55344e-07
miR-1295a	2.42448e-06	1.01868e-06		miR-1295a	0	0
miR-1297	0	0		miR-1297	0	0
miR-1299	0	0		miR-1299	3.25885e-07	3.20113e-06
miR-548l	1.03896e-05	1.46704e-05		miR-548l	6.52224e-05	2.45471e-05
miR-1302	0	0		miR-1302	0	6.23399e-07
miR-1303	3.35228e-05	4.97365e-05		miR-1303	0.000162741	2.11437e-05
miR-1304-5p	5.98376e-06	8.68595e-06		miR-1304-5p	1.79599e-05	4.61107e-06
miR-1304-3p	0.000165501	0.000197443		miR-1304-3p	0.000463718	0.000111742
miR-1305	0.000125011	9.14439e-05		miR-1305	0.00012813	6.54093e-05
miR-1243	3.18368e-06	1.01868e-06		miR-1243	0	4.54076e-06
miR-548f-5p	0	0		miR-548f-5p	0	0
miR-548f-3p	0	0		miR-548f-3p	0	0
miR-1244	0	1.01868e-06		miR-1244	0	0
miR-1245a	0	0		miR-1245a	0	0
miR-1246	4.00784e-07	4.10177e-07		miR-1246	0	0
miR-1247-5p	0	0		miR-1247-5p	0.000312615	8.39468e-05
miR-1247-3p	0	0		miR-1247-3p	5.37165e-06	1.37874e-06
miR-1248	0	1.06079e-06		miR-1248	8.06451e-07	0
miR-1249-5p	5.10921e-07	0		miR-1249-5p	0	3.82019e-07
miR-1249-3p	0.000102239	6.22118e-05		miR-1249-3p	0.000193717	0.00012593
miR-1250-5p	1.40004e-06	6.08502e-07		miR-1250-5p	1.13234e-06	1.26856e-05
miR-1250-3p	0	0		miR-1250-3p	0	0
miR-1251-5p	0	0		miR-1251-5p	0	2.64805e-06
miR-1251-3p	0	0		miR-1251-3p	0	0
miR-1253	0	0		miR-1253	0	0
miR-1255a	8.98932e-06	6.39463e-06		miR-1255a	7.5949e-06	5.49324e-06
miR-1256	2.42448e-06	4.56912e-06		miR-1256	1.34222e-06	3.66216e-06
miR-1257	0	0		miR-1257	0	0
miR-1258	0	0		miR-1258	0	0
miR-1260a	1.2814e-05	1.66929e-06		miR-1260a	1.35493e-05	5.50876e-05
miR-548g-5p	5.82844e-06	1.10901e-05		miR-548g-5p	1.13234e-06	2.09497e-06
miR-548g-3p	7.56388e-07	4.11683e-06		miR-548g-3p	0	1.51938e-06
miR-1261	0	0		miR-1261	4.61226e-07	0
miR-1262	4.47077e-06	1.86762e-06		miR-1262	3.81677e-06	6.23399e-07
miR-1263	0	0		miR-1263	0	0
miR-548n	2.40276e-05	2.4473e-05		miR-548n	1.49661e-05	1.15795e-05
miR-548m	0	0		miR-548m	0	0
miR-1265	0	0		miR-1265	0	0
miR-548o-3p	6.32407e-05	8.01634e-05		miR-548o-3p	5.58378e-05	3.27311e-05
miR-1266-5p	1.58055e-06	3.55044e-06		miR-1266-5p	3.59005e-05	0
miR-1266-3p	0	0		miR-1266-3p	8.06451e-07	0
miR-1267	2.22865e-05	1.01868e-06		miR-1267	3.45224e-07	8.95314e-06
miR-1268a	0	0		miR-1268a	0	0
miR-1269a	4.61058e-05	9.52136e-06		miR-1269a	0	1.2468e-06
miR-1270	2.11067e-05	3.10103e-05		miR-1270	0	1.6055e-05
miR-1272	0	0		miR-1272	0	0
miR-548h-5p	0.000216493	0.000122494		miR-548h-5p	3.68421e-06	9.30473e-06
miR-548h-3p	0.00015748	0.000107342		miR-548h-3p	0.000133985	9.51597e-05
miR-1275	1.53537e-06	0		miR-1275	0	0
miR-1276	1.40004e-06	6.50615e-07		miR-1276	4.61226e-07	1.51069e-06
miR-302e	0	0		miR-302e	0	0
miR-302f	0	0		miR-302f	0	0
miR-1277-5p	0.000612409	0.000552217		miR-1277-5p	0.00166998	0.000755819
miR-1277-3p	0.00058965	0.000545096		miR-1277-3p	0.00153652	0.000838661
miR-548p	7.78978e-07	1.23053e-06		miR-548p	4.60388e-06	2.07246e-06
miR-548i	3.78194e-07	0		miR-548i	1.91945e-06	0
miR-1278	1.46998e-05	1.55043e-05		miR-1278	2.2909e-05	7.11336e-06
miR-1279	0	0		miR-1279	0	0
miR-1281	0	0		miR-1281	0	0
miR-1282	0	0		miR-1282	0	0
miR-1284	1.24304e-05	0		miR-1284	2.50577e-05	5.3838e-06
miR-1288-5p	0	0		miR-1288-5p	0	0
miR-1288-3p	5.10921e-07	0		miR-1288-3p	1.32288e-06	0
miR-1292-5p	6.08635e-05	4.50164e-05		miR-1292-5p	7.55955e-05	3.65027e-05
miR-1292-3p	4.00784e-07	1.25912e-06		miR-1292-3p	4.61226e-07	0
miR-1252-5p	5.56038e-06	1.06079e-06		miR-1252-5p	4.61226e-07	2.5069e-05
miR-1252-3p	1.2899e-06	1.01868e-06		miR-1252-3p	0	1.24494e-05
miR-1255b-5p	4.00784e-07	6.50615e-07		miR-1255b-5p	2.81978e-06	3.117e-07
miR-1255b-2-3p	0	0		miR-1255b-2-3p	0	0
miR-664a-5p	5.53779e-06	9.67758e-06		miR-664a-5p	6.69735e-06	1.36736e-05
miR-664a-3p	0.000507617	0.000607727		miR-664a-3p	0.000484287	0.000497107
miR-1306-5p	0.000103994	8.79361e-05		miR-1306-5p	0.000172562	0.000233762
miR-1306-3p	0	0		miR-1306-3p	0	0
miR-1307-5p	0.00196749	0.00212092		miR-1307-5p	0.0012636	0.0010607
miR-1307-3p	0.000639779	0.000843076		miR-1307-3p	0.000321445	0.000461847
miR-513b-5p	2.71513e-06	0		miR-513b-5p	3.25885e-07	0
miR-513b-3p	0	0		miR-513b-3p	0	0
miR-513c-5p	7.56388e-07	0		miR-513c-5p	0	0
miR-513c-3p	0	0		miR-513c-3p	0	0
miR-1321	0	0		miR-1321	0	0
miR-1322	0	0		miR-1322	0	0
miR-1197	3.78194e-07	1.47097e-06		miR-1197	1.64493e-05	0.000618108
miR-1324	0	0		miR-1324	0	0
miR-1469	0	0		miR-1469	0	0
miR-1470	0	0		miR-1470	0	0
miR-1471	0	0		miR-1471	0	0
miR-1537-5p	1.43946e-05	1.14431e-05		miR-1537-5p	5.10375e-06	8.00577e-06
miR-1537-3p	2.78101e-05	6.94536e-05		miR-1537-3p	1.88768e-05	1.80579e-05
miR-1538	0	6.08502e-07		miR-1538	0	1.06704e-06
miR-1539	0	0		miR-1539	0	0
miR-103b	0	0		miR-103b	0	0
miR-320d	3.95725e-06	6.39463e-06		miR-320d	7.88767e-06	4.21524e-06
miR-1825	0	0		miR-1825	0	0
miR-1827	0	0		miR-1827	0	0
miR-1908-5p	1.91558e-05	9.73322e-06		miR-1908-5p	9.27138e-06	1.65508e-05
miR-1908-3p	1.17894e-05	2.51823e-06		miR-1908-3p	4.73922e-06	2.45448e-06
miR-1909-5p	0	0		miR-1909-5p	0	0
miR-1909-3p	0	0		miR-1909-3p	1.47756e-06	0
miR-1910-5p	1.05647e-05	2.2778e-06		miR-1910-5p	9.70767e-06	1.21515e-05
miR-1910-3p	1.71327e-06	4.10177e-07		miR-1910-3p	6.71109e-07	4.43644e-07
miR-1911-5p	0	0		miR-1911-5p	0	9.78392e-06
miR-1911-3p	0	0		miR-1911-3p	0	0
miR-1912-5p	0	0		miR-1912-5p	0	0
miR-1912-3p	0	0		miR-1912-3p	0	1.39636e-05
miR-1913	7.78978e-07	0		miR-1913	0	6.23399e-07
miR-1914-5p	1.95874e-06	1.66929e-06		miR-1914-5p	1.82278e-06	1.58101e-06
miR-1914-3p	3.78194e-07	0		miR-1914-3p	7.87111e-07	0
miR-1915-5p	0	4.10177e-07		miR-1915-5p	6.71109e-07	0
miR-1915-3p	0	6.08502e-07		miR-1915-3p	6.51769e-07	8.87288e-07
miR-1972	0	0		miR-1972	0	0
miR-1973	4.00784e-07	0		miR-1973	0	0
miR-1976	0	0		miR-1976	0	0
miR-2052	0	0		miR-2052	0	0
miR-2053	0	0		miR-2053	0	0
miR-2054	0	0		miR-2054	0	0
miR-2110	2.42448e-06	2.8863e-06		miR-2110	3.85545e-06	4.02679e-06
miR-2114-5p	3.8723e-06	1.01868e-06		miR-2114-5p	1.43888e-06	1.76076e-06
miR-2114-3p	0	0		miR-2114-3p	0	0
miR-2115-5p	0	0		miR-2115-5p	0	0
miR-2115-3p	0	4.10177e-07		miR-2115-3p	0	0
miR-2116-5p	1.15717e-06	2.92841e-06		miR-2116-5p	4.66468e-06	0
miR-2116-3p	3.78194e-07	6.50615e-07		miR-2116-3p	6.71109e-07	0
miR-2117	0	0		miR-2117	0	0
miR-548q	8.89115e-07	1.01868e-06		miR-548q	2.8971e-06	1.51938e-06
miR-2276-5p	0	1.06079e-06		miR-2276-5p	0	6.23399e-07
miR-2276-3p	3.78215e-06	1.15138e-05		miR-2276-3p	9.66899e-06	6.33272e-06
miR-2277-5p	1.98194e-05	1.18831e-05		miR-2277-5p	2.01113e-05	1.35634e-05
miR-2277-3p	3.33619e-06	4.9793e-06		miR-2277-3p	1.45822e-06	2.38416e-06
miR-2278	6.56224e-06	2.07947e-06		miR-2278	5.87434e-06	7.37213e-06
miR-2681-5p	5.10921e-07	6.50615e-07		miR-2681-5p	3.45224e-07	1.15171e-05
miR-2681-3p	0	2.31991e-06		miR-2681-3p	1.57422e-06	0.000101542
miR-2682-5p	8.51837e-06	2.68797e-06		miR-2682-5p	3.85823e-06	0.000126439
miR-2682-3p	7.56388e-07	0		miR-2682-3p	0	8.91045e-06
miR-711	0	0		miR-711	0	0
miR-718	0	0		miR-718	0	0
miR-2861	0	0		miR-2861	0	0
miR-2909	0	0		miR-2909	0	0
miR-3115	4.00784e-07	8.20354e-07		miR-3115	5.79424e-06	1.02529e-05
miR-3116	7.56388e-07	0		miR-3116	1.01633e-06	0
miR-3117-5p	0	0		miR-3117-5p	0	1.89271e-06
miR-3117-3p	0	0		miR-3117-3p	0	1.8297e-05
miR-3118	0	0		miR-3118	6.71109e-07	0
miR-3119	0	0		miR-3119	0	0
miR-3120-5p	0	0		miR-3120-5p	0	0
miR-3120-3p	1.31249e-06	1.88115e-06		miR-3120-3p	4.61226e-07	3.117e-07
miR-3121-5p	1.26731e-06	1.217e-06		miR-3121-5p	2.59055e-06	0
miR-3121-3p	7.56388e-07	3.79088e-06		miR-3121-3p	1.01633e-06	7.64037e-07
miR-3122	0	4.10177e-07		miR-3122	0	4.43644e-07
miR-3123	0	0		miR-3123	0	0
miR-3124-5p	1.2899e-06	1.217e-06		miR-3124-5p	2.47455e-06	1.51069e-06
miR-3124-3p	2.20161e-06	4.10177e-07		miR-3124-3p	4.10679e-06	1.14606e-06
miR-548s	9.87323e-06	2.2778e-06		miR-548s	4.14544e-06	6.34498e-06
miR-3125	0	0		miR-3125	0	0
miR-3126-5p	1.15717e-06	6.08502e-07		miR-3126-5p	4.08745e-06	3.82019e-07
miR-3126-3p	2.06888e-06	8.20354e-07		miR-3126-3p	1.25854e-05	2.28342e-06
miR-3127-5p	0	1.217e-06		miR-3127-5p	1.97465e-06	2.20441e-06
miR-3127-3p	8.01568e-07	1.62718e-06		miR-3127-3p	3.76157e-06	2.8365e-06
miR-3128	0	1.64071e-06		miR-3128	1.45822e-06	3.117e-07
miR-3129-5p	0	0		miR-3129-5p	0	0
miR-3129-3p	3.33619e-06	1.4373e-05		miR-3129-3p	3.45224e-07	7.64037e-07
miR-3130-5p	4.27308e-06	3.70665e-06		miR-3130-5p	1.57422e-06	9.35099e-07
miR-3130-3p	7.56388e-07	0		miR-3130-3p	0	0
miR-3131	1.40004e-06	1.01868e-06		miR-3131	0	0
miR-3132	0	0		miR-3132	0	0
miR-3133	4.60089e-06	4.03132e-06		miR-3133	1.32288e-06	1.5897e-06
miR-378b	0	0		miR-378b	0	0
miR-3134	2.49225e-06	4.15894e-06		miR-3134	1.90011e-06	0
miR-3135a	0	0		miR-3135a	0	0
miR-466	2.46966e-06	8.78523e-06		miR-466	7.443e-06	0
miR-3136-5p	1.34801e-05	1.33827e-05		miR-3136-5p	8.24941e-06	8.52331e-06
miR-3136-3p	0	6.50615e-07		miR-3136-3p	0	0
miR-544b	0	0		miR-544b	0	1.83108e-06
miR-3137	3.78194e-07	0		miR-3137	3.45224e-07	0
miR-3138	0	0		miR-3138	0	0
miR-3139	8.01568e-07	0		miR-3139	1.82278e-06	9.00607e-06
miR-3140-5p	2.49225e-06	2.8863e-06		miR-3140-5p	6.51769e-07	2.02465e-06
miR-3140-3p	3.8697e-06	2.8863e-06		miR-3140-3p	3.22298e-06	2.2131e-06
miR-548t-5p	2.76031e-06	1.66929e-06		miR-548t-5p	1.80344e-06	0
miR-548t-3p	9.37151e-05	7.47783e-05		miR-548t-3p	0.00012992	7.14615e-05
miR-3141	0	0		miR-3141	0	0
miR-3142	0	0		miR-3142	0	0
miR-3143	7.58408e-06	3.93203e-06		miR-3143	2.70766e-05	1.25059e-05
miR-548u	2.05589e-05	1.28028e-05		miR-548u	4.70525e-05	1.8824e-05
miR-3144-5p	3.78194e-07	0		miR-3144-5p	0	0
miR-3144-3p	2.26421e-05	3.24811e-05		miR-3144-3p	0	9.31777e-06
miR-3145-5p	3.78194e-07	3.94709e-06		miR-3145-5p	2.49667e-06	0
miR-3145-3p	1.40004e-06	4.11683e-06		miR-3145-3p	5.19763e-06	3.82019e-07
miR-1273c	1.66809e-06	1.23053e-06		miR-1273c	9.77654e-07	6.93718e-07
miR-3146	3.78194e-07	0		miR-3146	6.71109e-07	3.82019e-07
miR-3147	0	0		miR-3147	0	0
miR-548v	8.45321e-06	4.35727e-06		miR-548v	9.82085e-06	4.98133e-05
miR-3148	1.31249e-06	4.10177e-07		miR-3148	4.61226e-07	3.117e-07
miR-3149	3.80474e-06	2.47612e-06		miR-3149	2.76458e-06	2.89812e-06
miR-3150a-5p	8.89115e-07	2.68797e-06		miR-3150a-5p	9.96993e-07	2.65674e-06
miR-3150a-3p	4.00784e-07	0		miR-3150a-3p	0	0
miR-3151-5p	0	0		miR-3151-5p	0	8.25663e-07
miR-3151-3p	0	0		miR-3151-3p	0	0
miR-3152-5p	1.49957e-05	6.74917e-06		miR-3152-5p	0	0
miR-3152-3p	2.33693e-06	0		miR-3152-3p	0	3.82019e-07
miR-3153	8.01568e-07	0		miR-3153	3.25885e-07	0
miR-3074-5p	0	4.10177e-07		miR-3074-5p	3.25885e-07	0
miR-3074-3p	5.18219e-06	3.74877e-06		miR-3074-3p	6.87133e-06	1.00542e-06
miR-3154	0	6.08502e-07		miR-3154	3.25885e-07	4.13623e-06
miR-3155a	5.10921e-07	0		miR-3155a	0	0
miR-3156-5p	5.10921e-07	0		miR-3156-5p	0	0
miR-3156-3p	4.00784e-07	0		miR-3156-3p	0	0
miR-3157-5p	3.14085e-05	1.46975e-05		miR-3157-5p	1.42149e-05	2.38613e-05
miR-3157-3p	1.2899e-06	1.71141e-06		miR-3157-3p	1.36156e-06	2.66544e-06
miR-3158-5p	0	0		miR-3158-5p	0	6.93718e-07
miR-3158-3p	6.63001e-06	1.64071e-06		miR-3158-3p	4.83589e-06	7.24174e-06
miR-3159	0	0		miR-3159	3.45224e-07	3.117e-07
miR-3160-5p	5.10921e-07	0		miR-3160-5p	0	0
miR-3160-3p	0	0		miR-3160-3p	1.26768e-06	7.55344e-07
miR-3161	5.10921e-07	0		miR-3161	0	0
miR-3162-5p	0	0		miR-3162-5p	0	0
miR-3162-3p	0	0		miR-3162-3p	0	0
miR-3163	0	2.2778e-06		miR-3163	1.76476e-06	4.43644e-07
miR-3164	8.01568e-07	4.10177e-07		miR-3164	3.25885e-07	2.70967e-06
miR-3165	7.56388e-07	0		miR-3165	4.61226e-07	0
miR-3166	0	0		miR-3166	0	0
miR-1260b	5.62525e-05	1.27607e-05		miR-1260b	5.59619e-05	0.000291891
miR-3167	0	6.50615e-07		miR-3167	0	0
miR-3168	4.00784e-07	4.10177e-07		miR-3168	3.25885e-07	1.33093e-06
miR-3169	0	0		miR-3169	0	0
miR-3170	0	4.10177e-07		miR-3170	0	0
miR-3171	7.71941e-06	2.07947e-06		miR-3171	4.61226e-07	0
miR-3173-5p	2.05254e-05	1.19526e-05		miR-3173-5p	1.38116e-05	6.50378e-06
miR-3173-3p	3.78194e-07	6.08502e-07		miR-3173-3p	4.61226e-07	3.117e-07
miR-1193	0	0		miR-1193	0	0
miR-323b-5p	0	0		miR-323b-5p	0	6.38565e-06
miR-323b-3p	1.53537e-06	1.56036e-05		miR-323b-3p	1.62366e-05	0.000769953
miR-3174	8.01568e-07	0		miR-3174	1.47756e-06	2.33635e-06
miR-3175	4.00784e-07	0		miR-3175	0	6.23399e-07
miR-3176	4.00784e-07	4.10177e-07		miR-3176	6.51769e-07	1.19899e-06
miR-3177-5p	2.98058e-06	4.03132e-06		miR-3177-5p	4.18412e-06	8.1239e-06
miR-3177-3p	1.55796e-06	2.64586e-06		miR-3177-3p	1.59356e-06	9.54533e-06
miR-3178	0	0		miR-3178	0	0
miR-3179	5.45024e-06	1.88115e-06		miR-3179	1.6681e-06	1.65133e-06
miR-3180-5p	0.000689679	0.000743628		miR-3180-5p	1.01633e-06	1.38744e-06
miR-3180-3p	0.000203804	0.000155726		miR-3180-3p	0	8.87288e-07
miR-548w	4.94076e-05	5.2667e-05		miR-548w	7.57282e-05	5.89252e-05
miR-3181	0	0		miR-3181	0	0
miR-3182	0	0		miR-3182	0	0
miR-3183	5.10921e-07	1.62718e-06		miR-3183	6.71109e-07	1.83108e-06
miR-3184-5p	1.15717e-06	1.25912e-06		miR-3184-5p	2.40001e-06	0
miR-3184-3p	0	0		miR-3184-3p	0	0
miR-3185	0	0		miR-3185	0	0
miR-3065-5p	0.000150542	0.000299583		miR-3065-5p	8.28592e-05	0.000127377
miR-3065-3p	4.9665e-05	7.06722e-05		miR-3065-3p	1.78466e-05	4.14863e-05
miR-3186-5p	0	0		miR-3186-5p	0	0
miR-3186-3p	0	0		miR-3186-3p	0	0
miR-3187-5p	0	0		miR-3187-5p	0	6.23399e-07
miR-3187-3p	1.3638e-05	2.72585e-05		miR-3187-3p	8.32955e-06	1.16845e-05
miR-3188	1.55796e-06	1.47097e-06		miR-3188	9.15256e-06	1.72394e-05
miR-3189-5p	2.68994e-06	0		miR-3189-5p	0	0
miR-3189-3p	3.78194e-07	0		miR-3189-3p	0	0
miR-320e	0	0		miR-320e	0	0
miR-3190-5p	0	0		miR-3190-5p	0	0
miR-3190-3p	5.10921e-07	0		miR-3190-3p	3.25885e-07	0
miR-3191-5p	0	0		miR-3191-5p	0	0
miR-3191-3p	0	0		miR-3191-3p	0	0
miR-3192-5p	3.78194e-07	0		miR-3192-5p	0	2.20441e-06
miR-3192-3p	0	0		miR-3192-3p	0	0
miR-3193	0	0		miR-3193	7.87111e-07	4.43644e-07
miR-3194-5p	0	3.18238e-06		miR-3194-5p	3.25885e-07	0
miR-3194-3p	3.75956e-06	2.46106e-06		miR-3194-3p	0	0
miR-3195	0	0		miR-3195	0	0
miR-3196	0	0		miR-3196	0	0
miR-548x-5p	6.38714e-06	9.25234e-06		miR-548x-5p	3.25885e-07	1.07574e-06
miR-548x-3p	3.05023e-05	5.0744e-05		miR-548x-3p	0	0
miR-3197	0	0		miR-3197	2.03267e-06	0
miR-3198	3.78194e-07	0		miR-3198	3.45224e-07	4.43644e-07
miR-3199	0	0		miR-3199	0	0
miR-3200-5p	0	0		miR-3200-5p	0	7.55344e-07
miR-3200-3p	1.77708e-05	6.84692e-06		miR-3200-3p	2.17049e-05	3.4162e-05
miR-3201	0	0		miR-3201	0	0
miR-514b-5p	8.89115e-07	0		miR-514b-5p	0	0
miR-514b-3p	0	0		miR-514b-3p	0	0
miR-3202	0	0		miR-3202	0	0
miR-4295	0	0		miR-4295	0	0
miR-4296	0	0		miR-4296	0	0
miR-4297	0	0		miR-4297	0	0
miR-378c	0.000168363	9.30964e-05		miR-378c	0.000143621	4.231e-05
miR-4293	0	0		miR-4293	0	0
miR-4294	0	0		miR-4294	0	0
miR-4301	0	0		miR-4301	0	0
miR-4299	0	0		miR-4299	0	0
miR-4298	0	0		miR-4298	0	0
miR-4300	0	0		miR-4300	0	0
miR-4304	0	0		miR-4304	0	0
miR-4302	0	0		miR-4302	0	0
miR-4303	0	0		miR-4303	0	0
miR-4305	0	0		miR-4305	0	0
miR-4306	0	0		miR-4306	0	0
miR-4309	0	0		miR-4309	0	0
miR-4307	0	0		miR-4307	0	0
miR-4308	0	0		miR-4308	0	0
miR-4310	0	0		miR-4310	0	0
miR-4311	0	0		miR-4311	0	0
miR-4312	0	0		miR-4312	0	0
miR-4313	0	0		miR-4313	0	0
miR-4315	0	0		miR-4315	0	0
miR-4316	0	0		miR-4316	0	0
miR-4314	0	0		miR-4314	0	0
miR-4318	0	0		miR-4318	0	0
miR-4319	0	0		miR-4319	0	0
miR-4320	0	0		miR-4320	0	0
miR-4317	4.00784e-07	4.10177e-07		miR-4317	0	0
miR-4322	0	0		miR-4322	0	0
miR-4321	0	0		miR-4321	0	0
miR-4323	0	0		miR-4323	0	0
miR-4324	0	0		miR-4324	0	0
miR-4256	0	0		miR-4256	0	0
miR-4257	0	0		miR-4257	0	0
miR-4258	0	0		miR-4258	0	0
miR-4259	0	0		miR-4259	0	0
miR-4260	0	0		miR-4260	0	0
miR-4253	0	0		miR-4253	0	0
miR-4251	0	0		miR-4251	0	0
miR-4254	4.6035e-06	6.50615e-07		miR-4254	5.48765e-06	5.68169e-06
miR-4255	0	0		miR-4255	0	0
miR-4252	0	0		miR-4252	0	0
miR-4325	0	0		miR-4325	0	0
miR-4326	1.13458e-06	1.88115e-06		miR-4326	6.71109e-07	3.117e-07
miR-4327	0	0		miR-4327	0	0
miR-4261	0	0		miR-4261	0	0
miR-4265	0	0		miR-4265	0	0
miR-4266	0	0		miR-4266	0	0
miR-4267	0	0		miR-4267	0	0
miR-4262	0	0		miR-4262	0	0
miR-2355-5p	1.15717e-06	1.01868e-06		miR-2355-5p	6.51769e-07	9.62078e-06
miR-2355-3p	8.89115e-07	3.18238e-06		miR-2355-3p	4.18412e-06	2.57983e-05
miR-4268	0	0		miR-4268	0	0
miR-4269	0	0		miR-4269	0	0
miR-4263	0	0		miR-4263	0	0
miR-4264	0	0		miR-4264	0	0
miR-4270	0	0		miR-4270	0	0
miR-4271	0	0		miR-4271	0	0
miR-4272	0	0		miR-4272	0	0
miR-4273	0	0		miR-4273	0	0
miR-4276	0	0		miR-4276	0	0
miR-4275	0	0		miR-4275	0	0
miR-4274	0	0		miR-4274	0	0
miR-4281	0	0		miR-4281	0	0
miR-4277	0	0		miR-4277	0	0
miR-4279	0	0		miR-4279	0	0
miR-4278	0	0		miR-4278	0	0
miR-4280	0	0		miR-4280	0	0
miR-4282	0	0		miR-4282	0	0
miR-4285	0	0		miR-4285	0	0
miR-4283	0	0		miR-4283	0	0
miR-4284	0	0		miR-4284	0	0
miR-4286	3.96266e-06	0		miR-4286	2.37292e-05	3.92183e-05
miR-4287	0	0		miR-4287	0	0
miR-4288	0	0		miR-4288	0	0
miR-4292	0	0		miR-4292	0	0
miR-4289	0	0		miR-4289	0	0
miR-4290	0	0		miR-4290	0	0
miR-4291	0	0		miR-4291	0	0
miR-4329	0	0		miR-4329	0	0
miR-4330	0	0		miR-4330	0	0
miR-500b-5p	0	0		miR-500b-5p	0	0
miR-500b-3p	0	0		miR-500b-3p	0	0
miR-4328	0	0		miR-4328	0	0
miR-3605-5p	8.8262e-06	2.7722e-06		miR-3605-5p	3.25885e-07	2.40667e-06
miR-3605-3p	3.83462e-05	3.83108e-05		miR-3605-3p	1.2185e-05	1.77881e-05
miR-3606-5p	0	0		miR-3606-5p	0	0
miR-3606-3p	0	0		miR-3606-3p	0	0
miR-3609	0	0		miR-3609	0	0
miR-3610	0	0		miR-3610	0	0
miR-3611	3.52411e-05	4.21148e-05		miR-3611	1.32013e-05	9.19964e-06
miR-3612	0	0		miR-3612	0	0
miR-3613-5p	0.000422834	0.000595603		miR-3613-5p	0.000974599	0.00079751
miR-3613-3p	4.68647e-05	5.11994e-05		miR-3613-3p	9.632e-05	0.000100114
miR-3614-5p	1.2899e-06	3.3807e-06		miR-3614-5p	6.71109e-07	3.117e-07
miR-3614-3p	1.44144e-05	9.95859e-06		miR-3614-3p	4.51e-06	3.90354e-06
miR-3615	2.47814e-05	2.7161e-05		miR-3615	2.49058e-05	1.39375e-05
miR-3616-5p	4.00784e-07	0		miR-3616-5p	0	0
miR-3616-3p	7.78978e-07	0		miR-3616-3p	0	0
miR-3617-5p	1.39458e-05	1.16715e-05		miR-3617-5p	3.25885e-07	1.19899e-06
miR-3617-3p	1.66809e-06	1.01868e-06		miR-3617-3p	0	0
miR-3618	0	0		miR-3618	0	0
miR-3619-5p	1.59074e-05	2.29178e-05		miR-3619-5p	3.06779e-05	3.23933e-05
miR-3619-3p	2.33693e-06	1.42886e-06		miR-3619-3p	3.12632e-06	1.82239e-06
miR-23c	1.49279e-05	1.70189e-05		miR-23c	4.0242e-05	5.34478e-05
miR-3620-5p	0	0		miR-3620-5p	0	0
miR-3620-3p	5.93858e-06	3.29648e-06		miR-3620-3p	8.57533e-06	8.77338e-06
miR-3621	0	0		miR-3621	0	0
miR-3622a-5p	0	0		miR-3622a-5p	0	1.13736e-06
miR-3622a-3p	0	0		miR-3622a-3p	3.25885e-07	0
miR-3622b-5p	0	0		miR-3622b-5p	0	0
miR-3622b-3p	0	0		miR-3622b-3p	0	0
miR-3646	3.78194e-07	0		miR-3646	1.45822e-06	0
miR-3648	0	0		miR-3648	0	0
miR-3649	0	0		miR-3649	0	0
miR-3650	0	0		miR-3650	0	0
miR-3651	0	0		miR-3651	0	0
miR-3652	0	0		miR-3652	0	0
miR-3654	0	0		miR-3654	0	0
miR-3655	0	0		miR-3655	0	0
miR-3657	1.11883e-05	1.15858e-05		miR-3657	1.02103e-05	1.96302e-06
miR-3658	0	0		miR-3658	0	0
miR-3659	0	4.10177e-07		miR-3659	0	0
miR-3660	1.82341e-06	0		miR-3660	4.61226e-07	0
miR-3661	1.42263e-06	4.63982e-06		miR-3661	1.24143e-05	4.43644e-07
miR-3662	0	0		miR-3662	0	0
miR-3663-5p	0	0		miR-3663-5p	0	0
miR-3663-3p	0	0		miR-3663-3p	0	4.43644e-07
miR-3664-5p	0	0		miR-3664-5p	0	0
miR-3664-3p	0	0		miR-3664-3p	0	0
miR-3665	0	0		miR-3665	0	0
miR-3666	0	0		miR-3666	0	0
miR-3667-5p	0	0		miR-3667-5p	0	0
miR-3667-3p	0	0		miR-3667-3p	0	0
miR-3668	0	0		miR-3668	0	0
miR-3670	0	0		miR-3670	0	0
miR-3671	0	0		miR-3671	0	0
miR-3672	0	0		miR-3672	0	0
miR-3674	0	0		miR-3674	0	0
miR-3675-5p	0	0		miR-3675-5p	0	0
miR-3675-3p	0	0		miR-3675-3p	0	0
miR-3677-5p	2.87045e-06	1.83903e-06		miR-3677-5p	4.00731e-06	1.44906e-06
miR-3677-3p	1.64183e-05	3.96062e-06		miR-3677-3p	1.06494e-05	6.87711e-06
miR-3678-5p	0	0		miR-3678-5p	0	0
miR-3678-3p	0	0		miR-3678-3p	0	0
miR-3679-5p	3.98244e-06	5.82824e-06		miR-3679-5p	1.70678e-06	6.60809e-06
miR-3679-3p	2.60239e-06	5.37595e-06		miR-3679-3p	3.32246e-06	6.04632e-06
miR-3680-5p	0	0		miR-3680-5p	1.68744e-06	3.117e-07
miR-3680-3p	8.89115e-07	6.08502e-07		miR-3680-3p	1.34222e-06	0
miR-3681-5p	0	0		miR-3681-5p	0	0
miR-3681-3p	0	0		miR-3681-3p	0	0
miR-3682-5p	0	3.14026e-06		miR-3682-5p	1.7289e-06	3.82019e-07
miR-3682-3p	4.00784e-07	1.25912e-06		miR-3682-3p	3.45224e-07	0
miR-3683	0	0		miR-3683	0	0
miR-3684	3.22605e-06	3.31e-06		miR-3684	4.70054e-06	2.40667e-06
miR-3685	1.42263e-06	8.20354e-07		miR-3685	2.95512e-06	3.117e-07
miR-3686	0	0		miR-3686	0	0
miR-3688-5p	0	0		miR-3688-5p	0	0
miR-3688-3p	1.31249e-06	2.8863e-06		miR-3688-3p	1.90011e-06	4.43644e-07
miR-3689a-5p	4.00784e-07	1.90973e-06		miR-3689a-5p	0	0
miR-3689a-3p	0	0		miR-3689a-3p	0	0
miR-3690	0	0		miR-3690	0	0
miR-3691-5p	3.78194e-07	1.86762e-06		miR-3691-5p	1.80344e-06	3.117e-07
miR-3691-3p	0	0		miR-3691-3p	6.71109e-07	0
miR-3692-5p	4.00784e-07	0		miR-3692-5p	4.61226e-07	0
miR-3692-3p	3.78194e-07	0		miR-3692-3p	3.45224e-07	3.117e-07
miR-3713	0	0		miR-3713	0	0
miR-3714	0	0		miR-3714	0	0
miR-3180	2.00225e-05	1.71452e-05		miR-3180	0	0
miR-3907	0	0		miR-3907	0	3.117e-07
miR-3689b-5p	0	3.09815e-06		miR-3689b-5p	0	4.43644e-07
miR-3689b-3p	0	0		miR-3689b-3p	0	0
miR-3908	0	0		miR-3908	0	0
miR-3909	9.07708e-06	7.25709e-06		miR-3909	1.01882e-05	1.6023e-05
miR-3910	0	0		miR-3910	2.05479e-06	6.23399e-07
miR-3911	0	0		miR-3911	6.71109e-07	3.82019e-07
miR-3912-5p	4.00784e-07	8.20354e-07		miR-3912-5p	1.6681e-06	3.117e-07
miR-3912-3p	3.73697e-06	4.63982e-06		miR-3912-3p	7.62258e-06	7.63602e-06
miR-3913-5p	4.38062e-06	2.29132e-06		miR-3913-5p	7.75792e-06	1.59179e-05
miR-3913-3p	4.00784e-07	6.50615e-07		miR-3913-3p	0	2.59512e-06
miR-3914	0	0		miR-3914	0	0
miR-3915	0	0		miR-3915	0	0
miR-3916	0	0		miR-3916	0	0
miR-3917	0	0		miR-3917	0	0
miR-3918	0	0		miR-3918	0	0
miR-3919	0	0		miR-3919	0	0
miR-3150b-5p	0	0		miR-3150b-5p	0	0
miR-3150b-3p	0	0		miR-3150b-3p	0	0
miR-3920	0	0		miR-3920	0	0
miR-3921	0	0		miR-3921	0	0
miR-3922-5p	1.51278e-06	2.07947e-06		miR-3922-5p	1.43888e-06	2.27472e-06
miR-3922-3p	3.78194e-07	0		miR-3922-3p	0	3.117e-07
miR-3923	0	0		miR-3923	0	0
miR-3924	0	0		miR-3924	0	0
miR-3925-5p	0	0		miR-3925-5p	0	0
miR-3925-3p	0	0		miR-3925-3p	0	0
miR-3926	4.00784e-07	0		miR-3926	0	0
miR-3927-5p	0	0		miR-3927-5p	0	0
miR-3927-3p	0	0		miR-3927-3p	0	0
miR-676-5p	8.89115e-07	0		miR-676-5p	0	3.117e-07
miR-676-3p	2.69254e-06	4.10177e-07		miR-676-3p	0	1.06704e-06
miR-3928-5p	0	4.10177e-07		miR-3928-5p	8.06451e-07	3.82019e-07
miR-3928-3p	2.44707e-06	1.06079e-06		miR-3928-3p	2.26467e-06	5.28741e-06
miR-3929	8.38825e-06	4.10177e-07		miR-3929	1.7289e-06	3.117e-07
miR-3934-5p	1.37483e-05	1.53075e-05		miR-3934-5p	1.21629e-05	0
miR-3934-3p	1.95874e-06	1.83903e-06		miR-3934-3p	1.80344e-06	3.82019e-07
miR-3935	8.25552e-06	2.00872e-05		miR-3935	1.47921e-05	1.31712e-06
miR-3936	4.00784e-07	4.10177e-07		miR-3936	0	0
miR-3937	0	0		miR-3937	0	0
miR-3938	0	0		miR-3938	0	8.25663e-07
miR-548y	0.000104102	3.777e-05		miR-548y	6.95969e-05	9.35099e-07
miR-3939	2.33693e-06	4.10177e-07		miR-3939	2.51323e-06	4.21524e-06
miR-3940-5p	2.04629e-06	6.08502e-07		miR-3940-5p	2.51323e-06	1.13736e-06
miR-3940-3p	5.58491e-05	3.74601e-05		miR-3940-3p	2.20087e-05	1.4777e-05
miR-3941	0	0		miR-3941	6.51769e-07	0
miR-3942-5p	1.13458e-06	6.50615e-07		miR-3942-5p	3.45224e-07	6.93718e-07
miR-3942-3p	2.09147e-06	2.89983e-06		miR-3942-3p	2.57122e-06	1.51069e-06
miR-3943	2.06888e-06	0		miR-3943	0	0
miR-3944-5p	2.9354e-06	4.55559e-06		miR-3944-5p	3.45224e-07	3.82019e-07
miR-3944-3p	3.95725e-06	4.37079e-06		miR-3944-3p	4.62322e-06	9.35099e-07
miR-3945	0	0		miR-3945	0	0
miR-374c-5p	5.03391e-05	1.57312e-05		miR-374c-5p	2.23317e-05	5.85499e-05
miR-374c-3p	4.00784e-07	4.10177e-07		miR-374c-3p	1.36156e-06	1.13736e-06
miR-642b-5p	0	0		miR-642b-5p	0	3.82019e-07
miR-642b-3p	0	0		miR-642b-3p	0	0
miR-550b-2-5p	0	0		miR-550b-2-5p	3.45224e-07	0
miR-550b-3p	0	0		miR-550b-3p	0	0
miR-548z	0.000159473	0.000114866		miR-548z	0.00012947	8.29837e-05
miR-548aa	9.37379e-05	8.55695e-05		miR-548aa	0.000119511	7.77804e-05
miR-548o-5p	3.39012e-05	3.90998e-05		miR-548o-5p	6.31094e-05	4.15641e-05
miR-1268b	0	0		miR-1268b	0	0
miR-378e	0	0		miR-378e	0	0
miR-548ab	5.51802e-06	4.93718e-06		miR-548ab	1.66535e-05	2.01084e-06
miR-4418	0	0		miR-4418	0	0
miR-378f	0	4.10177e-07		miR-378f	4.61226e-07	0
miR-4420	0	0		miR-4420	0	0
miR-4421	5.10921e-07	0		miR-4421	0	1.76076e-06
miR-4422	0	0		miR-4422	0	6.93718e-07
miR-4423-5p	4.00784e-07	0		miR-4423-5p	0	0
miR-4423-3p	3.78194e-07	6.08502e-07		miR-4423-3p	0	0
miR-378g	7.56388e-07	2.48965e-06		miR-378g	1.45822e-06	4.43644e-07
miR-548ac	1.2899e-06	6.08502e-07		miR-548ac	1.64876e-06	0
miR-4424	4.00784e-07	4.10177e-07		miR-4424	0	0
miR-4425	3.8697e-06	1.27607e-05		miR-4425	3.60689e-06	0
miR-4426	0	0		miR-4426	0	0
miR-4427	0	0		miR-4427	0	0
miR-4428	1.53537e-06	0		miR-4428	3.45224e-07	0
miR-4429	0	0		miR-4429	0	0
miR-4430	0	0		miR-4430	0	0
miR-548ad-5p	0	0		miR-548ad-5p	0	0
miR-548ad-3p	0	0		miR-548ad-3p	0	0
miR-4431	0	0		miR-4431	0	0
miR-4432	0	0		miR-4432	0	0
miR-4433a-5p	0	0		miR-4433a-5p	0	3.82019e-07
miR-4433a-3p	0	0		miR-4433a-3p	0	0
miR-4434	0	0		miR-4434	0	0
miR-4435	6.31937e-06	5.17762e-06		miR-4435	2.7259e-06	6.23399e-07
miR-4436a	0	0		miR-4436a	0	0
miR-4437	0	0		miR-4437	0	0
miR-548ae-3p	0.000229727	0.000310701		miR-548ae-3p	4.61226e-07	0
miR-548ae-5p	0	0		miR-548ae-5p	0	0
miR-4438	0	0		miR-4438	0	0
miR-4439	0	0		miR-4439	0	0
miR-4440	0	1.66929e-06		miR-4440	5.44901e-06	1.3665e-05
miR-4441	0	0		miR-4441	0	0
miR-4442	0	0		miR-4442	0	0
miR-4443	0	0		miR-4443	0	0
miR-4444	0	0		miR-4444	0	0
miR-4445-5p	1.35904e-05	8.38987e-06		miR-4445-5p	0	0
miR-4445-3p	8.89115e-07	1.06079e-06		miR-4445-3p	0	0
miR-4446-5p	0	0		miR-4446-5p	0	0
miR-4446-3p	5.10921e-07	0		miR-4446-3p	0	0
miR-4447	0	0		miR-4447	0	0
miR-4448	3.78194e-07	0		miR-4448	0	0
miR-4449	0	0		miR-4449	0	0
miR-548ag	0	0		miR-548ag	0	0
miR-4450	0	0		miR-4450	0	0
miR-548ah-5p	0	6.08502e-07		miR-548ah-5p	0	0
miR-548ah-3p	4.20553e-06	1.23071e-05		miR-548ah-3p	6.29713e-05	5.81006e-06
miR-4451	0	0		miR-4451	0	0
miR-4452	0	0		miR-4452	0	0
miR-4453	0	0		miR-4453	0	0
miR-4454	6.14227e-05	1.62718e-06		miR-4454	1.91889e-05	1.54344e-05
miR-4455	0	0		miR-4455	3.25885e-07	0
miR-4456	0	0		miR-4456	0	0
miR-4457	0	0		miR-4457	4.61226e-07	0
miR-4458	0	0		miR-4458	0	0
miR-4460	0	0		miR-4460	0	0
miR-378h	0	0		miR-378h	0	0
miR-3135b	0	0		miR-3135b	0	0
miR-4462	0	0		miR-4462	0	0
miR-4463	0	0		miR-4463	0	0
miR-4464	0	0		miR-4464	0	0
miR-548ai	2.84786e-06	1.82551e-06		miR-548ai	2.24533e-06	2.32253e-06
miR-548aj-3p	0.000248429	0.000287649		miR-548aj-3p	4.61226e-07	0
miR-548aj-5p	1.23907e-05	2.54072e-05		miR-548aj-5p	1.7841e-06	2.27472e-06
miR-4465	0	0		miR-4465	0	0
miR-4466	0	0		miR-4466	0	0
miR-4467	0	0		miR-4467	0	0
miR-4468	0	0		miR-4468	0	0
miR-4469	3.78194e-07	0		miR-4469	4.61226e-07	1.31712e-06
miR-4470	0	0		miR-4470	1.113e-06	3.82019e-07
miR-4471	0	0		miR-4471	0	0
miR-4472	0	0		miR-4472	0	0
miR-4473	6.42691e-06	7.70938e-06		miR-4473	2.38286e-05	3.04745e-06
miR-4474-5p	0	0		miR-4474-5p	4.61226e-07	0
miR-4474-3p	4.11516e-06	3.09815e-06		miR-4474-3p	2.28123e-05	2.5161e-06
miR-4475	0	6.50615e-07		miR-4475	0	0
miR-4476	0	0		miR-4476	0	0
miR-4477a	1.55796e-06	4.10177e-07		miR-4477a	0	4.43644e-07
miR-4477b	2.31434e-06	3.3807e-06		miR-4477b	0	3.117e-07
miR-4478	0	0		miR-4478	0	0
miR-3689c	0	0		miR-3689c	0	0
miR-3689d	0	0		miR-3689d	0	0
miR-3689e	0	2.7722e-06		miR-3689e	0	0
miR-3689f	5.10921e-07	5.33384e-06		miR-3689f	0	0
miR-4479	1.15717e-06	0		miR-4479	3.12632e-06	7.55344e-07
miR-3155b	0	0		miR-3155b	0	0
miR-548ak	0	1.42886e-06		miR-548ak	0	0
miR-4480	0	0		miR-4480	2.59055e-06	0
miR-4481	0	0		miR-4481	0	0
miR-4482-5p	0	0		miR-4482-5p	4.98778e-06	3.82019e-07
miR-4482-3p	0	0		miR-4482-3p	2.03599e-05	0
miR-4483	0	0		miR-4483	0	0
miR-4484	0	0		miR-4484	3.25885e-07	0
miR-4485-5p	0	0		miR-4485-5p	0	0
miR-4485-3p	7.56388e-07	0		miR-4485-3p	3.45221e-06	7.64037e-07
miR-4486	0	0		miR-4486	0	0
miR-4487	0	0		miR-4487	0	0
miR-4488	0	0		miR-4488	0	0
miR-4489	0	0		miR-4489	0	0
miR-548al	8.89115e-07	0		miR-548al	3.45224e-07	2.5248e-06
miR-4490	0	0		miR-4490	0	0
miR-4491	0	0		miR-4491	0	0
miR-4492	0	0		miR-4492	0	0
miR-4493	0	0		miR-4493	0	0
miR-4494	0	0		miR-4494	0	0
miR-4495	0	0		miR-4495	0	0
miR-4496	0	0		miR-4496	0	0
miR-4497	0	0		miR-4497	0	0
miR-4498	0	6.50615e-07		miR-4498	3.25885e-07	0
miR-4499	0	0		miR-4499	0	0
miR-4500	0	0		miR-4500	0	0
miR-4501	0	0		miR-4501	0	5.08002e-06
miR-4502	0	0		miR-4502	0	0
miR-4503	4.00784e-07	0		miR-4503	0	0
miR-4504	5.10921e-07	1.30123e-06		miR-4504	1.13234e-06	0
miR-4505	0	0		miR-4505	0	0
miR-4506	0	0		miR-4506	0	0
miR-2392	0	0		miR-2392	0	0
miR-4507	0	0		miR-4507	0	0
miR-4508	0	0		miR-4508	0	0
miR-4509	0	0		miR-4509	0	0
miR-4510	3.78194e-07	0		miR-4510	8.06451e-07	1.00542e-06
miR-4511	0	0		miR-4511	1.32288e-06	0
miR-4512	3.78194e-07	1.42886e-06		miR-4512	2.81978e-06	1.26931e-06
miR-4513	0	0		miR-4513	0	0
miR-4514	0	0		miR-4514	0	0
miR-4515	4.00784e-07	0		miR-4515	0	7.64037e-07
miR-4516	0	0		miR-4516	0	0
miR-4517	0	6.08502e-07		miR-4517	0	0
miR-4518	0	0		miR-4518	0	0
miR-4519	0	0		miR-4519	0	0
miR-4520-5p	0	0		miR-4520-5p	0	0
miR-4520-3p	0	0		miR-4520-3p	0	0
miR-4521	7.78978e-07	8.20354e-07		miR-4521	4.30012e-06	3.82019e-07
miR-1269b	1.42115e-05	6.50615e-07		miR-1269b	0	2.26659e-05
miR-4522	0	0		miR-4522	0	3.117e-07
miR-4523	2.5798e-06	1.88115e-06		miR-4523	3.49089e-06	6.76767e-06
miR-4524a-5p	0	0		miR-4524a-5p	0	0
miR-4524a-3p	0	0		miR-4524a-3p	0	0
miR-4525	4.00784e-07	0		miR-4525	0	0
miR-4526	0	0		miR-4526	0	0
miR-4527	7.78978e-07	0		miR-4527	0	0
miR-4528	1.58055e-06	0		miR-4528	0	0
miR-4529-5p	0	0		miR-4529-5p	0	0
miR-4529-3p	0	0		miR-4529-3p	0	0
miR-4530	0	0		miR-4530	0	0
miR-4531	0	0		miR-4531	0	0
miR-4533	0	0		miR-4533	0	0
miR-4534	0	0		miR-4534	0	0
miR-378i	0	8.20354e-07		miR-378i	8.06451e-07	0
miR-4535	0	0		miR-4535	0	0
miR-548am-5p	4.25045e-05	3.52231e-05		miR-548am-5p	6.29879e-05	3.32778e-05
miR-548am-3p	6.18404e-06	4.72533e-06		miR-548am-3p	4.3388e-06	3.117e-07
miR-1587	0	0		miR-1587	0	0
miR-4536-5p	0	0		miR-4536-5p	0	0
miR-4536-3p	0	0		miR-4536-3p	0	0
miR-548an	0	0		miR-548an	0	0
miR-4537	0	0		miR-4537	0	0
miR-4538	0	0		miR-4538	0	0
miR-4539	0	0		miR-4539	0	0
miR-4540	0	0		miR-4540	0	0
miR-3960	0	0		miR-3960	0	0
miR-3972	0	0		miR-3972	0	0
miR-3973	0	0		miR-3973	0	0
miR-3974	0	0		miR-3974	0	0
miR-3975	0	0		miR-3975	0	0
miR-3976	0	0		miR-3976	0	0
miR-3977	0	0		miR-3977	0	0
miR-3978	0	0		miR-3978	0	0
miR-4632-5p	0	0		miR-4632-5p	0	0
miR-4632-3p	0	0		miR-4632-3p	0	0
miR-4633-5p	0	0		miR-4633-5p	0	0
miR-4633-3p	0	0		miR-4633-3p	0	0
miR-4634	0	0		miR-4634	0	0
miR-4635	0	6.08502e-07		miR-4635	0	4.43644e-07
miR-4636	3.22605e-06	4.10177e-07		miR-4636	0	3.96517e-06
miR-4637	7.56388e-07	1.23053e-06		miR-4637	4.35532e-06	1.07574e-06
miR-4638-5p	0	0		miR-4638-5p	3.25885e-07	0
miR-4638-3p	2.7829e-06	1.90973e-06		miR-4638-3p	1.32288e-06	3.82019e-07
miR-4639-5p	5.10921e-07	0		miR-4639-5p	4.61226e-07	3.117e-07
miR-4639-3p	0	0		miR-4639-3p	0	0
miR-4640-5p	7.78978e-07	6.50615e-07		miR-4640-5p	1.34222e-06	0
miR-4640-3p	2.17901e-06	1.25912e-06		miR-4640-3p	1.57422e-06	6.93718e-07
miR-4641	3.78194e-07	0		miR-4641	1.6129e-06	3.82019e-07
miR-4642	0	0		miR-4642	0	0
miR-4643	8.89115e-07	0		miR-4643	0	0
miR-4644	5.10921e-07	0		miR-4644	0	3.117e-07
miR-4645-5p	0	0		miR-4645-5p	0	0
miR-4645-3p	7.78978e-07	0		miR-4645-3p	2.10999e-06	0
miR-4646-5p	0	0		miR-4646-5p	0	0
miR-4646-3p	5.10921e-07	0		miR-4646-3p	3.25885e-07	4.43644e-07
miR-4647	0	0		miR-4647	6.71109e-07	3.117e-07
miR-4648	0	0		miR-4648	0	0
miR-4649-5p	0	0		miR-4649-5p	0	0
miR-4649-3p	9.11706e-07	0		miR-4649-3p	0	3.117e-07
miR-4650-5p	0	0		miR-4650-5p	0	0
miR-4650-3p	0	0		miR-4650-3p	0	0
miR-4651	0	0		miR-4651	0	0
miR-4652-5p	1.2899e-06	6.50615e-07		miR-4652-5p	0	0
miR-4652-3p	3.78194e-07	1.06079e-06		miR-4652-3p	0	0
miR-4653-5p	0	0		miR-4653-5p	3.25885e-07	3.117e-07
miR-4653-3p	3.78194e-07	0		miR-4653-3p	0	0
miR-4654	3.78194e-07	0		miR-4654	0	0
miR-4655-5p	4.00784e-07	1.06079e-06		miR-4655-5p	3.25885e-07	4.43644e-07
miR-4655-3p	0	0		miR-4655-3p	0	0
miR-4656	0	0		miR-4656	0	4.43644e-07
miR-4657	4.00784e-07	0		miR-4657	0	0
miR-4658	0	0		miR-4658	0	0
miR-4659a-5p	0	0		miR-4659a-5p	3.25885e-07	0
miR-4659a-3p	3.73697e-06	7.22851e-06		miR-4659a-3p	6.23612e-06	1.07052e-05
miR-4660	0	4.10177e-07		miR-4660	1.80344e-06	4.43644e-07
miR-4661-5p	1.69068e-06	1.71141e-06		miR-4661-5p	2.24533e-06	7.55344e-07
miR-4661-3p	0	0		miR-4661-3p	0	0
miR-4662a-5p	6.85028e-06	5.26185e-06		miR-4662a-5p	0	3.97898e-06
miR-4662a-3p	2.09147e-06	0		miR-4662a-3p	0	6.93718e-07
miR-4659b-5p	0	0		miR-4659b-5p	0	0
miR-4659b-3p	0	0		miR-4659b-3p	0	0
miR-4663	0	0		miR-4663	0	0
miR-4662b	4.00784e-07	0		miR-4662b	0	3.82019e-07
miR-4664-5p	3.8697e-06	1.66929e-06		miR-4664-5p	0.00020132	4.43644e-07
miR-4664-3p	0	0		miR-4664-3p	2.36022e-05	0
miR-4665-5p	1.15717e-06	2.68797e-06		miR-4665-5p	1.13234e-06	2.64805e-06
miR-4665-3p	0	0		miR-4665-3p	0	0
miR-4666a-5p	3.78194e-07	0		miR-4666a-5p	0	0
miR-4666a-3p	0	0		miR-4666a-3p	0	0
miR-4667-5p	4.00784e-07	0		miR-4667-5p	0	0
miR-4667-3p	3.78194e-07	4.10177e-07		miR-4667-3p	1.113e-06	3.82019e-07
miR-4668-5p	3.78194e-07	0		miR-4668-5p	0	0
miR-4668-3p	5.87081e-06	2.24921e-06		miR-4668-3p	9.69111e-06	5.43674e-06
miR-219b-5p	1.53091e-05	5.54569e-06		miR-219b-5p	1.29914e-05	1.28531e-05
miR-219b-3p	1.01863e-05	3.3807e-06		miR-219b-3p	8.34889e-06	2.60381e-06
miR-4669	0	0		miR-4669	0	0
miR-4670-5p	0	0		miR-4670-5p	0	0
miR-4670-3p	4.00784e-07	0		miR-4670-3p	7.87111e-07	0
miR-4671-5p	8.89115e-07	0		miR-4671-5p	0	0
miR-4671-3p	1.95874e-06	6.08502e-07		miR-4671-3p	3.45224e-07	3.82019e-07
miR-4672	0	0		miR-4672	0	0
miR-4673	0	0		miR-4673	0	0
miR-4674	0	0		miR-4674	0	0
miR-4675	0	0		miR-4675	0	0
miR-4676-5p	0	0		miR-4676-5p	0	0
miR-4676-3p	2.00392e-06	1.47097e-06		miR-4676-3p	2.41653e-06	7.64037e-07
miR-4677-5p	2.12725e-05	1.53481e-05		miR-4677-5p	2.13044e-05	1.34062e-05
miR-4677-3p	6.49883e-05	5.42388e-05		miR-4677-3p	4.28629e-05	1.89907e-05
miR-4678	0	0		miR-4678	0	0
miR-4679	0	0		miR-4679	0	0
miR-4680-5p	5.10921e-07	0		miR-4680-5p	4.61226e-07	0
miR-4680-3p	0	0		miR-4680-3p	0	0
miR-4681	0	0		miR-4681	0	0
miR-4682	0	0		miR-4682	0	4.43644e-07
miR-4683	1.32374e-05	1.10194e-05		miR-4683	0	0
miR-4684-5p	0	6.50615e-07		miR-4684-5p	0	0
miR-4684-3p	7.56388e-07	0		miR-4684-3p	0	4.43644e-07
miR-4685-5p	0	0		miR-4685-5p	0	0
miR-4685-3p	3.46891e-06	2.44754e-06		miR-4685-3p	2.80044e-06	1.13736e-06
miR-4686	0	0		miR-4686	0	4.9844e-06
miR-4687-5p	2.20161e-06	4.10177e-07		miR-4687-5p	9.77654e-07	5.67812e-06
miR-4687-3p	0	0		miR-4687-3p	0	0
miR-1343-5p	3.78194e-07	6.08502e-07		miR-1343-5p	3.0131e-06	3.72891e-06
miR-1343-3p	5.27234e-06	1.90973e-06		miR-1343-3p	8.30747e-06	6.56028e-06
miR-4688	0	0		miR-4688	0	0
miR-4689	0	0		miR-4689	0	3.117e-07
miR-4690-5p	0	0		miR-4690-5p	0	0
miR-4690-3p	8.01568e-07	6.08502e-07		miR-4690-3p	0	6.23399e-07
miR-4691-5p	8.89115e-07	0		miR-4691-5p	0	0
miR-4691-3p	3.78194e-07	6.50615e-07		miR-4691-3p	1.45822e-06	4.23775e-06
miR-4692	0	0		miR-4692	0	0
miR-4693-5p	0	0		miR-4693-5p	0	0
miR-4693-3p	0	0		miR-4693-3p	0	0
miR-4694-5p	0	0		miR-4694-5p	0	0
miR-4694-3p	0	0		miR-4694-3p	0	7.55344e-07
miR-4695-5p	0	0		miR-4695-5p	0	0
miR-4695-3p	0	4.10177e-07		miR-4695-3p	0	0
miR-4696	0	0		miR-4696	0	0
miR-4697-5p	3.78194e-07	0		miR-4697-5p	0	0
miR-4697-3p	4.64868e-06	0		miR-4697-3p	3.25885e-07	1.40181e-05
miR-4698	0	0		miR-4698	0	0
miR-4699-5p	0	0		miR-4699-5p	0	0
miR-4699-3p	0	0		miR-4699-3p	0	0
miR-4700-5p	0	6.50615e-07		miR-4700-5p	0	0
miR-4700-3p	0	6.50615e-07		miR-4700-3p	0	0
miR-4701-5p	8.89115e-07	0		miR-4701-5p	0	7.64037e-07
miR-4701-3p	0	0		miR-4701-3p	0	0
miR-4703-5p	0	0		miR-4703-5p	0	0
miR-4703-3p	0	0		miR-4703-3p	0	0
miR-4704-5p	0	0		miR-4704-5p	0	3.117e-07
miR-4704-3p	0	0		miR-4704-3p	0	0
miR-4705	7.78978e-07	1.70174e-05		miR-4705	4.24492e-06	0.000188866
miR-4706	8.89115e-07	1.01868e-06		miR-4706	3.25885e-07	1.2468e-06
miR-4707-5p	1.93735e-05	3.26789e-06		miR-4707-5p	7.10056e-06	0
miR-4707-3p	5.17617e-05	1.78227e-05		miR-4707-3p	1.66149e-05	8.41387e-06
miR-4708-5p	0	0		miR-4708-5p	0	0
miR-4708-3p	0	0		miR-4708-3p	0	0
miR-4709-5p	0	0		miR-4709-5p	0	0
miR-4709-3p	4.00784e-07	0		miR-4709-3p	0	0
miR-203b-5p	0	0		miR-203b-5p	0	4.43644e-07
miR-203b-3p	0	0		miR-203b-3p	8.06451e-07	6.24858e-06
miR-4710	0	0		miR-4710	0	0
miR-4711-5p	0	0		miR-4711-5p	0	0
miR-4711-3p	0	0		miR-4711-3p	0	0
miR-4712-5p	0	0		miR-4712-5p	3.25885e-07	0
miR-4712-3p	0	0		miR-4712-3p	0	0
miR-4713-5p	5.00709e-06	2.44754e-06		miR-4713-5p	0	0
miR-4713-3p	3.78194e-07	0		miR-4713-3p	0	0
miR-4714-5p	2.60239e-06	4.30163e-06		miR-4714-5p	5.94888e-06	3.09169e-06
miR-4714-3p	1.66809e-06	0		miR-4714-3p	3.07112e-06	1.19899e-06
miR-4715-5p	0	0		miR-4715-5p	0	0
miR-4715-3p	5.10921e-07	0		miR-4715-3p	0	0
miR-4716-5p	0	6.08502e-07		miR-4716-5p	0	0
miR-4716-3p	0	0		miR-4716-3p	0	0
miR-3529-5p	0	0		miR-3529-5p	0	0
miR-3529-3p	0	0		miR-3529-3p	0	0
miR-4717-5p	0	0		miR-4717-5p	6.71109e-07	0
miR-4717-3p	3.78194e-07	0		miR-4717-3p	3.25885e-07	0
miR-4718	0	0		miR-4718	0	0
miR-4719	0	0		miR-4719	0	0
miR-4720-5p	4.00784e-07	0		miR-4720-5p	0	0
miR-4720-3p	0	0		miR-4720-3p	0	0
miR-4721	0	0		miR-4721	0	0
miR-4722-5p	0	0		miR-4722-5p	3.45224e-07	0
miR-4722-3p	0	0		miR-4722-3p	0	0
miR-4520-2-3p	0	0		miR-4520-2-3p	0	0
miR-4723-5p	8.89115e-07	1.30123e-06		miR-4723-5p	3.45224e-07	4.43644e-07
miR-4723-3p	1.15717e-06	4.10177e-07		miR-4723-3p	3.25885e-07	6.23399e-07
miR-451b	0	0		miR-451b	0	0
miR-4724-5p	0	0		miR-4724-5p	0	0
miR-4724-3p	0	0		miR-4724-3p	0	0
miR-4725-5p	8.89115e-07	1.25912e-06		miR-4725-5p	0	0
miR-4725-3p	8.89115e-07	1.01868e-06		miR-4725-3p	1.43888e-06	0
miR-4726-5p	3.78194e-07	6.08502e-07		miR-4726-5p	1.45822e-06	1.89271e-06
miR-4726-3p	0	0		miR-4726-3p	4.61226e-07	0
miR-4727-5p	0	0		miR-4727-5p	0	3.82019e-07
miR-4727-3p	0	0		miR-4727-3p	0	0
miR-4728-5p	0	0		miR-4728-5p	0	0
miR-4728-3p	1.11857e-05	9.0826e-06		miR-4728-3p	9.70767e-06	8.25663e-07
miR-4729	0	6.08502e-07		miR-4729	0	0
miR-4730	2.06888e-06	6.50615e-07		miR-4730	1.91945e-06	2.07246e-06
miR-4731-5p	2.04629e-06	4.4849e-06		miR-4731-5p	5.20045e-06	1.44906e-06
miR-4731-3p	1.80082e-06	1.23053e-06		miR-4731-3p	6.75255e-06	3.117e-07
miR-4732-5p	0	0		miR-4732-5p	0	0
miR-4732-3p	0	0		miR-4732-3p	0	0
miR-4733-5p	5.10921e-07	0		miR-4733-5p	0	0
miR-4733-3p	0	0		miR-4733-3p	0	4.43644e-07
miR-4734	0	0		miR-4734	0	0
miR-4735-5p	7.78978e-07	4.10177e-07		miR-4735-5p	0	1.51938e-06
miR-4735-3p	0	0		miR-4735-3p	0	0
miR-4736	0	0		miR-4736	0	0
miR-4737	0	0		miR-4737	0	0
miR-3064-5p	1.15717e-06	0		miR-3064-5p	6.71109e-07	6.23399e-07
miR-3064-3p	3.56188e-06	3.29648e-06		miR-3064-3p	2.45521e-06	3.53891e-06
miR-4738-5p	0	0		miR-4738-5p	0	0
miR-4738-3p	9.11706e-07	0		miR-4738-3p	3.25885e-07	1.00542e-06
miR-4739	0	0		miR-4739	0	0
miR-4740-5p	0	0		miR-4740-5p	4.61226e-07	0
miR-4740-3p	0	0		miR-4740-3p	0	0
miR-4741	0	8.20354e-07		miR-4741	3.45224e-07	3.20113e-06
miR-4742-5p	7.13833e-06	5.17762e-06		miR-4742-5p	6.10078e-06	8.01447e-06
miR-4742-3p	2.24418e-05	2.22509e-05		miR-4742-3p	1.42177e-05	1.31909e-05
miR-4743-5p	0	0		miR-4743-5p	0	0
miR-4743-3p	0	0		miR-4743-3p	0	0
miR-4744	3.78194e-07	0		miR-4744	0	1.07574e-06
miR-122b-5p	2.29175e-06	1.01868e-06		miR-122b-5p	1.47756e-06	0
miR-122b-3p	0	0		miR-122b-3p	0	0
miR-4745-5p	7.78978e-07	3.09815e-06		miR-4745-5p	4.61226e-07	1.69044e-06
miR-4745-3p	5.10921e-07	3.29648e-06		miR-4745-3p	2.38067e-06	2.44579e-06
miR-4746-5p	7.80977e-06	4.20106e-06		miR-4746-5p	1.26434e-05	1.67653e-05
miR-4746-3p	5.10921e-07	0		miR-4746-3p	0	0
miR-4747-5p	3.78194e-07	0		miR-4747-5p	0	4.43644e-07
miR-4747-3p	1.02184e-06	0		miR-4747-3p	4.61226e-07	4.43644e-07
miR-4748	3.78194e-07	0		miR-4748	3.25885e-07	0
miR-4749-5p	0	6.08502e-07		miR-4749-5p	0	3.117e-07
miR-4749-3p	0	0		miR-4749-3p	0	0
miR-4750-5p	0	0		miR-4750-5p	6.71109e-07	0
miR-4750-3p	0	0		miR-4750-3p	0	0
miR-4751	0	0		miR-4751	0	0
miR-4752	0	0		miR-4752	0	0
miR-4753-5p	0	0		miR-4753-5p	0	0
miR-4753-3p	1.80082e-06	0		miR-4753-3p	4.61226e-07	1.45776e-06
miR-371b-5p	0	0		miR-371b-5p	0	0
miR-371b-3p	0	0		miR-371b-3p	0	0
miR-4754	0	0		miR-4754	7.87111e-07	7.55344e-07
miR-4755-5p	7.78978e-07	4.10177e-07		miR-4755-5p	1.97465e-06	9.35099e-07
miR-4755-3p	5.10921e-07	0		miR-4755-3p	3.45224e-07	0
miR-499b-5p	7.78978e-07	6.08502e-07		miR-499b-5p	0	0
miR-499b-3p	8.89115e-07	0		miR-499b-3p	0	3.117e-07
miR-4756-5p	0	0		miR-4756-5p	0	0
miR-4756-3p	0	0		miR-4756-3p	0	0
miR-4757-5p	0	0		miR-4757-5p	0	0
miR-4757-3p	0	0		miR-4757-3p	0	0
miR-4758-5p	0	0		miR-4758-5p	0	0
miR-4758-3p	7.40898e-06	2.23568e-06		miR-4758-3p	3.07112e-06	0
miR-4759	0	0		miR-4759	0	0
miR-4760-5p	0	0		miR-4760-5p	0	0
miR-4760-3p	0	0		miR-4760-3p	0	0
miR-4761-5p	3.78194e-07	1.66929e-06		miR-4761-5p	3.03244e-06	1.26931e-06
miR-4761-3p	0	0		miR-4761-3p	0	6.93718e-07
miR-4762-5p	0	0		miR-4762-5p	3.25885e-07	0
miR-4762-3p	0	0		miR-4762-3p	3.25885e-07	0
miR-4763-5p	0	0		miR-4763-5p	0	0
miR-4763-3p	0	0		miR-4763-3p	0	0
miR-4764-5p	0	0		miR-4764-5p	0	0
miR-4764-3p	0	0		miR-4764-3p	0	0
miR-4765	0	4.10177e-07		miR-4765	3.25885e-07	6.23399e-07
miR-4766-5p	0	0		miR-4766-5p	0	0
miR-4766-3p	3.91748e-06	2.31991e-06		miR-4766-3p	3.70355e-06	1.38744e-06
miR-4767	0	0		miR-4767	0	0
miR-4768-5p	1.23881e-05	1.559e-05		miR-4768-5p	1.68247e-05	3.10039e-06
miR-4768-3p	0	0		miR-4768-3p	0	0
miR-4769-5p	4.00784e-07	0		miR-4769-5p	0	0
miR-4769-3p	7.56388e-07	1.06079e-06		miR-4769-3p	0	3.117e-07
miR-4770	0	0		miR-4770	0	0
miR-4771	0	0		miR-4771	0	0
miR-4772-5p	0	0		miR-4772-5p	0	0
miR-4772-3p	1.02184e-06	0		miR-4772-3p	0	0
miR-4773	0	0		miR-4773	0	3.82019e-07
miR-4774-5p	0	0		miR-4774-5p	0	0
miR-4774-3p	0	0		miR-4774-3p	0	0
miR-4775	2.95625e-05	5.38544e-05		miR-4775	2.47318e-05	3.40339e-06
miR-4776-5p	0	0		miR-4776-5p	0	0
miR-4776-3p	0	0		miR-4776-3p	0	0
miR-4777-5p	0	0		miR-4777-5p	0	0
miR-4777-3p	0	0		miR-4777-3p	0	0
miR-4778-5p	7.78978e-07	0		miR-4778-5p	7.87111e-07	0
miR-4778-3p	5.69311e-06	0		miR-4778-3p	2.12933e-06	4.43644e-07
miR-4779	4.00784e-07	0		miR-4779	3.25885e-07	0
miR-4780	0	0		miR-4780	0	0
miR-4436b-5p	0	0		miR-4436b-5p	0	0
miR-4436b-3p	0	0		miR-4436b-3p	0	0
miR-4781-5p	0	0		miR-4781-5p	0	0
miR-4781-3p	0	1.06079e-06		miR-4781-3p	3.25885e-07	3.117e-07
miR-4782-5p	0	0		miR-4782-5p	0	0
miR-4782-3p	0	0		miR-4782-3p	0	0
miR-4783-5p	0	0		miR-4783-5p	0	3.117e-07
miR-4783-3p	2.89304e-06	3.50833e-06		miR-4783-3p	1.12597e-05	9.19964e-06
miR-4784	0	0		miR-4784	0	0
miR-4785	3.27123e-06	2.07947e-06		miR-4785	6.83547e-06	5.41423e-06
miR-1245b-5p	0	0		miR-1245b-5p	0	0
miR-1245b-3p	0	0		miR-1245b-3p	0	0
miR-2467-5p	3.75956e-06	2.12158e-06		miR-2467-5p	1.59687e-05	1.26734e-05
miR-2467-3p	0	0		miR-2467-3p	3.25885e-07	3.117e-07
miR-4786-5p	7.78978e-07	1.01868e-06		miR-4786-5p	6.51769e-07	6.23399e-07
miR-4786-3p	8.01568e-07	1.01868e-06		miR-4786-3p	1.57422e-06	7.55344e-07
miR-4787-5p	0	0		miR-4787-5p	0	0
miR-4787-3p	8.25066e-05	3.09815e-06		miR-4787-3p	9.36244e-06	1.79781e-05
miR-4788	1.13458e-06	1.42886e-06		miR-4788	3.45224e-07	0
miR-4789-5p	0	0		miR-4789-5p	0	0
miR-4789-3p	0	0		miR-4789-3p	0	4.43644e-07
miR-4790-5p	0	0		miR-4790-5p	0	0
miR-4790-3p	0	0		miR-4790-3p	0	0
miR-4791	0	0		miR-4791	0	0
miR-4793-5p	9.11706e-07	4.10177e-07		miR-4793-5p	3.25885e-07	1.69914e-06
miR-4793-3p	0	0		miR-4793-3p	0	7.55344e-07
miR-4794	0	0		miR-4794	0	0
miR-4795-5p	0	0		miR-4795-5p	0	0
miR-4795-3p	4.00784e-07	1.25912e-06		miR-4795-3p	6.51769e-07	0
miR-4796-5p	0	0		miR-4796-5p	3.45224e-07	0
miR-4796-3p	0	6.08502e-07		miR-4796-3p	1.13234e-06	3.117e-07
miR-4797-5p	5.10921e-07	0		miR-4797-5p	0	3.117e-07
miR-4797-3p	0	0		miR-4797-3p	0	0
miR-4798-5p	0	2.53176e-06		miR-4798-5p	7.26901e-06	4.43644e-07
miR-4798-3p	0	0		miR-4798-3p	3.70355e-06	0
miR-4799-5p	2.2242e-06	6.50615e-07		miR-4799-5p	3.09046e-06	1.07574e-06
miR-4799-3p	0	0		miR-4799-3p	0	0
miR-4800-5p	0	0		miR-4800-5p	0	0
miR-4800-3p	0	0		miR-4800-3p	0	0
miR-4801	0	0		miR-4801	0	0
miR-4802-5p	6.09389e-06	1.01868e-06		miR-4802-5p	2.59442e-05	0
miR-4802-3p	7.56388e-07	6.08502e-07		miR-4802-3p	9.36523e-06	0
miR-4803	1.2899e-06	1.25912e-06		miR-4803	0	2.5248e-06
miR-4804-5p	0	1.66929e-06		miR-4804-5p	7.87111e-07	6.93718e-07
miR-4804-3p	0	0		miR-4804-3p	0	0
miR-4999-5p	3.78194e-07	1.06079e-06		miR-4999-5p	3.45224e-07	0
miR-4999-3p	0	0		miR-4999-3p	3.45224e-07	0
miR-5000-5p	4.05021e-06	3.72018e-06		miR-5000-5p	2.91644e-06	1.51938e-06
miR-5000-3p	2.06888e-06	2.24921e-06		miR-5000-3p	1.01193e-05	4.69009e-06
miR-5001-5p	5.10921e-07	0		miR-5001-5p	3.25885e-07	4.43644e-07
miR-5001-3p	5.78326e-06	2.53176e-06		miR-5001-3p	3.03244e-06	6.34933e-06
miR-5002-5p	0	1.217e-06		miR-5002-5p	3.45224e-07	8.29854e-06
miR-5002-3p	0	0		miR-5002-3p	0	0
miR-5003-5p	4.00784e-07	0		miR-5003-5p	5.12031e-06	1.76076e-06
miR-5003-3p	0	0		miR-5003-3p	3.45224e-07	3.82019e-07
miR-5004-5p	0	0		miR-5004-5p	0	4.43644e-07
miR-5004-3p	0	0		miR-5004-3p	0	3.117e-07
miR-548ao-5p	4.11256e-06	4.52701e-06		miR-548ao-5p	1.113e-06	2.41715e-05
miR-548ao-3p	8.01568e-07	2.8863e-06		miR-548ao-3p	0	4.37839e-06
miR-5006-5p	0	0		miR-5006-5p	0	0
miR-5006-3p	0	0		miR-5006-3p	3.25885e-07	0
miR-5007-5p	0	1.01868e-06		miR-5007-5p	0	0
miR-5007-3p	0	0		miR-5007-3p	0	0
miR-548ap-5p	0	0		miR-548ap-5p	0	0
miR-548ap-3p	0	0		miR-548ap-3p	0	3.117e-07
miR-5008-5p	6.22662e-06	2.64586e-06		miR-5008-5p	5.10097e-06	0
miR-5008-3p	4.00784e-07	0		miR-5008-3p	3.25885e-07	0
miR-5009-5p	1.2899e-06	2.36202e-06		miR-5009-5p	4.91324e-06	1.06704e-06
miR-5009-3p	1.26731e-06	0		miR-5009-3p	3.45224e-07	0
miR-5010-5p	8.01568e-07	4.10177e-07		miR-5010-5p	0	0
miR-5010-3p	4.13776e-06	1.02411e-05		miR-5010-3p	3.20646e-06	1.37744e-05
miR-5011-5p	0	0		miR-5011-5p	0	0
miR-5011-3p	0	0		miR-5011-3p	0	0
miR-5047	0	0		miR-5047	0	0
miR-5087	0	0		miR-5087	0	0
miR-5088-5p	7.56388e-07	0		miR-5088-5p	6.71109e-07	1.19899e-06
miR-5088-3p	5.10921e-07	4.10177e-07		miR-5088-3p	3.45224e-07	1.26931e-06
miR-5089-5p	0	0		miR-5089-5p	0	0
miR-5089-3p	7.56388e-07	0		miR-5089-3p	8.06451e-07	0
miR-5090	3.78194e-07	0		miR-5090	0	7.55344e-07
miR-5091	0	0		miR-5091	0	0
miR-5092	0	0		miR-5092	3.25885e-07	0
miR-5093	0	0		miR-5093	0	0
miR-5094	1.93615e-06	2.84419e-06		miR-5094	1.45822e-06	2.14278e-06
miR-5186	0	0		miR-5186	0	0
miR-5187-5p	1.31249e-06	4.10177e-07		miR-5187-5p	7.87111e-07	8.87288e-07
miR-5187-3p	4.00784e-07	0		miR-5187-3p	3.45224e-07	0
miR-5188	0	0		miR-5188	1.01633e-06	3.117e-07
miR-5189-5p	0	0		miR-5189-5p	0	0
miR-5189-3p	4.00784e-07	0		miR-5189-3p	0	4.43644e-07
miR-5190	0	0		miR-5190	0	0
miR-5191	0	0		miR-5191	0	0
miR-5192	0	0		miR-5192	0	0
miR-5193	0	0		miR-5193	0	0
miR-5194	0	0		miR-5194	0	0
miR-5195-5p	0	0		miR-5195-5p	0	0
miR-5195-3p	0	0		miR-5195-3p	0	0
miR-5196-5p	0	0		miR-5196-5p	0	0
miR-5196-3p	0	4.10177e-07		miR-5196-3p	0	0
miR-5197-5p	0	0		miR-5197-5p	0	0
miR-5197-3p	0	0		miR-5197-3p	0	0
miR-4524b-5p	0	0		miR-4524b-5p	0	0
miR-4524b-3p	0	0		miR-4524b-3p	0	0
miR-5571-5p	0	0		miR-5571-5p	0	0
miR-5571-3p	0	0		miR-5571-3p	0	0
miR-5100	0	0		miR-5100	0	0
miR-5572	0	0		miR-5572	0	0
miR-548aq-5p	2.05309e-05	1.92125e-05		miR-548aq-5p	6.96521e-06	1.44906e-06
miR-548aq-3p	0.000186678	0.000121048		miR-548aq-3p	0.000110734	4.05405e-05
miR-548ar-5p	8.09002e-05	7.71442e-05		miR-548ar-5p	4.51e-06	4.61977e-06
miR-548ar-3p	1.3926e-05	1.73719e-05		miR-548ar-3p	2.82004e-05	3.98768e-06
miR-548as-5p	3.09332e-06	2.68797e-06		miR-548as-5p	5.00991e-06	4.4262e-06
miR-548as-3p	1.42263e-06	1.42886e-06		miR-548as-3p	4.49067e-05	3.25763e-06
miR-5579-5p	0	0		miR-5579-5p	0	1.20768e-06
miR-5579-3p	8.89115e-07	0		miR-5579-3p	0	4.53563e-06
miR-664b-5p	4.00784e-07	0		miR-664b-5p	0	3.117e-07
miR-664b-3p	1.97599e-05	4.12078e-05		miR-664b-3p	2.88551e-05	2.74401e-05
miR-5580-5p	0	0		miR-5580-5p	0	0
miR-5580-3p	0	4.10177e-07		miR-5580-3p	0	0
miR-5581-5p	0	0		miR-5581-5p	8.06451e-07	3.117e-07
miR-5581-3p	8.4506e-06	4.11683e-06		miR-5581-3p	1.90729e-05	8.09348e-06
miR-548at-5p	5.29493e-06	4.24317e-06		miR-548at-5p	6.70013e-06	5.02709e-06
miR-548at-3p	0	0		miR-548at-3p	0	0
miR-5582-5p	4.00784e-07	0		miR-5582-5p	4.61226e-07	3.82019e-07
miR-5582-3p	2.98058e-06	6.02656e-06		miR-5582-3p	1.15002e-05	1.62882e-06
miR-5583-5p	1.4725e-05	4.73886e-06		miR-5583-5p	2.41186e-05	0
miR-5583-3p	2.95799e-06	5.02141e-06		miR-5583-3p	1.80344e-06	0
miR-5584-5p	0	0		miR-5584-5p	9.22453e-07	0
miR-5584-3p	0	0		miR-5584-3p	4.61226e-07	0
miR-5585-5p	4.00784e-07	0		miR-5585-5p	9.96993e-07	4.43644e-07
miR-5585-3p	4.00503e-06	2.03736e-06		miR-5585-3p	4.16199e-06	2.2131e-06
miR-5586-5p	8.01568e-07	0		miR-5586-5p	0	3.117e-07
miR-5586-3p	8.01568e-07	0		miR-5586-3p	0	0
miR-5587-5p	0	0		miR-5587-5p	0	0
miR-5587-3p	0	0		miR-5587-3p	0	0
miR-548au-5p	0	0		miR-548au-5p	0	0
miR-548au-3p	0	0		miR-548au-3p	4.61226e-07	4.43644e-07
miR-1295b-5p	0	0		miR-1295b-5p	0	0
miR-1295b-3p	5.10921e-07	0		miR-1295b-3p	0	0
miR-5588-5p	3.78194e-07	0		miR-5588-5p	0	6.23399e-07
miR-5588-3p	0	0		miR-5588-3p	0	0
miR-5589-5p	0	0		miR-5589-5p	0	0
miR-5589-3p	0	0		miR-5589-3p	0	0
miR-5590-5p	0	0		miR-5590-5p	0	0
miR-5590-3p	0	0		miR-5590-3p	0	0
miR-5591-5p	0	0		miR-5591-5p	0	0
miR-5591-3p	0	0		miR-5591-3p	0	0
miR-548av-5p	0	0		miR-548av-5p	0	0
miR-548av-3p	0	0		miR-548av-3p	0	0
miR-5680	0	0		miR-5680	0	3.117e-07
miR-5681a	0	0		miR-5681a	0	0
miR-5682	4.11516e-06	0		miR-5682	4.61226e-07	9.03649e-06
miR-548aw	4.00784e-07	0		miR-548aw	0	1.33093e-06
miR-5683	1.40004e-06	0		miR-5683	0	1.06704e-06
miR-5684	0	0		miR-5684	0	0
miR-548ax	3.89229e-06	1.83903e-06		miR-548ax	1.47756e-06	2.20441e-06
miR-5685	0	0		miR-5685	4.61226e-07	0
[truncated: 658 more rows]

## Sheet: Sheet2
Table 2: Supplemental file for miRNAseq data
SHSY5Y
Processed data from miRNAseq performed in SHSY5Y WT and SHSY5Y Lamin A KO cells.
A375
Processed data from miRNAseq performed in A375 WT and A375 Lamin A KO cells.
