# Supplementary material for: Loss of Lamin A leads to the nuclear translocation of AGO2 and compromised RNA interference
Source: Nucleic Acids Res. 2024 Jul 12;52(16):9917–35. doi: 10.1093/nar/gkae589 (PMC11381323; doi:10.1093/nar/gkae589)
Supplement: gkae589_Supplemental_Files [file gkae589_supplemental_files.zip › Supplemental Table 2/docProps/app.xml]

<?xml version="1.0" encoding="UTF-8" standalone="yes"?>
<Properties xmlns="http://schemas.openxmlformats.org/officeDocument/2006/extended-properties" xmlns:vt="http://schemas.openxmlformats.org/officeDocument/2006/docPropsVTypes"><Application>Microsoft Macintosh Excel</Application><DocSecurity>0</DocSecurity><ScaleCrop>false</ScaleCrop><HeadingPairs><vt:vector size="2" baseType="variant"><vt:variant><vt:lpstr>Worksheets</vt:lpstr></vt:variant><vt:variant><vt:i4>2</vt:i4></vt:variant></vt:vector></HeadingPairs><TitlesOfParts><vt:vector size="2" baseType="lpstr"><vt:lpstr>Sheet1</vt:lpstr><vt:lpstr>Sheet2</vt:lpstr></vt:vector></TitlesOfParts><Company></Company><LinksUpToDate>false</LinksUpToDate><SharedDoc>false</SharedDoc><HyperlinksChanged>false</HyperlinksChanged><AppVersion>16.0300</AppVersion></Properties>
