# Supplementary material for: Loss of Lamin A leads to the nuclear translocation of AGO2 and compromised RNA interference
Source: Nucleic Acids Res. 2024 Jul 12;52(16):9917–35. doi: 10.1093/nar/gkae589 (PMC11381323; doi:10.1093/nar/gkae589)
Supplement: gkae589_Supplemental_Files [file gkae589_supplemental_files.zip › Supplemental Table 2/xl/sharedStrings.xml]

<?xml version="1.0" encoding="UTF-8" standalone="yes"?>
<sst xmlns="http://schemas.openxmlformats.org/spreadsheetml/2006/main" count="5325" uniqueCount="2667"><si><t>miRNA</t></si><si><t>let-7a-5p</t></si><si><t>let-7a-3p</t></si><si><t>let-7a-2-3p</t></si><si><t>let-7b-5p</t></si><si><t>let-7b-3p</t></si><si><t>let-7c-5p</t></si><si><t>let-7c-3p</t></si><si><t>let-7d-5p</t></si><si><t>let-7d-3p</t></si><si><t>let-7e-5p</t></si><si><t>let-7e-3p</t></si><si><t>let-7f-5p</t></si><si><t>let-7f-1-3p</t></si><si><t>let-7f-2-3p</t></si><si><t>miR-15a-5p</t></si><si><t>miR-15a-3p</t></si><si><t>miR-16-5p</t></si><si><t>miR-16-1-3p</t></si><si><t>miR-17-5p</t></si><si><t>miR-17-3p</t></si><si><t>miR-18a-5p</t></si><si><t>miR-18a-3p</t></si><si><t>miR-19a-5p</t></si><si><t>miR-19a-3p</t></si><si><t>miR-19b-1-5p</t></si><si><t>miR-19b-3p</t></si><si><t>miR-19b-2-5p</t></si><si><t>miR-20a-5p</t></si><si><t>miR-20a-3p</t></si><si><t>miR-21-5p</t></si><si><t>miR-21-3p</t></si><si><t>miR-22-5p</t></si><si><t>miR-22-3p</t></si><si><t>miR-23a-5p</t></si><si><t>miR-23a-3p</t></si><si><t>miR-24-1-5p</t></si><si><t>miR-24-3p</t></si><si><t>miR-24-2-5p</t></si><si><t>miR-25-5p</t></si><si><t>miR-25-3p</t></si><si><t>miR-26a-5p</t></si><si><t>miR-26a-1-3p</t></si><si><t>miR-26b-5p</t></si><si><t>miR-26b-3p</t></si><si><t>miR-27a-5p</t></si><si><t>miR-27a-3p</t></si><si><t>miR-28-5p</t></si><si><t>miR-28-3p</t></si><si><t>miR-29a-5p</t></si><si><t>miR-29a-3p</t></si><si><t>miR-30a-5p</t></si><si><t>miR-30a-3p</t></si><si><t>miR-31-5p</t></si><si><t>miR-31-3p</t></si><si><t>miR-32-5p</t></si><si><t>miR-32-3p</t></si><si><t>miR-33a-5p</t></si><si><t>miR-33a-3p</t></si><si><t>miR-92a-1-5p</t></si><si><t>miR-92a-3p</t></si><si><t>miR-92a-2-5p</t></si><si><t>miR-93-5p</t></si><si><t>miR-93-3p</t></si><si><t>miR-95-5p</t></si><si><t>miR-95-3p</t></si><si><t>miR-96-5p</t></si><si><t>miR-96-3p</t></si><si><t>miR-98-5p</t></si><si><t>miR-98-3p</t></si><si><t>miR-99a-5p</t></si><si><t>miR-99a-3p</t></si><si><t>miR-100-5p</t></si><si><t>miR-100-3p</t></si><si><t>miR-101-5p</t></si><si><t>miR-101-3p</t></si><si><t>miR-29b-1-5p</t></si><si><t>miR-29b-3p</t></si><si><t>miR-29b-2-5p</t></si><si><t>miR-103a-2-5p</t></si><si><t>miR-103a-3p</t></si><si><t>miR-103a-1-5p</t></si><si><t>miR-105-5p</t></si><si><t>miR-105-3p</t></si><si><t>miR-106a-5p</t></si><si><t>miR-106a-3p</t></si><si><t>miR-107</t></si><si><t>miR-16-2-3p</t></si><si><t>miR-192-5p</t></si><si><t>miR-192-3p</t></si><si><t>miR-196a-5p</t></si><si><t>miR-196a-1-3p</t></si><si><t>miR-197-5p</t></si><si><t>miR-197-3p</t></si><si><t>miR-198</t></si><si><t>miR-199a-5p</t></si><si><t>miR-199a-3p</t></si><si><t>miR-208a-5p</t></si><si><t>miR-208a-3p</t></si><si><t>miR-129-5p</t></si><si><t>miR-129-1-3p</t></si><si><t>miR-148a-5p</t></si><si><t>miR-148a-3p</t></si><si><t>miR-30c-5p</t></si><si><t>miR-30c-2-3p</t></si><si><t>miR-30d-5p</t></si><si><t>miR-30d-3p</t></si><si><t>miR-139-5p</t></si><si><t>miR-139-3p</t></si><si><t>miR-147a</t></si><si><t>miR-7-5p</t></si><si><t>miR-7-1-3p</t></si><si><t>miR-7-2-3p</t></si><si><t>miR-10a-5p</t></si><si><t>miR-10a-3p</t></si><si><t>miR-10b-5p</t></si><si><t>miR-10b-3p</t></si><si><t>miR-34a-5p</t></si><si><t>miR-34a-3p</t></si><si><t>miR-181a-5p</t></si><si><t>miR-181a-2-3p</t></si><si><t>miR-181b-5p</t></si><si><t>miR-181b-3p</t></si><si><t>miR-181c-5p</t></si><si><t>miR-181c-3p</t></si><si><t>miR-182-5p</t></si><si><t>miR-182-3p</t></si><si><t>miR-183-5p</t></si><si><t>miR-183-3p</t></si><si><t>miR-187-5p</t></si><si><t>miR-187-3p</t></si><si><t>miR-196a-3p</t></si><si><t>miR-199b-5p</t></si><si><t>miR-199b-3p</t></si><si><t>miR-203a-5p</t></si><si><t>miR-203a-3p</t></si><si><t>miR-204-5p</t></si><si><t>miR-204-3p</t></si><si><t>miR-205-5p</t></si><si><t>miR-205-3p</t></si><si><t>miR-210-5p</t></si><si><t>miR-210-3p</t></si><si><t>miR-211-5p</t></si><si><t>miR-211-3p</t></si><si><t>miR-212-5p</t></si><si><t>miR-212-3p</t></si><si><t>miR-181a-3p</t></si><si><t>miR-214-5p</t></si><si><t>miR-214-3p</t></si><si><t>miR-215-5p</t></si><si><t>miR-215-3p</t></si><si><t>miR-216a-5p</t></si><si><t>miR-216a-3p</t></si><si><t>miR-217-5p</t></si><si><t>miR-217-3p</t></si><si><t>miR-218-5p</t></si><si><t>miR-218-1-3p</t></si><si><t>miR-218-2-3p</t></si><si><t>miR-219a-5p</t></si><si><t>miR-219a-1-3p</t></si><si><t>miR-221-5p</t></si><si><t>miR-221-3p</t></si><si><t>miR-222-5p</t></si><si><t>miR-222-3p</t></si><si><t>miR-223-5p</t></si><si><t>miR-223-3p</t></si><si><t>miR-224-5p</t></si><si><t>miR-224-3p</t></si><si><t>miR-200b-5p</t></si><si><t>miR-200b-3p</t></si><si><t>let-7g-5p</t></si><si><t>let-7g-3p</t></si><si><t>let-7i-5p</t></si><si><t>let-7i-3p</t></si><si><t>miR-1-3p</t></si><si><t>miR-15b-5p</t></si><si><t>miR-15b-3p</t></si><si><t>miR-23b-5p</t></si><si><t>miR-23b-3p</t></si><si><t>miR-27b-5p</t></si><si><t>miR-27b-3p</t></si><si><t>miR-30b-5p</t></si><si><t>miR-30b-3p</t></si><si><t>miR-122-5p</t></si><si><t>miR-122-3p</t></si><si><t>miR-124-5p</t></si><si><t>miR-124-3p</t></si><si><t>miR-125b-5p</t></si><si><t>miR-125b-1-3p</t></si><si><t>miR-128-1-5p</t></si><si><t>miR-128-3p</t></si><si><t>miR-130a-5p</t></si><si><t>miR-130a-3p</t></si><si><t>miR-132-5p</t></si><si><t>miR-132-3p</t></si><si><t>miR-133a-5p</t></si><si><t>miR-133a-3p</t></si><si><t>miR-135a-5p</t></si><si><t>miR-135a-3p</t></si><si><t>miR-135a-2-3p</t></si><si><t>miR-137-5p</t></si><si><t>miR-137-3p</t></si><si><t>miR-138-5p</t></si><si><t>miR-138-2-3p</t></si><si><t>miR-140-5p</t></si><si><t>miR-140-3p</t></si><si><t>miR-141-5p</t></si><si><t>miR-141-3p</t></si><si><t>miR-142-5p</t></si><si><t>miR-142-3p</t></si><si><t>miR-143-5p</t></si><si><t>miR-143-3p</t></si><si><t>miR-144-5p</t></si><si><t>miR-144-3p</t></si><si><t>miR-145-5p</t></si><si><t>miR-145-3p</t></si><si><t>miR-152-5p</t></si><si><t>miR-152-3p</t></si><si><t>miR-153-3p</t></si><si><t>miR-153-5p</t></si><si><t>miR-191-5p</t></si><si><t>miR-191-3p</t></si><si><t>miR-9-5p</t></si><si><t>miR-9-3p</t></si><si><t>miR-125a-5p</t></si><si><t>miR-125a-3p</t></si><si><t>miR-125b-2-3p</t></si><si><t>miR-126-5p</t></si><si><t>miR-126-3p</t></si><si><t>miR-127-5p</t></si><si><t>miR-127-3p</t></si><si><t>miR-129-2-3p</t></si><si><t>miR-134-5p</t></si><si><t>miR-134-3p</t></si><si><t>miR-136-5p</t></si><si><t>miR-136-3p</t></si><si><t>miR-138-1-3p</t></si><si><t>miR-146a-5p</t></si><si><t>miR-146a-3p</t></si><si><t>miR-149-5p</t></si><si><t>miR-149-3p</t></si><si><t>miR-150-5p</t></si><si><t>miR-150-3p</t></si><si><t>miR-154-5p</t></si><si><t>miR-154-3p</t></si><si><t>miR-184</t></si><si><t>miR-185-5p</t></si><si><t>miR-185-3p</t></si><si><t>miR-186-5p</t></si><si><t>miR-186-3p</t></si><si><t>miR-188-5p</t></si><si><t>miR-188-3p</t></si><si><t>miR-190a-5p</t></si><si><t>miR-190a-3p</t></si><si><t>miR-193a-5p</t></si><si><t>miR-193a-3p</t></si><si><t>miR-194-5p</t></si><si><t>miR-195-5p</t></si><si><t>miR-195-3p</t></si><si><t>miR-206</t></si><si><t>miR-320a-5p</t></si><si><t>miR-320a-3p</t></si><si><t>miR-200c-5p</t></si><si><t>miR-200c-3p</t></si><si><t>miR-1-5p</t></si><si><t>miR-155-5p</t></si><si><t>miR-155-3p</t></si><si><t>miR-181b-2-3p</t></si><si><t>miR-128-2-5p</t></si><si><t>miR-194-3p</t></si><si><t>miR-106b-5p</t></si><si><t>miR-106b-3p</t></si><si><t>miR-29c-5p</t></si><si><t>miR-29c-3p</t></si><si><t>miR-30c-1-3p</t></si><si><t>miR-200a-5p</t></si><si><t>miR-200a-3p</t></si><si><t>miR-302a-5p</t></si><si><t>miR-302a-3p</t></si><si><t>miR-101-2-5p</t></si><si><t>miR-219a-2-3p</t></si><si><t>miR-34b-5p</t></si><si><t>miR-34b-3p</t></si><si><t>miR-34c-5p</t></si><si><t>miR-34c-3p</t></si><si><t>miR-299-5p</t></si><si><t>miR-299-3p</t></si><si><t>miR-301a-5p</t></si><si><t>miR-301a-3p</t></si><si><t>miR-99b-5p</t></si><si><t>miR-99b-3p</t></si><si><t>miR-296-5p</t></si><si><t>miR-296-3p</t></si><si><t>miR-130b-5p</t></si><si><t>miR-130b-3p</t></si><si><t>miR-30e-5p</t></si><si><t>miR-30e-3p</t></si><si><t>miR-26a-2-3p</t></si><si><t>miR-361-5p</t></si><si><t>miR-361-3p</t></si><si><t>miR-362-5p</t></si><si><t>miR-362-3p</t></si><si><t>miR-363-5p</t></si><si><t>miR-363-3p</t></si><si><t>miR-365a-5p</t></si><si><t>miR-365a-3p</t></si><si><t>miR-365b-5p</t></si><si><t>miR-365b-3p</t></si><si><t>miR-302b-5p</t></si><si><t>miR-302b-3p</t></si><si><t>miR-302c-5p</t></si><si><t>miR-302c-3p</t></si><si><t>miR-302d-5p</t></si><si><t>miR-302d-3p</t></si><si><t>miR-367-5p</t></si><si><t>miR-367-3p</t></si><si><t>miR-376c-5p</t></si><si><t>miR-376c-3p</t></si><si><t>miR-369-5p</t></si><si><t>miR-369-3p</t></si><si><t>miR-370-5p</t></si><si><t>miR-370-3p</t></si><si><t>miR-371a-5p</t></si><si><t>miR-371a-3p</t></si><si><t>miR-372-5p</t></si><si><t>miR-372-3p</t></si><si><t>miR-373-5p</t></si><si><t>miR-373-3p</t></si><si><t>miR-374a-5p</t></si><si><t>miR-374a-3p</t></si><si><t>miR-375-5p</t></si><si><t>miR-375-3p</t></si><si><t>miR-376a-5p</t></si><si><t>miR-376a-3p</t></si><si><t>miR-377-5p</t></si><si><t>miR-377-3p</t></si><si><t>miR-378a-5p</t></si><si><t>miR-378a-3p</t></si><si><t>miR-379-5p</t></si><si><t>miR-379-3p</t></si><si><t>miR-380-5p</t></si><si><t>miR-380-3p</t></si><si><t>miR-381-5p</t></si><si><t>miR-381-3p</t></si><si><t>miR-382-5p</t></si><si><t>miR-382-3p</t></si><si><t>miR-383-5p</t></si><si><t>miR-383-3p</t></si><si><t>miR-340-5p</t></si><si><t>miR-340-3p</t></si><si><t>miR-330-5p</t></si><si><t>miR-330-3p</t></si><si><t>miR-328-5p</t></si><si><t>miR-328-3p</t></si><si><t>miR-342-5p</t></si><si><t>miR-342-3p</t></si><si><t>miR-337-5p</t></si><si><t>miR-337-3p</t></si><si><t>miR-323a-5p</t></si><si><t>miR-323a-3p</t></si><si><t>miR-326</t></si><si><t>miR-151a-5p</t></si><si><t>miR-151a-3p</t></si><si><t>miR-135b-5p</t></si><si><t>miR-135b-3p</t></si><si><t>miR-148b-5p</t></si><si><t>miR-148b-3p</t></si><si><t>miR-331-5p</t></si><si><t>miR-331-3p</t></si><si><t>miR-324-5p</t></si><si><t>miR-324-3p</t></si><si><t>miR-338-5p</t></si><si><t>miR-338-3p</t></si><si><t>miR-339-5p</t></si><si><t>miR-339-3p</t></si><si><t>miR-335-5p</t></si><si><t>miR-335-3p</t></si><si><t>miR-133b</t></si><si><t>miR-325</t></si><si><t>miR-345-5p</t></si><si><t>miR-345-3p</t></si><si><t>miR-346</t></si><si><t>miR-384</t></si><si><t>miR-196b-5p</t></si><si><t>miR-196b-3p</t></si><si><t>miR-422a</t></si><si><t>miR-423-5p</t></si><si><t>miR-423-3p</t></si><si><t>miR-424-5p</t></si><si><t>miR-424-3p</t></si><si><t>miR-425-5p</t></si><si><t>miR-425-3p</t></si><si><t>miR-18b-5p</t></si><si><t>miR-18b-3p</t></si><si><t>miR-20b-5p</t></si><si><t>miR-20b-3p</t></si><si><t>miR-448</t></si><si><t>miR-429</t></si><si><t>miR-449a</t></si><si><t>miR-450a-5p</t></si><si><t>miR-450a-1-3p</t></si><si><t>miR-431-5p</t></si><si><t>miR-431-3p</t></si><si><t>miR-433-5p</t></si><si><t>miR-433-3p</t></si><si><t>miR-329-5p</t></si><si><t>miR-329-3p</t></si><si><t>miR-451a</t></si><si><t>miR-452-5p</t></si><si><t>miR-452-3p</t></si><si><t>miR-409-5p</t></si><si><t>miR-409-3p</t></si><si><t>miR-412-5p</t></si><si><t>miR-412-3p</t></si><si><t>miR-410-5p</t></si><si><t>miR-410-3p</t></si><si><t>miR-376b-5p</t></si><si><t>miR-376b-3p</t></si><si><t>miR-483-5p</t></si><si><t>miR-483-3p</t></si><si><t>miR-484</t></si><si><t>miR-485-5p</t></si><si><t>miR-485-3p</t></si><si><t>miR-486-5p</t></si><si><t>miR-486-3p</t></si><si><t>miR-487a-5p</t></si><si><t>miR-487a-3p</t></si><si><t>miR-488-5p</t></si><si><t>miR-488-3p</t></si><si><t>miR-489-5p</t></si><si><t>miR-489-3p</t></si><si><t>miR-490-5p</t></si><si><t>miR-490-3p</t></si><si><t>miR-491-5p</t></si><si><t>miR-491-3p</t></si><si><t>miR-511-5p</t></si><si><t>miR-511-3p</t></si><si><t>miR-146b-5p</t></si><si><t>miR-146b-3p</t></si><si><t>miR-202-5p</t></si><si><t>miR-202-3p</t></si><si><t>miR-492</t></si><si><t>miR-493-5p</t></si><si><t>miR-493-3p</t></si><si><t>miR-432-5p</t></si><si><t>miR-432-3p</t></si><si><t>miR-494-5p</t></si><si><t>miR-494-3p</t></si><si><t>miR-495-5p</t></si><si><t>miR-495-3p</t></si><si><t>miR-496</t></si><si><t>miR-193b-5p</t></si><si><t>miR-193b-3p</t></si><si><t>miR-497-5p</t></si><si><t>miR-497-3p</t></si><si><t>miR-181d-5p</t></si><si><t>miR-181d-3p</t></si><si><t>miR-512-5p</t></si><si><t>miR-512-3p</t></si><si><t>miR-498-5p</t></si><si><t>miR-498-3p</t></si><si><t>miR-520e-5p</t></si><si><t>miR-520e-3p</t></si><si><t>miR-515-5p</t></si><si><t>miR-515-3p</t></si><si><t>miR-519e-5p</t></si><si><t>miR-519e-3p</t></si><si><t>miR-520f-5p</t></si><si><t>miR-520f-3p</t></si><si><t>miR-519c-5p</t></si><si><t>miR-519c-3p</t></si><si><t>miR-520a-5p</t></si><si><t>miR-520a-3p</t></si><si><t>miR-526b-5p</t></si><si><t>miR-526b-3p</t></si><si><t>miR-519b-5p</t></si><si><t>miR-519b-3p</t></si><si><t>miR-525-5p</t></si><si><t>miR-525-3p</t></si><si><t>miR-523-5p</t></si><si><t>miR-523-3p</t></si><si><t>miR-518f-5p</t></si><si><t>miR-518f-3p</t></si><si><t>miR-520b-5p</t></si><si><t>miR-520b-3p</t></si><si><t>miR-518b</t></si><si><t>miR-526a-5p</t></si><si><t>miR-526a-3p</t></si><si><t>miR-520c-5p</t></si><si><t>miR-520c-3p</t></si><si><t>miR-518c-5p</t></si><si><t>miR-518c-3p</t></si><si><t>miR-524-5p</t></si><si><t>miR-524-3p</t></si><si><t>miR-517-5p</t></si><si><t>miR-517a-3p</t></si><si><t>miR-519d-5p</t></si><si><t>miR-519d-3p</t></si><si><t>miR-521</t></si><si><t>miR-520d-5p</t></si><si><t>miR-520d-3p</t></si><si><t>miR-517b-3p</t></si><si><t>miR-520g-5p</t></si><si><t>miR-520g-3p</t></si><si><t>miR-516b-5p</t></si><si><t>miR-516b-3p</t></si><si><t>miR-518e-5p</t></si><si><t>miR-518e-3p</t></si><si><t>miR-518a-5p</t></si><si><t>miR-518a-3p</t></si><si><t>miR-518d-5p</t></si><si><t>miR-518d-3p</t></si><si><t>miR-517c-3p</t></si><si><t>miR-520h</t></si><si><t>miR-522-5p</t></si><si><t>miR-522-3p</t></si><si><t>miR-519a-5p</t></si><si><t>miR-519a-3p</t></si><si><t>miR-527</t></si><si><t>miR-516a-5p</t></si><si><t>miR-516a-3p</t></si><si><t>miR-519a-2-5p</t></si><si><t>miR-499a-5p</t></si><si><t>miR-499a-3p</t></si><si><t>miR-500a-5p</t></si><si><t>miR-500a-3p</t></si><si><t>miR-501-5p</t></si><si><t>miR-501-3p</t></si><si><t>miR-502-5p</t></si><si><t>miR-502-3p</t></si><si><t>miR-450a-2-3p</t></si><si><t>miR-503-5p</t></si><si><t>miR-503-3p</t></si><si><t>miR-504-5p</t></si><si><t>miR-504-3p</t></si><si><t>miR-505-5p</t></si><si><t>miR-505-3p</t></si><si><t>miR-513a-5p</t></si><si><t>miR-513a-3p</t></si><si><t>miR-506-5p</t></si><si><t>miR-506-3p</t></si><si><t>miR-507</t></si><si><t>miR-508-5p</t></si><si><t>miR-508-3p</t></si><si><t>miR-509-5p</t></si><si><t>miR-509-3p</t></si><si><t>miR-510-5p</t></si><si><t>miR-510-3p</t></si><si><t>miR-514a-5p</t></si><si><t>miR-514a-3p</t></si><si><t>miR-532-5p</t></si><si><t>miR-532-3p</t></si><si><t>miR-455-5p</t></si><si><t>miR-455-3p</t></si><si><t>miR-539-5p</t></si><si><t>miR-539-3p</t></si><si><t>miR-544a</t></si><si><t>miR-545-5p</t></si><si><t>miR-545-3p</t></si><si><t>miR-376a-2-5p</t></si><si><t>miR-487b-5p</t></si><si><t>miR-487b-3p</t></si><si><t>miR-551a</t></si><si><t>miR-552-5p</t></si><si><t>miR-552-3p</t></si><si><t>miR-553</t></si><si><t>miR-554</t></si><si><t>miR-92b-5p</t></si><si><t>miR-92b-3p</t></si><si><t>miR-555</t></si><si><t>miR-556-5p</t></si><si><t>miR-556-3p</t></si><si><t>miR-557</t></si><si><t>miR-558</t></si><si><t>miR-559</t></si><si><t>miR-561-5p</t></si><si><t>miR-561-3p</t></si><si><t>miR-562</t></si><si><t>miR-563</t></si><si><t>miR-564</t></si><si><t>miR-567</t></si><si><t>miR-568</t></si><si><t>miR-551b-5p</t></si><si><t>miR-551b-3p</t></si><si><t>miR-569</t></si><si><t>miR-570-5p</t></si><si><t>miR-570-3p</t></si><si><t>miR-571</t></si><si><t>miR-572</t></si><si><t>miR-573</t></si><si><t>miR-574-5p</t></si><si><t>miR-574-3p</t></si><si><t>miR-575</t></si><si><t>miR-576-5p</t></si><si><t>miR-576-3p</t></si><si><t>miR-577</t></si><si><t>miR-578</t></si><si><t>miR-579-5p</t></si><si><t>miR-579-3p</t></si><si><t>miR-580-5p</t></si><si><t>miR-580-3p</t></si><si><t>miR-581</t></si><si><t>miR-582-5p</t></si><si><t>miR-582-3p</t></si><si><t>miR-583</t></si><si><t>miR-584-5p</t></si><si><t>miR-584-3p</t></si><si><t>miR-585-5p</t></si><si><t>miR-585-3p</t></si><si><t>miR-548a-3p</t></si><si><t>miR-586</t></si><si><t>miR-587</t></si><si><t>miR-548b-5p</t></si><si><t>miR-548b-3p</t></si><si><t>miR-588</t></si><si><t>miR-589-5p</t></si><si><t>miR-589-3p</t></si><si><t>miR-550a-5p</t></si><si><t>miR-550a-3p</t></si><si><t>miR-590-5p</t></si><si><t>miR-590-3p</t></si><si><t>miR-591</t></si><si><t>miR-592</t></si><si><t>miR-593-5p</t></si><si><t>miR-593-3p</t></si><si><t>miR-595</t></si><si><t>miR-596</t></si><si><t>miR-597-5p</t></si><si><t>miR-597-3p</t></si><si><t>miR-598-5p</t></si><si><t>miR-598-3p</t></si><si><t>miR-599</t></si><si><t>miR-548a-5p</t></si><si><t>miR-600</t></si><si><t>miR-601</t></si><si><t>miR-602</t></si><si><t>miR-603</t></si><si><t>miR-604</t></si><si><t>miR-605-5p</t></si><si><t>miR-605-3p</t></si><si><t>miR-606</t></si><si><t>miR-607</t></si><si><t>miR-608</t></si><si><t>miR-609</t></si><si><t>miR-610</t></si><si><t>miR-611</t></si><si><t>miR-612</t></si><si><t>miR-613</t></si><si><t>miR-614</t></si><si><t>miR-615-5p</t></si><si><t>miR-615-3p</t></si><si><t>miR-616-5p</t></si><si><t>miR-616-3p</t></si><si><t>miR-548c-5p</t></si><si><t>miR-548c-3p</t></si><si><t>miR-617</t></si><si><t>miR-618</t></si><si><t>miR-619-5p</t></si><si><t>miR-619-3p</t></si><si><t>miR-620</t></si><si><t>miR-621</t></si><si><t>miR-622</t></si><si><t>miR-623</t></si><si><t>miR-624-5p</t></si><si><t>miR-624-3p</t></si><si><t>miR-625-5p</t></si><si><t>miR-625-3p</t></si><si><t>miR-626</t></si><si><t>miR-627-5p</t></si><si><t>miR-627-3p</t></si><si><t>miR-628-5p</t></si><si><t>miR-628-3p</t></si><si><t>miR-629-5p</t></si><si><t>miR-629-3p</t></si><si><t>miR-630</t></si><si><t>miR-631</t></si><si><t>miR-33b-5p</t></si><si><t>miR-33b-3p</t></si><si><t>miR-632</t></si><si><t>miR-633</t></si><si><t>miR-634</t></si><si><t>miR-635</t></si><si><t>miR-636</t></si><si><t>miR-637</t></si><si><t>miR-638</t></si><si><t>miR-639</t></si><si><t>miR-640</t></si><si><t>miR-641</t></si><si><t>miR-642a-5p</t></si><si><t>miR-642a-3p</t></si><si><t>miR-643</t></si><si><t>miR-644a</t></si><si><t>miR-645</t></si><si><t>miR-646</t></si><si><t>miR-647</t></si><si><t>miR-648</t></si><si><t>miR-649</t></si><si><t>miR-650</t></si><si><t>miR-651-5p</t></si><si><t>miR-651-3p</t></si><si><t>miR-652-5p</t></si><si><t>miR-652-3p</t></si><si><t>miR-548d-5p</t></si><si><t>miR-548d-3p</t></si><si><t>miR-661</t></si><si><t>miR-662</t></si><si><t>miR-663a</t></si><si><t>miR-449b-5p</t></si><si><t>miR-449b-3p</t></si><si><t>miR-653-5p</t></si><si><t>miR-653-3p</t></si><si><t>miR-411-5p</t></si><si><t>miR-411-3p</t></si><si><t>miR-654-5p</t></si><si><t>miR-654-3p</t></si><si><t>miR-655-5p</t></si><si><t>miR-655-3p</t></si><si><t>miR-656-5p</t></si><si><t>miR-656-3p</t></si><si><t>miR-549a-5p</t></si><si><t>miR-549a-3p</t></si><si><t>miR-657</t></si><si><t>miR-658</t></si><si><t>miR-659-5p</t></si><si><t>miR-659-3p</t></si><si><t>miR-660-5p</t></si><si><t>miR-660-3p</t></si><si><t>miR-421</t></si><si><t>miR-542-5p</t></si><si><t>miR-542-3p</t></si><si><t>miR-758-5p</t></si><si><t>miR-758-3p</t></si><si><t>miR-1264</t></si><si><t>miR-671-5p</t></si><si><t>miR-671-3p</t></si><si><t>miR-668-5p</t></si><si><t>miR-668-3p</t></si><si><t>miR-550a-3-5p</t></si><si><t>miR-767-5p</t></si><si><t>miR-767-3p</t></si><si><t>miR-1224-5p</t></si><si><t>miR-1224-3p</t></si><si><t>miR-151b</t></si><si><t>miR-320b</t></si><si><t>miR-320c</t></si><si><t>miR-1296-5p</t></si><si><t>miR-1296-3p</t></si><si><t>miR-1468-5p</t></si><si><t>miR-1468-3p</t></si><si><t>miR-1323</t></si><si><t>miR-1271-5p</t></si><si><t>miR-1271-3p</t></si><si><t>miR-1301-5p</t></si><si><t>miR-1301-3p</t></si><si><t>miR-454-5p</t></si><si><t>miR-454-3p</t></si><si><t>miR-1185-5p</t></si><si><t>miR-1185-2-3p</t></si><si><t>miR-449c-5p</t></si><si><t>miR-449c-3p</t></si><si><t>miR-1283</t></si><si><t>miR-769-5p</t></si><si><t>miR-769-3p</t></si><si><t>miR-766-5p</t></si><si><t>miR-766-3p</t></si><si><t>miR-378d</t></si><si><t>miR-1185-1-3p</t></si><si><t>miR-762</t></si><si><t>miR-802</t></si><si><t>miR-670-5p</t></si><si><t>miR-670-3p</t></si><si><t>miR-1298-5p</t></si><si><t>miR-1298-3p</t></si><si><t>miR-2113</t></si><si><t>miR-761</t></si><si><t>miR-764</t></si><si><t>miR-759</t></si><si><t>miR-765</t></si><si><t>miR-770-5p</t></si><si><t>miR-675-5p</t></si><si><t>miR-675-3p</t></si><si><t>miR-298</t></si><si><t>miR-891a-5p</t></si><si><t>miR-891a-3p</t></si><si><t>miR-300</t></si><si><t>miR-892a</t></si><si><t>miR-450b-5p</t></si><si><t>miR-450b-3p</t></si><si><t>miR-874-5p</t></si><si><t>miR-874-3p</t></si><si><t>miR-890</t></si><si><t>miR-891b</t></si><si><t>miR-888-5p</t></si><si><t>miR-888-3p</t></si><si><t>miR-892b</t></si><si><t>miR-541-5p</t></si><si><t>miR-541-3p</t></si><si><t>miR-889-5p</t></si><si><t>miR-889-3p</t></si><si><t>miR-875-5p</t></si><si><t>miR-875-3p</t></si><si><t>miR-876-5p</t></si><si><t>miR-876-3p</t></si><si><t>miR-708-5p</t></si><si><t>miR-708-3p</t></si><si><t>miR-147b-5p</t></si><si><t>miR-147b-3p</t></si><si><t>miR-190b-5p</t></si><si><t>miR-190b-3p</t></si><si><t>miR-744-5p</t></si><si><t>miR-744-3p</t></si><si><t>miR-885-5p</t></si><si><t>miR-885-3p</t></si><si><t>miR-877-5p</t></si><si><t>miR-877-3p</t></si><si><t>miR-887-5p</t></si><si><t>miR-887-3p</t></si><si><t>miR-665</t></si><si><t>miR-873-5p</t></si><si><t>miR-873-3p</t></si><si><t>miR-543</t></si><si><t>miR-374b-5p</t></si><si><t>miR-374b-3p</t></si><si><t>miR-760</t></si><si><t>miR-301b-5p</t></si><si><t>miR-301b-3p</t></si><si><t>miR-216b-5p</t></si><si><t>miR-216b-3p</t></si><si><t>miR-208b-5p</t></si><si><t>miR-208b-3p</t></si><si><t>miR-920</t></si><si><t>miR-921</t></si><si><t>miR-922</t></si><si><t>miR-924</t></si><si><t>miR-509-3-5p</t></si><si><t>miR-933</t></si><si><t>miR-934</t></si><si><t>miR-935</t></si><si><t>miR-936</t></si><si><t>miR-937-5p</t></si><si><t>miR-937-3p</t></si><si><t>miR-938</t></si><si><t>miR-939-5p</t></si><si><t>miR-939-3p</t></si><si><t>miR-940</t></si><si><t>miR-941</t></si><si><t>miR-942-5p</t></si><si><t>miR-942-3p</t></si><si><t>miR-943</t></si><si><t>miR-944</t></si><si><t>miR-297</t></si><si><t>miR-1178-5p</t></si><si><t>miR-1178-3p</t></si><si><t>miR-1179</t></si><si><t>miR-1180-5p</t></si><si><t>miR-1180-3p</t></si><si><t>miR-1181</t></si><si><t>miR-1182</t></si><si><t>miR-1183</t></si><si><t>miR-1184</t></si><si><t>miR-1225-5p</t></si><si><t>miR-1225-3p</t></si><si><t>miR-1226-5p</t></si><si><t>miR-1226-3p</t></si><si><t>miR-1227-5p</t></si><si><t>miR-1227-3p</t></si><si><t>miR-1228-5p</t></si><si><t>miR-1228-3p</t></si><si><t>miR-1229-5p</t></si><si><t>miR-1229-3p</t></si><si><t>miR-1231</t></si><si><t>miR-1233-5p</t></si><si><t>miR-1233-3p</t></si><si><t>miR-1234-3p</t></si><si><t>miR-1236-5p</t></si><si><t>miR-1236-3p</t></si><si><t>miR-1237-5p</t></si><si><t>miR-1237-3p</t></si><si><t>miR-1238-5p</t></si><si><t>miR-1238-3p</t></si><si><t>miR-1200</t></si><si><t>miR-1202</t></si><si><t>miR-1203</t></si><si><t>miR-663b</t></si><si><t>miR-1204</t></si><si><t>miR-1205</t></si><si><t>miR-1206</t></si><si><t>miR-1207-5p</t></si><si><t>miR-1207-3p</t></si><si><t>miR-1208</t></si><si><t>miR-548e-5p</t></si><si><t>miR-548e-3p</t></si><si><t>miR-548j-5p</t></si><si><t>miR-548j-3p</t></si><si><t>miR-1285-5p</t></si><si><t>miR-1285-3p</t></si><si><t>miR-1286</t></si><si><t>miR-1287-5p</t></si><si><t>miR-1287-3p</t></si><si><t>miR-1289</t></si><si><t>miR-1290</t></si><si><t>miR-1291</t></si><si><t>miR-548k</t></si><si><t>miR-1293</t></si><si><t>miR-1294</t></si><si><t>miR-1295a</t></si><si><t>miR-1297</t></si><si><t>miR-1299</t></si><si><t>miR-548l</t></si><si><t>miR-1302</t></si><si><t>miR-1303</t></si><si><t>miR-1304-5p</t></si><si><t>miR-1304-3p</t></si><si><t>miR-1305</t></si><si><t>miR-1243</t></si><si><t>miR-548f-5p</t></si><si><t>miR-548f-3p</t></si><si><t>miR-1244</t></si><si><t>miR-1245a</t></si><si><t>miR-1246</t></si><si><t>miR-1247-5p</t></si><si><t>miR-1247-3p</t></si><si><t>miR-1248</t></si><si><t>miR-1249-5p</t></si><si><t>miR-1249-3p</t></si><si><t>miR-1250-5p</t></si><si><t>miR-1250-3p</t></si><si><t>miR-1251-5p</t></si><si><t>miR-1251-3p</t></si><si><t>miR-1253</t></si><si><t>miR-1255a</t></si><si><t>miR-1256</t></si><si><t>miR-1257</t></si><si><t>miR-1258</t></si><si><t>miR-1260a</t></si><si><t>miR-548g-5p</t></si><si><t>miR-548g-3p</t></si><si><t>miR-1261</t></si><si><t>miR-1262</t></si><si><t>miR-1263</t></si><si><t>miR-548n</t></si><si><t>miR-548m</t></si><si><t>miR-1265</t></si><si><t>miR-548o-3p</t></si><si><t>miR-1266-5p</t></si><si><t>miR-1266-3p</t></si><si><t>miR-1267</t></si><si><t>miR-1268a</t></si><si><t>miR-1269a</t></si><si><t>miR-1270</t></si><si><t>miR-1272</t></si><si><t>miR-548h-5p</t></si><si><t>miR-548h-3p</t></si><si><t>miR-1275</t></si><si><t>miR-1276</t></si><si><t>miR-302e</t></si><si><t>miR-302f</t></si><si><t>miR-1277-5p</t></si><si><t>miR-1277-3p</t></si><si><t>miR-548p</t></si><si><t>miR-548i</t></si><si><t>miR-1278</t></si><si><t>miR-1279</t></si><si><t>miR-1281</t></si><si><t>miR-1282</t></si><si><t>miR-1284</t></si><si><t>miR-1288-5p</t></si><si><t>miR-1288-3p</t></si><si><t>miR-1292-5p</t></si><si><t>miR-1292-3p</t></si><si><t>miR-1252-5p</t></si><si><t>miR-1252-3p</t></si><si><t>miR-1255b-5p</t></si><si><t>miR-1255b-2-3p</t></si><si><t>miR-664a-5p</t></si><si><t>miR-664a-3p</t></si><si><t>miR-1306-5p</t></si><si><t>miR-1306-3p</t></si><si><t>miR-1307-5p</t></si><si><t>miR-1307-3p</t></si><si><t>miR-513b-5p</t></si><si><t>miR-513b-3p</t></si><si><t>miR-513c-5p</t></si><si><t>miR-513c-3p</t></si><si><t>miR-1321</t></si><si><t>miR-1322</t></si><si><t>miR-1197</t></si><si><t>miR-1324</t></si><si><t>miR-1469</t></si><si><t>miR-1470</t></si><si><t>miR-1471</t></si><si><t>miR-1537-5p</t></si><si><t>miR-1537-3p</t></si><si><t>miR-1538</t></si><si><t>miR-1539</t></si><si><t>miR-103b</t></si><si><t>miR-320d</t></si><si><t>miR-1825</t></si><si><t>miR-1827</t></si><si><t>miR-1908-5p</t></si><si><t>miR-1908-3p</t></si><si><t>miR-1909-5p</t></si><si><t>miR-1909-3p</t></si><si><t>miR-1910-5p</t></si><si><t>miR-1910-3p</t></si><si><t>miR-1911-5p</t></si><si><t>miR-1911-3p</t></si><si><t>miR-1912-5p</t></si><si><t>miR-1912-3p</t></si><si><t>miR-1913</t></si><si><t>miR-1914-5p</t></si><si><t>miR-1914-3p</t></si><si><t>miR-1915-5p</t></si><si><t>miR-1915-3p</t></si><si><t>miR-1972</t></si><si><t>miR-1973</t></si><si><t>miR-1976</t></si><si><t>miR-2052</t></si><si><t>miR-2053</t></si><si><t>miR-2054</t></si><si><t>miR-2110</t></si><si><t>miR-2114-5p</t></si><si><t>miR-2114-3p</t></si><si><t>miR-2115-5p</t></si><si><t>miR-2115-3p</t></si><si><t>miR-2116-5p</t></si><si><t>miR-2116-3p</t></si><si><t>miR-2117</t></si><si><t>miR-548q</t></si><si><t>miR-2276-5p</t></si><si><t>miR-2276-3p</t></si><si><t>miR-2277-5p</t></si><si><t>miR-2277-3p</t></si><si><t>miR-2278</t></si><si><t>miR-2681-5p</t></si><si><t>miR-2681-3p</t></si><si><t>miR-2682-5p</t></si><si><t>miR-2682-3p</t></si><si><t>miR-711</t></si><si><t>miR-718</t></si><si><t>miR-2861</t></si><si><t>miR-2909</t></si><si><t>miR-3115</t></si><si><t>miR-3116</t></si><si><t>miR-3117-5p</t></si><si><t>miR-3117-3p</t></si><si><t>miR-3118</t></si><si><t>miR-3119</t></si><si><t>miR-3120-5p</t></si><si><t>miR-3120-3p</t></si><si><t>miR-3121-5p</t></si><si><t>miR-3121-3p</t></si><si><t>miR-3122</t></si><si><t>miR-3123</t></si><si><t>miR-3124-5p</t></si><si><t>miR-3124-3p</t></si><si><t>miR-548s</t></si><si><t>miR-3125</t></si><si><t>miR-3126-5p</t></si><si><t>miR-3126-3p</t></si><si><t>miR-3127-5p</t></si><si><t>miR-3127-3p</t></si><si><t>miR-3128</t></si><si><t>miR-3129-5p</t></si><si><t>miR-3129-3p</t></si><si><t>miR-3130-5p</t></si><si><t>miR-3130-3p</t></si><si><t>miR-3131</t></si><si><t>miR-3132</t></si><si><t>miR-3133</t></si><si><t>miR-378b</t></si><si><t>miR-3134</t></si><si><t>miR-3135a</t></si><si><t>miR-466</t></si><si><t>miR-3136-5p</t></si><si><t>miR-3136-3p</t></si><si><t>miR-544b</t></si><si><t>miR-3137</t></si><si><t>miR-3138</t></si><si><t>miR-3139</t></si><si><t>miR-3140-5p</t></si><si><t>miR-3140-3p</t></si><si><t>miR-548t-5p</t></si><si><t>miR-548t-3p</t></si><si><t>miR-3141</t></si><si><t>miR-3142</t></si><si><t>miR-3143</t></si><si><t>miR-548u</t></si><si><t>miR-3144-5p</t></si><si><t>miR-3144-3p</t></si><si><t>miR-3145-5p</t></si><si><t>miR-3145-3p</t></si><si><t>miR-1273c</t></si><si><t>miR-3146</t></si><si><t>miR-3147</t></si><si><t>miR-548v</t></si><si><t>miR-3148</t></si><si><t>miR-3149</t></si><si><t>miR-3150a-5p</t></si><si><t>miR-3150a-3p</t></si><si><t>miR-3151-5p</t></si><si><t>miR-3151-3p</t></si><si><t>miR-3152-5p</t></si><si><t>miR-3152-3p</t></si><si><t>miR-3153</t></si><si><t>miR-3074-5p</t></si><si><t>miR-3074-3p</t></si><si><t>miR-3154</t></si><si><t>miR-3155a</t></si><si><t>miR-3156-5p</t></si><si><t>miR-3156-3p</t></si><si><t>miR-3157-5p</t></si><si><t>miR-3157-3p</t></si><si><t>miR-3158-5p</t></si><si><t>miR-3158-3p</t></si><si><t>miR-3159</t></si><si><t>miR-3160-5p</t></si><si><t>miR-3160-3p</t></si><si><t>miR-3161</t></si><si><t>miR-3162-5p</t></si><si><t>miR-3162-3p</t></si><si><t>miR-3163</t></si><si><t>miR-3164</t></si><si><t>miR-3165</t></si><si><t>miR-3166</t></si><si><t>miR-1260b</t></si><si><t>miR-3167</t></si><si><t>miR-3168</t></si><si><t>miR-3169</t></si><si><t>miR-3170</t></si><si><t>miR-3171</t></si><si><t>miR-3173-5p</t></si><si><t>miR-3173-3p</t></si><si><t>miR-1193</t></si><si><t>miR-323b-5p</t></si><si><t>miR-323b-3p</t></si><si><t>miR-3174</t></si><si><t>miR-3175</t></si><si><t>miR-3176</t></si><si><t>miR-3177-5p</t></si><si><t>miR-3177-3p</t></si><si><t>miR-3178</t></si><si><t>miR-3179</t></si><si><t>miR-3180-5p</t></si><si><t>miR-3180-3p</t></si><si><t>miR-548w</t></si><si><t>miR-3181</t></si><si><t>miR-3182</t></si><si><t>miR-3183</t></si><si><t>miR-3184-5p</t></si><si><t>miR-3184-3p</t></si><si><t>miR-3185</t></si><si><t>miR-3065-5p</t></si><si><t>miR-3065-3p</t></si><si><t>miR-3186-5p</t></si><si><t>miR-3186-3p</t></si><si><t>miR-3187-5p</t></si><si><t>miR-3187-3p</t></si><si><t>miR-3188</t></si><si><t>miR-3189-5p</t></si><si><t>miR-3189-3p</t></si><si><t>miR-320e</t></si><si><t>miR-3190-5p</t></si><si><t>miR-3190-3p</t></si><si><t>miR-3191-5p</t></si><si><t>miR-3191-3p</t></si><si><t>miR-3192-5p</t></si><si><t>miR-3192-3p</t></si><si><t>miR-3193</t></si><si><t>miR-3194-5p</t></si><si><t>miR-3194-3p</t></si><si><t>miR-3195</t></si><si><t>miR-3196</t></si><si><t>miR-548x-5p</t></si><si><t>miR-548x-3p</t></si><si><t>miR-3197</t></si><si><t>miR-3198</t></si><si><t>miR-3199</t></si><si><t>miR-3200-5p</t></si><si><t>miR-3200-3p</t></si><si><t>miR-3201</t></si><si><t>miR-514b-5p</t></si><si><t>miR-514b-3p</t></si><si><t>miR-3202</t></si><si><t>miR-4295</t></si><si><t>miR-4296</t></si><si><t>miR-4297</t></si><si><t>miR-378c</t></si><si><t>miR-4293</t></si><si><t>miR-4294</t></si><si><t>miR-4301</t></si><si><t>miR-4299</t></si><si><t>miR-4298</t></si><si><t>miR-4300</t></si><si><t>miR-4304</t></si><si><t>miR-4302</t></si><si><t>miR-4303</t></si><si><t>miR-4305</t></si><si><t>miR-4306</t></si><si><t>miR-4309</t></si><si><t>miR-4307</t></si><si><t>miR-4308</t></si><si><t>miR-4310</t></si><si><t>miR-4311</t></si><si><t>miR-4312</t></si><si><t>miR-4313</t></si><si><t>miR-4315</t></si><si><t>miR-4316</t></si><si><t>miR-4314</t></si><si><t>miR-4318</t></si><si><t>miR-4319</t></si><si><t>miR-4320</t></si><si><t>miR-4317</t></si><si><t>miR-4322</t></si><si><t>miR-4321</t></si><si><t>miR-4323</t></si><si><t>miR-4324</t></si><si><t>miR-4256</t></si><si><t>miR-4257</t></si><si><t>miR-4258</t></si><si><t>miR-4259</t></si><si><t>miR-4260</t></si><si><t>miR-4253</t></si><si><t>miR-4251</t></si><si><t>miR-4254</t></si><si><t>miR-4255</t></si><si><t>miR-4252</t></si><si><t>miR-4325</t></si><si><t>miR-4326</t></si><si><t>miR-4327</t></si><si><t>miR-4261</t></si><si><t>miR-4265</t></si><si><t>miR-4266</t></si><si><t>miR-4267</t></si><si><t>miR-4262</t></si><si><t>miR-2355-5p</t></si><si><t>miR-2355-3p</t></si><si><t>miR-4268</t></si><si><t>miR-4269</t></si><si><t>miR-4263</t></si><si><t>miR-4264</t></si><si><t>miR-4270</t></si><si><t>miR-4271</t></si><si><t>miR-4272</t></si><si><t>miR-4273</t></si><si><t>miR-4276</t></si><si><t>miR-4275</t></si><si><t>miR-4274</t></si><si><t>miR-4281</t></si><si><t>miR-4277</t></si><si><t>miR-4279</t></si><si><t>miR-4278</t></si><si><t>miR-4280</t></si><si><t>miR-4282</t></si><si><t>miR-4285</t></si><si><t>miR-4283</t></si><si><t>miR-4284</t></si><si><t>miR-4286</t></si><si><t>miR-4287</t></si><si><t>miR-4288</t></si><si><t>miR-4292</t></si><si><t>miR-4289</t></si><si><t>miR-4290</t></si><si><t>miR-4291</t></si><si><t>miR-4329</t></si><si><t>miR-4330</t></si><si><t>miR-500b-5p</t></si><si><t>miR-500b-3p</t></si><si><t>miR-4328</t></si><si><t>miR-3605-5p</t></si><si><t>miR-3605-3p</t></si><si><t>miR-3606-5p</t></si><si><t>miR-3606-3p</t></si><si><t>miR-3609</t></si><si><t>miR-3610</t></si><si><t>miR-3611</t></si><si><t>miR-3612</t></si><si><t>miR-3613-5p</t></si><si><t>miR-3613-3p</t></si><si><t>miR-3614-5p</t></si><si><t>miR-3614-3p</t></si><si><t>miR-3615</t></si><si><t>miR-3616-5p</t></si><si><t>miR-3616-3p</t></si><si><t>miR-3617-5p</t></si><si><t>miR-3617-3p</t></si><si><t>miR-3618</t></si><si><t>miR-3619-5p</t></si><si><t>miR-3619-3p</t></si><si><t>miR-23c</t></si><si><t>miR-3620-5p</t></si><si><t>miR-3620-3p</t></si><si><t>miR-3621</t></si><si><t>miR-3622a-5p</t></si><si><t>miR-3622a-3p</t></si><si><t>miR-3622b-5p</t></si><si><t>miR-3622b-3p</t></si><si><t>miR-3646</t></si><si><t>miR-3648</t></si><si><t>miR-3649</t></si><si><t>miR-3650</t></si><si><t>miR-3651</t></si><si><t>miR-3652</t></si><si><t>miR-3654</t></si><si><t>miR-3655</t></si><si><t>miR-3657</t></si><si><t>miR-3658</t></si><si><t>miR-3659</t></si><si><t>miR-3660</t></si><si><t>miR-3661</t></si><si><t>miR-3662</t></si><si><t>miR-3663-5p</t></si><si><t>miR-3663-3p</t></si><si><t>miR-3664-5p</t></si><si><t>miR-3664-3p</t></si><si><t>miR-3665</t></si><si><t>miR-3666</t></si><si><t>miR-3667-5p</t></si><si><t>miR-3667-3p</t></si><si><t>miR-3668</t></si><si><t>miR-3670</t></si><si><t>miR-3671</t></si><si><t>miR-3672</t></si><si><t>miR-3674</t></si><si><t>miR-3675-5p</t></si><si><t>miR-3675-3p</t></si><si><t>miR-3677-5p</t></si><si><t>miR-3677-3p</t></si><si><t>miR-3678-5p</t></si><si><t>miR-3678-3p</t></si><si><t>miR-3679-5p</t></si><si><t>miR-3679-3p</t></si><si><t>miR-3680-5p</t></si><si><t>miR-3680-3p</t></si><si><t>miR-3681-5p</t></si><si><t>miR-3681-3p</t></si><si><t>miR-3682-5p</t></si><si><t>miR-3682-3p</t></si><si><t>miR-3683</t></si><si><t>miR-3684</t></si><si><t>miR-3685</t></si><si><t>miR-3686</t></si><si><t>miR-3688-5p</t></si><si><t>miR-3688-3p</t></si><si><t>miR-3689a-5p</t></si><si><t>miR-3689a-3p</t></si><si><t>miR-3690</t></si><si><t>miR-3691-5p</t></si><si><t>miR-3691-3p</t></si><si><t>miR-3692-5p</t></si><si><t>miR-3692-3p</t></si><si><t>miR-3713</t></si><si><t>miR-3714</t></si><si><t>miR-3180</t></si><si><t>miR-3907</t></si><si><t>miR-3689b-5p</t></si><si><t>miR-3689b-3p</t></si><si><t>miR-3908</t></si><si><t>miR-3909</t></si><si><t>miR-3910</t></si><si><t>miR-3911</t></si><si><t>miR-3912-5p</t></si><si><t>miR-3912-3p</t></si><si><t>miR-3913-5p</t></si><si><t>miR-3913-3p</t></si><si><t>miR-3914</t></si><si><t>miR-3915</t></si><si><t>miR-3916</t></si><si><t>miR-3917</t></si><si><t>miR-3918</t></si><si><t>miR-3919</t></si><si><t>miR-3150b-5p</t></si><si><t>miR-3150b-3p</t></si><si><t>miR-3920</t></si><si><t>miR-3921</t></si><si><t>miR-3922-5p</t></si><si><t>miR-3922-3p</t></si><si><t>miR-3923</t></si><si><t>miR-3924</t></si><si><t>miR-3925-5p</t></si><si><t>miR-3925-3p</t></si><si><t>miR-3926</t></si><si><t>miR-3927-5p</t></si><si><t>miR-3927-3p</t></si><si><t>miR-676-5p</t></si><si><t>miR-676-3p</t></si><si><t>miR-3928-5p</t></si><si><t>miR-3928-3p</t></si><si><t>miR-3929</t></si><si><t>miR-3934-5p</t></si><si><t>miR-3934-3p</t></si><si><t>miR-3935</t></si><si><t>miR-3936</t></si><si><t>miR-3937</t></si><si><t>miR-3938</t></si><si><t>miR-548y</t></si><si><t>miR-3939</t></si><si><t>miR-3940-5p</t></si><si><t>miR-3940-3p</t></si><si><t>miR-3941</t></si><si><t>miR-3942-5p</t></si><si><t>miR-3942-3p</t></si><si><t>miR-3943</t></si><si><t>miR-3944-5p</t></si><si><t>miR-3944-3p</t></si><si><t>miR-3945</t></si><si><t>miR-374c-5p</t></si><si><t>miR-374c-3p</t></si><si><t>miR-642b-5p</t></si><si><t>miR-642b-3p</t></si><si><t>miR-550b-2-5p</t></si><si><t>miR-550b-3p</t></si><si><t>miR-548z</t></si><si><t>miR-548aa</t></si><si><t>miR-548o-5p</t></si><si><t>miR-1268b</t></si><si><t>miR-378e</t></si><si><t>miR-548ab</t></si><si><t>miR-4418</t></si><si><t>miR-378f</t></si><si><t>miR-4420</t></si><si><t>miR-4421</t></si><si><t>miR-4422</t></si><si><t>miR-4423-5p</t></si><si><t>miR-4423-3p</t></si><si><t>miR-378g</t></si><si><t>miR-548ac</t></si><si><t>miR-4424</t></si><si><t>miR-4425</t></si><si><t>miR-4426</t></si><si><t>miR-4427</t></si><si><t>miR-4428</t></si><si><t>miR-4429</t></si><si><t>miR-4430</t></si><si><t>miR-548ad-5p</t></si><si><t>miR-548ad-3p</t></si><si><t>miR-4431</t></si><si><t>miR-4432</t></si><si><t>miR-4433a-5p</t></si><si><t>miR-4433a-3p</t></si><si><t>miR-4434</t></si><si><t>miR-4435</t></si><si><t>miR-4436a</t></si><si><t>miR-4437</t></si><si><t>miR-548ae-3p</t></si><si><t>miR-548ae-5p</t></si><si><t>miR-4438</t></si><si><t>miR-4439</t></si><si><t>miR-4440</t></si><si><t>miR-4441</t></si><si><t>miR-4442</t></si><si><t>miR-4443</t></si><si><t>miR-4444</t></si><si><t>miR-4445-5p</t></si><si><t>miR-4445-3p</t></si><si><t>miR-4446-5p</t></si><si><t>miR-4446-3p</t></si><si><t>miR-4447</t></si><si><t>miR-4448</t></si><si><t>miR-4449</t></si><si><t>miR-548ag</t></si><si><t>miR-4450</t></si><si><t>miR-548ah-5p</t></si><si><t>miR-548ah-3p</t></si><si><t>miR-4451</t></si><si><t>miR-4452</t></si><si><t>miR-4453</t></si><si><t>miR-4454</t></si><si><t>miR-4455</t></si><si><t>miR-4456</t></si><si><t>miR-4457</t></si><si><t>miR-4458</t></si><si><t>miR-4460</t></si><si><t>miR-378h</t></si><si><t>miR-3135b</t></si><si><t>miR-4462</t></si><si><t>miR-4463</t></si><si><t>miR-4464</t></si><si><t>miR-548ai</t></si><si><t>miR-548aj-3p</t></si><si><t>miR-548aj-5p</t></si><si><t>miR-4465</t></si><si><t>miR-4466</t></si><si><t>miR-4467</t></si><si><t>miR-4468</t></si><si><t>miR-4469</t></si><si><t>miR-4470</t></si><si><t>miR-4471</t></si><si><t>miR-4472</t></si><si><t>miR-4473</t></si><si><t>miR-4474-5p</t></si><si><t>miR-4474-3p</t></si><si><t>miR-4475</t></si><si><t>miR-4476</t></si><si><t>miR-4477a</t></si><si><t>miR-4477b</t></si><si><t>miR-4478</t></si><si><t>miR-3689c</t></si><si><t>miR-3689d</t></si><si><t>miR-3689e</t></si><si><t>miR-3689f</t></si><si><t>miR-4479</t></si><si><t>miR-3155b</t></si><si><t>miR-548ak</t></si><si><t>miR-4480</t></si><si><t>miR-4481</t></si><si><t>miR-4482-5p</t></si><si><t>miR-4482-3p</t></si><si><t>miR-4483</t></si><si><t>miR-4484</t></si><si><t>miR-4485-5p</t></si><si><t>miR-4485-3p</t></si><si><t>miR-4486</t></si><si><t>miR-4487</t></si><si><t>miR-4488</t></si><si><t>miR-4489</t></si><si><t>miR-548al</t></si><si><t>miR-4490</t></si><si><t>miR-4491</t></si><si><t>miR-4492</t></si><si><t>miR-4493</t></si><si><t>miR-4494</t></si><si><t>miR-4495</t></si><si><t>miR-4496</t></si><si><t>miR-4497</t></si><si><t>miR-4498</t></si><si><t>miR-4499</t></si><si><t>miR-4500</t></si><si><t>miR-4501</t></si><si><t>miR-4502</t></si><si><t>miR-4503</t></si><si><t>miR-4504</t></si><si><t>miR-4505</t></si><si><t>miR-4506</t></si><si><t>miR-2392</t></si><si><t>miR-4507</t></si><si><t>miR-4508</t></si><si><t>miR-4509</t></si><si><t>miR-4510</t></si><si><t>miR-4511</t></si><si><t>miR-4512</t></si><si><t>miR-4513</t></si><si><t>miR-4514</t></si><si><t>miR-4515</t></si><si><t>miR-4516</t></si><si><t>miR-4517</t></si><si><t>miR-4518</t></si><si><t>miR-4519</t></si><si><t>miR-4520-5p</t></si><si><t>miR-4520-3p</t></si><si><t>miR-4521</t></si><si><t>miR-1269b</t></si><si><t>miR-4522</t></si><si><t>miR-4523</t></si><si><t>miR-4524a-5p</t></si><si><t>miR-4524a-3p</t></si><si><t>miR-4525</t></si><si><t>miR-4526</t></si><si><t>miR-4527</t></si><si><t>miR-4528</t></si><si><t>miR-4529-5p</t></si><si><t>miR-4529-3p</t></si><si><t>miR-4530</t></si><si><t>miR-4531</t></si><si><t>miR-4533</t></si><si><t>miR-4534</t></si><si><t>miR-378i</t></si><si><t>miR-4535</t></si><si><t>miR-548am-5p</t></si><si><t>miR-548am-3p</t></si><si><t>miR-1587</t></si><si><t>miR-4536-5p</t></si><si><t>miR-4536-3p</t></si><si><t>miR-548an</t></si><si><t>miR-4537</t></si><si><t>miR-4538</t></si><si><t>miR-4539</t></si><si><t>miR-4540</t></si><si><t>miR-3960</t></si><si><t>miR-3972</t></si><si><t>miR-3973</t></si><si><t>miR-3974</t></si><si><t>miR-3975</t></si><si><t>miR-3976</t></si><si><t>miR-3977</t></si><si><t>miR-3978</t></si><si><t>miR-4632-5p</t></si><si><t>miR-4632-3p</t></si><si><t>miR-4633-5p</t></si><si><t>miR-4633-3p</t></si><si><t>miR-4634</t></si><si><t>miR-4635</t></si><si><t>miR-4636</t></si><si><t>miR-4637</t></si><si><t>miR-4638-5p</t></si><si><t>miR-4638-3p</t></si><si><t>miR-4639-5p</t></si><si><t>miR-4639-3p</t></si><si><t>miR-4640-5p</t></si><si><t>miR-4640-3p</t></si><si><t>miR-4641</t></si><si><t>miR-4642</t></si><si><t>miR-4643</t></si><si><t>miR-4644</t></si><si><t>miR-4645-5p</t></si><si><t>miR-4645-3p</t></si><si><t>miR-4646-5p</t></si><si><t>miR-4646-3p</t></si><si><t>miR-4647</t></si><si><t>miR-4648</t></si><si><t>miR-4649-5p</t></si><si><t>miR-4649-3p</t></si><si><t>miR-4650-5p</t></si><si><t>miR-4650-3p</t></si><si><t>miR-4651</t></si><si><t>miR-4652-5p</t></si><si><t>miR-4652-3p</t></si><si><t>miR-4653-5p</t></si><si><t>miR-4653-3p</t></si><si><t>miR-4654</t></si><si><t>miR-4655-5p</t></si><si><t>miR-4655-3p</t></si><si><t>miR-4656</t></si><si><t>miR-4657</t></si><si><t>miR-4658</t></si><si><t>miR-4659a-5p</t></si><si><t>miR-4659a-3p</t></si><si><t>miR-4660</t></si><si><t>miR-4661-5p</t></si><si><t>miR-4661-3p</t></si><si><t>miR-4662a-5p</t></si><si><t>miR-4662a-3p</t></si><si><t>miR-4659b-5p</t></si><si><t>miR-4659b-3p</t></si><si><t>miR-4663</t></si><si><t>miR-4662b</t></si><si><t>miR-4664-5p</t></si><si><t>miR-4664-3p</t></si><si><t>miR-4665-5p</t></si><si><t>miR-4665-3p</t></si><si><t>miR-4666a-5p</t></si><si><t>miR-4666a-3p</t></si><si><t>miR-4667-5p</t></si><si><t>miR-4667-3p</t></si><si><t>miR-4668-5p</t></si><si><t>miR-4668-3p</t></si><si><t>miR-219b-5p</t></si><si><t>miR-219b-3p</t></si><si><t>miR-4669</t></si><si><t>miR-4670-5p</t></si><si><t>miR-4670-3p</t></si><si><t>miR-4671-5p</t></si><si><t>miR-4671-3p</t></si><si><t>miR-4672</t></si><si><t>miR-4673</t></si><si><t>miR-4674</t></si><si><t>miR-4675</t></si><si><t>miR-4676-5p</t></si><si><t>miR-4676-3p</t></si><si><t>miR-4677-5p</t></si><si><t>miR-4677-3p</t></si><si><t>miR-4678</t></si><si><t>miR-4679</t></si><si><t>miR-4680-5p</t></si><si><t>miR-4680-3p</t></si><si><t>miR-4681</t></si><si><t>miR-4682</t></si><si><t>miR-4683</t></si><si><t>miR-4684-5p</t></si><si><t>miR-4684-3p</t></si><si><t>miR-4685-5p</t></si><si><t>miR-4685-3p</t></si><si><t>miR-4686</t></si><si><t>miR-4687-5p</t></si><si><t>miR-4687-3p</t></si><si><t>miR-1343-5p</t></si><si><t>miR-1343-3p</t></si><si><t>miR-4688</t></si><si><t>miR-4689</t></si><si><t>miR-4690-5p</t></si><si><t>miR-4690-3p</t></si><si><t>miR-4691-5p</t></si><si><t>miR-4691-3p</t></si><si><t>miR-4692</t></si><si><t>miR-4693-5p</t></si><si><t>miR-4693-3p</t></si><si><t>miR-4694-5p</t></si><si><t>miR-4694-3p</t></si><si><t>miR-4695-5p</t></si><si><t>miR-4695-3p</t></si><si><t>miR-4696</t></si><si><t>miR-4697-5p</t></si><si><t>miR-4697-3p</t></si><si><t>miR-4698</t></si><si><t>miR-4699-5p</t></si><si><t>miR-4699-3p</t></si><si><t>miR-4700-5p</t></si><si><t>miR-4700-3p</t></si><si><t>miR-4701-5p</t></si><si><t>miR-4701-3p</t></si><si><t>miR-4703-5p</t></si><si><t>miR-4703-3p</t></si><si><t>miR-4704-5p</t></si><si><t>miR-4704-3p</t></si><si><t>miR-4705</t></si><si><t>miR-4706</t></si><si><t>miR-4707-5p</t></si><si><t>miR-4707-3p</t></si><si><t>miR-4708-5p</t></si><si><t>miR-4708-3p</t></si><si><t>miR-4709-5p</t></si><si><t>miR-4709-3p</t></si><si><t>miR-203b-5p</t></si><si><t>miR-203b-3p</t></si><si><t>miR-4710</t></si><si><t>miR-4711-5p</t></si><si><t>miR-4711-3p</t></si><si><t>miR-4712-5p</t></si><si><t>miR-4712-3p</t></si><si><t>miR-4713-5p</t></si><si><t>miR-4713-3p</t></si><si><t>miR-4714-5p</t></si><si><t>miR-4714-3p</t></si><si><t>miR-4715-5p</t></si><si><t>miR-4715-3p</t></si><si><t>miR-4716-5p</t></si><si><t>miR-4716-3p</t></si><si><t>miR-3529-5p</t></si><si><t>miR-3529-3p</t></si><si><t>miR-4717-5p</t></si><si><t>miR-4717-3p</t></si><si><t>miR-4718</t></si><si><t>miR-4719</t></si><si><t>miR-4720-5p</t></si><si><t>miR-4720-3p</t></si><si><t>miR-4721</t></si><si><t>miR-4722-5p</t></si><si><t>miR-4722-3p</t></si><si><t>miR-4520-2-3p</t></si><si><t>miR-4723-5p</t></si><si><t>miR-4723-3p</t></si><si><t>miR-451b</t></si><si><t>miR-4724-5p</t></si><si><t>miR-4724-3p</t></si><si><t>miR-4725-5p</t></si><si><t>miR-4725-3p</t></si><si><t>miR-4726-5p</t></si><si><t>miR-4726-3p</t></si><si><t>miR-4727-5p</t></si><si><t>miR-4727-3p</t></si><si><t>miR-4728-5p</t></si><si><t>miR-4728-3p</t></si><si><t>miR-4729</t></si><si><t>miR-4730</t></si><si><t>miR-4731-5p</t></si><si><t>miR-4731-3p</t></si><si><t>miR-4732-5p</t></si><si><t>miR-4732-3p</t></si><si><t>miR-4733-5p</t></si><si><t>miR-4733-3p</t></si><si><t>miR-4734</t></si><si><t>miR-4735-5p</t></si><si><t>miR-4735-3p</t></si><si><t>miR-4736</t></si><si><t>miR-4737</t></si><si><t>miR-3064-5p</t></si><si><t>miR-3064-3p</t></si><si><t>miR-4738-5p</t></si><si><t>miR-4738-3p</t></si><si><t>miR-4739</t></si><si><t>miR-4740-5p</t></si><si><t>miR-4740-3p</t></si><si><t>miR-4741</t></si><si><t>miR-4742-5p</t></si><si><t>miR-4742-3p</t></si><si><t>miR-4743-5p</t></si><si><t>miR-4743-3p</t></si><si><t>miR-4744</t></si><si><t>miR-122b-5p</t></si><si><t>miR-122b-3p</t></si><si><t>miR-4745-5p</t></si><si><t>miR-4745-3p</t></si><si><t>miR-4746-5p</t></si><si><t>miR-4746-3p</t></si><si><t>miR-4747-5p</t></si><si><t>miR-4747-3p</t></si><si><t>miR-4748</t></si><si><t>miR-4749-5p</t></si><si><t>miR-4749-3p</t></si><si><t>miR-4750-5p</t></si><si><t>miR-4750-3p</t></si><si><t>miR-4751</t></si><si><t>miR-4752</t></si><si><t>miR-4753-5p</t></si><si><t>miR-4753-3p</t></si><si><t>miR-371b-5p</t></si><si><t>miR-371b-3p</t></si><si><t>miR-4754</t></si><si><t>miR-4755-5p</t></si><si><t>miR-4755-3p</t></si><si><t>miR-499b-5p</t></si><si><t>miR-499b-3p</t></si><si><t>miR-4756-5p</t></si><si><t>miR-4756-3p</t></si><si><t>miR-4757-5p</t></si><si><t>miR-4757-3p</t></si><si><t>miR-4758-5p</t></si><si><t>miR-4758-3p</t></si><si><t>miR-4759</t></si><si><t>miR-4760-5p</t></si><si><t>miR-4760-3p</t></si><si><t>miR-4761-5p</t></si><si><t>miR-4761-3p</t></si><si><t>miR-4762-5p</t></si><si><t>miR-4762-3p</t></si><si><t>miR-4763-5p</t></si><si><t>miR-4763-3p</t></si><si><t>miR-4764-5p</t></si><si><t>miR-4764-3p</t></si><si><t>miR-4765</t></si><si><t>miR-4766-5p</t></si><si><t>miR-4766-3p</t></si><si><t>miR-4767</t></si><si><t>miR-4768-5p</t></si><si><t>miR-4768-3p</t></si><si><t>miR-4769-5p</t></si><si><t>miR-4769-3p</t></si><si><t>miR-4770</t></si><si><t>miR-4771</t></si><si><t>miR-4772-5p</t></si><si><t>miR-4772-3p</t></si><si><t>miR-4773</t></si><si><t>miR-4774-5p</t></si><si><t>miR-4774-3p</t></si><si><t>miR-4775</t></si><si><t>miR-4776-5p</t></si><si><t>miR-4776-3p</t></si><si><t>miR-4777-5p</t></si><si><t>miR-4777-3p</t></si><si><t>miR-4778-5p</t></si><si><t>miR-4778-3p</t></si><si><t>miR-4779</t></si><si><t>miR-4780</t></si><si><t>miR-4436b-5p</t></si><si><t>miR-4436b-3p</t></si><si><t>miR-4781-5p</t></si><si><t>miR-4781-3p</t></si><si><t>miR-4782-5p</t></si><si><t>miR-4782-3p</t></si><si><t>miR-4783-5p</t></si><si><t>miR-4783-3p</t></si><si><t>miR-4784</t></si><si><t>miR-4785</t></si><si><t>miR-1245b-5p</t></si><si><t>miR-1245b-3p</t></si><si><t>miR-2467-5p</t></si><si><t>miR-2467-3p</t></si><si><t>miR-4786-5p</t></si><si><t>miR-4786-3p</t></si><si><t>miR-4787-5p</t></si><si><t>miR-4787-3p</t></si><si><t>miR-4788</t></si><si><t>miR-4789-5p</t></si><si><t>miR-4789-3p</t></si><si><t>miR-4790-5p</t></si><si><t>miR-4790-3p</t></si><si><t>miR-4791</t></si><si><t>miR-4793-5p</t></si><si><t>miR-4793-3p</t></si><si><t>miR-4794</t></si><si><t>miR-4795-5p</t></si><si><t>miR-4795-3p</t></si><si><t>miR-4796-5p</t></si><si><t>miR-4796-3p</t></si><si><t>miR-4797-5p</t></si><si><t>miR-4797-3p</t></si><si><t>miR-4798-5p</t></si><si><t>miR-4798-3p</t></si><si><t>miR-4799-5p</t></si><si><t>miR-4799-3p</t></si><si><t>miR-4800-5p</t></si><si><t>miR-4800-3p</t></si><si><t>miR-4801</t></si><si><t>miR-4802-5p</t></si><si><t>miR-4802-3p</t></si><si><t>miR-4803</t></si><si><t>miR-4804-5p</t></si><si><t>miR-4804-3p</t></si><si><t>miR-4999-5p</t></si><si><t>miR-4999-3p</t></si><si><t>miR-5000-5p</t></si><si><t>miR-5000-3p</t></si><si><t>miR-5001-5p</t></si><si><t>miR-5001-3p</t></si><si><t>miR-5002-5p</t></si><si><t>miR-5002-3p</t></si><si><t>miR-5003-5p</t></si><si><t>miR-5003-3p</t></si><si><t>miR-5004-5p</t></si><si><t>miR-5004-3p</t></si><si><t>miR-548ao-5p</t></si><si><t>miR-548ao-3p</t></si><si><t>miR-5006-5p</t></si><si><t>miR-5006-3p</t></si><si><t>miR-5007-5p</t></si><si><t>miR-5007-3p</t></si><si><t>miR-548ap-5p</t></si><si><t>miR-548ap-3p</t></si><si><t>miR-5008-5p</t></si><si><t>miR-5008-3p</t></si><si><t>miR-5009-5p</t></si><si><t>miR-5009-3p</t></si><si><t>miR-5010-5p</t></si><si><t>miR-5010-3p</t></si><si><t>miR-5011-5p</t></si><si><t>miR-5011-3p</t></si><si><t>miR-5047</t></si><si><t>miR-5087</t></si><si><t>miR-5088-5p</t></si><si><t>miR-5088-3p</t></si><si><t>miR-5089-5p</t></si><si><t>miR-5089-3p</t></si><si><t>miR-5090</t></si><si><t>miR-5091</t></si><si><t>miR-5092</t></si><si><t>miR-5093</t></si><si><t>miR-5094</t></si><si><t>miR-5186</t></si><si><t>miR-5187-5p</t></si><si><t>miR-5187-3p</t></si><si><t>miR-5188</t></si><si><t>miR-5189-5p</t></si><si><t>miR-5189-3p</t></si><si><t>miR-5190</t></si><si><t>miR-5191</t></si><si><t>miR-5192</t></si><si><t>miR-5193</t></si><si><t>miR-5194</t></si><si><t>miR-5195-5p</t></si><si><t>miR-5195-3p</t></si><si><t>miR-5196-5p</t></si><si><t>miR-5196-3p</t></si><si><t>miR-5197-5p</t></si><si><t>miR-5197-3p</t></si><si><t>miR-4524b-5p</t></si><si><t>miR-4524b-3p</t></si><si><t>miR-5571-5p</t></si><si><t>miR-5571-3p</t></si><si><t>miR-5100</t></si><si><t>miR-5572</t></si><si><t>miR-548aq-5p</t></si><si><t>miR-548aq-3p</t></si><si><t>miR-548ar-5p</t></si><si><t>miR-548ar-3p</t></si><si><t>miR-548as-5p</t></si><si><t>miR-548as-3p</t></si><si><t>miR-5579-5p</t></si><si><t>miR-5579-3p</t></si><si><t>miR-664b-5p</t></si><si><t>miR-664b-3p</t></si><si><t>miR-5580-5p</t></si><si><t>miR-5580-3p</t></si><si><t>miR-5581-5p</t></si><si><t>miR-5581-3p</t></si><si><t>miR-548at-5p</t></si><si><t>miR-548at-3p</t></si><si><t>miR-5582-5p</t></si><si><t>miR-5582-3p</t></si><si><t>miR-5583-5p</t></si><si><t>miR-5583-3p</t></si><si><t>miR-5584-5p</t></si><si><t>miR-5584-3p</t></si><si><t>miR-5585-5p</t></si><si><t>miR-5585-3p</t></si><si><t>miR-5586-5p</t></si><si><t>miR-5586-3p</t></si><si><t>miR-5587-5p</t></si><si><t>miR-5587-3p</t></si><si><t>miR-548au-5p</t></si><si><t>miR-548au-3p</t></si><si><t>miR-1295b-5p</t></si><si><t>miR-1295b-3p</t></si><si><t>miR-5588-5p</t></si><si><t>miR-5588-3p</t></si><si><t>miR-5589-5p</t></si><si><t>miR-5589-3p</t></si><si><t>miR-5590-5p</t></si><si><t>miR-5590-3p</t></si><si><t>miR-5591-5p</t></si><si><t>miR-5591-3p</t></si><si><t>miR-548av-5p</t></si><si><t>miR-548av-3p</t></si><si><t>miR-5680</t></si><si><t>miR-5681a</t></si><si><t>miR-5682</t></si><si><t>miR-548aw</t></si><si><t>miR-5683</t></si><si><t>miR-5684</t></si><si><t>miR-548ax</t></si><si><t>miR-5685</t></si><si><t>miR-5692c</t></si><si><t>miR-5687</t></si><si><t>miR-5688</t></si><si><t>miR-5681b</t></si><si><t>miR-5689</t></si><si><t>miR-5690</t></si><si><t>miR-5691</t></si><si><t>miR-5692a</t></si><si><t>miR-4666b</t></si><si><t>miR-5693</t></si><si><t>miR-5694</t></si><si><t>miR-5695</t></si><si><t>miR-5696</t></si><si><t>miR-5697</t></si><si><t>miR-5698</t></si><si><t>miR-5699-5p</t></si><si><t>miR-5699-3p</t></si><si><t>miR-5700</t></si><si><t>miR-5701</t></si><si><t>miR-5702</t></si><si><t>miR-5703</t></si><si><t>miR-5692b</t></si><si><t>miR-5704</t></si><si><t>miR-5705</t></si><si><t>miR-5706</t></si><si><t>miR-5707</t></si><si><t>miR-5708</t></si><si><t>miR-5739</t></si><si><t>miR-5787</t></si><si><t>miR-1199-5p</t></si><si><t>miR-1199-3p</t></si><si><t>miR-6068</t></si><si><t>miR-6069</t></si><si><t>miR-6070</t></si><si><t>miR-6071</t></si><si><t>miR-6072</t></si><si><t>miR-6073</t></si><si><t>miR-6074</t></si><si><t>miR-6075</t></si><si><t>miR-6076</t></si><si><t>miR-6077</t></si><si><t>miR-6078</t></si><si><t>miR-6079</t></si><si><t>miR-6080</t></si><si><t>miR-6081</t></si><si><t>miR-6082</t></si><si><t>miR-6083</t></si><si><t>miR-6084</t></si><si><t>miR-6085</t></si><si><t>miR-6086</t></si><si><t>miR-6088</t></si><si><t>miR-6089</t></si><si><t>miR-6090</t></si><si><t>miR-6124</t></si><si><t>miR-6125</t></si><si><t>miR-6126</t></si><si><t>miR-6127</t></si><si><t>miR-6128</t></si><si><t>miR-378j</t></si><si><t>miR-6129</t></si><si><t>miR-6130</t></si><si><t>miR-6131</t></si><si><t>miR-6132</t></si><si><t>miR-6133</t></si><si><t>miR-6134</t></si><si><t>miR-6165</t></si><si><t>miR-6499-5p</t></si><si><t>miR-6499-3p</t></si><si><t>miR-548ay-5p</t></si><si><t>miR-548ay-3p</t></si><si><t>miR-6500-5p</t></si><si><t>miR-6500-3p</t></si><si><t>miR-548az-5p</t></si><si><t>miR-548az-3p</t></si><si><t>miR-6501-5p</t></si><si><t>miR-6501-3p</t></si><si><t>miR-6502-5p</t></si><si><t>miR-6502-3p</t></si><si><t>miR-6503-5p</t></si><si><t>miR-6503-3p</t></si><si><t>miR-6504-5p</t></si><si><t>miR-6504-3p</t></si><si><t>miR-6505-5p</t></si><si><t>miR-6505-3p</t></si><si><t>miR-6506-5p</t></si><si><t>miR-6506-3p</t></si><si><t>miR-6507-5p</t></si><si><t>miR-6507-3p</t></si><si><t>miR-6508-5p</t></si><si><t>miR-6508-3p</t></si><si><t>miR-6509-5p</t></si><si><t>miR-6509-3p</t></si><si><t>miR-6510-5p</t></si><si><t>miR-6510-3p</t></si><si><t>miR-6511a-5p</t></si><si><t>miR-6511a-3p</t></si><si><t>miR-6512-5p</t></si><si><t>miR-6512-3p</t></si><si><t>miR-6513-5p</t></si><si><t>miR-6513-3p</t></si><si><t>miR-6514-5p</t></si><si><t>miR-6514-3p</t></si><si><t>miR-6515-5p</t></si><si><t>miR-6515-3p</t></si><si><t>miR-6715a-3p</t></si><si><t>miR-6715b-5p</t></si><si><t>miR-6715b-3p</t></si><si><t>miR-6716-5p</t></si><si><t>miR-6716-3p</t></si><si><t>miR-6717-5p</t></si><si><t>miR-6511b-5p</t></si><si><t>miR-6511b-3p</t></si><si><t>miR-6718-5p</t></si><si><t>miR-6719-3p</t></si><si><t>miR-6720-5p</t></si><si><t>miR-6720-3p</t></si><si><t>miR-6721-5p</t></si><si><t>miR-6722-5p</t></si><si><t>miR-6722-3p</t></si><si><t>miR-6724-5p</t></si><si><t>miR-892c-5p</t></si><si><t>miR-892c-3p</t></si><si><t>miR-6726-5p</t></si><si><t>miR-6726-3p</t></si><si><t>miR-6727-5p</t></si><si><t>miR-6727-3p</t></si><si><t>miR-6728-5p</t></si><si><t>miR-6728-3p</t></si><si><t>miR-6729-5p</t></si><si><t>miR-6729-3p</t></si><si><t>miR-6730-5p</t></si><si><t>miR-6730-3p</t></si><si><t>miR-6731-5p</t></si><si><t>miR-6731-3p</t></si><si><t>miR-6732-5p</t></si><si><t>miR-6732-3p</t></si><si><t>miR-6733-5p</t></si><si><t>miR-6733-3p</t></si><si><t>miR-6734-5p</t></si><si><t>miR-6734-3p</t></si><si><t>miR-6735-5p</t></si><si><t>miR-6735-3p</t></si><si><t>miR-6736-5p</t></si><si><t>miR-6736-3p</t></si><si><t>miR-6737-5p</t></si><si><t>miR-6737-3p</t></si><si><t>miR-6738-5p</t></si><si><t>miR-6738-3p</t></si><si><t>miR-6739-5p</t></si><si><t>miR-6739-3p</t></si><si><t>miR-6740-5p</t></si><si><t>miR-6740-3p</t></si><si><t>miR-6741-5p</t></si><si><t>miR-6741-3p</t></si><si><t>miR-6742-5p</t></si><si><t>miR-6742-3p</t></si><si><t>miR-6743-5p</t></si><si><t>miR-6743-3p</t></si><si><t>miR-6744-5p</t></si><si><t>miR-6744-3p</t></si><si><t>miR-6745</t></si><si><t>miR-6746-5p</t></si><si><t>miR-6746-3p</t></si><si><t>miR-6747-5p</t></si><si><t>miR-6747-3p</t></si><si><t>miR-6748-5p</t></si><si><t>miR-6748-3p</t></si><si><t>miR-6749-5p</t></si><si><t>miR-6749-3p</t></si><si><t>miR-6750-5p</t></si><si><t>miR-6750-3p</t></si><si><t>miR-6751-5p</t></si><si><t>miR-6751-3p</t></si><si><t>miR-6752-5p</t></si><si><t>miR-6752-3p</t></si><si><t>miR-6753-5p</t></si><si><t>miR-6753-3p</t></si><si><t>miR-6754-5p</t></si><si><t>miR-6754-3p</t></si><si><t>miR-6755-5p</t></si><si><t>miR-6755-3p</t></si><si><t>miR-6756-5p</t></si><si><t>miR-6756-3p</t></si><si><t>miR-6757-5p</t></si><si><t>miR-6757-3p</t></si><si><t>miR-6758-5p</t></si><si><t>miR-6758-3p</t></si><si><t>miR-6759-5p</t></si><si><t>miR-6759-3p</t></si><si><t>miR-6760-5p</t></si><si><t>miR-6760-3p</t></si><si><t>miR-6761-5p</t></si><si><t>miR-6761-3p</t></si><si><t>miR-6762-5p</t></si><si><t>miR-6762-3p</t></si><si><t>miR-6763-5p</t></si><si><t>miR-6763-3p</t></si><si><t>miR-6764-5p</t></si><si><t>miR-6764-3p</t></si><si><t>miR-6765-5p</t></si><si><t>miR-6765-3p</t></si><si><t>miR-6766-5p</t></si><si><t>miR-6766-3p</t></si><si><t>miR-6767-5p</t></si><si><t>miR-6767-3p</t></si><si><t>miR-6768-5p</t></si><si><t>miR-6768-3p</t></si><si><t>miR-6769a-5p</t></si><si><t>miR-6769a-3p</t></si><si><t>miR-6770-5p</t></si><si><t>miR-6770-3p</t></si><si><t>miR-6771-5p</t></si><si><t>miR-6771-3p</t></si><si><t>miR-6772-5p</t></si><si><t>miR-6772-3p</t></si><si><t>miR-6773-5p</t></si><si><t>miR-6773-3p</t></si><si><t>miR-6774-5p</t></si><si><t>miR-6774-3p</t></si><si><t>miR-6775-5p</t></si><si><t>miR-6775-3p</t></si><si><t>miR-6776-5p</t></si><si><t>miR-6776-3p</t></si><si><t>miR-6777-5p</t></si><si><t>miR-6777-3p</t></si><si><t>miR-6778-5p</t></si><si><t>miR-6778-3p</t></si><si><t>miR-6779-5p</t></si><si><t>miR-6779-3p</t></si><si><t>miR-6780a-5p</t></si><si><t>miR-6780a-3p</t></si><si><t>miR-6781-5p</t></si><si><t>miR-6781-3p</t></si><si><t>miR-6782-5p</t></si><si><t>miR-6782-3p</t></si><si><t>miR-6783-5p</t></si><si><t>miR-6783-3p</t></si><si><t>miR-6784-5p</t></si><si><t>miR-6784-3p</t></si><si><t>miR-6785-5p</t></si><si><t>miR-6785-3p</t></si><si><t>miR-6786-5p</t></si><si><t>miR-6786-3p</t></si><si><t>miR-6787-5p</t></si><si><t>miR-6787-3p</t></si><si><t>miR-6788-5p</t></si><si><t>miR-6788-3p</t></si><si><t>miR-6789-5p</t></si><si><t>miR-6789-3p</t></si><si><t>miR-6790-5p</t></si><si><t>miR-6790-3p</t></si><si><t>miR-6791-5p</t></si><si><t>miR-6791-3p</t></si><si><t>miR-6792-5p</t></si><si><t>miR-6792-3p</t></si><si><t>miR-6793-5p</t></si><si><t>miR-6793-3p</t></si><si><t>miR-6794-5p</t></si><si><t>miR-6794-3p</t></si><si><t>miR-6795-5p</t></si><si><t>miR-6795-3p</t></si><si><t>miR-6796-5p</t></si><si><t>miR-6796-3p</t></si><si><t>miR-6797-5p</t></si><si><t>miR-6797-3p</t></si><si><t>miR-6798-5p</t></si><si><t>miR-6798-3p</t></si><si><t>miR-6799-5p</t></si><si><t>miR-6799-3p</t></si><si><t>miR-6800-5p</t></si><si><t>miR-6800-3p</t></si><si><t>miR-6801-5p</t></si><si><t>miR-6801-3p</t></si><si><t>miR-6802-5p</t></si><si><t>miR-6802-3p</t></si><si><t>miR-6803-5p</t></si><si><t>miR-6803-3p</t></si><si><t>miR-6804-5p</t></si><si><t>miR-6804-3p</t></si><si><t>miR-6805-5p</t></si><si><t>miR-6805-3p</t></si><si><t>miR-6806-5p</t></si><si><t>miR-6806-3p</t></si><si><t>miR-6807-5p</t></si><si><t>miR-6807-3p</t></si><si><t>miR-6808-5p</t></si><si><t>miR-6808-3p</t></si><si><t>miR-6809-5p</t></si><si><t>miR-6809-3p</t></si><si><t>miR-6810-5p</t></si><si><t>miR-6810-3p</t></si><si><t>miR-6811-5p</t></si><si><t>miR-6811-3p</t></si><si><t>miR-6812-5p</t></si><si><t>miR-6812-3p</t></si><si><t>miR-6813-5p</t></si><si><t>miR-6813-3p</t></si><si><t>miR-6814-5p</t></si><si><t>miR-6814-3p</t></si><si><t>miR-6815-5p</t></si><si><t>miR-6815-3p</t></si><si><t>miR-6816-5p</t></si><si><t>miR-6816-3p</t></si><si><t>miR-6817-5p</t></si><si><t>miR-6817-3p</t></si><si><t>miR-6818-5p</t></si><si><t>miR-6818-3p</t></si><si><t>miR-6819-5p</t></si><si><t>miR-6819-3p</t></si><si><t>miR-6820-5p</t></si><si><t>miR-6820-3p</t></si><si><t>miR-6821-5p</t></si><si><t>miR-6821-3p</t></si><si><t>miR-6822-5p</t></si><si><t>miR-6822-3p</t></si><si><t>miR-6823-5p</t></si><si><t>miR-6823-3p</t></si><si><t>miR-6824-5p</t></si><si><t>miR-6824-3p</t></si><si><t>miR-6825-5p</t></si><si><t>miR-6825-3p</t></si><si><t>miR-6826-5p</t></si><si><t>miR-6826-3p</t></si><si><t>miR-6827-5p</t></si><si><t>miR-6827-3p</t></si><si><t>miR-6828-5p</t></si><si><t>miR-6828-3p</t></si><si><t>miR-6829-5p</t></si><si><t>miR-6829-3p</t></si><si><t>miR-6830-5p</t></si><si><t>miR-6830-3p</t></si><si><t>miR-6831-5p</t></si><si><t>miR-6831-3p</t></si><si><t>miR-6832-5p</t></si><si><t>miR-6832-3p</t></si><si><t>miR-6833-5p</t></si><si><t>miR-6833-3p</t></si><si><t>miR-6834-5p</t></si><si><t>miR-6834-3p</t></si><si><t>miR-6835-5p</t></si><si><t>miR-6835-3p</t></si><si><t>miR-6780b-5p</t></si><si><t>miR-6780b-3p</t></si><si><t>miR-6836-5p</t></si><si><t>miR-6836-3p</t></si><si><t>miR-6837-5p</t></si><si><t>miR-6837-3p</t></si><si><t>miR-6838-5p</t></si><si><t>miR-6838-3p</t></si><si><t>miR-6839-5p</t></si><si><t>miR-6839-3p</t></si><si><t>miR-6840-5p</t></si><si><t>miR-6840-3p</t></si><si><t>miR-6841-5p</t></si><si><t>miR-6841-3p</t></si><si><t>miR-6842-5p</t></si><si><t>miR-6842-3p</t></si><si><t>miR-6843-3p</t></si><si><t>miR-6844</t></si><si><t>miR-6845-5p</t></si><si><t>miR-6845-3p</t></si><si><t>miR-6846-5p</t></si><si><t>miR-6846-3p</t></si><si><t>miR-6847-5p</t></si><si><t>miR-6847-3p</t></si><si><t>miR-6848-5p</t></si><si><t>miR-6848-3p</t></si><si><t>miR-6849-5p</t></si><si><t>miR-6849-3p</t></si><si><t>miR-6850-5p</t></si><si><t>miR-6850-3p</t></si><si><t>miR-6851-5p</t></si><si><t>miR-6851-3p</t></si><si><t>miR-6852-5p</t></si><si><t>miR-6852-3p</t></si><si><t>miR-6853-5p</t></si><si><t>miR-6853-3p</t></si><si><t>miR-6854-5p</t></si><si><t>miR-6854-3p</t></si><si><t>miR-6855-5p</t></si><si><t>miR-6855-3p</t></si><si><t>miR-6856-5p</t></si><si><t>miR-6856-3p</t></si><si><t>miR-6857-5p</t></si><si><t>miR-6857-3p</t></si><si><t>miR-6858-5p</t></si><si><t>miR-6858-3p</t></si><si><t>miR-6859-5p</t></si><si><t>miR-6859-3p</t></si><si><t>miR-6769b-5p</t></si><si><t>miR-6769b-3p</t></si><si><t>miR-6860</t></si><si><t>miR-6861-5p</t></si><si><t>miR-6861-3p</t></si><si><t>miR-6862-5p</t></si><si><t>miR-6862-3p</t></si><si><t>miR-6863</t></si><si><t>miR-6864-5p</t></si><si><t>miR-6864-3p</t></si><si><t>miR-6865-5p</t></si><si><t>miR-6865-3p</t></si><si><t>miR-6866-5p</t></si><si><t>miR-6866-3p</t></si><si><t>miR-6867-5p</t></si><si><t>miR-6867-3p</t></si><si><t>miR-6868-5p</t></si><si><t>miR-6868-3p</t></si><si><t>miR-6869-5p</t></si><si><t>miR-6869-3p</t></si><si><t>miR-6870-5p</t></si><si><t>miR-6870-3p</t></si><si><t>miR-6871-5p</t></si><si><t>miR-6871-3p</t></si><si><t>miR-6872-5p</t></si><si><t>miR-6872-3p</t></si><si><t>miR-6873-5p</t></si><si><t>miR-6873-3p</t></si><si><t>miR-6874-5p</t></si><si><t>miR-6874-3p</t></si><si><t>miR-6875-5p</t></si><si><t>miR-6875-3p</t></si><si><t>miR-6876-5p</t></si><si><t>miR-6876-3p</t></si><si><t>miR-6877-5p</t></si><si><t>miR-6877-3p</t></si><si><t>miR-6878-5p</t></si><si><t>miR-6878-3p</t></si><si><t>miR-6879-5p</t></si><si><t>miR-6879-3p</t></si><si><t>miR-6880-5p</t></si><si><t>miR-6880-3p</t></si><si><t>miR-6881-5p</t></si><si><t>miR-6881-3p</t></si><si><t>miR-6882-5p</t></si><si><t>miR-6882-3p</t></si><si><t>miR-6883-5p</t></si><si><t>miR-6883-3p</t></si><si><t>miR-6884-5p</t></si><si><t>miR-6884-3p</t></si><si><t>miR-6885-5p</t></si><si><t>miR-6885-3p</t></si><si><t>miR-6886-5p</t></si><si><t>miR-6886-3p</t></si><si><t>miR-6887-5p</t></si><si><t>miR-6887-3p</t></si><si><t>miR-6888-5p</t></si><si><t>miR-6888-3p</t></si><si><t>miR-6889-5p</t></si><si><t>miR-6889-3p</t></si><si><t>miR-6890-5p</t></si><si><t>miR-6890-3p</t></si><si><t>miR-6891-5p</t></si><si><t>miR-6891-3p</t></si><si><t>miR-6892-5p</t></si><si><t>miR-6892-3p</t></si><si><t>miR-6893-5p</t></si><si><t>miR-6893-3p</t></si><si><t>miR-6894-5p</t></si><si><t>miR-6894-3p</t></si><si><t>miR-6895-5p</t></si><si><t>miR-6895-3p</t></si><si><t>miR-7106-5p</t></si><si><t>miR-7106-3p</t></si><si><t>miR-7107-5p</t></si><si><t>miR-7107-3p</t></si><si><t>miR-7108-5p</t></si><si><t>miR-7108-3p</t></si><si><t>miR-7109-5p</t></si><si><t>miR-7109-3p</t></si><si><t>miR-7110-5p</t></si><si><t>miR-7110-3p</t></si><si><t>miR-7111-5p</t></si><si><t>miR-7111-3p</t></si><si><t>miR-7112-5p</t></si><si><t>miR-7112-3p</t></si><si><t>miR-7113-5p</t></si><si><t>miR-7113-3p</t></si><si><t>miR-7114-5p</t></si><si><t>miR-7114-3p</t></si><si><t>miR-7150</t></si><si><t>miR-7151-5p</t></si><si><t>miR-7151-3p</t></si><si><t>miR-7152-5p</t></si><si><t>miR-7152-3p</t></si><si><t>miR-7153-5p</t></si><si><t>miR-7153-3p</t></si><si><t>miR-7154-5p</t></si><si><t>miR-7154-3p</t></si><si><t>miR-7155-5p</t></si><si><t>miR-7155-3p</t></si><si><t>miR-7156-5p</t></si><si><t>miR-7156-3p</t></si><si><t>miR-7157-5p</t></si><si><t>miR-7157-3p</t></si><si><t>miR-7158-5p</t></si><si><t>miR-7158-3p</t></si><si><t>miR-7161-5p</t></si><si><t>miR-7161-3p</t></si><si><t>miR-7159-5p</t></si><si><t>miR-7159-3p</t></si><si><t>miR-7160-5p</t></si><si><t>miR-7160-3p</t></si><si><t>miR-7162-5p</t></si><si><t>miR-7162-3p</t></si><si><t>miR-7515</t></si><si><t>miR-7702</t></si><si><t>miR-7703</t></si><si><t>miR-7704</t></si><si><t>miR-7705</t></si><si><t>miR-7706</t></si><si><t>miR-7843-5p</t></si><si><t>miR-7843-3p</t></si><si><t>miR-4433b-5p</t></si><si><t>miR-4433b-3p</t></si><si><t>miR-1273h-5p</t></si><si><t>miR-1273h-3p</t></si><si><t>miR-6516-5p</t></si><si><t>miR-6516-3p</t></si><si><t>miR-7844-5p</t></si><si><t>miR-7845-5p</t></si><si><t>miR-7846-3p</t></si><si><t>miR-7847-3p</t></si><si><t>miR-7848-3p</t></si><si><t>miR-7849-3p</t></si><si><t>miR-7850-5p</t></si><si><t>miR-7851-3p</t></si><si><t>miR-7852-3p</t></si><si><t>miR-7853-5p</t></si><si><t>miR-7854-3p</t></si><si><t>miR-7855-5p</t></si><si><t>miR-7856-5p</t></si><si><t>miR-548ba</t></si><si><t>miR-7973</t></si><si><t>miR-7974</t></si><si><t>miR-7975</t></si><si><t>miR-7976</t></si><si><t>miR-7977</t></si><si><t>miR-7978</t></si><si><t>miR-8052</t></si><si><t>miR-8053</t></si><si><t>miR-8054</t></si><si><t>miR-8055</t></si><si><t>miR-8056</t></si><si><t>miR-8057</t></si><si><t>miR-8058</t></si><si><t>miR-8059</t></si><si><t>miR-8060</t></si><si><t>miR-8061</t></si><si><t>miR-8062</t></si><si><t>miR-8063</t></si><si><t>miR-8064</t></si><si><t>miR-8065</t></si><si><t>miR-8066</t></si><si><t>miR-8067</t></si><si><t>miR-8068</t></si><si><t>miR-8069</t></si><si><t>miR-8070</t></si><si><t>miR-8071</t></si><si><t>miR-8072</t></si><si><t>miR-8073</t></si><si><t>miR-8074</t></si><si><t>miR-8075</t></si><si><t>miR-8076</t></si><si><t>miR-8077</t></si><si><t>miR-8078</t></si><si><t>miR-8079</t></si><si><t>miR-8080</t></si><si><t>miR-8081</t></si><si><t>miR-8082</t></si><si><t>miR-8083</t></si><si><t>miR-8084</t></si><si><t>miR-8085</t></si><si><t>miR-8086</t></si><si><t>miR-8087</t></si><si><t>miR-8088</t></si><si><t>miR-8089</t></si><si><t>miR-8485</t></si><si><t>miR-9500</t></si><si><t>miR-548bb-5p</t></si><si><t>miR-548bb-3p</t></si><si><t>miR-9718</t></si><si><t>miR-9898</t></si><si><t>miR-9899</t></si><si><t>miR-9900</t></si><si><t>miR-9901</t></si><si><t>miR-9902</t></si><si><t>miR-9903</t></si><si><t>miR-9985</t></si><si><t>miR-1843</t></si><si><t>miR-548bc</t></si><si><t>miR-9986</t></si><si><t>miR-10226</t></si><si><t>miR-10392-5p</t></si><si><t>miR-10392-3p</t></si><si><t>miR-10393-5p</t></si><si><t>miR-10393-3p</t></si><si><t>miR-10394-5p</t></si><si><t>miR-10394-3p</t></si><si><t>miR-10395-5p</t></si><si><t>miR-10395-3p</t></si><si><t>miR-10396a-5p</t></si><si><t>miR-10396a-3p</t></si><si><t>miR-10397-5p</t></si><si><t>miR-10397-3p</t></si><si><t>miR-10398-5p</t></si><si><t>miR-10398-3p</t></si><si><t>miR-10399-5p</t></si><si><t>miR-10399-3p</t></si><si><t>miR-10400-5p</t></si><si><t>miR-10400-3p</t></si><si><t>miR-10401-5p</t></si><si><t>miR-10401-3p</t></si><si><t>miR-10396b-5p</t></si><si><t>miR-10396b-3p</t></si><si><t>miR-10522-5p</t></si><si><t>miR-10523-5p</t></si><si><t>miR-9983-3p</t></si><si><t>miR-10524-5p</t></si><si><t>miR-10525-3p</t></si><si><t>miR-10526-3p</t></si><si><t>miR-10527-5p</t></si><si><t>miR-11181-5p</t></si><si><t>miR-11181-3p</t></si><si><t>miR-11399</t></si><si><t>miR-11400</t></si><si><t>miR-11401</t></si><si><t>miR-3059-5p</t></si><si><t>miR-3059-3p</t></si><si><t>miR-3085-5p</t></si><si><t>miR-3085-3p</t></si><si><t>miR-6529-5p</t></si><si><t>miR-6529-3p</t></si><si><t>miR-9851-5p</t></si><si><t>miR-9851-3p</t></si><si><t>miR-12113</t></si><si><t>miR-12114</t></si><si><t>miR-12115</t></si><si><t>miR-12116</t></si><si><t>miR-12117</t></si><si><t>miR-12118</t></si><si><t>miR-12119</t></si><si><t>miR-12120</t></si><si><t>miR-12121</t></si><si><t>miR-12122</t></si><si><t>miR-12123</t></si><si><t>miR-12124</t></si><si><t>miR-12125</t></si><si><t>miR-12126</t></si><si><t>miR-12127</t></si><si><t>miR-12128</t></si><si><t>miR-12129</t></si><si><t>miR-12130</t></si><si><t>miR-12131</t></si><si><t>miR-12132</t></si><si><t>miR-12133</t></si><si><t>miR-12135</t></si><si><t>miR-12136</t></si><si><t>miR-886</t></si><si><t xml:space="preserve">SHSY5Y KO </t></si><si><t>SHSY5Y WT</t></si><si><t xml:space="preserve">A375 KO </t></si><si><t>A375 WT</t></si><si><t>SHSY5Y</t></si><si><t>A375</t></si><si><t>Table 2: Supplemental file for miRNAseq data</t></si><si><t>Processed data from miRNAseq performed in SHSY5Y WT and SHSY5Y Lamin A KO cells.</t></si><si><t>Processed data from miRNAseq performed in A375 WT and A375 Lamin A KO cells.</t></si></sst>
