# Supplementary material for: Loss of Lamin A leads to the nuclear translocation of AGO2 and compromised RNA interference
Source: Nucleic Acids Res. 2024 Jul 12;52(16):9917–35. doi: 10.1093/nar/gkae589 (PMC11381323; doi:10.1093/nar/gkae589)
Supplement: gkae589_Supplemental_Files [file gkae589_supplemental_files.zip › Supplemental Table 2/xl/theme/theme1.xml]

<?xml version="1.0" encoding="UTF-8" standalone="yes"?>
<a:theme xmlns:a="http://schemas.openxmlformats.org/drawingml/2006/main" name="Office Theme"><a:themeElements><a:clrScheme name="Office"><a:dk1><a:sysClr val="windowText" lastClr="000000"/></a:dk1><a:lt1><a:sysClr val="window" lastClr="FFFFFF"/></a:lt1><a:dk2><a:srgbClr val="0E2841"/></a:dk2><a:lt2><a:srgbClr val="E8E8E8"/></a:lt2><a:accent1><a:srgbClr val="156082"/></a:accent1><a:accent2><a:srgbClr val="E97132"/></a:accent2><a:accent3><a:srgbClr val="196B24"/></a:accent3><a:accent4><a:srgbClr val="0F9ED5"/></a:accent4><a:accent5><a:srgbClr val="A02B93"/></a:accent5><a:accent6><a:srgbClr val="4EA72E"/></a:accent6><a:hlink><a:srgbClr val="467886"/></a:hlink><a:folHlink><a:srgbClr val="96607D"/></a:folHlink></a:clrScheme><a:fontScheme name="Office"><a:majorFont><a:latin typeface="Aptos Display" panose="02110004020202020204"/><a:ea typeface=""/><a:cs typeface=""/><a:font script="Jpan" typeface="游ゴシック Light"/><a:font script="Hang" typeface="맑은 고딕"/><a:font script="Hans" typeface="等线 Light"/><a:font script="Hant" typeface="新細明體"/><a:font script="Arab" typeface="Times New Roman"/><a:font script="Hebr" typeface="Times New Roman"/><a:font script="Thai" typeface="Tahoma"/><a:font script="Ethi" typeface="Nyala"/><a:font script="Beng" typeface="Vrinda"/><a:font script="Gujr" typeface="Shruti"/><a:font script="Khmr" typeface="MoolBoran"/><a:font script="Knda" typeface="Tunga"/><a:font script="Guru" typeface="Raavi"/><a:font script="Cans" typeface="Euphemia"/><a:font script="Cher" typeface="Plantagenet Cherokee"/><a:font script="Yiii" typeface="Microsoft Yi Baiti"/><a:font script="Tibt" typeface="Microsoft Himalaya"/><a:font script="Thaa" typeface="MV Boli"/><a:font script="Deva" typeface="Mangal"/><a:font script="Telu" typeface="Gautami"/><a:font script="Taml" typeface="Latha"/><a:font script="Syrc" typeface="Estrangelo Edessa"/><a:font script="Orya" typeface="Kalinga"/><a:font script="Mlym" typeface="Kartika"/><a:font script="Laoo" typeface="DokChampa"/><a:font script="Sinh" typeface="Iskoola Pota"/><a:font script="Mong" typeface="Mongolian Baiti"/><a:font script="Viet" typeface="Times New Roman"/><a:font script="Uigh" typeface="Microsoft Uighur"/><a:font script="Geor" typeface="Sylfaen"/><a:font script="Armn" typeface="Arial"/><a:font script="Bugi" typeface="Leelawadee UI"/><a:font script="Bopo" typeface="Microsoft JhengHei"/><a:font script="Java" typeface="Javanese Text"/><a:font script="Lisu" typeface="Segoe UI"/><a:font script="Mymr" typeface="Myanmar Text"/><a:font script="Nkoo" typeface="Ebrima"/><a:font script="Olck" typeface="Nirmala UI"/><a:font script="Osma" typeface="Ebrima"/><a:font script="Phag" typeface="Phagspa"/><a:font script="Syrn" typeface="Estrangelo Edessa"/><a:font script="Syrj" typeface="Estrangelo Edessa"/><a:font script="Syre" typeface="Estrangelo Edessa"/><a:font script="Sora" typeface="Nirmala UI"/><a:font script="Tale" typeface="Microsoft Tai Le"/><a:font script="Talu" typeface="Microsoft New Tai Lue"/><a:font script="Tfng" typeface="Ebrima"/></a:majorFont><a:minorFont><a:latin typeface="Aptos Narrow" panose="02110004020202020204"/><a:ea typeface=""/><a:cs typeface=""/><a:font script="Jpan" typeface="游ゴシック"/><a:font script="Hang" typeface="맑은 고딕"/><a:font script="Hans" typeface="等线"/><a:font script="Hant" typeface="新細明體"/><a:font script="Arab" typeface="Arial"/><a:font script="Hebr" typeface="Arial"/><a:font script="Thai" typeface="Tahoma"/><a:font script="Ethi" typeface="Nyala"/><a:font script="Beng" typeface="Vrinda"/><a:font script="Gujr" typeface="Shruti"/><a:font script="Khmr" typeface="DaunPenh"/><a:font script="Knda" typeface="Tunga"/><a:font script="Guru" typeface="Raavi"/><a:font script="Cans" typeface="Euphemia"/><a:font script="Cher" typeface="Plantagenet Cherokee"/><a:font script="Yiii" typeface="Microsoft Yi Baiti"/><a:font script="Tibt" typeface="Microsoft Himalaya"/><a:font script="Thaa" typeface="MV Boli"/><a:font script="Deva" typeface="Mangal"/><a:font script="Telu" typeface="Gautami"/><a:font script="Taml" typeface="Latha"/><a:font script="Syrc" typeface="Estrangelo Edessa"/><a:font script="Orya" typeface="Kalinga"/><a:font script="Mlym" typeface="Kartika"/><a:font script="Laoo" typeface="DokChampa"/><a:font script="Sinh" typeface="Iskoola Pota"/><a:font script="Mong" typeface="Mongolian Baiti"/><a:font script="Viet" typeface="Arial"/><a:font script="Uigh" typeface="Microsoft Uighur"/><a:font script="Geor" typeface="Sylfaen"/><a:font script="Armn" typeface="Arial"/><a:font script="Bugi" typeface="Leelawadee UI"/><a:font script="Bopo" typeface="Microsoft JhengHei"/><a:font script="Java" typeface="Javanese Text"/><a:font script="Lisu" typeface="Segoe UI"/><a:font script="Mymr" typeface="Myanmar Text"/><a:font script="Nkoo" typeface="Ebrima"/><a:font script="Olck" typeface="Nirmala UI"/><a:font script="Osma" typeface="Ebrima"/><a:font script="Phag" typeface="Phagspa"/><a:font script="Syrn" typeface="Estrangelo Edessa"/><a:font script="Syrj" typeface="Estrangelo Edessa"/><a:font script="Syre" typeface="Estrangelo Edessa"/><a:font script="Sora" typeface="Nirmala UI"/><a:font script="Tale" typeface="Microsoft Tai Le"/><a:font script="Talu" typeface="Microsoft New Tai Lue"/><a:font script="Tfng" typeface="Ebrima"/></a:minorFont></a:fontScheme><a:fmtScheme name="Office"><a:fillStyleLst><a:solidFill><a:schemeClr val="phClr"/></a:solidFill><a:gradFill rotWithShape="1"><a:gsLst><a:gs pos="0"><a:schemeClr val="phClr"><a:lumMod val="110000"/><a:satMod val="105000"/><a:tint val="67000"/></a:schemeClr></a:gs><a:gs pos="50000"><a:schemeClr val="phClr"><a:lumMod val="105000"/><a:satMod val="103000"/><a:tint val="73000"/></a:schemeClr></a:gs><a:gs pos="100000"><a:schemeClr val="phClr"><a:lumMod val="105000"/><a:satMod val="109000"/><a:tint val="81000"/></a:schemeClr></a:gs></a:gsLst><a:lin ang="5400000" scaled="0"/></a:gradFill><a:gradFill rotWithShape="1"><a:gsLst><a:gs pos="0"><a:schemeClr val="phClr"><a:satMod val="103000"/><a:lumMod val="102000"/><a:tint val="94000"/></a:schemeClr></a:gs><a:gs pos="50000"><a:schemeClr val="phClr"><a:satMod val="110000"/><a:lumMod val="100000"/><a:shade val="100000"/></a:schemeClr></a:gs><a:gs pos="100000"><a:schemeClr val="phClr"><a:lumMod val="99000"/><a:satMod val="120000"/><a:shade val="78000"/></a:schemeClr></a:gs></a:gsLst><a:lin ang="5400000" scaled="0"/></a:gradFill></a:fillStyleLst><a:lnStyleLst><a:ln w="12700" cap="flat" cmpd="sng" algn="ctr"><a:solidFill><a:schemeClr val="phClr"/></a:solidFill><a:prstDash val="solid"/><a:miter lim="800000"/></a:ln><a:ln w="19050" cap="flat" cmpd="sng" algn="ctr"><a:solidFill><a:schemeClr val="phClr"/></a:solidFill><a:prstDash val="solid"/><a:miter lim="800000"/></a:ln><a:ln w="25400" cap="flat" cmpd="sng" algn="ctr"><a:solidFill><a:schemeClr val="phClr"/></a:solidFill><a:prstDash val="solid"/><a:miter lim="800000"/></a:ln></a:lnStyleLst><a:effectStyleLst><a:effectStyle><a:effectLst/></a:effectStyle><a:effectStyle><a:effectLst/></a:effectStyle><a:effectStyle><a:effectLst><a:outerShdw blurRad="57150" dist="19050" dir="5400000" algn="ctr" rotWithShape="0"><a:srgbClr val="000000"><a:alpha val="63000"/></a:srgbClr></a:outerShdw></a:effectLst></a:effectStyle></a:effectStyleLst><a:bgFillStyleLst><a:solidFill><a:schemeClr val="phClr"/></a:solidFill><a:solidFill><a:schemeClr val="phClr"><a:tint val="95000"/><a:satMod val="170000"/></a:schemeClr></a:solidFill><a:gradFill rotWithShape="1"><a:gsLst><a:gs pos="0"><a:schemeClr val="phClr"><a:tint val="93000"/><a:satMod val="150000"/><a:shade val="98000"/><a:lumMod val="102000"/></a:schemeClr></a:gs><a:gs pos="50000"><a:schemeClr val="phClr"><a:tint val="98000"/><a:satMod val="130000"/><a:shade val="90000"/><a:lumMod val="103000"/></a:schemeClr></a:gs><a:gs pos="100000"><a:schemeClr val="phClr"><a:shade val="63000"/><a:satMod val="120000"/></a:schemeClr></a:gs></a:gsLst><a:lin ang="5400000" scaled="0"/></a:gradFill></a:bgFillStyleLst></a:fmtScheme></a:themeElements><a:objectDefaults><a:lnDef><a:spPr/><a:bodyPr/><a:lstStyle/><a:style><a:lnRef idx="2"><a:schemeClr val="accent1"/></a:lnRef><a:fillRef idx="0"><a:schemeClr val="accent1"/></a:fillRef><a:effectRef idx="1"><a:schemeClr val="accent1"/></a:effectRef><a:fontRef idx="minor"><a:schemeClr val="tx1"/></a:fontRef></a:style></a:lnDef></a:objectDefaults><a:extraClrSchemeLst/><a:extLst><a:ext uri="{05A4C25C-085E-4340-85A3-A5531E510DB2}"><thm15:themeFamily xmlns:thm15="http://schemas.microsoft.com/office/thememl/2012/main" name="Office Theme" id="{2E142A2C-CD16-42D6-873A-C26D2A0506FA}" vid="{1BDDFF52-6CD6-40A5-AB3C-68EB2F1E4D0A}"/></a:ext></a:extLst></a:theme>
