# Supplementary material for: Loss of Lamin A leads to the nuclear translocation of AGO2 and compromised RNA interference
Source: Nucleic Acids Res. 2024 Jul 12;52(16):9917–35. doi: 10.1093/nar/gkae589 (PMC11381323; doi:10.1093/nar/gkae589)
Supplement: gkae589_Supplemental_Files [file gkae589_supplemental_files.zip › Supplemental Table 2/xl/worksheets/sheet1.xml]

<?xml version="1.0" encoding="UTF-8" standalone="yes"?>
<worksheet xmlns="http://schemas.openxmlformats.org/spreadsheetml/2006/main" xmlns:r="http://schemas.openxmlformats.org/officeDocument/2006/relationships" xmlns:mc="http://schemas.openxmlformats.org/markup-compatibility/2006" mc:Ignorable="x14ac xr xr2 xr3" xmlns:x14ac="http://schemas.microsoft.com/office/spreadsheetml/2009/9/ac" xmlns:xr="http://schemas.microsoft.com/office/spreadsheetml/2014/revision" xmlns:xr2="http://schemas.microsoft.com/office/spreadsheetml/2015/revision2" xmlns:xr3="http://schemas.microsoft.com/office/spreadsheetml/2016/revision3" xr:uid="{7048DFD7-6A5C-E446-A857-CD61B9B4AE36}"><dimension ref="A1:G2658"/><sheetViews><sheetView zoomScale="84" workbookViewId="0"><selection activeCell="F28" sqref="F28"/></sheetView></sheetViews><sheetFormatPr baseColWidth="10" defaultRowHeight="16" x14ac:dyDescent="0.2"/><cols><col min="6" max="6" width="12.1640625" bestFit="1" customWidth="1"/></cols><sheetData><row r="1" spans="1:7" x14ac:dyDescent="0.2"><c r="A1" s="1" t="s"><v>0</v></c><c r="B1" s="1" t="s"><v>2660</v></c><c r="C1" s="1" t="s"><v>2661</v></c><c r="E1" s="2" t="s"><v>0</v></c><c r="F1" s="3" t="s"><v>2658</v></c><c r="G1" s="3" t="s"><v>2659</v></c></row><row r="2" spans="1:7" x14ac:dyDescent="0.2"><c r="A2" t="s"><v>1</v></c><c r="B2"><v>2.0110406938372176E-2</v></c><c r="C2"><v>2.1387713256793475E-2</v></c><c r="E2" t="s"><v>1</v></c><c r="F2"><v>1.4861180268807549E-2</v></c><c r="G2"><v>1.4127552838241174E-2</v></c></row><row r="3" spans="1:7" x14ac:dyDescent="0.2"><c r="A3" t="s"><v>2</v></c><c r="B3"><v>1.4624623195783049E-4</v></c><c r="C3"><v>1.8024833506559329E-4</v></c><c r="E3" t="s"><v>2</v></c><c r="F3"><v>6.9237975569559396E-5</v></c><c r="G3"><v>8.1759374266977871E-5</v></c></row><row r="4" spans="1:7" x14ac:dyDescent="0.2"><c r="A4" t="s"><v>3</v></c><c r="B4"><v>5.5961864842337143E-4</v></c><c r="C4"><v>3.0999704299913654E-4</v></c><c r="E4" t="s"><v>3</v></c><c r="F4"><v>5.1330531579504005E-5</v></c><c r="G4"><v>2.3450433579884134E-6</v></c></row><row r="5" spans="1:7" x14ac:dyDescent="0.2"><c r="A5" t="s"><v>4</v></c><c r="B5"><v>3.7181304874292251E-3</v></c><c r="C5"><v>2.4939479881724365E-3</v></c><c r="E5" t="s"><v>4</v></c><c r="F5"><v>4.7686228145759823E-3</v></c><c r="G5"><v>5.3424357643918029E-3</v></c></row><row r="6" spans="1:7" x14ac:dyDescent="0.2"><c r="A6" t="s"><v>5</v></c><c r="B6"><v>8.3194084739612493E-5</v></c><c r="C6"><v>2.9877072420184516E-5</v></c><c r="E6" t="s"><v>5</v></c><c r="F6"><v>9.908989348225922E-5</v></c><c r="G6"><v>8.1566568175588756E-5</v></c></row><row r="7" spans="1:7" x14ac:dyDescent="0.2"><c r="A7" t="s"><v>6</v></c><c r="B7"><v>2.4047845616340254E-3</v></c><c r="C7"><v>1.9935500869116469E-3</v></c><c r="E7" t="s"><v>6</v></c><c r="F7"><v>3.2398192894238197E-3</v></c><c r="G7"><v>2.8964608145807904E-3</v></c></row><row r="8" spans="1:7" x14ac:dyDescent="0.2"><c r="A8" t="s"><v>7</v></c><c r="B8"><v>3.7592585933157742E-5</v></c><c r="C8"><v>2.3016871134217524E-5</v></c><c r="E8" t="s"><v>7</v></c><c r="F8"><v>8.8274901087648171E-5</v></c><c r="G8"><v>2.1135034920245823E-5</v></c></row><row r="9" spans="1:7" x14ac:dyDescent="0.2"><c r="A9" t="s"><v>8</v></c><c r="B9"><v>1.4757826559044678E-3</v></c><c r="C9"><v>1.4594250275511012E-3</v></c><c r="E9" t="s"><v>8</v></c><c r="F9"><v>3.0329190429503002E-3</v></c><c r="G9"><v>1.1860617291237295E-3</v></c></row><row r="10" spans="1:7" x14ac:dyDescent="0.2"><c r="A10" t="s"><v>9</v></c><c r="B10"><v>3.2486362662868535E-4</v></c><c r="C10"><v>5.0087930171457973E-4</v></c><c r="E10" t="s"><v>9</v></c><c r="F10"><v>1.4133047170566103E-3</v></c><c r="G10"><v>2.7451533826487219E-4</v></c></row><row r="11" spans="1:7" x14ac:dyDescent="0.2"><c r="A11" t="s"><v>10</v></c><c r="B11"><v>2.8479533911884292E-3</v></c><c r="C11"><v>3.1430870316466741E-3</v></c><c r="E11" t="s"><v>10</v></c><c r="F11"><v>1.775551219906537E-3</v></c><c r="G11"><v>1.5500568190530261E-3</v></c></row><row r="12" spans="1:7" x14ac:dyDescent="0.2"><c r="A12" t="s"><v>11</v></c><c r="B12"><v>9.6662507602957189E-5</v></c><c r="C12"><v>7.7178297526426129E-5</v></c><c r="E12" t="s"><v>11</v></c><c r="F12"><v>5.9980441345709929E-5</v></c><c r="G12"><v>4.3983028037923771E-5</v></c></row><row r="13" spans="1:7" x14ac:dyDescent="0.2"><c r="A13" t="s"><v>12</v></c><c r="B13"><v>8.9439061895404525E-3</v></c><c r="C13"><v>1.1626330429053687E-2</v></c><c r="E13" t="s"><v>12</v></c><c r="F13"><v>1.8261644420994552E-2</v></c><c r="G13"><v>5.8252263187009998E-3</v></c></row><row r="14" spans="1:7" x14ac:dyDescent="0.2"><c r="A14" t="s"><v>13</v></c><c r="B14"><v>3.4202060046527587E-5</v></c><c r="C14"><v>3.6058557197132258E-5</v></c><c r="E14" t="s"><v>13</v></c><c r="F14"><v>1.1206493274260082E-4</v></c><c r="G14"><v>6.2963946284683457E-6</v></c></row><row r="15" spans="1:7" x14ac:dyDescent="0.2"><c r="A15" t="s"><v>14</v></c><c r="B15"><v>2.3065663068292191E-4</v></c><c r="C15"><v>2.1839682608354406E-4</v></c><c r="E15" t="s"><v>14</v></c><c r="F15"><v>4.4196031234533978E-4</v></c><c r="G15"><v>4.1385343978807406E-4</v></c></row><row r="16" spans="1:7" x14ac:dyDescent="0.2"><c r="A16" t="s"><v>15</v></c><c r="B16"><v>7.8873233942856769E-3</v></c><c r="C16"><v>7.4529190950756363E-3</v></c><c r="E16" t="s"><v>15</v></c><c r="F16"><v>8.1064723588606374E-3</v></c><c r="G16"><v>7.0515855218755072E-3</v></c></row><row r="17" spans="1:7" x14ac:dyDescent="0.2"><c r="A17" t="s"><v>16</v></c><c r="B17"><v>1.8170583068130583E-4</v></c><c r="C17"><v>1.2609608089125864E-4</v></c><c r="E17" t="s"><v>16</v></c><c r="F17"><v>9.9073586476738638E-5</v></c><c r="G17"><v>1.2242205016444127E-4</v></c></row><row r="18" spans="1:7" x14ac:dyDescent="0.2"><c r="A18" t="s"><v>17</v></c><c r="B18"><v>2.1838618396124759E-2</v></c><c r="C18"><v>2.1759883158647769E-2</v></c><c r="E18" t="s"><v>17</v></c><c r="F18"><v>2.2919895928667128E-2</v></c><c r="G18"><v>1.7482409113093605E-2</v></c></row><row r="19" spans="1:7" x14ac:dyDescent="0.2"><c r="A19" t="s"><v>18</v></c><c r="B19"><v>9.4048275210995098E-5</v></c><c r="C19"><v>9.5269978566800588E-5</v></c><c r="E19" t="s"><v>18</v></c><c r="F19"><v>2.373197690668836E-5</v></c><c r="G19"><v>3.3802493590127849E-5</v></c></row><row r="20" spans="1:7" x14ac:dyDescent="0.2"><c r="A20" t="s"><v>19</v></c><c r="B20"><v>3.5273980735640968E-2</v></c><c r="C20"><v>4.0102728034913472E-2</v></c><c r="E20" t="s"><v>19</v></c><c r="F20"><v>4.9901387251406436E-2</v></c><c r="G20"><v>2.9800789491509733E-2</v></c></row><row r="21" spans="1:7" x14ac:dyDescent="0.2"><c r="A21" t="s"><v>20</v></c><c r="B21"><v>2.5635638160651036E-3</v></c><c r="C21"><v>2.6808578776655115E-3</v></c><c r="E21" t="s"><v>20</v></c><c r="F21"><v>1.6372786985074453E-3</v></c><c r="G21"><v>9.3987187683511211E-4</v></c></row><row r="22" spans="1:7" x14ac:dyDescent="0.2"><c r="A22" t="s"><v>21</v></c><c r="B22"><v>1.7605066189590002E-2</v></c><c r="C22"><v>2.0587540316525228E-2</v></c><c r="E22" t="s"><v>21</v></c><c r="F22"><v>2.8563073586000038E-2</v></c><c r="G22"><v>1.9534723227586537E-2</v></c></row><row r="23" spans="1:7" x14ac:dyDescent="0.2"><c r="A23" t="s"><v>22</v></c><c r="B23"><v>8.0161339539530771E-4</v></c><c r="C23"><v>7.4974053609580538E-4</v></c><c r="E23" t="s"><v>22</v></c><c r="F23"><v>8.2637737083667354E-4</v></c><c r="G23"><v>6.6058532886660462E-4</v></c></row><row r="24" spans="1:7" x14ac:dyDescent="0.2"><c r="A24" t="s"><v>23</v></c><c r="B24"><v>1.9675315087052466E-4</v></c><c r="C24"><v>1.2728554834489159E-4</v></c><c r="E24" t="s"><v>23</v></c><c r="F24"><v>2.1244441874936927E-4</v></c><c r="G24"><v>8.9097810384609641E-5</v></c></row><row r="25" spans="1:7" x14ac:dyDescent="0.2"><c r="A25" t="s"><v>24</v></c><c r="B25"><v>4.0883431067507574E-2</v></c><c r="C25"><v>4.3962858865197907E-2</v></c><c r="E25" t="s"><v>24</v></c><c r="F25"><v>4.7300719850396244E-2</v></c><c r="G25"><v>2.665064780235547E-2</v></c></row><row r="26" spans="1:7" x14ac:dyDescent="0.2"><c r="A26" t="s"><v>25</v></c><c r="B26"><v>1.1441114653543791E-3</v></c><c r="C26"><v>8.0906573535020725E-4</v></c><c r="E26" t="s"><v>25</v></c><c r="F26"><v>9.4880995516540923E-4</v></c><c r="G26"><v>5.6698235975836031E-4</v></c></row><row r="27" spans="1:7" x14ac:dyDescent="0.2"><c r="A27" t="s"><v>26</v></c><c r="B27"><v>6.4601013453383441E-2</v></c><c r="C27"><v>6.7315688033223617E-2</v></c><c r="E27" t="s"><v>26</v></c><c r="F27"><v>7.3343580925737048E-2</v></c><c r="G27"><v>4.2938862923413451E-2</v></c></row><row r="28" spans="1:7" x14ac:dyDescent="0.2"><c r="A28" t="s"><v>27</v></c><c r="B28"><v>3.7819394239198592E-7</v></c><c r="C28"><v>2.2492109657160934E-6</v></c><c r="E28" t="s"><v>27</v></c><c r="F28"><v>0</v></c><c r="G28"><v>6.9371805680251881E-7</v></c></row><row r="29" spans="1:7" x14ac:dyDescent="0.2"><c r="A29" t="s"><v>28</v></c><c r="B29"><v>4.1868615208949377E-2</v></c><c r="C29"><v>5.5610761756951642E-2</v></c><c r="E29" t="s"><v>28</v></c><c r="F29"><v>5.4251423135723682E-2</v></c><c r="G29"><v>3.0732907674287536E-2</v></c></row><row r="30" spans="1:7" x14ac:dyDescent="0.2"><c r="A30" t="s"><v>29</v></c><c r="B30"><v>3.5531801467284223E-4</v></c><c r="C30"><v>3.9159824680801516E-4</v></c><c r="E30" t="s"><v>29</v></c><c r="F30"><v>1.9468585031818413E-4</v></c><c r="G30"><v>1.5903481173205552E-4</v></c></row><row r="31" spans="1:7" x14ac:dyDescent="0.2"><c r="A31" t="s"><v>30</v></c><c r="B31"><v>4.5281020233677916E-2</v></c><c r="C31"><v>4.761949295623543E-2</v></c><c r="E31" t="s"><v>30</v></c><c r="F31"><v>3.3359374867800072E-2</v></c><c r="G31"><v>1.9985860386861287E-2</v></c></row><row r="32" spans="1:7" x14ac:dyDescent="0.2"><c r="A32" t="s"><v>31</v></c><c r="B32"><v>1.2691311970867364E-3</v></c><c r="C32"><v>8.812167780769207E-4</v></c><c r="E32" t="s"><v>31</v></c><c r="F32"><v>8.2056010292184533E-4</v></c><c r="G32"><v>3.3598843320637009E-4</v></c></row><row r="33" spans="1:7" x14ac:dyDescent="0.2"><c r="A33" t="s"><v>32</v></c><c r="B33"><v>1.8171922844201886E-3</v></c><c r="C33"><v>1.6204759343928087E-3</v></c><c r="E33" t="s"><v>32</v></c><c r="F33"><v>4.2209492203511756E-4</v></c><c r="G33"><v>1.5830801944682015E-4</v></c></row><row r="34" spans="1:7" x14ac:dyDescent="0.2"><c r="A34" t="s"><v>33</v></c><c r="B34"><v>9.9199437429316178E-3</v></c><c r="C34"><v>6.8421264891332769E-3</v></c><c r="E34" t="s"><v>33</v></c><c r="F34"><v>5.2806314567471644E-3</v></c><c r="G34"><v>2.2294530049334232E-3</v></c></row><row r="35" spans="1:7" x14ac:dyDescent="0.2"><c r="A35" t="s"><v>34</v></c><c r="B35"><v>7.4051225574151914E-5</v></c><c r="C35"><v>2.594528240731883E-5</v></c><c r="E35" t="s"><v>34</v></c><c r="F35"><v>2.5864087471648087E-5</v></c><c r="G35"><v>1.4944504526268833E-5</v></c></row><row r="36" spans="1:7" x14ac:dyDescent="0.2"><c r="A36" t="s"><v>35</v></c><c r="B36"><v>1.1790356743692542E-2</v></c><c r="C36"><v>1.5135291983325729E-2</v></c><c r="E36" t="s"><v>35</v></c><c r="F36"><v>9.9904294178678969E-3</v></c><c r="G36"><v>5.3115941490491621E-3</v></c></row><row r="37" spans="1:7" x14ac:dyDescent="0.2"><c r="A37" t="s"><v>36</v></c><c r="B37"><v>7.0316220623413279E-5</v></c><c r="C37"><v>6.3545022756983068E-5</v></c><c r="E37" t="s"><v>36</v></c><c r="F37"><v>1.7016491191912639E-4</v></c><c r="G37"><v>3.3483348339082307E-4</v></c></row><row r="38" spans="1:7" x14ac:dyDescent="0.2"><c r="A38" t="s"><v>37</v></c><c r="B38"><v>1.2003782132995237E-2</v></c><c r="C38"><v>1.0151795446728219E-2</v></c><c r="E38" t="s"><v>37</v></c><c r="F38"><v>1.3959963698771297E-2</v></c><c r="G38"><v>1.688525508450019E-2</v></c></row><row r="39" spans="1:7" x14ac:dyDescent="0.2"><c r="A39" t="s"><v>38</v></c><c r="B39"><v>4.1394725803712532E-5</v></c><c r="C39"><v>3.0398769620317104E-5</v></c><c r="E39" t="s"><v>38</v></c><c r="F39"><v>4.5991958443382691E-5</v></c><c r="G39"><v>1.9208334037975882E-5</v></c></row><row r="40" spans="1:7" x14ac:dyDescent="0.2"><c r="A40" t="s"><v>39</v></c><c r="B40"><v>5.8175179480375519E-5</v></c><c r="C40"><v>2.5350306781319386E-5</v></c><c r="E40" t="s"><v>39</v></c><c r="F40"><v>1.1610556733779972E-5</v></c><c r="G40"><v>9.6432838949861233E-6</v></c></row><row r="41" spans="1:7" x14ac:dyDescent="0.2"><c r="A41" t="s"><v>40</v></c><c r="B41"><v>8.6306999058512485E-3</v></c><c r="C41"><v>8.5383965105811574E-3</v></c><c r="E41" t="s"><v>40</v></c><c r="F41"><v>1.1103156614460668E-2</v></c><c r="G41"><v>1.1957200508760162E-2</v></c></row><row r="42" spans="1:7" x14ac:dyDescent="0.2"><c r="A42" t="s"><v>41</v></c><c r="B42"><v>1.1625439344359126E-2</v></c><c r="C42"><v>1.1673572042295558E-2</v></c><c r="E42" t="s"><v>41</v></c><c r="F42"><v>1.2283174940398442E-2</v></c><c r="G42"><v>1.3349765227719019E-2</v></c></row><row r="43" spans="1:7" x14ac:dyDescent="0.2"><c r="A43" t="s"><v>42</v></c><c r="B43"><v>1.9017868467697714E-5</v></c><c r="C43"><v>1.8516917064323335E-5</v></c><c r="E43" t="s"><v>42</v></c><c r="F43"><v>8.9039997757258178E-6</v></c><c r="G43"><v>1.2840070262866557E-5</v></c></row><row r="44" spans="1:7" x14ac:dyDescent="0.2"><c r="A44" t="s"><v>43</v></c><c r="B44"><v>8.4817552772916869E-4</v></c><c r="C44"><v>9.2762368565181335E-4</v></c><c r="E44" t="s"><v>43</v></c><c r="F44"><v>1.5409354916327692E-3</v></c><c r="G44"><v>1.2958341895935495E-3</v></c></row><row r="45" spans="1:7" x14ac:dyDescent="0.2"><c r="A45" t="s"><v>44</v></c><c r="B45"><v>1.1589106839506846E-5</v></c><c r="C45"><v>4.1303571207151471E-6</v></c><c r="E45" t="s"><v>44</v></c><c r="F45"><v>9.0724209833744361E-6</v></c><c r="G45"><v>8.89151193279012E-6</v></c></row><row r="46" spans="1:7" x14ac:dyDescent="0.2"><c r="A46" t="s"><v>45</v></c><c r="B46"><v>1.1998645654653873E-4</v></c><c r="C46"><v>2.9239984453492191E-5</v></c><c r="E46" t="s"><v>45</v></c><c r="F46"><v>5.9662625161262322E-5</v></c><c r="G46"><v>1.2851863962358087E-5</v></c></row><row r="47" spans="1:7" x14ac:dyDescent="0.2"><c r="A47" t="s"><v>46</v></c><c r="B47"><v>3.1369105686739479E-2</v></c><c r="C47"><v>3.0091133037600554E-2</v></c><c r="E47" t="s"><v>46</v></c><c r="F47"><v>2.851433849534199E-2</v></c><c r="G47"><v>1.9064981693844511E-2</v></c></row><row r="48" spans="1:7" x14ac:dyDescent="0.2"><c r="A48" t="s"><v>47</v></c><c r="B48"><v>6.1359777691523908E-4</v></c><c r="C48"><v>5.8055154214181842E-4</v></c><c r="E48" t="s"><v>47</v></c><c r="F48"><v>1.5462519941248345E-3</v></c><c r="G48"><v>7.9779158942223536E-4</v></c></row><row r="49" spans="1:7" x14ac:dyDescent="0.2"><c r="A49" t="s"><v>48</v></c><c r="B49"><v>3.641540652642281E-4</v></c><c r="C49"><v>3.8257862324983576E-4</v></c><c r="E49" t="s"><v>48</v></c><c r="F49"><v>8.4184512294113842E-4</v></c><c r="G49"><v>3.1933237114509504E-4</v></c></row><row r="50" spans="1:7" x14ac:dyDescent="0.2"><c r="A50" t="s"><v>49</v></c><c r="B50"><v>5.0808885968461632E-4</v></c><c r="C50"><v>3.8659719780974712E-4</v></c><c r="E50" t="s"><v>49</v></c><c r="F50"><v>1.1490088239088894E-4</v></c><c r="G50"><v>6.850639062252899E-5</v></c></row><row r="51" spans="1:7" x14ac:dyDescent="0.2"><c r="A51" t="s"><v>50</v></c><c r="B51"><v>2.5294949569338292E-2</v></c><c r="C51"><v>1.5499912607332583E-2</v></c><c r="E51" t="s"><v>50</v></c><c r="F51"><v>7.5713408033074225E-3</v></c><c r="G51"><v>6.171190249127329E-3</v></c></row><row r="52" spans="1:7" x14ac:dyDescent="0.2"><c r="A52" t="s"><v>51</v></c><c r="B52"><v>6.741614230554898E-3</v></c><c r="C52"><v>4.9888460769103695E-3</v></c><c r="E52" t="s"><v>51</v></c><c r="F52"><v>9.2079848023551656E-3</v></c><c r="G52"><v>1.5299701933190097E-4</v></c></row><row r="53" spans="1:7" x14ac:dyDescent="0.2"><c r="A53" t="s"><v>52</v></c><c r="B53"><v>5.6524220198259324E-3</v></c><c r="C53"><v>8.8449195205091615E-3</v></c><c r="E53" t="s"><v>52</v></c><c r="F53"><v>6.6345177447012281E-3</v></c><c r="G53"><v>8.9480779087754383E-5</v></c></row><row r="54" spans="1:7" x14ac:dyDescent="0.2"><c r="A54" t="s"><v>53</v></c><c r="B54"><v>5.4947960547357512E-3</v></c><c r="C54"><v>1.6421171709862078E-3</v></c><c r="E54" t="s"><v>53</v></c><c r="F54"><v>9.2671437730815524E-4</v></c><c r="G54"><v>5.7812828552038097E-5</v></c></row><row r="55" spans="1:7" x14ac:dyDescent="0.2"><c r="A55" t="s"><v>54</v></c><c r="B55"><v>4.8573615212729798E-3</v></c><c r="C55"><v>3.3126142554603701E-3</v></c><c r="E55" t="s"><v>54</v></c><c r="F55"><v>9.7281485162558745E-4</v></c><c r="G55"><v>8.0713768438763425E-5</v></c></row><row r="56" spans="1:7" x14ac:dyDescent="0.2"><c r="A56" t="s"><v>55</v></c><c r="B56"><v>2.8479974344911359E-3</v></c><c r="C56"><v>2.0545629649934391E-3</v></c><c r="E56" t="s"><v>55</v></c><c r="F56"><v>3.7704700605160533E-3</v></c><c r="G56"><v>3.0102600450060226E-3</v></c></row><row r="57" spans="1:7" x14ac:dyDescent="0.2"><c r="A57" t="s"><v>56</v></c><c r="B57"><v>1.9251365277119133E-4</v></c><c r="C57"><v>1.2661296038972035E-4</v></c><c r="E57" t="s"><v>56</v></c><c r="F57"><v>1.4291684090771763E-4</v></c><c r="G57"><v>9.5377289525438663E-5</v></c></row><row r="58" spans="1:7" x14ac:dyDescent="0.2"><c r="A58" t="s"><v>57</v></c><c r="B58"><v>2.5505771420701904E-4</v></c><c r="C58"><v>9.0476286452152247E-5</v></c><c r="E58" t="s"><v>57</v></c><c r="F58"><v>5.2269759188862299E-4</v></c><c r="G58"><v>5.0835939909129192E-4</v></c></row><row r="59" spans="1:7" x14ac:dyDescent="0.2"><c r="A59" t="s"><v>58</v></c><c r="B59"><v>1.6644845370268583E-4</v></c><c r="C59"><v>6.7857597873729688E-5</v></c><c r="E59" t="s"><v>58</v></c><c r="F59"><v>2.8325067592508839E-4</v></c><c r="G59"><v>2.3319090320489898E-4</v></c></row><row r="60" spans="1:7" x14ac:dyDescent="0.2"><c r="A60" t="s"><v>59</v></c><c r="B60"><v>5.8515399796032488E-4</v></c><c r="C60"><v>6.5141054625862758E-4</v></c><c r="E60" t="s"><v>59</v></c><c r="F60"><v>7.8652984654476973E-4</v></c><c r="G60"><v>1.2143974857138304E-4</v></c></row><row r="61" spans="1:7" x14ac:dyDescent="0.2"><c r="A61" t="s"><v>60</v></c><c r="B61"><v>2.6554215947954929E-2</v></c><c r="C61"><v>2.7638429897605673E-2</v></c><c r="E61" t="s"><v>60</v></c><c r="F61"><v>2.8483917607968728E-2</v></c><c r="G61"><v>1.7181234543372587E-2</v></c></row><row r="62" spans="1:7" x14ac:dyDescent="0.2"><c r="A62" t="s"><v>61</v></c><c r="B62"><v>0</v></c><c r="C62"><v>6.085023600764036E-7</v></c><c r="E62" t="s"><v>61</v></c><c r="F62"><v>0</v></c><c r="G62"><v>0</v></c></row><row r="63" spans="1:7" x14ac:dyDescent="0.2"><c r="A63" t="s"><v>62</v></c><c r="B63"><v>1.586966218697717E-2</v></c><c r="C63"><v>1.8597025128780361E-2</v></c><c r="E63" t="s"><v>62</v></c><c r="F63"><v>2.4610447804494742E-2</v></c><c r="G63"><v>2.6674136198627778E-2</v></c></row><row r="64" spans="1:7" x14ac:dyDescent="0.2"><c r="A64" t="s"><v>63</v></c><c r="B64"><v>4.0726511362881596E-4</v></c><c r="C64"><v>3.7310572198992351E-4</v></c><c r="E64" t="s"><v>63</v></c><c r="F64"><v>3.1729618430020764E-4</v></c><c r="G64"><v>4.3748892884336771E-4</v></c></row><row r="65" spans="1:7" x14ac:dyDescent="0.2"><c r="A65" t="s"><v>64</v></c><c r="B65"><v>0</v></c><c r="C65"><v>0</v></c><c r="E65" t="s"><v>64</v></c><c r="F65"><v>2.0547877795016604E-6</v></c><c r="G65"><v>5.9985103530371128E-6</v></c></row><row r="66" spans="1:7" x14ac:dyDescent="0.2"><c r="A66" t="s"><v>65</v></c><c r="B66"><v>4.2193904286740948E-5</v></c><c r="C66"><v>1.2194278291940963E-5</v></c><c r="E66" t="s"><v>65</v></c><c r="F66"><v>2.7142840375818221E-4</v></c><c r="G66"><v>7.2458120493037147E-4</v></c></row><row r="67" spans="1:7" x14ac:dyDescent="0.2"><c r="A67" t="s"><v>66</v></c><c r="B67"><v>3.2498887101308871E-3</v></c><c r="C67"><v>3.2724608579965341E-3</v></c><c r="E67" t="s"><v>66</v></c><c r="F67"><v>4.0318395196881221E-3</v></c><c r="G67"><v>4.6325057480596147E-4</v></c></row><row r="68" spans="1:7" x14ac:dyDescent="0.2"><c r="A68" t="s"><v>67</v></c><c r="B68"><v>3.8471083287696977E-6</v></c><c r="C68"><v>1.8811461549990542E-6</v></c><c r="E68" t="s"><v>67</v></c><c r="F68"><v>3.7394476634356912E-6</v></c><c r="G68"><v>3.1169951667872942E-7</v></c></row><row r="69" spans="1:7" x14ac:dyDescent="0.2"><c r="A69" t="s"><v>68</v></c><c r="B69"><v>1.2400656159009902E-3</v></c><c r="C69"><v>1.7357096277366656E-3</v></c><c r="E69" t="s"><v>68</v></c><c r="F69"><v>4.8684933588555527E-3</v></c><c r="G69"><v>1.156988977535792E-3</v></c></row><row r="70" spans="1:7" x14ac:dyDescent="0.2"><c r="A70" t="s"><v>69</v></c><c r="B70"><v>5.5714781839668279E-5</v></c><c r="C70"><v>5.6937253615990399E-5</v></c><c r="E70" t="s"><v>69</v></c><c r="F70"><v>2.6508196913558013E-4</v></c><c r="G70"><v>3.923053702705318E-5</v></c></row><row r="71" spans="1:7" x14ac:dyDescent="0.2"><c r="A71" t="s"><v>70</v></c><c r="B71"><v>2.0629589315004581E-3</v></c><c r="C71"><v>1.6993697699938734E-3</v></c><c r="E71" t="s"><v>70</v></c><c r="F71"><v>2.728554662035327E-3</v></c><c r="G71"><v>2.448976871916243E-3</v></c></row><row r="72" spans="1:7" x14ac:dyDescent="0.2"><c r="A72" t="s"><v>71</v></c><c r="B72"><v>3.0163909042968525E-4</v></c><c r="C72"><v>2.0636617945270374E-4</v></c><c r="E72" t="s"><v>71</v></c><c r="F72"><v>2.3859620395797146E-4</v></c><c r="G72"><v>1.3806647324029632E-4</v></c></row><row r="73" spans="1:7" x14ac:dyDescent="0.2"><c r="A73" t="s"><v>72</v></c><c r="B73"><v>1.3171992220535493E-2</v></c><c r="C73"><v>1.2253216581996454E-2</v></c><c r="E73" t="s"><v>72</v></c><c r="F73"><v>2.7838486001388733E-3</v></c><c r="G73"><v>4.5728787633915442E-4</v></c></row><row r="74" spans="1:7" x14ac:dyDescent="0.2"><c r="A74" t="s"><v>73</v></c><c r="B74"><v>2.0068622888163726E-3</v></c><c r="C74"><v>1.3221814689232173E-3</v></c><c r="E74" t="s"><v>73</v></c><c r="F74"><v>2.8020223195872356E-4</v></c><c r="G74"><v>6.4457261284581566E-6</v></c></row><row r="75" spans="1:7" x14ac:dyDescent="0.2"><c r="A75" t="s"><v>74</v></c><c r="B75"><v>2.8823753253334793E-5</v></c><c r="C75"><v>6.8469164510730084E-6</v></c><c r="E75" t="s"><v>74</v></c><c r="F75"><v>2.9827363476148486E-5</v></c><c r="G75"><v>3.050449335734382E-5</v></c></row><row r="76" spans="1:7" x14ac:dyDescent="0.2"><c r="A76" t="s"><v>75</v></c><c r="B76"><v>3.1560931346973635E-3</v></c><c r="C76"><v>2.8900678420322478E-3</v></c><c r="E76" t="s"><v>75</v></c><c r="F76"><v>4.0254638960652202E-3</v></c><c r="G76"><v>3.2254207533768827E-3</v></c></row><row r="77" spans="1:7" x14ac:dyDescent="0.2"><c r="A77" t="s"><v>76</v></c><c r="B77"><v>7.7378151654881693E-4</v></c><c r="C77"><v>5.1515994717828888E-4</v></c><c r="E77" t="s"><v>76</v></c><c r="F77"><v>1.4391355671163644E-4</v></c><c r="G77"><v>6.9605871405109226E-5</v></c></row><row r="78" spans="1:7" x14ac:dyDescent="0.2"><c r="A78" t="s"><v>77</v></c><c r="B78"><v>2.9673106790846521E-2</v></c><c r="C78"><v>2.275365374870052E-2</v></c><c r="E78" t="s"><v>77</v></c><c r="F78"><v>1.0670452060759719E-2</v></c><c r="G78"><v>6.0022556359530417E-3</v></c></row><row r="79" spans="1:7" x14ac:dyDescent="0.2"><c r="A79" t="s"><v>78</v></c><c r="B79"><v>2.9128126260924258E-6</v></c><c r="C79"><v>2.0794713636655351E-6</v></c><c r="E79" t="s"><v>78</v></c><c r="F79"><v>2.8004373857157741E-6</v></c><c r="G79"><v>3.1620125554816698E-6</v></c></row><row r="80" spans="1:7" x14ac:dyDescent="0.2"><c r="A80" t="s"><v>79</v></c><c r="B80"><v>4.5769072407321541E-4</v></c><c r="C80"><v>4.24220019553466E-4</v></c><c r="E80" t="s"><v>79</v></c><c r="F80"><v>2.9327391550763507E-4</v></c><c r="G80"><v>4.6406967210912308E-4</v></c></row><row r="81" spans="1:7" x14ac:dyDescent="0.2"><c r="A81" t="s"><v>80</v></c><c r="B81"><v>1.2590024128913156E-2</v></c><c r="C81"><v>1.0700689472449834E-2</v></c><c r="E81" t="s"><v>80</v></c><c r="F81"><v>1.0442295751788457E-2</v></c><c r="G81"><v>1.6154144944211375E-2</v></c></row><row r="82" spans="1:7" x14ac:dyDescent="0.2"><c r="A82" t="s"><v>81</v></c><c r="B82"><v>5.6341679294769098E-5</v></c><c r="C82"><v>4.0400766260590846E-5</v></c><c r="E82" t="s"><v>81</v></c><c r="F82"><v>4.2324233749222503E-5</v></c><c r="G82"><v>9.5339722772636395E-5</v></c></row><row r="83" spans="1:7" x14ac:dyDescent="0.2"><c r="A83" t="s"><v>82</v></c><c r="B83"><v>4.3314593070944594E-4</v></c><c r="C83"><v>7.1151999642989126E-4</v></c><c r="E83" t="s"><v>82</v></c><c r="F83"><v>1.155990295955295E-3</v></c><c r="G83"><v>9.5557530518688719E-5</v></c></row><row r="84" spans="1:7" x14ac:dyDescent="0.2"><c r="A84" t="s"><v>83</v></c><c r="B84"><v>4.7840055814256867E-6</v></c><c r="C84"><v>4.0313154659733954E-6</v></c><c r="E84" t="s"><v>83</v></c><c r="F84"><v>9.1166642896658203E-6</v></c><c r="G84"><v>0</v></c></row><row r="85" spans="1:7" x14ac:dyDescent="0.2"><c r="A85" t="s"><v>84</v></c><c r="B85"><v>1.3689777738498683E-3</v></c><c r="C85"><v>2.0539375898747016E-3</v></c><c r="E85" t="s"><v>84</v></c><c r="F85"><v>1.3029770212657106E-3</v></c><c r="G85"><v>3.6473922073160104E-3</v></c></row><row r="86" spans="1:7" x14ac:dyDescent="0.2"><c r="A86" t="s"><v>85</v></c><c r="B86"><v>0</v></c><c r="C86"><v>0</v></c><c r="E86" t="s"><v>85</v></c><c r="F86"><v>0</v></c><c r="G86"><v>2.8416195857032493E-6</v></c></row><row r="87" spans="1:7" x14ac:dyDescent="0.2"><c r="A87" t="s"><v>86</v></c><c r="B87"><v>2.4944971940970644E-3</v></c><c r="C87"><v>1.665140269991398E-3</v></c><c r="E87" t="s"><v>86</v></c><c r="F87"><v>2.5304911572200288E-3</v></c><c r="G87"><v>3.9121649498822823E-3</v></c></row><row r="88" spans="1:7" x14ac:dyDescent="0.2"><c r="A88" t="s"><v>87</v></c><c r="B88"><v>1.9209455125377447E-4</v></c><c r="C88"><v>2.3173436748430312E-4</v></c><c r="E88" t="s"><v>87</v></c><c r="F88"><v>1.4259638593876067E-4</v></c><c r="G88"><v>6.0738125635675576E-5</v></c></row><row r="89" spans="1:7" x14ac:dyDescent="0.2"><c r="A89" t="s"><v>88</v></c><c r="B89"><v>4.3561787546471088E-4</v></c><c r="C89"><v>2.8306547727431831E-4</v></c><c r="E89" t="s"><v>88</v></c><c r="F89"><v>9.533403139758167E-5</v></c><c r="G89"><v>2.3246613246141954E-4</v></c></row><row r="90" spans="1:7" x14ac:dyDescent="0.2"><c r="A90" t="s"><v>89</v></c><c r="B90"><v>1.5724260349234586E-5</v></c><c r="C90"><v>1.4174466101681769E-5</v></c><c r="E90" t="s"><v>89</v></c><c r="F90"><v>5.007124535902924E-6</v></c><c r="G90"><v>1.4749384238937114E-5</v></c></row><row r="91" spans="1:7" x14ac:dyDescent="0.2"><c r="A91" t="s"><v>90</v></c><c r="B91"><v>1.0601874218863789E-3</v></c><c r="C91"><v>1.7220006160319579E-3</v></c><c r="E91" t="s"><v>90</v></c><c r="F91"><v>2.5327694648456249E-3</v></c><c r="G91"><v>7.328124282974857E-4</v></c></row><row r="92" spans="1:7" x14ac:dyDescent="0.2"><c r="A92" t="s"><v>91</v></c><c r="B92"><v>0</v></c><c r="C92"><v>0</v></c><c r="E92" t="s"><v>91</v></c><c r="F92"><v>0</v></c><c r="G92"><v>0</v></c></row><row r="93" spans="1:7" x14ac:dyDescent="0.2"><c r="A93" t="s"><v>92</v></c><c r="B93"><v>0</v></c><c r="C93"><v>1.9097317616149769E-6</v></c><c r="E93" t="s"><v>92</v></c><c r="F93"><v>3.4522423695086911E-7</v></c><c r="G93"><v>7.5534362714788747E-7</v></c></row><row r="94" spans="1:7" x14ac:dyDescent="0.2"><c r="A94" t="s"><v>93</v></c><c r="B94"><v>1.9000440207920279E-3</v></c><c r="C94"><v>2.1081310296878842E-3</v></c><c r="E94" t="s"><v>93</v></c><c r="F94"><v>2.1932301793819759E-3</v></c><c r="G94"><v>2.8344675498941994E-3</v></c></row><row r="95" spans="1:7" x14ac:dyDescent="0.2"><c r="A95" t="s"><v>94</v></c><c r="B95"><v>0</v></c><c r="C95"><v>0</v></c><c r="E95" t="s"><v>94</v></c><c r="F95"><v>0</v></c><c r="G95"><v>0</v></c></row><row r="96" spans="1:7" x14ac:dyDescent="0.2"><c r="A96" t="s"><v>95</v></c><c r="B96"><v>4.0079846453668686E-5</v></c><c r="C96"><v>1.425904559059653E-4</v></c><c r="E96" t="s"><v>95</v></c><c r="F96"><v>8.0473395325927378E-4</v></c><c r="G96"><v>1.5911648164298086E-2</v></c></row><row r="97" spans="1:7" x14ac:dyDescent="0.2"><c r="A97" t="s"><v>96</v></c><c r="B97"><v>6.278430248389488E-5</v></c><c r="C97"><v>3.4840425587172845E-4</v></c><c r="E97" t="s"><v>96</v></c><c r="F97"><v>3.2544481265032061E-4</v></c><c r="G97"><v>8.2607588161956336E-3</v></c></row><row r="98" spans="1:7" x14ac:dyDescent="0.2"><c r="A98" t="s"><v>97</v></c><c r="B98"><v>0</v></c><c r="C98"><v>0</v></c><c r="E98" t="s"><v>97</v></c><c r="F98"><v>0</v></c><c r="G98"><v>0</v></c></row><row r="99" spans="1:7" x14ac:dyDescent="0.2"><c r="A99" t="s"><v>98</v></c><c r="B99"><v>0</v></c><c r="C99"><v>0</v></c><c r="E99" t="s"><v>98</v></c><c r="F99"><v>0</v></c><c r="G99"><v>0</v></c></row><row r="100" spans="1:7" x14ac:dyDescent="0.2"><c r="A100" t="s"><v>99</v></c><c r="B100"><v>6.154977764856493E-5</v></c><c r="C100"><v>3.5648621944905307E-5</v></c><c r="E100" t="s"><v>99</v></c><c r="F100"><v>2.0185925719998901E-5</v></c><c r="G100"><v>1.3940391963782915E-4</v></c></row><row r="101" spans="1:7" x14ac:dyDescent="0.2"><c r="A101" t="s"><v>100</v></c><c r="B101"><v>4.4816282026900754E-5</v></c><c r="C101"><v>1.8093213178836455E-5</v></c><c r="E101" t="s"><v>100</v></c><c r="F101"><v>2.4566148930725667E-5</v></c><c r="G101"><v>1.6283060170615852E-4</v></c></row><row r="102" spans="1:7" x14ac:dyDescent="0.2"><c r="A102" t="s"><v>101</v></c><c r="B102"><v>2.5314861663695478E-5</v></c><c r="C102"><v>1.2816307386094328E-5</v></c><c r="E102" t="s"><v>101</v></c><c r="F102"><v>4.4906612805919424E-6</v></c><c r="G102"><v>1.5109672809262105E-5</v></c></row><row r="103" spans="1:7" x14ac:dyDescent="0.2"><c r="A103" t="s"><v>102</v></c><c r="B103"><v>2.3218514364063934E-3</v></c><c r="C103"><v>2.1658777724254488E-3</v></c><c r="E103" t="s"><v>102</v></c><c r="F103"><v>6.3323448009031439E-4</v></c><c r="G103"><v>1.8498706734617588E-3</v></c></row><row r="104" spans="1:7" x14ac:dyDescent="0.2"><c r="A104" t="s"><v>103</v></c><c r="B104"><v>1.0636365800231799E-2</v></c><c r="C104"><v>1.0188608001292282E-2</v></c><c r="E104" t="s"><v>103</v></c><c r="F104"><v>1.192064749909383E-2</v></c><c r="G104"><v>4.0220623677259598E-3</v></c></row><row r="105" spans="1:7" x14ac:dyDescent="0.2"><c r="A105" t="s"><v>104</v></c><c r="B105"><v>3.0899891580446259E-4</v></c><c r="C105"><v>1.6582186081774656E-4</v></c><c r="E105" t="s"><v>104</v></c><c r="F105"><v>3.2329398633062291E-4</v></c><c r="G105"><v>2.3841602339865948E-6</v></c></row><row r="106" spans="1:7" x14ac:dyDescent="0.2"><c r="A106" t="s"><v>105</v></c><c r="B106"><v>2.384017114334518E-3</v></c><c r="C106"><v>3.0911058098589254E-3</v></c><c r="E106" t="s"><v>105</v></c><c r="F106"><v>4.0793201449329346E-3</v></c><c r="G106"><v>2.4545964117846527E-3</v></c></row><row r="107" spans="1:7" x14ac:dyDescent="0.2"><c r="A107" t="s"><v>106</v></c><c r="B107"><v>7.3559869028708212E-5</v></c><c r="C107"><v>9.5653908690969638E-5</v></c><c r="E107" t="s"><v>106</v></c><c r="F107"><v>1.487332338090411E-4</v></c><c r="G107"><v>1.2456591593573092E-4</v></c></row><row r="108" spans="1:7" x14ac:dyDescent="0.2"><c r="A108" t="s"><v>107</v></c><c r="B108"><v>3.382603247802931E-3</v></c><c r="C108"><v>8.1441908454018359E-4</v></c><c r="E108" t="s"><v>107</v></c><c r="F108"><v>5.2192823834128893E-4</v></c><c r="G108"><v>6.842982942727188E-3</v></c></row><row r="109" spans="1:7" x14ac:dyDescent="0.2"><c r="A109" t="s"><v>108</v></c><c r="B109"><v>1.4521533690555461E-4</v></c><c r="C109"><v>1.305698683463667E-5</v></c><c r="E109" t="s"><v>108</v></c><c r="F109"><v>8.274352250319019E-6</v></c><c r="G109"><v>3.046062534058985E-4</v></c></row><row r="110" spans="1:7" x14ac:dyDescent="0.2"><c r="A110" t="s"><v>109</v></c><c r="B110"><v>0</v></c><c r="C110"><v>0</v></c><c r="E110" t="s"><v>109</v></c><c r="F110"><v>0</v></c><c r="G110"><v>0</v></c></row><row r="111" spans="1:7" x14ac:dyDescent="0.2"><c r="A111" t="s"><v>110</v></c><c r="B111"><v>1.0967842632027535E-2</v></c><c r="C111"><v>1.3018998392876175E-2</v></c><c r="E111" t="s"><v>110</v></c><c r="F111"><v>1.0061220596628631E-2</v></c><c r="G111"><v>5.8358006937824251E-3</v></c></row><row r="112" spans="1:7" x14ac:dyDescent="0.2"><c r="A112" t="s"><v>111</v></c><c r="B112"><v>1.6653407154847211E-3</v></c><c r="C112"><v>9.9648262571558149E-4</v></c><c r="E112" t="s"><v>111</v></c><c r="F112"><v>8.6897906894809146E-4</v></c><c r="G112"><v>6.9101824173019386E-4</v></c></row><row r="113" spans="1:7" x14ac:dyDescent="0.2"><c r="A113" t="s"><v>112</v></c><c r="B113"><v>4.8715527928809117E-6</v></c><c r="C113"><v>8.0774479053027766E-6</v></c><c r="E113" t="s"><v>112</v></c><c r="F113"><v>8.0645055470905077E-7</v></c><c r="G113"><v>2.5877282354820795E-5</v></c></row><row r="114" spans="1:7" x14ac:dyDescent="0.2"><c r="A114" t="s"><v>113</v></c><c r="B114"><v>7.454129201083768E-3</v></c><c r="C114"><v>5.6102393042196429E-3</v></c><c r="E114" t="s"><v>113</v></c><c r="F114"><v>5.5226683057053539E-3</v></c><c r="G114"><v>8.4412545476693143E-5</v></c></row><row r="115" spans="1:7" x14ac:dyDescent="0.2"><c r="A115" t="s"><v>114</v></c><c r="B115"><v>1.6786784362582871E-4</v></c><c r="C115"><v>1.0894062871862975E-4</v></c><c r="E115" t="s"><v>114</v></c><c r="F115"><v>1.1026977200865961E-4</v></c><c r="G115"><v>0</v></c></row><row r="116" spans="1:7" x14ac:dyDescent="0.2"><c r="A116" t="s"><v>115</v></c><c r="B116"><v>6.6509293374537497E-3</v></c><c r="C116"><v>7.2537564404851164E-3</v></c><c r="E116" t="s"><v>115</v></c><c r="F116"><v>5.0187510203841363E-3</v></c><c r="G116"><v>1.3368075097624185E-2</v></c></row><row r="117" spans="1:7" x14ac:dyDescent="0.2"><c r="A117" t="s"><v>116</v></c><c r="B117"><v>3.8840118518381294E-5</v></c><c r="C117"><v>2.154436999216639E-5</v></c><c r="E117" t="s"><v>116</v></c><c r="F117"><v>2.0340535485674609E-5</v></c><c r="G117"><v>1.3366992773615127E-4</v></c></row><row r="118" spans="1:7" x14ac:dyDescent="0.2"><c r="A118" t="s"><v>117</v></c><c r="B118"><v>2.0057197538183164E-3</v></c><c r="C118"><v>3.3152883571554524E-3</v></c><c r="E118" t="s"><v>117</v></c><c r="F118"><v>4.0267593473972477E-4</v></c><c r="G118"><v>4.2450747111266604E-4</v></c></row><row r="119" spans="1:7" x14ac:dyDescent="0.2"><c r="A119" t="s"><v>118</v></c><c r="B119"><v>2.7896638326277624E-4</v></c><c r="C119"><v>4.3267708429253093E-4</v></c><c r="E119" t="s"><v>118</v></c><c r="F119"><v>4.3959292317026722E-5</v></c><c r="G119"><v>3.8297452692872103E-5</v></c></row><row r="120" spans="1:7" x14ac:dyDescent="0.2"><c r="A120" t="s"><v>119</v></c><c r="B120"><v>3.5484793623395973E-3</v></c><c r="C120"><v>5.011224392479083E-3</v></c><c r="E120" t="s"><v>119</v></c><c r="F120"><v>3.8943128656674011E-3</v></c><c r="G120"><v>6.8765787471484615E-3</v></c></row><row r="121" spans="1:7" x14ac:dyDescent="0.2"><c r="A121" t="s"><v>120</v></c><c r="B121"><v>3.8652975810378248E-4</v></c><c r="C121"><v>2.6234291298006968E-4</v></c><c r="E121" t="s"><v>120</v></c><c r="F121"><v>2.3475234770373827E-4</v></c><c r="G121"><v>9.1635397366229832E-4</v></c></row><row r="122" spans="1:7" x14ac:dyDescent="0.2"><c r="A122" t="s"><v>121</v></c><c r="B122"><v>2.6511841579514935E-3</v></c><c r="C122"><v>4.1963423123822325E-3</v></c><c r="E122" t="s"><v>121</v></c><c r="F122"><v>2.7685823898866029E-3</v></c><c r="G122"><v>6.4243087700921039E-3</v></c></row><row r="123" spans="1:7" x14ac:dyDescent="0.2"><c r="A123" t="s"><v>122</v></c><c r="B123"><v>4.0550578862469205E-5</v></c><c r="C123"><v>4.7318622558155638E-5</v></c><c r="E123" t="s"><v>122</v></c><c r="F123"><v>5.5644461441274545E-5</v></c><c r="G123"><v>7.2445476774957366E-5</v></c></row><row r="124" spans="1:7" x14ac:dyDescent="0.2"><c r="A124" t="s"><v>123</v></c><c r="B124"><v>4.8778518973688493E-5</v></c><c r="C124"><v>4.9247525809329628E-5</v></c><c r="E124" t="s"><v>123</v></c><c r="F124"><v>4.7116153572058493E-5</v></c><c r="G124"><v>2.2103262875772844E-4</v></c></row><row r="125" spans="1:7" x14ac:dyDescent="0.2"><c r="A125" t="s"><v>124</v></c><c r="B125"><v>2.2489596249058276E-5</v></c><c r="C125"><v>1.3381407166198823E-5</v></c><c r="E125" t="s"><v>124</v></c><c r="F125"><v>7.2745768293445869E-6</v></c><c r="G125"><v>4.722528856125691E-5</v></c></row><row r="126" spans="1:7" x14ac:dyDescent="0.2"><c r="A126" t="s"><v>125</v></c><c r="B126"><v>6.2148280723064719E-3</v></c><c r="C126"><v>8.1388605100901051E-3</v></c><c r="E126" t="s"><v>125</v></c><c r="F126"><v>1.1035101549396594E-2</v></c><c r="G126"><v>7.0858869979503606E-4</v></c></row><row r="127" spans="1:7" x14ac:dyDescent="0.2"><c r="A127" t="s"><v>126</v></c><c r="B127"><v>2.3369341091804714E-6</v></c><c r="C127"><v>1.2305314542297673E-6</v></c><c r="E127" t="s"><v>126</v></c><c r="F127"><v>1.0055674567385738E-5</v></c><c r="G127"><v>3.1169951667872942E-7</v></c></row><row r="128" spans="1:7" x14ac:dyDescent="0.2"><c r="A128" t="s"><v>127</v></c><c r="B128"><v>4.4255001933969597E-4</v></c><c r="C128"><v>4.0897071154959408E-4</v></c><c r="E128" t="s"><v>127</v></c><c r="F128"><v>7.9514597887156337E-4</v></c><c r="G128"><v>6.4361169207825786E-5</v></c></row><row r="129" spans="1:7" x14ac:dyDescent="0.2"><c r="A129" t="s"><v>128</v></c><c r="B129"><v>3.4807297721782138E-5</v></c><c r="C129"><v>2.6593074730347084E-5</v></c><c r="E129" t="s"><v>128</v></c><c r="F129"><v>9.1459107615041193E-5</v></c><c r="G129"><v>4.4878230987413378E-6</v></c></row><row r="130" spans="1:7" x14ac:dyDescent="0.2"><c r="A130" t="s"><v>129</v></c><c r="B130"><v>0</v></c><c r="C130"><v>0</v></c><c r="E130" t="s"><v>129</v></c><c r="F130"><v>0</v></c><c r="G130"><v>0</v></c></row><row r="131" spans="1:7" x14ac:dyDescent="0.2"><c r="A131" t="s"><v>130</v></c><c r="B131"><v>7.8973161770209296E-6</v></c><c r="C131"><v>2.772198405127705E-6</v></c><c r="E131" t="s"><v>130</v></c><c r="F131"><v>4.6122631775818177E-7</v></c><c r="G131"><v>4.0354855351724892E-6</v></c></row><row r="132" spans="1:7" x14ac:dyDescent="0.2"><c r="A132" t="s"><v>131</v></c><c r="B132"><v>6.1840424379501678E-6</v></c><c r="C132"><v>5.8282369395866836E-6</v></c><c r="E132" t="s"><v>131</v></c><c r="F132"><v>2.0395736617986982E-5</v></c><c r="G132"><v>3.3417674783699703E-6</v></c></row><row r="133" spans="1:7" x14ac:dyDescent="0.2"><c r="A133" t="s"><v>132</v></c><c r="B133"><v>1.0092404331063437E-4</v></c><c r="C133"><v>1.0487847970865099E-3</v></c><c r="E133" t="s"><v>132</v></c><c r="F133"><v>1.1831848996815824E-4</v></c><c r="G133"><v>3.638730835387937E-3</v></c></row><row r="134" spans="1:7" x14ac:dyDescent="0.2"><c r="A134" t="s"><v>133</v></c><c r="B134"><v>5.9215656934367305E-5</v></c><c r="C134"><v>3.1387488723151326E-4</v></c><c r="E134" t="s"><v>133</v></c><c r="F134"><v>3.363705565316219E-4</v></c><c r="G134"><v>8.2438157196627494E-3</v></c></row><row r="135" spans="1:7" x14ac:dyDescent="0.2"><c r="A135" t="s"><v>134</v></c><c r="B135"><v>0</v></c><c r="C135"><v>0</v></c><c r="E135" t="s"><v>134</v></c><c r="F135"><v>1.2756631709257325E-5</v></c><c r="G135"><v>2.0724607173078653E-6</v></c></row><row r="136" spans="1:7" x14ac:dyDescent="0.2"><c r="A136" t="s"><v>135</v></c><c r="B136"><v>4.0925747564874208E-6</v></c><c r="C136"><v>1.2170047201528072E-6</v></c><c r="E136" t="s"><v>135</v></c><c r="F136"><v>5.0831446197553221E-4</v></c><c r="G136"><v>1.6939679336080475E-4</v></c></row><row r="137" spans="1:7" x14ac:dyDescent="0.2"><c r="A137" t="s"><v>136</v></c><c r="B137"><v>7.1453827690576229E-5</v></c><c r="C137"><v>3.7164110282646726E-4</v></c><c r="E137" t="s"><v>136</v></c><c r="F137"><v>1.210451185666447E-3</v></c><c r="G137"><v>8.0030563326294601E-3</v></c></row><row r="138" spans="1:7" x14ac:dyDescent="0.2"><c r="A138" t="s"><v>137</v></c><c r="B138"><v>8.0156818800300907E-7</v></c><c r="C138"><v>1.6692942122556128E-6</v></c><c r="E138" t="s"><v>137</v></c><c r="F138"><v>6.3493063831167291E-6</v></c><c r="G138"><v>1.4012899036139605E-4</v></c></row><row r="139" spans="1:7" x14ac:dyDescent="0.2"><c r="A139" t="s"><v>138</v></c><c r="B139"><v>4.7136335766184119E-6</v></c><c r="C139"><v>3.832990257306914E-6</v></c><c r="E139" t="s"><v>138</v></c><c r="F139"><v>7.5396604701258962E-6</v></c><c r="G139"><v>1.0757365969263081E-6</v></c></row><row r="140" spans="1:7" x14ac:dyDescent="0.2"><c r="A140" t="s"><v>139</v></c><c r="B140"><v>0</v></c><c r="C140"><v>0</v></c><c r="E140" t="s"><v>139</v></c><c r="F140"><v>0</v></c><c r="G140"><v>0</v></c></row><row r="141" spans="1:7" x14ac:dyDescent="0.2"><c r="A141" t="s"><v>140</v></c><c r="B141"><v>6.7653358998236897E-6</v></c><c r="C141"><v>0</v></c><c r="E141" t="s"><v>140</v></c><c r="F141"><v>3.4522423695086911E-7</v></c><c r="G141"><v>2.1340862876532339E-6</v></c></row><row r="142" spans="1:7" x14ac:dyDescent="0.2"><c r="A142" t="s"><v>141</v></c><c r="B142"><v>4.4402597069712226E-4</v></c><c r="C142"><v>2.0760668956572051E-4</v></c><c r="E142" t="s"><v>141</v></c><c r="F142"><v>5.1397727511669851E-4</v></c><c r="G142"><v>4.8490842309989213E-4</v></c></row><row r="143" spans="1:7" x14ac:dyDescent="0.2"><c r="A143" t="s"><v>142</v></c><c r="B143"><v>0</v></c><c r="C143"><v>0</v></c><c r="E143" t="s"><v>142</v></c><c r="F143"><v>3.4522423695086911E-7</v></c><c r="G143"><v>6.8241730036300615E-6</v></c></row><row r="144" spans="1:7" x14ac:dyDescent="0.2"><c r="A144" t="s"><v>143</v></c><c r="B144"><v>0</v></c><c r="C144"><v>0</v></c><c r="E144" t="s"><v>143</v></c><c r="F144"><v>0</v></c><c r="G144"><v>0</v></c></row><row r="145" spans="1:7" x14ac:dyDescent="0.2"><c r="A145" t="s"><v>144</v></c><c r="B145"><v>0</v></c><c r="C145"><v>0</v></c><c r="E145" t="s"><v>144</v></c><c r="F145"><v>7.8711090703442799E-7</v></c><c r="G145"><v>1.0670431438266169E-6</v></c></row><row r="146" spans="1:7" x14ac:dyDescent="0.2"><c r="A146" t="s"><v>145</v></c><c r="B146"><v>4.9619133993189857E-6</v></c><c r="C146"><v>8.2336607732763754E-6</v></c><c r="E146" t="s"><v>145</v></c><c r="F146"><v>1.2455686583838267E-5</v></c><c r="G146"><v>9.3351560432592784E-6</v></c></row><row r="147" spans="1:7" x14ac:dyDescent="0.2"><c r="A147" t="s"><v>146</v></c><c r="B147"><v>4.1829031405810134E-4</v></c><c r="C147"><v>4.9718030917166153E-4</v></c><c r="E147" t="s"><v>146</v></c><c r="F147"><v>3.6310862048895905E-4</v></c><c r="G147"><v>5.6656465387232107E-4</v></c></row><row r="148" spans="1:7" x14ac:dyDescent="0.2"><c r="A148" t="s"><v>147</v></c><c r="B148"><v>1.2023522820045137E-6</v></c><c r="C148"><v>3.5504403672546667E-6</v></c><c r="E148" t="s"><v>147</v></c><c r="F148"><v>1.8678033060126695E-5</v></c><c r="G148"><v>9.8237458870178529E-4</v></c></row><row r="149" spans="1:7" x14ac:dyDescent="0.2"><c r="A149" t="s"><v>148</v></c><c r="B149"><v>5.8058484955581827E-6</v></c><c r="C149"><v>2.8858634807881172E-5</v></c><c r="E149" t="s"><v>148</v></c><c r="F149"><v>3.0899538239242307E-4</v></c><c r="G149"><v>1.0786519073592222E-2</v></c></row><row r="150" spans="1:7" x14ac:dyDescent="0.2"><c r="A150" t="s"><v>149</v></c><c r="B150"><v>1.6455032842422059E-6</v></c><c r="C150"><v>1.6271818715627294E-6</v></c><c r="E150" t="s"><v>149</v></c><c r="F150"><v>2.5905548772468401E-6</v></c><c r="G150"><v>5.3484902487372233E-5</v></c></row><row r="151" spans="1:7" x14ac:dyDescent="0.2"><c r="A151" t="s"><v>150</v></c><c r="B151"><v>0</v></c><c r="C151"><v>0</v></c><c r="E151" t="s"><v>150</v></c><c r="F151"><v>2.2453306402959712E-6</v></c><c r="G151"><v>6.3102098697158431E-6</v></c></row><row r="152" spans="1:7" x14ac:dyDescent="0.2"><c r="A152" t="s"><v>151</v></c><c r="B152"><v>2.1790148929179724E-6</v></c><c r="C152"><v>3.3521151585881854E-6</v></c><c r="E152" t="s"><v>151</v></c><c r="F152"><v>1.7841043225377895E-6</v></c><c r="G152"><v>7.829590577111309E-6</v></c></row><row r="153" spans="1:7" x14ac:dyDescent="0.2"><c r="A153" t="s"><v>152</v></c><c r="B153"><v>0</v></c><c r="C153"><v>0</v></c><c r="E153" t="s"><v>152</v></c><c r="F153"><v>0</v></c><c r="G153"><v>6.2339903335745883E-7</v></c></row><row r="154" spans="1:7" x14ac:dyDescent="0.2"><c r="A154" t="s"><v>153</v></c><c r="B154"><v>5.0016787575764557E-6</v></c><c r="C154"><v>1.011480692827543E-5</v></c><c r="E154" t="s"><v>153</v></c><c r="F154"><v>7.5617821232715882E-6</v></c><c r="G154"><v>3.7237081460389211E-5</v></c></row><row r="155" spans="1:7" x14ac:dyDescent="0.2"><c r="A155" t="s"><v>154</v></c><c r="B155"><v>5.109214570662481E-7</v></c><c r="C155"><v>4.1017715140992241E-7</v></c><c r="E155" t="s"><v>154</v></c><c r="F155"><v>0</v></c><c r="G155"><v>1.0054175734812482E-6</v></c></row><row r="156" spans="1:7" x14ac:dyDescent="0.2"><c r="A156" t="s"><v>155</v></c><c r="B156"><v>7.9842737546206367E-4</v></c><c r="C156"><v>4.0904149024026713E-4</v></c><c r="E156" t="s"><v>155</v></c><c r="F156"><v>3.7220257503778304E-4</v></c><c r="G156"><v>7.395694474814949E-3</v></c></row><row r="157" spans="1:7" x14ac:dyDescent="0.2"><c r="A157" t="s"><v>156</v></c><c r="B157"><v>7.7897803639349045E-7</v></c><c r="C157"><v>4.1017715140992241E-7</v></c><c r="E157" t="s"><v>156</v></c><c r="F157"><v>0</v></c><c r="G157"><v>8.2566265059294734E-7</v></c></row><row r="158" spans="1:7" x14ac:dyDescent="0.2"><c r="A158" t="s"><v>157</v></c><c r="B158"><v>3.7819394239198592E-7</v></c><c r="C158"><v>0</v></c><c r="E158" t="s"><v>157</v></c><c r="F158"><v>4.7806843852304364E-6</v></c><c r="G158"><v>2.8645210370087599E-4</v></c></row><row r="159" spans="1:7" x14ac:dyDescent="0.2"><c r="A159" t="s"><v>158</v></c><c r="B159"><v>1.1434001018227196E-5</v></c><c r="C159"><v>2.7755730615009079E-5</v></c><c r="E159" t="s"><v>158</v></c><c r="F159"><v>1.4292174227976938E-5</v></c><c r="G159"><v>2.7748722272100752E-6</v></c></row><row r="160" spans="1:7" x14ac:dyDescent="0.2"><c r="A160" t="s"><v>159</v></c><c r="B160"><v>9.1672270688498684E-6</v></c><c r="C160"><v>6.408153693047164E-6</v></c><c r="E160" t="s"><v>159</v></c><c r="F160"><v>1.3610143380969256E-5</v></c><c r="G160"><v>2.7661787741103838E-6</v></c></row><row r="161" spans="1:7" x14ac:dyDescent="0.2"><c r="A161" t="s"><v>160</v></c><c r="B161"><v>1.8901925184647449E-4</v></c><c r="C161"><v>1.5062240455110409E-4</v></c><c r="E161" t="s"><v>160</v></c><c r="F161"><v>3.3970054319558912E-6</v></c><c r="G161"><v>0</v></c></row><row r="162" spans="1:7" x14ac:dyDescent="0.2"><c r="A162" t="s"><v>161</v></c><c r="B162"><v>4.8679813246940658E-2</v></c><c r="C162"><v>3.3181282567687827E-2</v></c><c r="E162" t="s"><v>161</v></c><c r="F162"><v>9.0335844654165481E-3</v></c><c r="G162"><v>2.1676220175589158E-3</v></c></row><row r="163" spans="1:7" x14ac:dyDescent="0.2"><c r="A163" t="s"><v>162</v></c><c r="B163"><v>4.9207308164261089E-5</v></c><c r="C163"><v>7.8370103559434127E-6</v></c><c r="E163" t="s"><v>162</v></c><c r="F163"><v>2.3234853299052E-5</v></c><c r="G163"><v>1.5584975833936471E-6</v></c></row><row r="164" spans="1:7" x14ac:dyDescent="0.2"><c r="A164" t="s"><v>163</v></c><c r="B164"><v>8.2245524981132603E-3</v></c><c r="C164"><v>6.8144543973832072E-3</v></c><c r="E164" t="s"><v>163</v></c><c r="F164"><v>9.8648160774709504E-4</v></c><c r="G164"><v>1.488157886134923E-4</v></c></row><row r="165" spans="1:7" x14ac:dyDescent="0.2"><c r="A165" t="s"><v>164</v></c><c r="B165"><v>0</v></c><c r="C165"><v>0</v></c><c r="E165" t="s"><v>164</v></c><c r="F165"><v>0</v></c><c r="G165"><v>0</v></c></row><row r="166" spans="1:7" x14ac:dyDescent="0.2"><c r="A166" t="s"><v>165</v></c><c r="B166"><v>2.8452540162680018E-6</v></c><c r="C166"><v>5.5742726561503586E-6</v></c><c r="E166" t="s"><v>165</v></c><c r="F166"><v>1.1323351439852969E-6</v></c><c r="G166"><v>0</v></c></row><row r="167" spans="1:7" x14ac:dyDescent="0.2"><c r="A167" t="s"><v>166</v></c><c r="B167"><v>3.0336941152548647E-3</v></c><c r="C167"><v>5.8138552453497743E-4</v></c><c r="E167" t="s"><v>166</v></c><c r="F167"><v>1.8331643944953516E-2</v></c><c r="G167"><v>8.8292499019092136E-5</v></c></row><row r="168" spans="1:7" x14ac:dyDescent="0.2"><c r="A168" t="s"><v>167</v></c><c r="B168"><v>2.7782133582575624E-5</v></c><c r="C168"><v>2.8998256664853803E-6</v></c><c r="E168" t="s"><v>167</v></c><c r="F168"><v>1.9035332388844906E-4</v></c><c r="G168"><v>8.2566265059294734E-7</v></c></row><row r="169" spans="1:7" x14ac:dyDescent="0.2"><c r="A169" t="s"><v>168</v></c><c r="B169"><v>9.1170555106775259E-7</v></c><c r="C169"><v>6.085023600764036E-7</v></c><c r="E169" t="s"><v>168</v></c><c r="F169"><v>0</v></c><c r="G169"><v>3.8201854012378929E-7</v></c></row><row r="170" spans="1:7" x14ac:dyDescent="0.2"><c r="A170" t="s"><v>169</v></c><c r="B170"><v>3.2430598254344196E-5</v></c><c r="C170"><v>3.9143181338207154E-5</v></c><c r="E170" t="s"><v>169</v></c><c r="F170"><v>2.5905548772468401E-6</v></c><c r="G170"><v>1.4727654269138314E-5</v></c></row><row r="171" spans="1:7" x14ac:dyDescent="0.2"><c r="A171" t="s"><v>170</v></c><c r="B171"><v>5.7504144914150854E-3</v></c><c r="C171"><v>7.1335980834488976E-3</v></c><c r="E171" t="s"><v>170</v></c><c r="F171"><v>6.0383629361338174E-3</v></c><c r="G171"><v>4.1387653080765989E-3</v></c></row><row r="172" spans="1:7" x14ac:dyDescent="0.2"><c r="A172" t="s"><v>171</v></c><c r="B172"><v>3.0544619797337576E-5</v></c><c r="C172"><v>1.7202160928707804E-5</v></c><c r="E172" t="s"><v>171</v></c><c r="F172"><v>1.2574470670116651E-5</v></c><c r="G172"><v>2.7121280155231357E-5</v></c></row><row r="173" spans="1:7" x14ac:dyDescent="0.2"><c r="A173" t="s"><v>172</v></c><c r="B173"><v>9.9496156698669954E-3</v></c><c r="C173"><v>9.9428799346381411E-3</v></c><c r="E173" t="s"><v>172</v></c><c r="F173"><v>1.1912286641344005E-2</v></c><c r="G173"><v>3.8627968826388196E-3</v></c></row><row r="174" spans="1:7" x14ac:dyDescent="0.2"><c r="A174" t="s"><v>173</v></c><c r="B174"><v>2.0951605489331082E-3</v></c><c r="C174"><v>8.7659889464952387E-4</v></c><c r="E174" t="s"><v>173</v></c><c r="F174"><v>1.3789126252970591E-3</v></c><c r="G174"><v>5.5313477085389454E-4</v></c></row><row r="175" spans="1:7" x14ac:dyDescent="0.2"><c r="A175" t="s"><v>174</v></c><c r="B175"><v>3.8245181771601779E-6</v></c><c r="C175"><v>4.1017715140992241E-7</v></c><c r="E175" t="s"><v>174</v></c><c r="F175"><v>8.0645055470905077E-7</v></c><c r="G175"><v>2.4263052387877122E-5</v></c></row><row r="176" spans="1:7" x14ac:dyDescent="0.2"><c r="A176" t="s"><v>175</v></c><c r="B176"><v>8.6216372571053471E-3</v></c><c r="C176"><v>1.0194652244679248E-2</v></c><c r="E176" t="s"><v>175</v></c><c r="F176"><v>9.8871102533921243E-3</v></c><c r="G176"><v>9.9414247223719911E-3</v></c></row><row r="177" spans="1:7" x14ac:dyDescent="0.2"><c r="A177" t="s"><v>176</v></c><c r="B177"><v>1.3697132340299836E-3</v></c><c r="C177"><v>1.6147329106751473E-3</v></c><c r="E177" t="s"><v>176</v></c><c r="F177"><v>2.0370082867317988E-3</v></c><c r="G177"><v>1.0730282125593503E-3</v></c></row><row r="178" spans="1:7" x14ac:dyDescent="0.2"><c r="A178" t="s"><v>177</v></c><c r="B178"><v>1.072258159165813E-5</v></c><c r="C178"><v>9.4493752541501568E-6</v></c><c r="E178" t="s"><v>177</v></c><c r="F178"><v>1.9034250928338977E-5</v></c><c r="G178"><v>5.4953665273464627E-5</v></c></row><row r="179" spans="1:7" x14ac:dyDescent="0.2"><c r="A179" t="s"><v>178</v></c><c r="B179"><v>1.8267158085025093E-2</v></c><c r="C179"><v>2.340049485728532E-2</v></c><c r="E179" t="s"><v>178</v></c><c r="F179"><v>2.7038868584235976E-2</v></c><c r="G179"><v>3.6796016593666853E-2</v></c></row><row r="180" spans="1:7" x14ac:dyDescent="0.2"><c r="A180" t="s"><v>179</v></c><c r="B180"><v>9.1621063487123269E-5</v></c><c r="C180"><v>1.024209549768599E-4</v></c><c r="E180" t="s"><v>179</v></c><c r="F180"><v>6.884297982061542E-5</v></c><c r="G180"><v>9.2106627120962977E-5</v></c></row><row r="181" spans="1:7" x14ac:dyDescent="0.2"><c r="A181" t="s"><v>180</v></c><c r="B181"><v>6.8423257859431931E-3</v></c><c r="C181"><v>7.8985311614294829E-3</v></c><c r="E181" t="s"><v>180</v></c><c r="F181"><v>8.8004712850155205E-3</v></c><c r="G181"><v>1.5961440845778951E-2</v></c></row><row r="182" spans="1:7" x14ac:dyDescent="0.2"><c r="A182" t="s"><v>181</v></c><c r="B182"><v>7.9984077126833367E-3</v></c><c r="C182"><v>9.4218058362382836E-3</v></c><c r="E182" t="s"><v>181</v></c><c r="F182"><v>8.7006977410957805E-3</v></c><c r="G182"><v>8.7511534142799986E-3</v></c></row><row r="183" spans="1:7" x14ac:dyDescent="0.2"><c r="A183" t="s"><v>182</v></c><c r="B183"><v>2.4275843542915034E-5</v></c><c r="C183"><v>2.3158025129652158E-5</v></c><c r="E183" t="s"><v>182</v></c><c r="F183"><v>2.0067070023239668E-5</v></c><c r="G183"><v>3.1369272883934949E-5</v></c></row><row r="184" spans="1:7" x14ac:dyDescent="0.2"><c r="A184" t="s"><v>183</v></c><c r="B184"><v>1.6906835874612429E-6</v></c><c r="C184"><v>2.2777965723320165E-6</v></c><c r="E184" t="s"><v>183</v></c><c r="F184"><v>1.3422176524542306E-6</v></c><c r="G184"><v>4.4364411046915805E-7</v></c></row><row r="185" spans="1:7" x14ac:dyDescent="0.2"><c r="A185" t="s"><v>184</v></c><c r="B185"><v>0</v></c><c r="C185"><v>6.085023600764036E-7</v></c><c r="E185" t="s"><v>184</v></c><c r="F185"><v>0</v></c><c r="G185"><v>0</v></c></row><row r="186" spans="1:7" x14ac:dyDescent="0.2"><c r="A186" t="s"><v>185</v></c><c r="B186"><v>5.109214570662481E-7</v></c><c r="C186"><v>0</v></c><c r="E186" t="s"><v>185</v></c><c r="F186"><v>0</v></c><c r="G186"><v>6.1457445307316267E-5</v></c></row><row r="187" spans="1:7" x14ac:dyDescent="0.2"><c r="A187" t="s"><v>186</v></c><c r="B187"><v>1.1476367926463386E-5</v></c><c r="C187"><v>2.2777965723320165E-6</v></c><c r="E187" t="s"><v>186</v></c><c r="F187"><v>7.5946765439047751E-5</v></c><c r="G187"><v>3.4802471756224377E-3</v></c></row><row r="188" spans="1:7" x14ac:dyDescent="0.2"><c r="A188" t="s"><v>187</v></c><c r="B188"><v>1.7080095044565879E-2</v></c><c r="C188"><v>1.5588005014518199E-2</v></c><c r="E188" t="s"><v>187</v></c><c r="F188"><v>4.5146834901493788E-3</v></c><c r="G188"><v>4.8100918302835674E-3</v></c></row><row r="189" spans="1:7" x14ac:dyDescent="0.2"><c r="A189" t="s"><v>188</v></c><c r="B189"><v>8.468153602002171E-4</v></c><c r="C189"><v>2.6305487164155687E-4</v></c><c r="E189" t="s"><v>188</v></c><c r="F189"><v>3.4765269436662411E-5</v></c><c r="G189"><v>2.6794986672756747E-5</v></c></row><row r="190" spans="1:7" x14ac:dyDescent="0.2"><c r="A190" t="s"><v>189</v></c><c r="B190"><v>1.1747026055769346E-5</v></c><c r="C190"><v>6.2519408250735661E-6</v></c><c r="E190" t="s"><v>189</v></c><c r="F190"><v>1.4582233137855858E-5</v></c><c r="G190"><v>6.8154795505303705E-6</v></c></row><row r="191" spans="1:7" x14ac:dyDescent="0.2"><c r="A191" t="s"><v>190</v></c><c r="B191"><v>1.3723109503321277E-3</v></c><c r="C191"><v>1.5055799664973966E-3</v></c><c r="E191" t="s"><v>190</v></c><c r="F191"><v>1.5823384577440076E-3</v></c><c r="G191"><v>1.8875635322844534E-3</v></c></row><row r="192" spans="1:7" x14ac:dyDescent="0.2"><c r="A192" t="s"><v>191</v></c><c r="B192"><v>1.0181013347010562E-4</v></c><c r="C192"><v>5.5195971217146951E-5</v></c><c r="E192" t="s"><v>191</v></c><c r="F192"><v>2.2431220555054447E-5</v></c><c r="G192"><v>4.1424227343295822E-5</v></c></row><row r="193" spans="1:7" x14ac:dyDescent="0.2"><c r="A193" t="s"><v>192</v></c><c r="B193"><v>6.6163196552622731E-3</v></c><c r="C193"><v>5.3983382427145038E-3</v></c><c r="E193" t="s"><v>192</v></c><c r="F193"><v>3.6498505512459162E-3</v></c><c r="G193"><v>6.3504457724423034E-3</v></c></row><row r="194" spans="1:7" x14ac:dyDescent="0.2"><c r="A194" t="s"><v>193</v></c><c r="B194"><v>2.2709870975187767E-5</v></c><c r="C194"><v>2.8122505186447091E-5</v></c><c r="E194" t="s"><v>193</v></c><c r="F194"><v>5.4876725987155159E-5</v></c><c r="G194"><v>3.3178315832222008E-5</v></c></row><row r="195" spans="1:7" x14ac:dyDescent="0.2"><c r="A195" t="s"><v>194</v></c><c r="B195"><v>5.3771525389939329E-4</v></c><c r="C195"><v>6.6925620716376435E-4</v></c><c r="E195" t="s"><v>194</v></c><c r="F195"><v>9.9267701115512063E-4</v></c><c r="G195"><v>8.4006916744727841E-4</v></c></row><row r="196" spans="1:7" x14ac:dyDescent="0.2"><c r="A196" t="s"><v>195</v></c><c r="B196"><v>0</v></c><c r="C196"><v>0</v></c><c r="E196" t="s"><v>195</v></c><c r="F196"><v>0</v></c><c r="G196"><v>0</v></c></row><row r="197" spans="1:7" x14ac:dyDescent="0.2"><c r="A197" t="s"><v>196</v></c><c r="B197"><v>1.9109583135907304E-6</v></c><c r="C197"><v>0</v></c><c r="E197" t="s"><v>196</v></c><c r="F197"><v>0</v></c><c r="G197"><v>3.9173561826295577E-6</v></c></row><row r="198" spans="1:7" x14ac:dyDescent="0.2"><c r="A198" t="s"><v>197</v></c><c r="B198"><v>1.3725232156011128E-4</v></c><c r="C198"><v>7.6672707538928553E-6</v></c><c r="E198" t="s"><v>197</v></c><c r="F198"><v>2.3969711646195857E-4</v></c><c r="G198"><v>5.2753769855426553E-3</v></c></row><row r="199" spans="1:7" x14ac:dyDescent="0.2"><c r="A199" t="s"><v>198</v></c><c r="B199"><v>0</v></c><c r="C199"><v>0</v></c><c r="E199" t="s"><v>198</v></c><c r="F199"><v>0</v></c><c r="G199"><v>1.8397736771738866E-6</v></c></row><row r="200" spans="1:7" x14ac:dyDescent="0.2"><c r="A200" t="s"><v>199</v></c><c r="B200"><v>9.1170555106775259E-7</v></c><c r="C200"><v>0</v></c><c r="E200" t="s"><v>199</v></c><c r="F200"><v>6.5176917855249244E-7</v></c><c r="G200"><v>2.6270779962546918E-5</v></c></row><row r="201" spans="1:7" x14ac:dyDescent="0.2"><c r="A201" t="s"><v>200</v></c><c r="B201"><v>9.1170555106775259E-7</v></c><c r="C201"><v>8.2035430281984483E-7</v></c><c r="E201" t="s"><v>200</v></c><c r="F201"><v>9.2245263551636355E-7</v></c><c r="G201"><v>4.8289531438779164E-5</v></c></row><row r="202" spans="1:7" x14ac:dyDescent="0.2"><c r="A202" t="s"><v>201</v></c><c r="B202"><v>5.8695486347023725E-4</v></c><c r="C202"><v>7.3108956085571797E-4</v></c><c r="E202" t="s"><v>201</v></c><c r="F202"><v>9.1975961683486674E-4</v></c><c r="G202"><v>1.6362899226095452E-2</v></c></row><row r="203" spans="1:7" x14ac:dyDescent="0.2"><c r="A203" t="s"><v>202</v></c><c r="B203"><v>3.1845396475705333E-3</v></c><c r="C203"><v>1.6718740535119219E-3</v></c><c r="E203" t="s"><v>202</v></c><c r="F203"><v>1.863995941017437E-4</v></c><c r="G203"><v>3.7907213786811124E-3</v></c></row><row r="204" spans="1:7" x14ac:dyDescent="0.2"><c r="A204" t="s"><v>203</v></c><c r="B204"><v>0</v></c><c r="C204"><v>0</v></c><c r="E204" t="s"><v>203</v></c><c r="F204"><v>6.7110882622711532E-7</v></c><c r="G204"><v>6.4812713395044526E-6</v></c></row><row r="205" spans="1:7" x14ac:dyDescent="0.2"><c r="A205" t="s"><v>204</v></c><c r="B205"><v>5.317546925251237E-3</v></c><c r="C205"><v>8.5973233320082911E-3</v></c><c r="E205" t="s"><v>204</v></c><c r="F205"><v>2.5783284844296261E-3</v></c><c r="G205"><v>2.6644814631531003E-3</v></c></row><row r="206" spans="1:7" x14ac:dyDescent="0.2"><c r="A206" t="s"><v>205</v></c><c r="B206"><v>5.261460068082597E-4</v></c><c r="C206"><v>4.5418732527886162E-4</v></c><c r="E206" t="s"><v>205</v></c><c r="F206"><v>2.2794414037054773E-4</v></c><c r="G206"><v>1.1566973165565049E-4</v></c></row><row r="207" spans="1:7" x14ac:dyDescent="0.2"><c r="A207" t="s"><v>206</v></c><c r="B207"><v>3.4689143863777113E-6</v></c><c r="C207"><v>2.2913233064089768E-6</v></c><c r="E207" t="s"><v>206</v></c><c r="F207"><v>7.4623018794274038E-6</v></c><c r="G207"><v>3.1169951667872942E-7</v></c></row><row r="208" spans="1:7" x14ac:dyDescent="0.2"><c r="A208" t="s"><v>207</v></c><c r="B208"><v>1.1436892206878873E-4</v></c><c r="C208"><v>4.4380555268814447E-5</v></c><c r="E208" t="s"><v>207</v></c><c r="F208"><v>1.4491096212934724E-4</v></c><c r="G208"><v>6.1624620480263786E-5</v></c></row><row r="209" spans="1:7" x14ac:dyDescent="0.2"><c r="A209" t="s"><v>208</v></c><c r="B209"><v>6.3393601042339496E-6</v></c><c r="C209"><v>7.8370103559434127E-6</v></c><c r="E209" t="s"><v>208</v></c><c r="F209"><v>2.4000120164525298E-6</v></c><c r="G209"><v>3.3417674783699703E-6</v></c></row><row r="210" spans="1:7" x14ac:dyDescent="0.2"><c r="A210" t="s"><v>209</v></c><c r="B210"><v>8.3739356609974656E-5</v></c><c r="C210"><v>1.177703134580016E-4</v></c><c r="E210" t="s"><v>209</v></c><c r="F210"><v>5.0142959497965905E-5</v></c><c r="G210"><v>4.9216715260264053E-5</v></c></row><row r="211" spans="1:7" x14ac:dyDescent="0.2"><c r="A211" t="s"><v>210</v></c><c r="B211"><v>5.109214570662481E-7</v></c><c r="C211"><v>0</v></c><c r="E211" t="s"><v>210</v></c><c r="F211"><v>3.5516868081124494E-6</v></c><c r="G211"><v>1.3383026688518337E-4</v></c></row><row r="212" spans="1:7" x14ac:dyDescent="0.2"><c r="A212" t="s"><v>211</v></c><c r="B212"><v>2.0508265930660269E-5</v></c><c r="C212"><v>1.8249184147627073E-5</v></c><c r="E212" t="s"><v>211</v></c><c r="F212"><v>1.6751727834933065E-4</v></c><c r="G212"><v>4.8918622143786453E-3</v></c></row><row r="213" spans="1:7" x14ac:dyDescent="0.2"><c r="A213" t="s"><v>212</v></c><c r="B213"><v>0</v></c><c r="C213"><v>0</v></c><c r="E213" t="s"><v>212</v></c><c r="F213"><v>0</v></c><c r="G213"><v>0</v></c></row><row r="214" spans="1:7" x14ac:dyDescent="0.2"><c r="A214" t="s"><v>213</v></c><c r="B214"><v>3.7819394239198592E-7</v></c><c r="C214"><v>4.1017715140992241E-7</v></c><c r="E214" t="s"><v>213</v></c><c r="F214"><v>3.2588458927624622E-7</v></c><c r="G214"><v>2.1565949820004214E-6</v></c></row><row r="215" spans="1:7" x14ac:dyDescent="0.2"><c r="A215" t="s"><v>214</v></c><c r="B215"><v>5.3179127512764765E-5</v></c><c r="C215"><v>4.2208392090540062E-5</v></c><c r="E215" t="s"><v>214</v></c><c r="F215"><v>2.918249555502452E-4</v></c><c r="G215"><v>5.1668491325093059E-3</v></c></row><row r="216" spans="1:7" x14ac:dyDescent="0.2"><c r="A216" t="s"><v>215</v></c><c r="B216"><v>4.0078409400150454E-7</v></c><c r="C216"><v>0</v></c><c r="E216" t="s"><v>215</v></c><c r="F216"><v>3.5323471604378267E-6</v></c><c r="G216"><v>7.9079336647514301E-5</v></c></row><row r="217" spans="1:7" x14ac:dyDescent="0.2"><c r="A217" t="s"><v>216</v></c><c r="B217"><v>1.3124896450692572E-6</v></c><c r="C217"><v>1.8390338143061708E-6</v></c><c r="E217" t="s"><v>216</v></c><c r="F217"><v>4.6122631775818177E-7</v></c><c r="G217"><v>1.6904421771840757E-6</v></c></row><row r="218" spans="1:7" x14ac:dyDescent="0.2"><c r="A218" t="s"><v>217</v></c><c r="B218"><v>7.7831851337756676E-4</v></c><c r="C218"><v>6.5699582733990053E-4</v></c><c r="E218" t="s"><v>217</v></c><c r="F218"><v>2.9600959130716419E-5</v></c><c r="G218"><v>4.21501753564157E-4</v></c></row><row r="219" spans="1:7" x14ac:dyDescent="0.2"><c r="A219" t="s"><v>218</v></c><c r="B219"><v>9.4265819533888458E-5</v></c><c r="C219"><v>9.874369378916064E-6</v></c><c r="E219" t="s"><v>218</v></c><c r="F219"><v>3.0575830893074089E-5</v></c><c r="G219"><v>8.1796942885090345E-4</v></c></row><row r="220" spans="1:7" x14ac:dyDescent="0.2"><c r="A220" t="s"><v>219</v></c><c r="B220"><v>0</v></c><c r="C220"><v>0</v></c><c r="E220" t="s"><v>219</v></c><c r="F220"><v>0</v></c><c r="G220"><v>2.0108351469624963E-6</v></c></row><row r="221" spans="1:7" x14ac:dyDescent="0.2"><c r="A221" t="s"><v>220</v></c><c r="B221"><v>1.0433747726601115E-2</v></c><c r="C221"><v>7.9020070936466486E-3</v></c><c r="E221" t="s"><v>220</v></c><c r="F221"><v>7.2116049673400006E-3</v></c><c r="G221"><v>4.8155427486879137E-3</v></c></row><row r="222" spans="1:7" x14ac:dyDescent="0.2"><c r="A222" t="s"><v>221</v></c><c r="B222"><v>2.2206754168057672E-5</v></c><c r="C222"><v>8.2201340391994151E-6</v></c><c r="E222" t="s"><v>221</v></c><c r="F222"><v>2.3143754876861451E-5</v></c><c r="G222"><v>1.0715448826960545E-5</v></c></row><row r="223" spans="1:7" x14ac:dyDescent="0.2"><c r="A223" t="s"><v>222</v></c><c r="B223"><v>5.7262324893303414E-3</v></c><c r="C223"><v>6.4525971873539423E-3</v></c><c r="E223" t="s"><v>222</v></c><c r="F223"><v>1.1122342724884566E-3</v></c><c r="G223"><v>2.0173795636845918E-2</v></c></row><row r="224" spans="1:7" x14ac:dyDescent="0.2"><c r="A224" t="s"><v>223</v></c><c r="B224"><v>4.9475914667471599E-4</v></c><c r="C224"><v>6.6400012492906588E-4</v></c><c r="E224" t="s"><v>223</v></c><c r="F224"><v>1.1879852768532349E-4</v></c><c r="G224"><v>4.1751879886759149E-3</v></c></row><row r="225" spans="1:7" x14ac:dyDescent="0.2"><c r="A225" t="s"><v>224</v></c><c r="B225"><v>1.195918046500989E-2</v></c><c r="C225"><v>1.0256825737078654E-2</v></c><c r="E225" t="s"><v>224</v></c><c r="F225"><v>7.5947425666819486E-3</v></c><c r="G225"><v>6.1989559649760989E-3</v></c></row><row r="226" spans="1:7" x14ac:dyDescent="0.2"><c r="A226" t="s"><v>225</v></c><c r="B226"><v>1.2618809788114512E-4</v></c><c r="C226"><v>6.8918631625091876E-5</v></c><c r="E226" t="s"><v>225</v></c><c r="F226"><v>4.8750934528278153E-5</v></c><c r="G226"><v>2.1662813295407539E-5</v></c></row><row r="227" spans="1:7" x14ac:dyDescent="0.2"><c r="A227" t="s"><v>226</v></c><c r="B227"><v>4.048280840764065E-5</v></c><c r="C227"><v>4.6274421716977397E-5</v></c><c r="E227" t="s"><v>226</v></c><c r="F227"><v>4.323854636942937E-5</v></c><c r="G227"><v>2.6797786939061096E-5</v></c></row><row r="228" spans="1:7" x14ac:dyDescent="0.2"><c r="A228" t="s"><v>227</v></c><c r="B228"><v>4.6704021598202393E-4</v></c><c r="C228"><v>2.0854106365245692E-4</v></c><c r="E228" t="s"><v>227</v></c><c r="F228"><v>1.2676791159588396E-3</v></c><c r="G228"><v>4.0698240555981957E-4</v></c></row><row r="229" spans="1:7" x14ac:dyDescent="0.2"><c r="A229" t="s"><v>228</v></c><c r="B229"><v>7.0376289862413542E-4</v></c><c r="C229"><v>3.066533949737714E-4</v></c><c r="E229" t="s"><v>228</v></c><c r="F229"><v>2.0400068949169704E-3</v></c><c r="G229"><v>8.2209637807094654E-4</v></c></row><row r="230" spans="1:7" x14ac:dyDescent="0.2"><c r="A230" t="s"><v>229</v></c><c r="B230"><v>0</v></c><c r="C230"><v>0</v></c><c r="E230" t="s"><v>229</v></c><c r="F230"><v>1.3339459924005385E-5</v></c><c r="G230"><v>7.7290783382048779E-4</v></c></row><row r="231" spans="1:7" x14ac:dyDescent="0.2"><c r="A231" t="s"><v>230</v></c><c r="B231"><v>1.2023522820045137E-6</v></c><c r="C231"><v>2.1215837043584185E-6</v></c><c r="E231" t="s"><v>230</v></c><c r="F231"><v>1.7104137807873773E-4</v></c><c r="G231"><v>6.1211496616540009E-3</v></c></row><row r="232" spans="1:7" x14ac:dyDescent="0.2"><c r="A232" t="s"><v>231</v></c><c r="B232"><v>5.8414300591368426E-5</v></c><c r="C232"><v>2.2776433584858162E-5</v></c><c r="E232" t="s"><v>231</v></c><c r="F232"><v>1.822783617887035E-6</v></c><c r="G232"><v>9.3812898755249669E-5</v></c></row><row r="233" spans="1:7" x14ac:dyDescent="0.2"><c r="A233" t="s"><v>232</v></c><c r="B233"><v>2.4922517754642523E-6</v></c><c r="C233"><v>7.2856792090988545E-6</v></c><c r="E233" t="s"><v>232</v></c><c r="F233"><v>2.0371074765714357E-5</v></c><c r="G233"><v>1.0524248159502567E-3</v></c></row><row r="234" spans="1:7" x14ac:dyDescent="0.2"><c r="A234" t="s"><v>233</v></c><c r="B234"><v>0</v></c><c r="C234"><v>0</v></c><c r="E234" t="s"><v>233</v></c><c r="F234"><v>7.8711090703442799E-7</v></c><c r="G234"><v>2.5196600814717385E-5</v></c></row><row r="235" spans="1:7" x14ac:dyDescent="0.2"><c r="A235" t="s"><v>234</v></c><c r="B235"><v>0</v></c><c r="C235"><v>6.085023600764036E-7</v></c><c r="E235" t="s"><v>234</v></c><c r="F235"><v>5.3112301704018575E-5</v></c><c r="G235"><v>1.7399365504407896E-3</v></c></row><row r="236" spans="1:7" x14ac:dyDescent="0.2"><c r="A236" t="s"><v>235</v></c><c r="B236"><v>0</v></c><c r="C236"><v>1.3012294015385736E-6</v></c><c r="E236" t="s"><v>235</v></c><c r="F236"><v>6.4344348720577282E-5</v></c><c r="G236"><v>2.2375387539427436E-3</v></c></row><row r="237" spans="1:7" x14ac:dyDescent="0.2"><c r="A237" t="s"><v>236</v></c><c r="B237"><v>2.1974135577169712E-4</v></c><c r="C237"><v>1.0986252441138525E-4</v></c><c r="E237" t="s"><v>236</v></c><c r="F237"><v>2.5905548772468401E-6</v></c><c r="G237"><v>2.031694781400108E-4</v></c></row><row r="238" spans="1:7" x14ac:dyDescent="0.2"><c r="A238" t="s"><v>237</v></c><c r="B238"><v>4.7789683919125039E-3</v></c><c r="C238"><v>7.8631296732150618E-3</v></c><c r="E238" t="s"><v>237</v></c><c r="F238"><v>8.865356285616997E-6</v></c><c r="G238"><v>8.2610802644980696E-5</v></c></row><row r="239" spans="1:7" x14ac:dyDescent="0.2"><c r="A239" t="s"><v>238</v></c><c r="B239"><v>1.2898994934597387E-6</v></c><c r="C239"><v>3.3521151585881854E-6</v></c><c r="E239" t="s"><v>238</v></c><c r="F239"><v>0</v></c><c r="G239"><v>0</v></c></row><row r="240" spans="1:7" x14ac:dyDescent="0.2"><c r="A240" t="s"><v>239</v></c><c r="B240"><v>3.0148563350692795E-4</v></c><c r="C240"><v>3.262355989493977E-4</v></c><c r="E240" t="s"><v>239</v></c><c r="F240"><v>4.43532038595861E-4</v></c><c r="G240"><v>5.3717023507669911E-4</v></c></row><row r="241" spans="1:7" x14ac:dyDescent="0.2"><c r="A241" t="s"><v>240</v></c><c r="B241"><v>0</v></c><c r="C241"><v>0</v></c><c r="E241" t="s"><v>240</v></c><c r="F241"><v>0</v></c><c r="G241"><v>0</v></c></row><row r="242" spans="1:7" x14ac:dyDescent="0.2"><c r="A242" t="s"><v>241</v></c><c r="B242"><v>3.6350680137899887E-5</v></c><c r="C242"><v>6.0252094748454693E-5</v></c><c r="E242" t="s"><v>241</v></c><c r="F242"><v>1.3422176524542306E-6</v></c><c r="G242"><v>7.6403708024757857E-7</v></c></row><row r="243" spans="1:7" x14ac:dyDescent="0.2"><c r="A243" t="s"><v>242</v></c><c r="B243"><v>0</v></c><c r="C243"><v>0</v></c><c r="E243" t="s"><v>242</v></c><c r="F243"><v>0</v></c><c r="G243"><v>0</v></c></row><row r="244" spans="1:7" x14ac:dyDescent="0.2"><c r="A244" t="s"><v>243</v></c><c r="B244"><v>0</v></c><c r="C244"><v>1.3991199765554251E-5</v></c><c r="E244" t="s"><v>243</v></c><c r="F244"><v>2.1252066100410402E-5</v></c><c r="G244"><v>9.5603010414111551E-4</v></c></row><row r="245" spans="1:7" x14ac:dyDescent="0.2"><c r="A245" t="s"><v>244</v></c><c r="B245"><v>1.0369579350854381E-5</v></c><c r="C245"><v>7.7224280584956072E-5</v></c><c r="E245" t="s"><v>244</v></c><c r="F245"><v>1.0107908635693546E-4</v></c><c r="G245"><v>2.8556701014544905E-3</v></c></row><row r="246" spans="1:7" x14ac:dyDescent="0.2"><c r="A246" t="s"><v>245</v></c><c r="B246"><v>0</v></c><c r="C246"><v>1.2170047201528072E-6</v></c><c r="E246" t="s"><v>245</v></c><c r="F246"><v>0</v></c><c r="G246"><v>1.0054175734812482E-6</v></c></row><row r="247" spans="1:7" x14ac:dyDescent="0.2"><c r="A247" t="s"><v>246</v></c><c r="B247"><v>1.255966711294679E-3</v></c><c r="C247"><v>9.8565344080307955E-4</v></c><c r="E247" t="s"><v>246</v></c><c r="F247"><v>1.5647806405546161E-3</v></c><c r="G247"><v>1.1635646047385821E-3</v></c></row><row r="248" spans="1:7" x14ac:dyDescent="0.2"><c r="A248" t="s"><v>247</v></c><c r="B248"><v>5.1370078222294357E-6</v></c><c r="C248"><v>3.1402632158447442E-6</v></c><c r="E248" t="s"><v>247</v></c><c r="F248"><v>6.8105327008749112E-6</v></c><c r="G248"><v>5.1728477024441666E-6</v></c></row><row r="249" spans="1:7" x14ac:dyDescent="0.2"><c r="A249" t="s"><v>248</v></c><c r="B249"><v>4.4267910250914812E-3</v></c><c r="C249"><v>5.1926437292552198E-3</v></c><c r="E249" t="s"><v>248</v></c><c r="F249"><v>6.869366772945259E-3</v></c><c r="G249"><v>3.0472048501145165E-3</v></c></row><row r="250" spans="1:7" x14ac:dyDescent="0.2"><c r="A250" t="s"><v>249</v></c><c r="B250"><v>1.5746850500844107E-5</v></c><c r="C250"><v>2.4911544023293539E-5</v></c><c r="E250" t="s"><v>249</v></c><c r="F250"><v>4.1053774871284204E-5</v></c><c r="G250"><v>1.2269603346754775E-5</v></c></row><row r="251" spans="1:7" x14ac:dyDescent="0.2"><c r="A251" t="s"><v>250</v></c><c r="B251"><v>8.3110493139907499E-5</v></c><c r="C251"><v>8.5076107914255463E-5</v></c><c r="E251" t="s"><v>250</v></c><c r="F251"><v>3.1059297658622421E-4</v></c><c r="G251"><v>5.8706309645583949E-4</v></c></row><row r="252" spans="1:7" x14ac:dyDescent="0.2"><c r="A252" t="s"><v>251</v></c><c r="B252"><v>4.1928449257392425E-5</v></c><c r="C252"><v>4.1563422145252831E-5</v></c><c r="E252" t="s"><v>251</v></c><c r="F252"><v>1.3447946126482883E-4</v></c><c r="G252"><v>2.8340233569559034E-4</v></c></row><row r="253" spans="1:7" x14ac:dyDescent="0.2"><c r="A253" t="s"><v>252</v></c><c r="B253"><v>1.2302742912236039E-4</v></c><c r="C253"><v>1.4026081023333641E-4</v></c><c r="E253" t="s"><v>252</v></c><c r="F253"><v>2.7257432668235899E-4</v></c><c r="G253"><v>2.638747156375278E-4</v></c></row><row r="254" spans="1:7" x14ac:dyDescent="0.2"><c r="A254" t="s"><v>253</v></c><c r="B254"><v>2.9847985872441874E-5</v></c><c r="C254"><v>1.8758644852961725E-5</v></c><c r="E254" t="s"><v>253</v></c><c r="F254"><v>2.8045763547497198E-5</v></c><c r="G254"><v>2.4862392603691467E-5</v></c></row><row r="255" spans="1:7" x14ac:dyDescent="0.2"><c r="A255" t="s"><v>254</v></c><c r="B255"><v>8.7754510409400683E-4</v></c><c r="C255"><v>6.731719913202573E-4</v></c><c r="E255" t="s"><v>254</v></c><c r="F255"><v>5.8571057288316075E-4</v></c><c r="G255"><v>5.979664782848228E-5</v></c></row><row r="256" spans="1:7" x14ac:dyDescent="0.2"><c r="A256" t="s"><v>255</v></c><c r="B256"><v>4.3054925174481817E-3</v></c><c r="C256"><v>3.9766589113373685E-3</v></c><c r="E256" t="s"><v>255</v></c><c r="F256"><v>4.7689595142167999E-3</v></c><c r="G256"><v>7.7205992370903576E-4</v></c></row><row r="257" spans="1:7" x14ac:dyDescent="0.2"><c r="A257" t="s"><v>256</v></c><c r="B257"><v>6.6869516201190028E-4</v></c><c r="C257"><v>5.2504677400737831E-4</v></c><c r="E257" t="s"><v>256</v></c><c r="F257"><v>3.4460436664631946E-4</v></c><c r="G257"><v>5.963038819840115E-4</v></c></row><row r="258" spans="1:7" x14ac:dyDescent="0.2"><c r="A258" t="s"><v>257</v></c><c r="B258"><v>7.2602983174421427E-5</v></c><c r="C258"><v>5.4108609695179771E-5</v></c><c r="E258" t="s"><v>257</v></c><c r="F258"><v>2.530926697085736E-4</v></c><c r="G258"><v>3.1910483519671237E-4</v></c></row><row r="259" spans="1:7" x14ac:dyDescent="0.2"><c r="A259" t="s"><v>258</v></c><c r="B259"><v>1.8909697119599296E-6</v></c><c r="C259"><v>4.1017715140992241E-7</v></c><c r="E259" t="s"><v>258</v></c><c r="F259"><v>1.0458881942120052E-5</v></c><c r="G259"><v>2.2182205523457904E-6</v></c></row><row r="260" spans="1:7" x14ac:dyDescent="0.2"><c r="A260" t="s"><v>259</v></c><c r="B260"><v>0</v></c><c r="C260"><v>0</v></c><c r="E260" t="s"><v>259</v></c><c r="F260"><v>0</v></c><c r="G260"><v>0</v></c></row><row r="261" spans="1:7" x14ac:dyDescent="0.2"><c r="A261" t="s"><v>260</v></c><c r="B261"><v>7.5638788478397183E-7</v></c><c r="C261"><v>6.085023600764036E-7</v></c><c r="E261" t="s"><v>260</v></c><c r="F261"><v>7.8711090703442799E-7</v></c><c r="G261"><v>0</v></c></row><row r="262" spans="1:7" x14ac:dyDescent="0.2"><c r="A262" t="s"><v>261</v></c><c r="B262"><v>5.49119260002976E-3</v></c><c r="C262"><v>5.219572756773685E-3</v></c><c r="E262" t="s"><v>261</v></c><c r="F262"><v>3.2441671340645377E-3</v></c><c r="G262"><v>7.2997472811082362E-3</v></c></row><row r="263" spans="1:7" x14ac:dyDescent="0.2"><c r="A263" t="s"><v>262</v></c><c r="B263"><v>1.2898994934597387E-6</v></c><c r="C263"><v>0</v></c><c r="E263" t="s"><v>262</v></c><c r="F263"><v>6.5176917855249244E-7</v></c><c r="G263"><v>3.1169951667872942E-7</v></c></row><row r="264" spans="1:7" x14ac:dyDescent="0.2"><c r="A264" t="s"><v>263</v></c><c r="B264"><v>2.7951954277482123E-4</v></c><c r="C264"><v>2.9374409374341919E-4</v></c><c r="E264" t="s"><v>263</v></c><c r="F264"><v>6.8039106495767479E-4</v></c><c r="G264"><v>2.592414033802326E-4</v></c></row><row r="265" spans="1:7" x14ac:dyDescent="0.2"><c r="A265" t="s"><v>264</v></c><c r="B265"><v>0</v></c><c r="C265"><v>0</v></c><c r="E265" t="s"><v>264</v></c><c r="F265"><v>0</v></c><c r="G265"><v>1.1373621672716767E-6</v></c></row><row r="266" spans="1:7" x14ac:dyDescent="0.2"><c r="A266" t="s"><v>265</v></c><c r="B266"><v>1.2673093418502199E-6</v></c><c r="C266"><v>2.7004784020219014E-5</v></c><c r="E266" t="s"><v>265</v></c><c r="F266"><v>3.8775713973886952E-6</v></c><c r="G266"><v>3.7808841371779668E-4</v></c></row><row r="267" spans="1:7" x14ac:dyDescent="0.2"><c r="A267" t="s"><v>266</v></c><c r="B267"><v>0</v></c><c r="C267"><v>6.085023600764036E-7</v></c><c r="E267" t="s"><v>266</v></c><c r="F267"><v>0</v></c><c r="G267"><v>6.9371805680251881E-7</v></c></row><row r="268" spans="1:7" x14ac:dyDescent="0.2"><c r="A268" t="s"><v>267</v></c><c r="B268"><v>8.8911539945823397E-7</v></c><c r="C268"><v>6.085023600764036E-7</v></c><c r="E268" t="s"><v>267</v></c><c r="F268"><v>1.15167479165992E-6</v></c><c r="G268"><v>1.3787426605053462E-6</v></c></row><row r="269" spans="1:7" x14ac:dyDescent="0.2"><c r="A269" t="s"><v>268</v></c><c r="B269"><v>5.109214570662481E-7</v></c><c r="C269"><v>6.5061470076928679E-7</v></c><c r="E269" t="s"><v>268</v></c><c r="F269"><v>0</v></c><c r="G269"><v>0</v></c></row><row r="270" spans="1:7" x14ac:dyDescent="0.2"><c r="A270" t="s"><v>269</v></c><c r="B270"><v>3.4689143863777113E-6</v></c><c r="C270"><v>1.4709690035891318E-6</v></c><c r="E270" t="s"><v>269</v></c><c r="F270"><v>0</v></c><c r="G270"><v>8.2566265059294734E-7</v></c></row><row r="271" spans="1:7" x14ac:dyDescent="0.2"><c r="A271" t="s"><v>270</v></c><c r="B271"><v>5.7363808561619115E-3</v></c><c r="C271"><v>6.560555129166301E-3</v></c><c r="E271" t="s"><v>270</v></c><c r="F271"><v>6.5426487336476095E-3</v></c><c r="G271"><v>9.6814685655692741E-3</v></c></row><row r="272" spans="1:7" x14ac:dyDescent="0.2"><c r="A272" t="s"><v>271</v></c><c r="B272"><v>9.7142572394982396E-4</v></c><c r="C272"><v>7.5076318735048159E-4</v></c><c r="E272" t="s"><v>271</v></c><c r="F272"><v>1.2104516844829846E-3</v></c><c r="G272"><v>1.9759526877695193E-3</v></c></row><row r="273" spans="1:7" x14ac:dyDescent="0.2"><c r="A273" t="s"><v>272</v></c><c r="B273"><v>6.6193462910384336E-5</v></c><c r="C273"><v>3.1617064579748937E-5</v></c><c r="E273" t="s"><v>272</v></c><c r="F273"><v>1.2434945191855984E-4</v></c><c r="G273"><v>5.183869164843329E-5</v></c></row><row r="274" spans="1:7" x14ac:dyDescent="0.2"><c r="A274" t="s"><v>273</v></c><c r="B274"><v>3.5040297952817346E-3</v></c><c r="C274"><v>1.5552162387552475E-3</v></c><c r="E274" t="s"><v>273</v></c><c r="F274"><v>3.0442983910629207E-3</v></c><c r="G274"><v>2.1583263584258462E-3</v></c></row><row r="275" spans="1:7" x14ac:dyDescent="0.2"><c r="A275" t="s"><v>274</v></c><c r="B275"><v>4.9683243673019037E-5</v></c><c r="C275"><v>1.4825080802451055E-5</v></c><c r="E275" t="s"><v>274</v></c><c r="F275"><v>3.2133181648114409E-5</v></c><c r="G275"><v>4.30052262951358E-5</v></c></row><row r="276" spans="1:7" x14ac:dyDescent="0.2"><c r="A276" t="s"><v>275</v></c><c r="B276"><v>1.1797621303949949E-6</v></c><c r="C276"><v>6.085023600764036E-7</v></c><c r="E276" t="s"><v>275</v></c><c r="F276"><v>0</v></c><c r="G276"><v>6.2339903335745883E-7</v></c></row><row r="277" spans="1:7" x14ac:dyDescent="0.2"><c r="A277" t="s"><v>276</v></c><c r="B277"><v>7.7871788139561857E-6</v></c><c r="C277"><v>5.9558642009443576E-6</v></c><c r="E277" t="s"><v>276</v></c><c r="F277"><v>0</v></c><c r="G277"><v>1.8927057944195642E-6</v></c></row><row r="278" spans="1:7" x14ac:dyDescent="0.2"><c r="A278" t="s"><v>277</v></c><c r="B278"><v>0</v></c><c r="C278"><v>0</v></c><c r="E278" t="s"><v>277</v></c><c r="F278"><v>0</v></c><c r="G278"><v>0</v></c></row><row r="279" spans="1:7" x14ac:dyDescent="0.2"><c r="A279" t="s"><v>278</v></c><c r="B279"><v>0</v></c><c r="C279"><v>2.730086064434822E-6</v></c><c r="E279" t="s"><v>278</v></c><c r="F279"><v>0</v></c><c r="G279"><v>7.8461987587623029E-6</v></c></row><row r="280" spans="1:7" x14ac:dyDescent="0.2"><c r="A280" t="s"><v>279</v></c><c r="B280"><v>8.7864315764791645E-6</v></c><c r="C280"><v>2.2777965723320165E-6</v></c><c r="E280" t="s"><v>279</v></c><c r="F280"><v>3.5130075127632036E-6</v></c><c r="G280"><v>3.1003869851363008E-6</v></c></row><row r="281" spans="1:7" x14ac:dyDescent="0.2"><c r="A281" t="s"><v>280</v></c><c r="B281"><v>3.7819394239198592E-7</v></c><c r="C281"><v>1.8390338143061708E-6</v></c><c r="E281" t="s"><v>280</v></c><c r="F281"><v>0</v></c><c r="G281"><v>7.5534362714788747E-7</v></c></row><row r="282" spans="1:7" x14ac:dyDescent="0.2"><c r="A282" t="s"><v>281</v></c><c r="B282"><v>1.6906835874612429E-6</v></c><c r="C282"><v>6.5061470076928679E-7</v></c><c r="E282" t="s"><v>281</v></c><c r="F282"><v>0</v></c><c r="G282"><v>3.1169951667872942E-7</v></c></row><row r="283" spans="1:7" x14ac:dyDescent="0.2"><c r="A283" t="s"><v>282</v></c><c r="B283"><v>0</v></c><c r="C283"><v>6.085023600764036E-7</v></c><c r="E283" t="s"><v>282</v></c><c r="F283"><v>0</v></c><c r="G283"><v>0</v></c></row><row r="284" spans="1:7" x14ac:dyDescent="0.2"><c r="A284" t="s"><v>283</v></c><c r="B284"><v>3.3164101150767798E-6</v></c><c r="C284"><v>4.6398178260497989E-6</v></c><c r="E284" t="s"><v>283</v></c><c r="F284"><v>0</v></c><c r="G284"><v>9.1502793322231714E-6</v></c></row><row r="285" spans="1:7" x14ac:dyDescent="0.2"><c r="A285" t="s"><v>284</v></c><c r="B285"><v>4.0078409400150454E-7</v></c><c r="C285"><v>4.1017715140992241E-7</v></c><c r="E285" t="s"><v>284</v></c><c r="F285"><v>0</v></c><c r="G285"><v>1.7607612006291356E-6</v></c></row><row r="286" spans="1:7" x14ac:dyDescent="0.2"><c r="A286" t="s"><v>285</v></c><c r="B286"><v>7.7897803639349045E-7</v></c><c r="C286"><v>1.3495507693479535E-5</v></c><c r="E286" t="s"><v>285</v></c><c r="F286"><v>1.2883833422429766E-5</v></c><c r="G286"><v>5.8244811288331625E-4</v></c></row><row r="287" spans="1:7" x14ac:dyDescent="0.2"><c r="A287" t="s"><v>286</v></c><c r="B287"><v>1.3124896450692572E-6</v></c><c r="C287"><v>8.5162106633286218E-6</v></c><c r="E287" t="s"><v>286</v></c><c r="F287"><v>1.2364623966888141E-5</v></c><c r="G287"><v>5.5775232585454821E-4</v></c></row><row r="288" spans="1:7" x14ac:dyDescent="0.2"><c r="A288" t="s"><v>287</v></c><c r="B288"><v>9.7702349521936588E-5</v></c><c r="C288"><v>8.5247621553951E-5</v></c><c r="E288" t="s"><v>287</v></c><c r="F288"><v>1.6906548605844451E-4</v></c><c r="G288"><v>3.2759614830682915E-4</v></c></row><row r="289" spans="1:7" x14ac:dyDescent="0.2"><c r="A289" t="s"><v>288</v></c><c r="B289"><v>2.0173459585377932E-3</v></c><c r="C289"><v>1.8816301866910682E-3</v></c><c r="E289" t="s"><v>288</v></c><c r="F289"><v>3.6162497296827155E-3</v></c><c r="G289"><v>5.5391187093024553E-3</v></c></row><row r="290" spans="1:7" x14ac:dyDescent="0.2"><c r="A290" t="s"><v>289</v></c><c r="B290"><v>3.0380670833688029E-3</v></c><c r="C290"><v>2.1077991077806928E-3</v></c><c r="E290" t="s"><v>289</v></c><c r="F290"><v>3.1383670003504115E-3</v></c><c r="G290"><v>2.1540829245364672E-3</v></c></row><row r="291" spans="1:7" x14ac:dyDescent="0.2"><c r="A291" t="s"><v>290</v></c><c r="B291"><v>1.9166878730318888E-4</v></c><c r="C291"><v>2.0076614356767845E-4</v></c><c r="E291" t="s"><v>290</v></c><c r="F291"><v>2.8014161003643074E-4</v></c><c r="G291"><v>1.5764704633475956E-4</v></c></row><row r="292" spans="1:7" x14ac:dyDescent="0.2"><c r="A292" t="s"><v>291</v></c><c r="B292"><v>8.4180717144454679E-4</v></c><c r="C292"><v>5.8824264093112241E-4</v></c><c r="E292" t="s"><v>291</v></c><c r="F292"><v>2.6012963372978214E-4</v></c><c r="G292"><v>5.6079279523775342E-4</v></c></row><row r="293" spans="1:7" x14ac:dyDescent="0.2"><c r="A293" t="s"><v>292</v></c><c r="B293"><v>4.9187107717626155E-5</v></c><c r="C293"><v>1.8037574104066611E-5</v></c><c r="E293" t="s"><v>292</v></c><c r="F293"><v>2.3928119583665238E-5</v></c><c r="G293"><v>5.3147107959592713E-5</v></c></row><row r="294" spans="1:7" x14ac:dyDescent="0.2"><c r="A294" t="s"><v>293</v></c><c r="B294"><v>1.1546291473950826E-4</v></c><c r="C294"><v>9.2133827967975872E-5</v></c><c r="E294" t="s"><v>293</v></c><c r="F294"><v>9.0219223822383084E-5</v></c><c r="G294"><v>2.4216749956540258E-4</v></c></row><row r="295" spans="1:7" x14ac:dyDescent="0.2"><c r="A295" t="s"><v>294</v></c><c r="B295"><v>2.2177894049094805E-3</v></c><c r="C295"><v>1.3661149963514882E-3</v></c><c r="E295" t="s"><v>294</v></c><c r="F295"><v>1.9745640596184159E-3</v></c><c r="G295"><v>4.5300700206499026E-3</v></c></row><row r="296" spans="1:7" x14ac:dyDescent="0.2"><c r="A296" t="s"><v>295</v></c><c r="B296"><v>2.3776338240195211E-3</v></c><c r="C296"><v>1.115049928957369E-3</v></c><c r="E296" t="s"><v>295</v></c><c r="F296"><v>2.5657034923104107E-3</v></c><c r="G296"><v>1.3095720725987876E-3</v></c></row><row r="297" spans="1:7" x14ac:dyDescent="0.2"><c r="A297" t="s"><v>296</v></c><c r="B297"><v>1.4735664177933417E-3</v></c><c r="C297"><v>3.0341873638641509E-3</v></c><c r="E297" t="s"><v>296</v></c><c r="F297"><v>1.1507039903785995E-3</v></c><c r="G297"><v>1.1125338273044953E-3</v></c></row><row r="298" spans="1:7" x14ac:dyDescent="0.2"><c r="A298" t="s"><v>297</v></c><c r="B298"><v>4.1462072568532831E-5</v></c><c r="C298"><v>2.7938996951136594E-5</v></c><c r="E298" t="s"><v>297</v></c><c r="F298"><v>6.0557633939035004E-5</v></c><c r="G298"><v>2.3446083190383858E-5</v></c></row><row r="299" spans="1:7" x14ac:dyDescent="0.2"><c r="A299" t="s"><v>298</v></c><c r="B299"><v>3.117398862834258E-3</v></c><c r="C299"><v>2.4076078853651982E-3</v></c><c r="E299" t="s"><v>298</v></c><c r="F299"><v>3.5583911022713782E-3</v></c><c r="G299"><v>4.1316750361362628E-3</v></c></row><row r="300" spans="1:7" x14ac:dyDescent="0.2"><c r="A300" t="s"><v>299</v></c><c r="B300"><v>6.0322405499157246E-4</v></c><c r="C300"><v>4.9429159091651396E-4</v></c><c r="E300" t="s"><v>299</v></c><c r="F300"><v>3.931155062197388E-4</v></c><c r="G300"><v>1.3887165606419889E-4</v></c></row><row r="301" spans="1:7" x14ac:dyDescent="0.2"><c r="A301" t="s"><v>300</v></c><c r="B301"><v>3.7770434913913316E-4</v></c><c r="C301"><v>4.0815146571733632E-4</v></c><c r="E301" t="s"><v>300</v></c><c r="F301"><v>9.5954939443519249E-4</v></c><c r="G301"><v>2.2208115629456663E-3</v></c></row><row r="302" spans="1:7" x14ac:dyDescent="0.2"><c r="A302" t="s"><v>301</v></c><c r="B302"><v>5.6096373431177441E-4</v></c><c r="C302"><v>5.9504744504150237E-4</v></c><c r="E302" t="s"><v>301</v></c><c r="F302"><v>8.6166855019328937E-4</v></c><c r="G302"><v>1.8748776478088828E-3</v></c></row><row r="303" spans="1:7" x14ac:dyDescent="0.2"><c r="A303" t="s"><v>302</v></c><c r="B303"><v>0</v></c><c r="C303"><v>8.2035430281984483E-7</v></c><c r="E303" t="s"><v>302</v></c><c r="F303"><v>0</v></c><c r="G303"><v>4.4364411046915805E-7</v></c></row><row r="304" spans="1:7" x14ac:dyDescent="0.2"><c r="A304" t="s"><v>303</v></c><c r="B304"><v>1.1058408625813928E-5</v></c><c r="C304"><v>1.5731141483992268E-4</v></c><c r="E304" t="s"><v>303</v></c><c r="F304"><v>2.4591016784102004E-5</v></c><c r="G304"><v>1.298693345397264E-3</v></c></row><row r="305" spans="1:7" x14ac:dyDescent="0.2"><c r="A305" t="s"><v>304</v></c><c r="B305"><v>2.8478555662467198E-6</v></c><c r="C305"><v>3.0695652685359385E-6</v></c><c r="E305" t="s"><v>304</v></c><c r="F305"><v>6.8878912915734036E-6</v></c><c r="G305"><v>0</v></c></row><row r="306" spans="1:7" x14ac:dyDescent="0.2"><c r="A306" t="s"><v>305</v></c><c r="B306"><v>3.3863039844213502E-3</v></c><c r="C306"><v>3.8565580228039358E-3</v></c><c r="E306" t="s"><v>305</v></c><c r="F306"><v>5.6726714299090543E-3</v></c><c r="G306"><v>7.6120885205942061E-4</v></c></row><row r="307" spans="1:7" x14ac:dyDescent="0.2"><c r="A307" t="s"><v>306</v></c><c r="B307"><v>4.0502078482512337E-6</v></c><c r="C307"><v>5.2197345795102801E-6</v></c><c r="E307" t="s"><v>306</v></c><c r="F307"><v>7.8711090703442799E-7</v></c><c r="G307"><v>3.1169951667872942E-7</v></c></row><row r="308" spans="1:7" x14ac:dyDescent="0.2"><c r="A308" t="s"><v>307</v></c><c r="B308"><v>3.4373889361291091E-3</v></c><c r="C308"><v>3.7603897965193026E-3</v></c><c r="E308" t="s"><v>307</v></c><c r="F308"><v>5.8213728918560317E-3</v></c><c r="G308"><v>7.8968916644711444E-4</v></c></row><row r="309" spans="1:7" x14ac:dyDescent="0.2"><c r="A309" t="s"><v>308</v></c><c r="B309"><v>0</v></c><c r="C309"><v>0</v></c><c r="E309" t="s"><v>308</v></c><c r="F309"><v>0</v></c><c r="G309"><v>3.8201854012378929E-7</v></c></row><row r="310" spans="1:7" x14ac:dyDescent="0.2"><c r="A310" t="s"><v>309</v></c><c r="B310"><v>0</v></c><c r="C310"><v>2.2777965723320165E-6</v></c><c r="E310" t="s"><v>309</v></c><c r="F310"><v>6.7110882622711532E-7</v></c><c r="G310"><v>7.0655534968637301E-6</v></c></row><row r="311" spans="1:7" x14ac:dyDescent="0.2"><c r="A311" t="s"><v>310</v></c><c r="B311"><v>0</v></c><c r="C311"><v>0</v></c><c r="E311" t="s"><v>310</v></c><c r="F311"><v>0</v></c><c r="G311"><v>0</v></c></row><row r="312" spans="1:7" x14ac:dyDescent="0.2"><c r="A312" t="s"><v>311</v></c><c r="B312"><v>0</v></c><c r="C312"><v>4.1017715140992241E-7</v></c><c r="E312" t="s"><v>311</v></c><c r="F312"><v>0</v></c><c r="G312"><v>0</v></c></row><row r="313" spans="1:7" x14ac:dyDescent="0.2"><c r="A313" t="s"><v>312</v></c><c r="B313"><v>0</v></c><c r="C313"><v>0</v></c><c r="E313" t="s"><v>312</v></c><c r="F313"><v>0</v></c><c r="G313"><v>0</v></c></row><row r="314" spans="1:7" x14ac:dyDescent="0.2"><c r="A314" t="s"><v>313</v></c><c r="B314"><v>0</v></c><c r="C314"><v>1.0186795114863259E-6</v></c><c r="E314" t="s"><v>313</v></c><c r="F314"><v>0</v></c><c r="G314"><v>4.7908291623203771E-6</v></c></row><row r="315" spans="1:7" x14ac:dyDescent="0.2"><c r="A315" t="s"><v>314</v></c><c r="B315"><v>0</v></c><c r="C315"><v>0</v></c><c r="E315" t="s"><v>314</v></c><c r="F315"><v>0</v></c><c r="G315"><v>0</v></c></row><row r="316" spans="1:7" x14ac:dyDescent="0.2"><c r="A316" t="s"><v>315</v></c><c r="B316"><v>0</v></c><c r="C316"><v>1.0186795114863259E-6</v></c><c r="E316" t="s"><v>315</v></c><c r="F316"><v>0</v></c><c r="G316"><v>3.3330740252702798E-6</v></c></row><row r="317" spans="1:7" x14ac:dyDescent="0.2"><c r="A317" t="s"><v>316</v></c><c r="B317"><v>0</v></c><c r="C317"><v>0</v></c><c r="E317" t="s"><v>316</v></c><c r="F317"><v>0</v></c><c r="G317"><v>3.6056566659508278E-6</v></c></row><row r="318" spans="1:7" x14ac:dyDescent="0.2"><c r="A318" t="s"><v>317</v></c><c r="B318"><v>8.2733653259287019E-5</v></c><c r="C318"><v>3.4353391902464028E-4</v></c><c r="E318" t="s"><v>317</v></c><c r="F318"><v>4.2788545630738497E-4</v></c><c r="G318"><v>9.4219194750118761E-3</v></c></row><row r="319" spans="1:7" x14ac:dyDescent="0.2"><c r="A319" t="s"><v>318</v></c><c r="B319"><v>1.5353659211774622E-6</v></c><c r="C319"><v>4.4984219314321867E-6</v></c><c r="E319" t="s"><v>318</v></c><c r="F319"><v>5.9903423146738003E-6</v></c><c r="G319"><v>4.4555361256866621E-4</v></c></row><row r="320" spans="1:7" x14ac:dyDescent="0.2"><c r="A320" t="s"><v>319</v></c><c r="B320"><v>1.3279790426968091E-5</v></c><c r="C320"><v>1.3413956094654453E-4</v></c><c r="E320" t="s"><v>319</v></c><c r="F320"><v>1.6727957578615107E-4</v></c><c r="G320"><v>4.0628577760029099E-3</v></c></row><row r="321" spans="1:7" x14ac:dyDescent="0.2"><c r="A321" t="s"><v>320</v></c><c r="B321"><v>0</v></c><c r="C321"><v>0</v></c><c r="E321" t="s"><v>320</v></c><c r="F321"><v>0</v></c><c r="G321"><v>1.3134382873345904E-5</v></c></row><row r="322" spans="1:7" x14ac:dyDescent="0.2"><c r="A322" t="s"><v>321</v></c><c r="B322"><v>0</v></c><c r="C322"><v>0</v></c><c r="E322" t="s"><v>321</v></c><c r="F322"><v>1.578093324127823E-5</v></c><c r="G322"><v>6.3257446827219501E-4</v></c></row><row r="323" spans="1:7" x14ac:dyDescent="0.2"><c r="A323" t="s"><v>322</v></c><c r="B323"><v>0</v></c><c r="C323"><v>2.3199089130248994E-6</v></c><c r="E323" t="s"><v>322</v></c><c r="F323"><v>0</v></c><c r="G323"><v>0</v></c></row><row r="324" spans="1:7" x14ac:dyDescent="0.2"><c r="A324" t="s"><v>323</v></c><c r="B324"><v>0</v></c><c r="C324"><v>4.4129070107673944E-6</v></c><c r="E324" t="s"><v>323</v></c><c r="F324"><v>0</v></c><c r="G324"><v>0</v></c></row><row r="325" spans="1:7" x14ac:dyDescent="0.2"><c r="A325" t="s"><v>324</v></c><c r="B325"><v>0</v></c><c r="C325"><v>1.0186795114863259E-6</v></c><c r="E325" t="s"><v>324</v></c><c r="F325"><v>0</v></c><c r="G325"><v>0</v></c></row><row r="326" spans="1:7" x14ac:dyDescent="0.2"><c r="A326" t="s"><v>325</v></c><c r="B326"><v>5.109214570662481E-7</v></c><c r="C326"><v>4.3090272122794786E-5</v></c><c r="E326" t="s"><v>325</v></c><c r="F326"><v>0</v></c><c r="G326"><v>0</v></c></row><row r="327" spans="1:7" x14ac:dyDescent="0.2"><c r="A327" t="s"><v>326</v></c><c r="B327"><v>0</v></c><c r="C327"><v>6.085023600764036E-7</v></c><c r="E327" t="s"><v>326</v></c><c r="F327"><v>0</v></c><c r="G327"><v>0</v></c></row><row r="328" spans="1:7" x14ac:dyDescent="0.2"><c r="A328" t="s"><v>327</v></c><c r="B328"><v>2.0462873782437104E-6</v></c><c r="C328"><v>4.6852322533609912E-5</v></c><c r="E328" t="s"><v>327</v></c><c r="F328"><v>3.8775713973886952E-6</v></c><c r="G328"><v>0</v></c></row><row r="329" spans="1:7" x14ac:dyDescent="0.2"><c r="A329" t="s"><v>328</v></c><c r="B329"><v>8.9890625953106332E-3</v></c><c r="C329"><v>8.8740534559478609E-3</v></c><c r="E329" t="s"><v>328</v></c><c r="F329"><v>1.0745921827050782E-2</v></c><c r="G329"><v>8.8045011250194611E-3</v></c></row><row r="330" spans="1:7" x14ac:dyDescent="0.2"><c r="A330" t="s"><v>329</v></c><c r="B330"><v>1.0310220737093712E-3</v></c><c r="C330"><v>1.1511775708890745E-3</v></c><c r="E330" t="s"><v>329</v></c><c r="F330"><v>1.0982634959449389E-3</v></c><c r="G330"><v>7.5169147011065957E-4</v></c></row><row r="331" spans="1:7" x14ac:dyDescent="0.2"><c r="A331" t="s"><v>330</v></c><c r="B331"><v>0</v></c><c r="C331"><v>0</v></c><c r="E331" t="s"><v>330</v></c><c r="F331"><v>0</v></c><c r="G331"><v>3.8201854012378929E-7</v></c></row><row r="332" spans="1:7" x14ac:dyDescent="0.2"><c r="A332" t="s"><v>331</v></c><c r="B332"><v>2.698056539457261E-5</v></c><c r="C332"><v>2.6458613830490556E-6</v></c><c r="E332" t="s"><v>331</v></c><c r="F332"><v>5.0392040719712773E-5</v></c><c r="G332"><v>1.8464079646554929E-3</v></c></row><row r="333" spans="1:7" x14ac:dyDescent="0.2"><c r="A333" t="s"><v>332</v></c><c r="B333"><v>1.2023522820045137E-6</v></c><c r="C333"><v>6.3660413523542798E-6</v></c><c r="E333" t="s"><v>332</v></c><c r="F333"><v>8.7935975111010679E-6</v></c><c r="G333"><v>5.9521276537083997E-4</v></c></row><row r="334" spans="1:7" x14ac:dyDescent="0.2"><c r="A334" t="s"><v>333</v></c><c r="B334"><v>3.5656647762982907E-5</v></c><c r="C334"><v>1.9485569788353399E-4</v></c><c r="E334" t="s"><v>333</v></c><c r="F334"><v>2.4424796068773434E-4</v></c><c r="G334"><v>5.7287104250167394E-3</v></c></row><row r="335" spans="1:7" x14ac:dyDescent="0.2"><c r="A335" t="s"><v>334</v></c><c r="B335"><v>0</v></c><c r="C335"><v>6.085023600764036E-7</v></c><c r="E335" t="s"><v>334</v></c><c r="F335"><v>8.0645055470905077E-7</v></c><c r="G335"><v>3.6925381943710481E-5</v></c></row><row r="336" spans="1:7" x14ac:dyDescent="0.2"><c r="A336" t="s"><v>335</v></c><c r="B336"><v>1.8216300279694708E-5</v></c><c r="C336"><v>9.5816250112791256E-5</v></c><c r="E336" t="s"><v>335</v></c><c r="F336"><v>2.5256181623781746E-4</v></c><c r="G336"><v>4.1239197289654047E-3</v></c></row><row r="337" spans="1:7" x14ac:dyDescent="0.2"><c r="A337" t="s"><v>336</v></c><c r="B337"><v>6.2916039786328271E-4</v></c><c r="C337"><v>4.9003296158025634E-4</v></c><c r="E337" t="s"><v>336</v></c><c r="F337"><v>7.6620708459041505E-4</v></c><c r="G337"><v>2.2055511810102385E-4</v></c></row><row r="338" spans="1:7" x14ac:dyDescent="0.2"><c r="A338" t="s"><v>337</v></c><c r="B338"><v>4.2195934011618605E-3</v></c><c r="C338"><v>1.972331427821231E-3</v></c><c r="E338" t="s"><v>337</v></c><c r="F338"><v>4.4756499251184705E-3</v></c><c r="G338"><v>1.4856005569467187E-3</v></c></row><row r="339" spans="1:7" x14ac:dyDescent="0.2"><c r="A339" t="s"><v>338</v></c><c r="B339"><v>3.8471083287696977E-6</v></c><c r="C339"><v>1.847504662281343E-5</v></c><c r="E339" t="s"><v>338</v></c><c r="F339"><v>2.9416016086104671E-5</v></c><c r="G339"><v>1.4303302260965508E-3</v></c></row><row r="340" spans="1:7" x14ac:dyDescent="0.2"><c r="A340" t="s"><v>339</v></c><c r="B340"><v>5.109214570662481E-7</v></c><c r="C340"><v>9.1668253640979087E-6</v></c><c r="E340" t="s"><v>339</v></c><c r="F340"><v>1.0135815163555297E-5</v></c><c r="G340"><v>7.8867118377549418E-4</v></c></row><row r="341" spans="1:7" x14ac:dyDescent="0.2"><c r="A341" t="s"><v>340</v></c><c r="B341"><v>0</v></c><c r="C341"><v>0</v></c><c r="E341" t="s"><v>340</v></c><c r="F341"><v>0</v></c><c r="G341"><v>1.6513253011858947E-6</v></c></row><row r="342" spans="1:7" x14ac:dyDescent="0.2"><c r="A342" t="s"><v>341</v></c><c r="B342"><v>1.5579560727869809E-6</v></c><c r="C342"><v>1.471122217435332E-5</v></c><c r="E342" t="s"><v>341</v></c><c r="F342"><v>2.8175854681861983E-5</v></c><c r="G342"><v>1.292377183882504E-3</v></c></row><row r="343" spans="1:7" x14ac:dyDescent="0.2"><c r="A343" t="s"><v>342</v></c><c r="B343"><v>0</v></c><c r="C343"><v>6.5061470076928679E-7</v></c><c r="E343" t="s"><v>342</v></c><c r="F343"><v>4.6122631775818177E-7</v></c><c r="G343"><v>4.6219406895116463E-5</v></c></row><row r="344" spans="1:7" x14ac:dyDescent="0.2"><c r="A344" t="s"><v>343</v></c><c r="B344"><v>1.0279430589420438E-5</v></c><c r="C344"><v>5.9793918601686845E-5</v></c><c r="E344" t="s"><v>343</v></c><c r="F344"><v>1.5328545726240082E-4</v></c><c r="G344"><v>4.4830964202070781E-3</v></c></row><row r="345" spans="1:7" x14ac:dyDescent="0.2"><c r="A345" t="s"><v>344</v></c><c r="B345"><v>1.5127757695679437E-6</v></c><c r="C345"><v>2.2506120189603849E-5</v></c><c r="E345" t="s"><v>344</v></c><c r="F345"><v>2.9413198275393182E-5</v></c><c r="G345"><v>1.1895008105769079E-3</v></c></row><row r="346" spans="1:7" x14ac:dyDescent="0.2"><c r="A346" t="s"><v>345</v></c><c r="B346"><v>3.7819394239198592E-7</v></c><c r="C346"><v>4.8516697687932405E-6</v></c><c r="E346" t="s"><v>345</v></c><c r="F346"><v>1.9387856986943476E-6</v></c><c r="G346"><v>1.8905234317420169E-4</v></c></row><row r="347" spans="1:7" x14ac:dyDescent="0.2"><c r="A347" t="s"><v>346</v></c><c r="B347"><v>2.6023891385289954E-6</v></c><c r="C347"><v>0</v></c><c r="E347" t="s"><v>346</v></c><c r="F347"><v>0</v></c><c r="G347"><v>3.1169951667872942E-7</v></c></row><row r="348" spans="1:7" x14ac:dyDescent="0.2"><c r="A348" t="s"><v>347</v></c><c r="B348"><v>0</v></c><c r="C348"><v>0</v></c><c r="E348" t="s"><v>347</v></c><c r="F348"><v>0</v></c><c r="G348"><v>0</v></c></row><row r="349" spans="1:7" x14ac:dyDescent="0.2"><c r="A349" t="s"><v>348</v></c><c r="B349"><v>1.5588367042170554E-3</v></c><c r="C349"><v>1.472364022527722E-3</v></c><c r="E349" t="s"><v>348</v></c><c r="F349"><v>3.0280540155248645E-3</v></c><c r="G349"><v>3.943969250832853E-3</v></c></row><row r="350" spans="1:7" x14ac:dyDescent="0.2"><c r="A350" t="s"><v>349</v></c><c r="B350"><v>5.3136548759524442E-5</v></c><c r="C350"><v>5.9078250709090809E-5</v></c><c r="E350" t="s"><v>349</v></c><c r="F350"><v>1.1658321690713859E-4</v></c><c r="G350"><v>1.58849305757241E-4</v></c></row><row r="351" spans="1:7" x14ac:dyDescent="0.2"><c r="A351" t="s"><v>350</v></c><c r="B351"><v>9.7120549378308069E-5</v></c><c r="C351"><v>1.304148653052174E-4</v></c><c r="E351" t="s"><v>350</v></c><c r="F351"><v>1.3864144712033466E-4</v></c><c r="G351"><v>6.3784015728568565E-5</v></c></row><row r="352" spans="1:7" x14ac:dyDescent="0.2"><c r="A352" t="s"><v>351</v></c><c r="B352"><v>2.0637370101682983E-4</v></c><c r="C352"><v>2.4024469149296667E-4</v></c><c r="E352" t="s"><v>351</v></c><c r="F352"><v>3.2598136452264182E-4</v></c><c r="G352"><v>1.9474350440006036E-4</v></c></row><row r="353" spans="1:7" x14ac:dyDescent="0.2"><c r="A353" t="s"><v>352</v></c><c r="B353"><v>0</v></c><c r="C353"><v>0</v></c><c r="E353" t="s"><v>352</v></c><c r="F353"><v>0</v></c><c r="G353"><v>0</v></c></row><row r="354" spans="1:7" x14ac:dyDescent="0.2"><c r="A354" t="s"><v>353</v></c><c r="B354"><v>2.4162008755553512E-4</v></c><c r="C354"><v>8.8700310505742945E-5</v></c><c r="E354" t="s"><v>353</v></c><c r="F354"><v>5.7389886468463084E-5</v></c><c r="G354"><v>4.3261034247009687E-4</v></c></row><row r="355" spans="1:7" x14ac:dyDescent="0.2"><c r="A355" t="s"><v>354</v></c><c r="B355"><v>0</v></c><c r="C355"><v>0</v></c><c r="E355" t="s"><v>354</v></c><c r="F355"><v>3.2588458927624622E-7</v></c><c r="G355"><v>3.1169951667872942E-7</v></c></row><row r="356" spans="1:7" x14ac:dyDescent="0.2"><c r="A356" t="s"><v>355</v></c><c r="B356"><v>1.3866304664624659E-3</v></c><c r="C356"><v>9.5617007478423621E-4</v></c><c r="E356" t="s"><v>355</v></c><c r="F356"><v>2.6885501314834674E-3</v></c><c r="G356"><v>3.7240855179159048E-3</v></c></row><row r="357" spans="1:7" x14ac:dyDescent="0.2"><c r="A357" t="s"><v>356</v></c><c r="B357"><v>7.7897803639349045E-7</v></c><c r="C357"><v>6.5061470076928679E-7</v></c><c r="E357" t="s"><v>356</v></c><c r="F357"><v>1.1284672144503725E-5</v></c><c r="G357"><v>7.1272301906606184E-4</v></c></row><row r="358" spans="1:7" x14ac:dyDescent="0.2"><c r="A358" t="s"><v>357</v></c><c r="B358"><v>5.109214570662481E-7</v></c><c r="C358"><v>1.0607918521792093E-6</v></c><c r="E358" t="s"><v>357</v></c><c r="F358"><v>4.3479039768418906E-5</v></c><c r="G358"><v>2.3251865005223761E-3</v></c></row><row r="359" spans="1:7" x14ac:dyDescent="0.2"><c r="A359" t="s"><v>358</v></c><c r="B359"><v>0</v></c><c r="C359"><v>0</v></c><c r="E359" t="s"><v>358</v></c><c r="F359"><v>3.2588458927624622E-7</v></c><c r="G359"><v>1.493426094997322E-5</v></c></row><row r="360" spans="1:7" x14ac:dyDescent="0.2"><c r="A360" t="s"><v>359</v></c><c r="B360"><v>2.5797989869194773E-6</v></c><c r="C360"><v>2.056933495983495E-5</v></c><c r="E360" t="s"><v>359</v></c><c r="F360"><v>3.2594792993178426E-5</v></c><c r="G360"><v>1.1148873539305114E-3</v></c></row><row r="361" spans="1:7" x14ac:dyDescent="0.2"><c r="A361" t="s"><v>360</v></c><c r="B361"><v>4.4284017906432188E-6</v></c><c r="C361"><v>1.2170047201528072E-6</v></c><c r="E361" t="s"><v>360</v></c><c r="F361"><v>6.3134448984789772E-6</v></c><c r="G361"><v>5.0143120357200549E-5</v></c></row><row r="362" spans="1:7" x14ac:dyDescent="0.2"><c r="A362" t="s"><v>361</v></c><c r="B362"><v>2.0230472505987415E-3</v></c><c r="C362"><v>1.7101403542882623E-3</v></c><c r="E362" t="s"><v>361</v></c><c r="F362"><v>2.5408400189841167E-3</v></c><c r="G362"><v>2.2488972654500414E-3</v></c></row><row r="363" spans="1:7" x14ac:dyDescent="0.2"><c r="A363" t="s"><v>362</v></c><c r="B363"><v>1.2399278971313625E-3</v></c><c r="C363"><v>9.5327206438119191E-4</v></c><c r="E363" t="s"><v>362</v></c><c r="F363"><v>1.9206156906694458E-3</v></c><c r="G363"><v>1.265708597612083E-3</v></c></row><row r="364" spans="1:7" x14ac:dyDescent="0.2"><c r="A364" t="s"><v>363</v></c><c r="B364"><v>5.2542641111825673E-3</v></c><c r="C364"><v>8.9724689414721476E-3</v></c><c r="E364" t="s"><v>363</v></c><c r="F364"><v>5.888537195109741E-3</v></c><c r="G364"><v>1.941096976778356E-4</v></c></row><row r="365" spans="1:7" x14ac:dyDescent="0.2"><c r="A365" t="s"><v>364</v></c><c r="B365"><v>5.5385511967241421E-5</v></c><c r="C365"><v>9.2040189169533207E-5</v></c><c r="E365" t="s"><v>364</v></c><c r="F365"><v>4.0026519787325655E-5</v></c><c r="G365"><v>4.4364411046915805E-7</v></c></row><row r="366" spans="1:7" x14ac:dyDescent="0.2"><c r="A366" t="s"><v>365</v></c><c r="B366"><v>3.2034593570291868E-6</v></c><c r="C366"><v>6.677176849022451E-6</v></c><c r="E366" t="s"><v>365</v></c><c r="F366"><v>9.8595318904088633E-6</v></c><c r="G366"><v>3.2185163376792328E-6</v></c></row><row r="367" spans="1:7" x14ac:dyDescent="0.2"><c r="A367" t="s"><v>366</v></c><c r="B367"><v>2.4949705690924529E-3</v></c><c r="C367"><v>3.2217676257485922E-3</v></c><c r="E367" t="s"><v>366</v></c><c r="F367"><v>5.4090105118806816E-3</v></c><c r="G367"><v>3.2660642663495296E-3</v></c></row><row r="368" spans="1:7" x14ac:dyDescent="0.2"><c r="A368" t="s"><v>367</v></c><c r="B368"><v>1.0235322748049733E-4</v></c><c r="C368"><v>5.4788858342661038E-5</v></c><c r="E368" t="s"><v>367</v></c><c r="F368"><v>1.1653340958990507E-4</v></c><c r="G368"><v>1.0571352007857977E-4</v></c></row><row r="369" spans="1:7" x14ac:dyDescent="0.2"><c r="A369" t="s"><v>368</v></c><c r="B369"><v>3.1184671326290464E-4</v></c><c r="C369"><v>1.4439985577355952E-4</v></c><c r="E369" t="s"><v>368</v></c><c r="F369"><v>2.8449115957649486E-4</v></c><c r="G369"><v>5.7227629598341761E-4</v></c></row><row r="370" spans="1:7" x14ac:dyDescent="0.2"><c r="A370" t="s"><v>369</v></c><c r="B370"><v>2.8682621851507442E-4</v></c><c r="C370"><v>1.8984088025200606E-4</v></c><c r="E370" t="s"><v>369</v></c><c r="F370"><v>2.9868187741500873E-4</v></c><c r="G370"><v>4.6016832414796954E-4</v></c></row><row r="371" spans="1:7" x14ac:dyDescent="0.2"><c r="A371" t="s"><v>370</v></c><c r="B371"><v>4.9238529512824804E-4</v></c><c r="C371"><v>2.9796865420430712E-4</v></c><c r="E371" t="s"><v>370</v></c><c r="F371"><v>7.4591763706417541E-4</v></c><c r="G371"><v>1.2615121070345956E-3</v></c></row><row r="372" spans="1:7" x14ac:dyDescent="0.2"><c r="A372" t="s"><v>371</v></c><c r="B372"><v>7.7897803639349045E-7</v></c><c r="C372"><v>6.085023600764036E-7</v></c><c r="E372" t="s"><v>371</v></c><c r="F372"><v>5.8135750906119751E-6</v></c><c r="G372"><v>2.7743136391293752E-5</v></c></row><row r="373" spans="1:7" x14ac:dyDescent="0.2"><c r="A373" t="s"><v>372</v></c><c r="B373"><v>2.0511079325643124E-5</v></c><c r="C373"><v>3.6915943626893019E-6</v></c><c r="E373" t="s"><v>372</v></c><c r="F373"><v>2.1094566913542354E-5</v></c><c r="G373"><v>9.4778106096295154E-5</v></c></row><row r="374" spans="1:7" x14ac:dyDescent="0.2"><c r="A374" t="s"><v>373</v></c><c r="B374"><v>2.4274513423570739E-3</v></c><c r="C374"><v>2.2309177722819209E-3</v></c><c r="E374" t="s"><v>373</v></c><c r="F374"><v>2.0203205162737897E-3</v></c><c r="G374"><v>2.1360654730341348E-3</v></c></row><row r="375" spans="1:7" x14ac:dyDescent="0.2"><c r="A375" t="s"><v>374</v></c><c r="B375"><v>6.3078501930436683E-4</v></c><c r="C375"><v>3.2067205126248144E-4</v></c><c r="E375" t="s"><v>374</v></c><c r="F375"><v>2.6608446378188359E-4</v></c><c r="G375"><v>3.9019979136938597E-4</v></c></row><row r="376" spans="1:7" x14ac:dyDescent="0.2"><c r="A376" t="s"><v>375</v></c><c r="B376"><v>2.8549259805160703E-4</v></c><c r="C376"><v>8.4368807859910107E-4</v></c><c r="E376" t="s"><v>375</v></c><c r="F376"><v>1.7381041152035219E-3</v></c><c r="G376"><v>2.0317185721051363E-4</v></c></row><row r="377" spans="1:7" x14ac:dyDescent="0.2"><c r="A377" t="s"><v>376</v></c><c r="B377"><v>1.032269218432698E-4</v></c><c r="C377"><v>2.4809442214207404E-4</v></c><c r="E377" t="s"><v>376</v></c><c r="F377"><v>6.21794383006059E-4</v></c><c r="G377"><v>2.1989578196442201E-5</v></c></row><row r="378" spans="1:7" x14ac:dyDescent="0.2"><c r="A378" t="s"><v>377</v></c><c r="B378"><v>0</v></c><c r="C378"><v>0</v></c><c r="E378" t="s"><v>377</v></c><c r="F378"><v>0</v></c><c r="G378"><v>7.6403708024757857E-7</v></c></row><row r="379" spans="1:7" x14ac:dyDescent="0.2"><c r="A379" t="s"><v>378</v></c><c r="B379"><v>0</v></c><c r="C379"><v>0</v></c><c r="E379" t="s"><v>378</v></c><c r="F379"><v>0</v></c><c r="G379"><v>0</v></c></row><row r="380" spans="1:7" x14ac:dyDescent="0.2"><c r="A380" t="s"><v>379</v></c><c r="B380"><v>3.6214597603534171E-4</v></c><c r="C380"><v>3.1230046225742266E-4</v></c><c r="E380" t="s"><v>379</v></c><c r="F380"><v>3.4691599994979549E-4</v></c><c r="G380"><v>1.5461475633073744E-3</v></c></row><row r="381" spans="1:7" x14ac:dyDescent="0.2"><c r="A381" t="s"><v>380</v></c><c r="B381"><v>0</v></c><c r="C381"><v>6.085023600764036E-7</v></c><c r="E381" t="s"><v>380</v></c><c r="F381"><v>6.7110882622711532E-7</v></c><c r="G381"><v>2.7096749919128208E-6</v></c></row><row r="382" spans="1:7" x14ac:dyDescent="0.2"><c r="A382" t="s"><v>381</v></c><c r="B382"><v>7.1607050488636276E-6</v></c><c r="C382"><v>3.5504403672546667E-6</v></c><c r="E382" t="s"><v>381</v></c><c r="F382"><v>4.8552251652174344E-6</v></c><c r="G382"><v>2.4429551390188709E-4</v></c></row><row r="383" spans="1:7" x14ac:dyDescent="0.2"><c r="A383" t="s"><v>382</v></c><c r="B383"><v>0</v></c><c r="C383"><v>0</v></c><c r="E383" t="s"><v>382</v></c><c r="F383"><v>0</v></c><c r="G383"><v>0</v></c></row><row r="384" spans="1:7" x14ac:dyDescent="0.2"><c r="A384" t="s"><v>383</v></c><c r="B384"><v>9.2356738914451232E-4</v></c><c r="C384"><v>9.157833004823277E-4</v></c><c r="E384" t="s"><v>383</v></c><c r="F384"><v>9.7439671121382946E-4</v></c><c r="G384"><v>6.56540560419701E-6</v></c></row><row r="385" spans="1:7" x14ac:dyDescent="0.2"><c r="A385" t="s"><v>384</v></c><c r="B385"><v>6.5321310872569922E-5</v></c><c r="C385"><v>4.7261451344923784E-5</v></c><c r="E385" t="s"><v>384</v></c><c r="F385"><v>1.5921632979598595E-5</v></c><c r="G385"><v>0</v></c></row><row r="386" spans="1:7" x14ac:dyDescent="0.2"><c r="A386" t="s"><v>385</v></c><c r="B386"><v>1.1797621303949949E-6</v></c><c r="C386"><v>3.1688488224606677E-6</v></c><c r="E386" t="s"><v>385</v></c><c r="F386"><v>5.5621954760823028E-6</v></c><c r="G386"><v>8.872882209383161E-7</v></c></row><row r="387" spans="1:7" x14ac:dyDescent="0.2"><c r="A387" t="s"><v>386</v></c><c r="B387"><v>1.8761226065100358E-3</v></c><c r="C387"><v>1.5207222904065566E-3</v></c><c r="E387" t="s"><v>386</v></c><c r="F387"><v>1.2153178218708737E-3</v></c><c r="G387"><v>1.4678057016935949E-3</v></c></row><row r="388" spans="1:7" x14ac:dyDescent="0.2"><c r="A388" t="s"><v>387</v></c><c r="B388"><v>3.5237489937011758E-3</v></c><c r="C388"><v>2.3667364469828265E-3</v></c><c r="E388" t="s"><v>387</v></c><c r="F388"><v>3.896807702754359E-3</v></c><c r="G388"><v>3.8177661694493762E-3</v></c></row><row r="389" spans="1:7" x14ac:dyDescent="0.2"><c r="A389" t="s"><v>388</v></c><c r="B389"><v>5.379115822233077E-3</v></c><c r="C389"><v>3.6545585466790042E-3</v></c><c r="E389" t="s"><v>388</v></c><c r="F389"><v>8.1775261890456377E-3</v></c><c r="G389"><v>1.3382536014731465E-2</v></c></row><row r="390" spans="1:7" x14ac:dyDescent="0.2"><c r="A390" t="s"><v>389</v></c><c r="B390"><v>3.3727479693958099E-4</v></c><c r="C390"><v>2.0538630610580328E-4</v></c><c r="E390" t="s"><v>389</v></c><c r="F390"><v>1.7139357793485667E-4</v></c><c r="G390"><v>3.6396162260116018E-4</v></c></row><row r="391" spans="1:7" x14ac:dyDescent="0.2"><c r="A391" t="s"><v>390</v></c><c r="B391"><v>3.28787334917854E-3</v></c><c r="C391"><v>2.7804993830482581E-3</v></c><c r="E391" t="s"><v>390</v></c><c r="F391"><v>3.746337202570085E-3</v></c><c r="G391"><v>1.4025037414910138E-3</v></c></row><row r="392" spans="1:7" x14ac:dyDescent="0.2"><c r="A392" t="s"><v>391</v></c><c r="B392"><v>6.080379596369582E-5</v></c><c r="C392"><v>3.2139810119977569E-5</v></c><c r="E392" t="s"><v>391</v></c><c r="F392"><v>2.658579520207303E-4</v></c><c r="G392"><v>1.9492340145781779E-4</v></c></row><row r="393" spans="1:7" x14ac:dyDescent="0.2"><c r="A393" t="s"><v>392</v></c><c r="B393"><v>1.0610644328108698E-4</v></c><c r="C393"><v>3.5148694481933949E-4</v></c><c r="E393" t="s"><v>392</v></c><c r="F393"><v>2.8947044639700948E-4</v></c><c r="G393"><v>1.5781783667485349E-3</v></c></row><row r="394" spans="1:7" x14ac:dyDescent="0.2"><c r="A394" t="s"><v>393</v></c><c r="B394"><v>0</v></c><c r="C394"><v>0</v></c><c r="E394" t="s"><v>393</v></c><c r="F394"><v>3.4522423695086911E-7</v></c><c r="G394"><v>3.8557306122841887E-6</v></c></row><row r="395" spans="1:7" x14ac:dyDescent="0.2"><c r="A395" t="s"><v>394</v></c><c r="B395"><v>4.7692876199560279E-4</v></c><c r="C395"><v>1.4280166289989207E-3</v></c><c r="E395" t="s"><v>394</v></c><c r="F395"><v>7.9478446577365466E-4</v></c><c r="G395"><v>3.0682625294782156E-3</v></c></row><row r="396" spans="1:7" x14ac:dyDescent="0.2"><c r="A396" t="s"><v>395</v></c><c r="B396"><v>0</v></c><c r="C396"><v>8.7987605533808699E-6</v></c><c r="E396" t="s"><v>395</v></c><c r="F396"><v>4.6122631775818177E-7</v></c><c r="G396"><v>2.6829760485155508E-5</v></c></row><row r="397" spans="1:7" x14ac:dyDescent="0.2"><c r="A397" t="s"><v>396</v></c><c r="B397"><v>0</v></c><c r="C397"><v>0</v></c><c r="E397" t="s"><v>396</v></c><c r="F397"><v>0</v></c><c r="G397"><v>1.692258740258853E-5</v></c></row><row r="398" spans="1:7" x14ac:dyDescent="0.2"><c r="A398" t="s"><v>397</v></c><c r="B398"><v>1.3302380578577608E-5</v></c><c r="C398"><v>1.1331811648428235E-5</v></c><c r="E398" t="s"><v>397</v></c><c r="F398"><v>1.3615573001288535E-6</v></c><c r="G398"><v>1.1185173296728776E-5</v></c></row><row r="399" spans="1:7" x14ac:dyDescent="0.2"><c r="A399" t="s"><v>398</v></c><c r="B399"><v>4.5309604587310787E-5</v></c><c r="C399"><v>4.327378035810528E-5</v></c><c r="E399" t="s"><v>398</v></c><c r="F399"><v>3.5116093489795841E-5</v></c><c r="G399"><v>7.5344992420835725E-6</v></c></row><row r="400" spans="1:7" x14ac:dyDescent="0.2"><c r="A400" t="s"><v>399</v></c><c r="B400"><v>5.2755774451654152E-4</v></c><c r="C400"><v>6.2033794033147533E-4</v></c><c r="E400" t="s"><v>399</v></c><c r="F400"><v>1.4968041308872271E-3</v></c><c r="G400"><v>2.9305749533145805E-3</v></c></row><row r="401" spans="1:7" x14ac:dyDescent="0.2"><c r="A401" t="s"><v>400</v></c><c r="B401"><v>1.2881819727949433E-5</v></c><c r="C401"><v>8.9833171287874132E-6</v></c><c r="E401" t="s"><v>400</v></c><c r="F401"><v>4.8099129544485234E-5</v></c><c r="G401"><v>1.2804458568346742E-4</v></c></row><row r="402" spans="1:7" x14ac:dyDescent="0.2"><c r="A402" t="s"><v>401</v></c><c r="B402"><v>0</v></c><c r="C402"><v>0</v></c><c r="E402" t="s"><v>401</v></c><c r="F402"><v>3.9051925636552544E-5</v></c><c r="G402"><v>1.7530725640222411E-3</v></c></row><row r="403" spans="1:7" x14ac:dyDescent="0.2"><c r="A403" t="s"><v>402</v></c><c r="B403"><v>0</v></c><c r="C403"><v>0</v></c><c r="E403" t="s"><v>402</v></c><c r="F403"><v>1.7095635425507914E-6</v></c><c r="G403"><v>1.360149710941397E-4</v></c></row><row r="404" spans="1:7" x14ac:dyDescent="0.2"><c r="A404" t="s"><v>403</v></c><c r="B404"><v>0</v></c><c r="C404"><v>0</v></c><c r="E404" t="s"><v>403</v></c><c r="F404"><v>1.574221814068856E-6</v></c><c r="G404"><v>1.031211957146615E-4</v></c></row><row r="405" spans="1:7" x14ac:dyDescent="0.2"><c r="A405" t="s"><v>404</v></c><c r="B405"><v>0</v></c><c r="C405"><v>0</v></c><c r="E405" t="s"><v>404</v></c><c r="F405"><v>2.9393894432958984E-5</v></c><c r="G405"><v>1.4425060745987424E-3</v></c></row><row r="406" spans="1:7" x14ac:dyDescent="0.2"><c r="A406" t="s"><v>405</v></c><c r="B406"><v>0</v></c><c r="C406"><v>0</v></c><c r="E406" t="s"><v>405</v></c><c r="F406"><v>0</v></c><c r="G406"><v>1.4437684722258384E-5</v></c></row><row r="407" spans="1:7" x14ac:dyDescent="0.2"><c r="A407" t="s"><v>406</v></c><c r="B407"><v>5.9385760102324455E-6</v></c><c r="C407"><v>1.9946015626402562E-5</v></c><c r="E407" t="s"><v>406</v></c><c r="F407"><v>6.9749224035993654E-5</v></c><c r="G407"><v>2.2842843455162681E-3</v></c></row><row r="408" spans="1:7" x14ac:dyDescent="0.2"><c r="A408" t="s"><v>407</v></c><c r="B408"><v>5.5152017646214217E-6</v></c><c r="C408"><v>2.3340001226500652E-5</v></c><c r="E408" t="s"><v>407</v></c><c r="F408"><v>2.3361813205880305E-5</v></c><c r="G408"><v>1.3990468946837342E-5</v></c></row><row r="409" spans="1:7" x14ac:dyDescent="0.2"><c r="A409" t="s"><v>408</v></c><c r="B409"><v>4.0778870083538978E-5</v></c><c r="C409"><v>2.0794713636655351E-6</v></c><c r="E409" t="s"><v>408</v></c><c r="F409"><v>1.355542732920471E-3</v></c><c r="G409"><v>1.6991356302837671E-6</v></c></row><row r="410" spans="1:7" x14ac:dyDescent="0.2"><c r="A410" t="s"><v>409</v></c><c r="B410"><v>0</v></c><c r="C410"><v>0</v></c><c r="E410" t="s"><v>409</v></c><c r="F410"><v>3.4522423695086911E-7</v></c><c r="G410"><v>0</v></c></row><row r="411" spans="1:7" x14ac:dyDescent="0.2"><c r="A411" t="s"><v>410</v></c><c r="B411"><v>0</v></c><c r="C411"><v>3.1402632158447442E-6</v></c><c r="E411" t="s"><v>410</v></c><c r="F411"><v>4.6812041413862536E-6</v></c><c r="G411"><v>2.7820897153695148E-4</v></c></row><row r="412" spans="1:7" x14ac:dyDescent="0.2"><c r="A412" t="s"><v>411</v></c><c r="B412"><v>1.8008209505259869E-6</v></c><c r="C412"><v>1.8321414233397881E-5</v></c><c r="E412" t="s"><v>411</v></c><c r="F412"><v>7.218523192770679E-5</v></c><c r="G412"><v>2.3633474468393798E-3</v></c></row><row r="413" spans="1:7" x14ac:dyDescent="0.2"><c r="A413" t="s"><v>412</v></c><c r="B413"><v>0</v></c><c r="C413"><v>5.9844498075602807E-6</v></c><c r="E413" t="s"><v>412</v></c><c r="F413"><v>1.8907291021510673E-5</v></c><c r="G413"><v>9.8433720070829661E-4</v></c></row><row r="414" spans="1:7" x14ac:dyDescent="0.2"><c r="A414" t="s"><v>413</v></c><c r="B414"><v>0</v></c><c r="C414"><v>0</v></c><c r="E414" t="s"><v>413</v></c><c r="F414"><v>0</v></c><c r="G414"><v>8.2985363223311514E-6</v></c></row><row r="415" spans="1:7" x14ac:dyDescent="0.2"><c r="A415" t="s"><v>414</v></c><c r="B415"><v>0</v></c><c r="C415"><v>0</v></c><c r="E415" t="s"><v>414</v></c><c r="F415"><v>0</v></c><c r="G415"><v>2.2660308814436624E-6</v></c></row><row r="416" spans="1:7" x14ac:dyDescent="0.2"><c r="A416" t="s"><v>415</v></c><c r="B416"><v>2.3595242607899899E-6</v></c><c r="C416"><v>2.0993038845321833E-5</v></c><c r="E416" t="s"><v>415</v></c><c r="F416"><v>1.1328078151663629E-4</v></c><c r="G416"><v>2.7239140093734248E-3</v></c></row><row r="417" spans="1:7" x14ac:dyDescent="0.2"><c r="A417" t="s"><v>416</v></c><c r="B417"><v>1.7132737390707619E-6</v></c><c r="C417"><v>4.3151555953046682E-6</v></c><c r="E417" t="s"><v>416</v></c><c r="F417"><v>4.4906612805919424E-6</v></c><c r="G417"><v>2.2800110338531119E-4</v></c></row><row r="418" spans="1:7" x14ac:dyDescent="0.2"><c r="A418" t="s"><v>417</v></c><c r="B418"><v>3.1203054270751453E-5</v></c><c r="C418"><v>2.6915180909457175E-4</v></c><c r="E418" t="s"><v>417</v></c><c r="F418"><v>2.7096316285292915E-4</v></c><c r="G418"><v>7.6446289437238349E-3</v></c></row><row r="419" spans="1:7" x14ac:dyDescent="0.2"><c r="A419" t="s"><v>418</v></c><c r="B419"><v>0</v></c><c r="C419"><v>0</v></c><c r="E419" t="s"><v>418</v></c><c r="F419"><v>0</v></c><c r="G419"><v>2.6911573228004614E-5</v></c></row><row r="420" spans="1:7" x14ac:dyDescent="0.2"><c r="A420" t="s"><v>419</v></c><c r="B420"><v>9.1170555106775259E-7</v></c><c r="C420"><v>0</v></c><c r="E420" t="s"><v>419</v></c><c r="F420"><v>3.2588458927624622E-7</v></c><c r="G420"><v>3.4612790876277377E-5</v></c></row><row r="421" spans="1:7" x14ac:dyDescent="0.2"><c r="A421" t="s"><v>420</v></c><c r="B421"><v>2.339681253691698E-3</v></c><c r="C421"><v>2.3976984386192939E-3</v></c><c r="E421" t="s"><v>420</v></c><c r="F421"><v>2.1312756823652283E-3</v></c><c r="G421"><v>4.258900602835426E-3</v></c></row><row r="422" spans="1:7" x14ac:dyDescent="0.2"><c r="A422" t="s"><v>421</v></c><c r="B422"><v>0</v></c><c r="C422"><v>0</v></c><c r="E422" t="s"><v>421</v></c><c r="F422"><v>7.8711090703442799E-7</v></c><c r="G422"><v>1.9519254830106222E-5</v></c></row><row r="423" spans="1:7" x14ac:dyDescent="0.2"><c r="A423" t="s"><v>422</v></c><c r="B423"><v>1.2898994934597387E-6</v></c><c r="C423"><v>5.0078826367668385E-6</v></c><c r="E423" t="s"><v>422</v></c><c r="F423"><v>7.5811217709462113E-6</v></c><c r="G423"><v>5.5114614774579235E-4</v></c></row><row r="424" spans="1:7" x14ac:dyDescent="0.2"><c r="A424" t="s"><v>423</v></c><c r="B424"><v>3.5153319110848681E-5</v></c><c r="C424"><v>8.7566482126879857E-6</v></c><c r="E424" t="s"><v>423</v></c><c r="F424"><v>4.3009225627903379E-5</v></c><c r="G424"><v>1.2269943996138044E-4</v></c></row><row r="425" spans="1:7" x14ac:dyDescent="0.2"><c r="A425" t="s"><v>424</v></c><c r="B425"><v>4.2478924227712017E-6</v></c><c r="C425"><v>0</v></c><c r="E425" t="s"><v>424</v></c><c r="F425"><v>4.6122631775818177E-7</v></c><c r="G425"><v>9.350985500361883E-7</v></c></row><row r="426" spans="1:7" x14ac:dyDescent="0.2"><c r="A426" t="s"><v>425</v></c><c r="B426"><v>3.7819394239198592E-7</v></c><c r="C426"><v>4.1017715140992241E-7</v></c><c r="E426" t="s"><v>425</v></c><c r="F426"><v>2.3806723687779067E-6</v></c><c r="G426"><v>1.0529314873520446E-4</v></c></row><row r="427" spans="1:7" x14ac:dyDescent="0.2"><c r="A427" t="s"><v>426</v></c><c r="B427"><v>3.7143808140954352E-6</v></c><c r="C427"><v>1.9690519204504236E-5</v></c><c r="E427" t="s"><v>426</v></c><c r="F427"><v>5.5973405647606421E-5</v></c><c r="G427"><v>1.9303307303561292E-3</v></c></row><row r="428" spans="1:7" x14ac:dyDescent="0.2"><c r="A428" t="s"><v>427</v></c><c r="B428"><v>1.2898994934597387E-6</v></c><c r="C428"><v>0</v></c><c r="E428" t="s"><v>427</v></c><c r="F428"><v>0</v></c><c r="G428"><v>0</v></c></row><row r="429" spans="1:7" x14ac:dyDescent="0.2"><c r="A429" t="s"><v>428</v></c><c r="B429"><v>1.8176579648619822E-4</v></c><c r="C429"><v>6.8945443194062814E-5</v></c><c r="E429" t="s"><v>428</v></c><c r="F429"><v>4.9905668936993699E-6</v></c><c r="G429"><v>7.2617481081866048E-5</v></c></row><row r="430" spans="1:7" x14ac:dyDescent="0.2"><c r="A430" t="s"><v>429</v></c><c r="B430"><v>0</v></c><c r="C430"><v>0</v></c><c r="E430" t="s"><v>429</v></c><c r="F430"><v>0</v></c><c r="G430"><v>0</v></c></row><row r="431" spans="1:7" x14ac:dyDescent="0.2"><c r="A431" t="s"><v>430</v></c><c r="B431"><v>7.7897803639349045E-7</v></c><c r="C431"><v>1.0607918521792093E-6</v></c><c r="E431" t="s"><v>430</v></c><c r="F431"><v>3.4522423695086911E-7</v></c><c r="G431"><v>7.5518861482829554E-6</v></c></row><row r="432" spans="1:7" x14ac:dyDescent="0.2"><c r="A432" t="s"><v>431</v></c><c r="B432"><v>0</v></c><c r="C432"><v>0</v></c><c r="E432" t="s"><v>431</v></c><c r="F432"><v>1.699337317619266E-5</v></c><c r="G432"><v>1.2173340464711926E-3</v></c></row><row r="433" spans="1:7" x14ac:dyDescent="0.2"><c r="A433" t="s"><v>432</v></c><c r="B433"><v>4.0078409400150454E-7</v></c><c r="C433"><v>6.5061470076928679E-7</v></c><c r="E433" t="s"><v>432</v></c><c r="F433"><v>1.9326984427967692E-5</v></c><c r="G433"><v>9.9277631232005275E-4</v></c></row><row r="434" spans="1:7" x14ac:dyDescent="0.2"><c r="A434" t="s"><v>433</v></c><c r="B434"><v>9.5654096128726553E-6</v></c><c r="C434"><v>6.6064789017136454E-6</v></c><c r="E434" t="s"><v>433</v></c><c r="F434"><v>2.1379026007238711E-5</v></c><c r="G434"><v>1.1367721160020572E-5</v></c></row><row r="435" spans="1:7" x14ac:dyDescent="0.2"><c r="A435" t="s"><v>434</v></c><c r="B435"><v>3.116068736251526E-5</v></c><c r="C435"><v>2.2125818884088874E-5</v></c><c r="E435" t="s"><v>434</v></c><c r="F435"><v>9.4572003175366127E-5</v></c><c r="G435"><v>5.2864296394418273E-5</v></c></row><row r="436" spans="1:7" x14ac:dyDescent="0.2"><c r="A436" t="s"><v>435</v></c><c r="B436"><v>0</v></c><c r="C436"><v>0</v></c><c r="E436" t="s"><v>435</v></c><c r="F436"><v>0</v></c><c r="G436"><v>0</v></c></row><row r="437" spans="1:7" x14ac:dyDescent="0.2"><c r="A437" t="s"><v>436</v></c><c r="B437"><v>0</v></c><c r="C437"><v>0</v></c><c r="E437" t="s"><v>436</v></c><c r="F437"><v>0</v></c><c r="G437"><v>0</v></c></row><row r="438" spans="1:7" x14ac:dyDescent="0.2"><c r="A438" t="s"><v>437</v></c><c r="B438"><v>2.2385036492838029E-4</v></c><c r="C438"><v>1.3158838670203416E-4</v></c><c r="E438" t="s"><v>437</v></c><c r="F438"><v>1.4069095733081755E-4</v></c><c r="G438"><v>2.3385560476858226E-4</v></c></row><row r="439" spans="1:7" x14ac:dyDescent="0.2"><c r="A439" t="s"><v>438</v></c><c r="B439"><v>7.7897803639349045E-7</v></c><c r="C439"><v>8.2035430281984483E-7</v></c><c r="E439" t="s"><v>438</v></c><c r="F439"><v>3.2588458927624622E-7</v></c><c r="G439"><v>1.1373621672716767E-6</v></c></row><row r="440" spans="1:7" x14ac:dyDescent="0.2"><c r="A440" t="s"><v>439</v></c><c r="B440"><v>5.2471451852941788E-6</v></c><c r="C440"><v>2.8577133257924969E-6</v></c><c r="E440" t="s"><v>439</v></c><c r="F440"><v>2.5353537449344652E-6</v></c><c r="G440"><v>1.4490616839504062E-6</v></c></row><row r="441" spans="1:7" x14ac:dyDescent="0.2"><c r="A441" t="s"><v>440</v></c><c r="B441"><v>0</v></c><c r="C441"><v>0</v></c><c r="E441" t="s"><v>440</v></c><c r="F441"><v>0</v></c><c r="G441"><v>0</v></c></row><row r="442" spans="1:7" x14ac:dyDescent="0.2"><c r="A442" t="s"><v>441</v></c><c r="B442"><v>0</v></c><c r="C442"><v>0</v></c><c r="E442" t="s"><v>441</v></c><c r="F442"><v>0</v></c><c r="G442"><v>0</v></c></row><row r="443" spans="1:7" x14ac:dyDescent="0.2"><c r="A443" t="s"><v>442</v></c><c r="B443"><v>9.1170555106775259E-7</v></c><c r="C443"><v>3.2964760838183425E-6</v></c><c r="E443" t="s"><v>442</v></c><c r="F443"><v>5.5376765990885453E-5</v></c><c r="G443"><v>2.1771454826370888E-3</v></c></row><row r="444" spans="1:7" x14ac:dyDescent="0.2"><c r="A444" t="s"><v>443</v></c><c r="B444"><v>3.7819394239198592E-7</v></c><c r="C444"><v>0</v></c><c r="E444" t="s"><v>443</v></c><c r="F444"><v>8.3295891878718168E-6</v></c><c r="G444"><v>5.7588260177375431E-4</v></c></row><row r="445" spans="1:7" x14ac:dyDescent="0.2"><c r="A445" t="s"><v>444</v></c><c r="B445"><v>0</v></c><c r="C445"><v>0</v></c><c r="E445" t="s"><v>444</v></c><c r="F445"><v>2.9855120750717159E-5</v></c><c r="G445"><v>1.6367009768614583E-3</v></c></row><row r="446" spans="1:7" x14ac:dyDescent="0.2"><c r="A446" t="s"><v>445</v></c><c r="B446"><v>0</v></c><c r="C446"><v>0</v></c><c r="E446" t="s"><v>445</v></c><c r="F446"><v>0</v></c><c r="G446"><v>9.0198848616286626E-6</v></c></row><row r="447" spans="1:7" x14ac:dyDescent="0.2"><c r="A447" t="s"><v>446</v></c><c r="B447"><v>0</v></c><c r="C447"><v>0</v></c><c r="E447" t="s"><v>446</v></c><c r="F447"><v>0</v></c><c r="G447"><v>4.7430188332225039E-6</v></c></row><row r="448" spans="1:7" x14ac:dyDescent="0.2"><c r="A448" t="s"><v>447</v></c><c r="B448"><v>1.3124896450692572E-6</v></c><c r="C448"><v>1.6595190707093403E-5</v></c><c r="E448" t="s"><v>447</v></c><c r="F448"><v>1.1099729099891977E-5</v></c><c r="G448"><v>5.3806496660762867E-4</v></c></row><row r="449" spans="1:7" x14ac:dyDescent="0.2"><c r="A449" t="s"><v>448</v></c><c r="B449"><v>0</v></c><c r="C449"><v>1.0607918521792093E-6</v></c><c r="E449" t="s"><v>448</v></c><c r="F449"><v>1.2676768724672326E-6</v></c><c r="G449"><v>7.3617305448639455E-5</v></c></row><row r="450" spans="1:7" x14ac:dyDescent="0.2"><c r="A450" t="s"><v>449</v></c><c r="B450"><v>1.0186468433003648E-5</v></c><c r="C450"><v>5.8679261712382768E-5</v></c><c r="E450" t="s"><v>449</v></c><c r="F450"><v>8.708772286375475E-5</v></c><c r="G450"><v>2.7797279387618188E-3</v></c></row><row r="451" spans="1:7" x14ac:dyDescent="0.2"><c r="A451" t="s"><v>450</v></c><c r="B451"><v>0</v></c><c r="C451"><v>2.2356842316391331E-6</v></c><c r="E451" t="s"><v>450</v></c><c r="F451"><v>9.2354841811846278E-6</v></c><c r="G451"><v>4.2205031907199749E-4</v></c></row><row r="452" spans="1:7" x14ac:dyDescent="0.2"><c r="A452" t="s"><v>451</v></c><c r="B452"><v>3.9353429680422123E-5</v></c><c r="C452"><v>1.7753733974735337E-5</v></c><c r="E452" t="s"><v>451</v></c><c r="F452"><v>3.4334340592599846E-5</v></c><c r="G452"><v>2.5864238512220833E-6</v></c></row><row r="453" spans="1:7" x14ac:dyDescent="0.2"><c r="A453" t="s"><v>452</v></c><c r="B453"><v>2.742505561001897E-3</v></c><c r="C453"><v>1.7460519907653174E-3</v></c><c r="E453" t="s"><v>452</v></c><c r="F453"><v>4.124326047177245E-3</v></c><c r="G453"><v>4.716462599319818E-4</v></c></row><row r="454" spans="1:7" x14ac:dyDescent="0.2"><c r="A454" t="s"><v>453</v></c><c r="B454"><v>4.3398858118724191E-5</v></c><c r="C454"><v>2.3807107691959446E-5</v></c><c r="E454" t="s"><v>453</v></c><c r="F454"><v>2.0577719759642249E-4</v></c><c r="G454"><v>4.9686129811247852E-4</v></c></row><row r="455" spans="1:7" x14ac:dyDescent="0.2"><c r="A455" t="s"><v>454</v></c><c r="B455"><v>2.8656675325364628E-5</v></c><c r="C455"><v>1.997411743465253E-5</v></c><c r="E455" t="s"><v>454</v></c><c r="F455"><v>7.8699514874110686E-5</v></c><c r="G455"><v>1.0176681917768758E-4</v></c></row><row r="456" spans="1:7" x14ac:dyDescent="0.2"><c r="A456" t="s"><v>455</v></c><c r="B456"><v>2.8966709322958395E-4</v></c><c r="C456"><v>3.8579674069403528E-4</v></c><c r="E456" t="s"><v>455</v></c><c r="F456"><v>3.1100210602430484E-4</v></c><c r="G456"><v>9.3297276895085851E-4</v></c></row><row r="457" spans="1:7" x14ac:dyDescent="0.2"><c r="A457" t="s"><v>456</v></c><c r="B457"><v>0</v></c><c r="C457"><v>6.5061470076928679E-7</v></c><c r="E457" t="s"><v>456</v></c><c r="F457"><v>1.1129954963106741E-6</v></c><c r="G457"><v>4.4364411046915805E-7</v></c></row><row r="458" spans="1:7" x14ac:dyDescent="0.2"><c r="A458" t="s"><v>457</v></c><c r="B458"><v>0</v></c><c r="C458"><v>1.2131535096895718E-4</v></c><c r="E458" t="s"><v>457</v></c><c r="F458"><v>4.6122631775818177E-7</v></c><c r="G458"><v>0</v></c></row><row r="459" spans="1:7" x14ac:dyDescent="0.2"><c r="A459" t="s"><v>458</v></c><c r="B459"><v>1.2898994934597387E-6</v></c><c r="C459"><v>9.1938083237867445E-5</v></c><c r="E459" t="s"><v>458</v></c><c r="F459"><v>3.4522423695086911E-7</v></c><c r="G459"><v>0</v></c></row><row r="460" spans="1:7" x14ac:dyDescent="0.2"><c r="A460" t="s"><v>459</v></c><c r="B460"><v>4.0078409400150454E-7</v></c><c r="C460"><v>3.1716090085817861E-4</v></c><c r="E460" t="s"><v>459</v></c><c r="F460"><v>3.2588458927624622E-7</v></c><c r="G460"><v>3.1169951667872942E-7</v></c></row><row r="461" spans="1:7" x14ac:dyDescent="0.2"><c r="A461" t="s"><v>460</v></c><c r="B461"><v>0</v></c><c r="C461"><v>9.5619436429688681E-6</v></c><c r="E461" t="s"><v>460</v></c><c r="F461"><v>0</v></c><c r="G461"><v>0</v></c></row><row r="462" spans="1:7" x14ac:dyDescent="0.2"><c r="A462" t="s"><v>461</v></c><c r="B462"><v>0</v></c><c r="C462"><v>2.3199089130248994E-6</v></c><c r="E462" t="s"><v>461</v></c><c r="F462"><v>0</v></c><c r="G462"><v>0</v></c></row><row r="463" spans="1:7" x14ac:dyDescent="0.2"><c r="A463" t="s"><v>462</v></c><c r="B463"><v>0</v></c><c r="C463"><v>3.2042058704514844E-5</v></c><c r="E463" t="s"><v>462</v></c><c r="F463"><v>0</v></c><c r="G463"><v>0</v></c></row><row r="464" spans="1:7" x14ac:dyDescent="0.2"><c r="A464" t="s"><v>463</v></c><c r="B464"><v>3.0257633841400188E-6</v></c><c r="C464"><v>2.024231991907554E-3</v></c><c r="E464" t="s"><v>463</v></c><c r="F464"><v>1.900106403345102E-6</v></c><c r="G464"><v>4.4364411046915805E-7</v></c></row><row r="465" spans="1:7" x14ac:dyDescent="0.2"><c r="A465" t="s"><v>464</v></c><c r="B465"><v>0</v></c><c r="C465"><v>6.9202229855240167E-5</v></c><c r="E465" t="s"><v>464</v></c><c r="F465"><v>0</v></c><c r="G465"><v>0</v></c></row><row r="466" spans="1:7" x14ac:dyDescent="0.2"><c r="A466" t="s"><v>465</v></c><c r="B466"><v>0</v></c><c r="C466"><v>1.9254350979328516E-4</v></c><c r="E466" t="s"><v>465</v></c><c r="F466"><v>0</v></c><c r="G466"><v>0</v></c></row><row r="467" spans="1:7" x14ac:dyDescent="0.2"><c r="A467" t="s"><v>466</v></c><c r="B467"><v>4.0078409400150454E-7</v></c><c r="C467"><v>1.5729659786656666E-5</v></c><c r="E467" t="s"><v>466</v></c><c r="F467"><v>0</v></c><c r="G467"><v>0</v></c></row><row r="468" spans="1:7" x14ac:dyDescent="0.2"><c r="A468" t="s"><v>467</v></c><c r="B468"><v>3.4366536424519038E-5</v></c><c r="C468"><v>6.1523206404915336E-5</v></c><c r="E468" t="s"><v>467</v></c><c r="F468"><v>1.3422176524542306E-6</v></c><c r="G468"><v>0</v></c></row><row r="469" spans="1:7" x14ac:dyDescent="0.2"><c r="A469" t="s"><v>468</v></c><c r="B469"><v>0</v></c><c r="C469"><v>1.8446219117014527E-5</v></c><c r="E469" t="s"><v>468</v></c><c r="F469"><v>0</v></c><c r="G469"><v>0</v></c></row><row r="470" spans="1:7" x14ac:dyDescent="0.2"><c r="A470" t="s"><v>469</v></c><c r="B470"><v>0</v></c><c r="C470"><v>0</v></c><c r="E470" t="s"><v>469</v></c><c r="F470"><v>0</v></c><c r="G470"><v>0</v></c></row><row r="471" spans="1:7" x14ac:dyDescent="0.2"><c r="A471" t="s"><v>470</v></c><c r="B471"><v>8.0156818800300907E-7</v></c><c r="C471"><v>3.1582729587555119E-4</v></c><c r="E471" t="s"><v>470</v></c><c r="F471"><v>0</v></c><c r="G471"><v>0</v></c></row><row r="472" spans="1:7" x14ac:dyDescent="0.2"><c r="A472" t="s"><v>471</v></c><c r="B472"><v>4.0078409400150454E-7</v></c><c r="C472"><v>6.3403868761548434E-5</v></c><c r="E472" t="s"><v>471</v></c><c r="F472"><v>0</v></c><c r="G472"><v>0</v></c></row><row r="473" spans="1:7" x14ac:dyDescent="0.2"><c r="A473" t="s"><v>472</v></c><c r="B473"><v>0</v></c><c r="C473"><v>1.1331811648428235E-5</v></c><c r="E473" t="s"><v>472</v></c><c r="F473"><v>0</v></c><c r="G473"><v>0</v></c></row><row r="474" spans="1:7" x14ac:dyDescent="0.2"><c r="A474" t="s"><v>473</v></c><c r="B474"><v>5.109214570662481E-7</v></c><c r="C474"><v>2.2120527078759767E-4</v></c><c r="E474" t="s"><v>473</v></c><c r="F474"><v>0</v></c><c r="G474"><v>0</v></c></row><row r="475" spans="1:7" x14ac:dyDescent="0.2"><c r="A475" t="s"><v>474</v></c><c r="B475"><v>8.8911539945823397E-7</v></c><c r="C475"><v>1.9770994387740062E-4</v></c><c r="E475" t="s"><v>474</v></c><c r="F475"><v>0</v></c><c r="G475"><v>0</v></c></row><row r="476" spans="1:7" x14ac:dyDescent="0.2"><c r="A476" t="s"><v>475</v></c><c r="B476"><v>0</v></c><c r="C476"><v>0</v></c><c r="E476" t="s"><v>475</v></c><c r="F476"><v>0</v></c><c r="G476"><v>0</v></c></row><row r="477" spans="1:7" x14ac:dyDescent="0.2"><c r="A477" t="s"><v>476</v></c><c r="B477"><v>5.109214570662481E-7</v></c><c r="C477"><v>2.4484850491927353E-4</v></c><c r="E477" t="s"><v>476</v></c><c r="F477"><v>6.5176917855249244E-7</v></c><c r="G477"><v>0</v></c></row><row r="478" spans="1:7" x14ac:dyDescent="0.2"><c r="A478" t="s"><v>477</v></c><c r="B478"><v>0</v></c><c r="C478"><v>3.0285959332315412E-5</v></c><c r="E478" t="s"><v>477</v></c><c r="F478"><v>0</v></c><c r="G478"><v>0</v></c></row><row r="479" spans="1:7" x14ac:dyDescent="0.2"><c r="A479" t="s"><v>478</v></c><c r="B479"><v>0</v></c><c r="C479"><v>3.6088433043027202E-5</v></c><c r="E479" t="s"><v>478</v></c><c r="F479"><v>0</v></c><c r="G479"><v>0</v></c></row><row r="480" spans="1:7" x14ac:dyDescent="0.2"><c r="A480" t="s"><v>479</v></c><c r="B480"><v>0</v></c><c r="C480"><v>0</v></c><c r="E480" t="s"><v>479</v></c><c r="F480"><v>0</v></c><c r="G480"><v>0</v></c></row><row r="481" spans="1:7" x14ac:dyDescent="0.2"><c r="A481" t="s"><v>480</v></c><c r="B481"><v>0</v></c><c r="C481"><v>9.5797643164962333E-5</v></c><c r="E481" t="s"><v>480</v></c><c r="F481"><v>0</v></c><c r="G481"><v>0</v></c></row><row r="482" spans="1:7" x14ac:dyDescent="0.2"><c r="A482" t="s"><v>481</v></c><c r="B482"><v>0</v></c><c r="C482"><v>1.1869616061195831E-5</v></c><c r="E482" t="s"><v>481</v></c><c r="F482"><v>0</v></c><c r="G482"><v>0</v></c></row><row r="483" spans="1:7" x14ac:dyDescent="0.2"><c r="A483" t="s"><v>482</v></c><c r="B483"><v>0</v></c><c r="C483"><v>3.2212040205748374E-5</v></c><c r="E483" t="s"><v>482</v></c><c r="F483"><v>0</v></c><c r="G483"><v>0</v></c></row><row r="484" spans="1:7" x14ac:dyDescent="0.2"><c r="A484" t="s"><v>483</v></c><c r="B484"><v>1.4226270081340009E-6</v></c><c r="C484"><v>0</v></c><c r="E484" t="s"><v>483</v></c><c r="F484"><v>0</v></c><c r="G484"><v>0</v></c></row><row r="485" spans="1:7" x14ac:dyDescent="0.2"><c r="A485" t="s"><v>484</v></c><c r="B485"><v>1.5579560727869809E-6</v></c><c r="C485"><v>6.9557816271976293E-5</v></c><c r="E485" t="s"><v>484</v></c><c r="F485"><v>3.2588458927624622E-7</v></c><c r="G485"><v>0</v></c></row><row r="486" spans="1:7" x14ac:dyDescent="0.2"><c r="A486" t="s"><v>485</v></c><c r="B486"><v>1.1571719787854762E-6</v></c><c r="C486"><v>5.0284162888693869E-4</v></c><c r="E486" t="s"><v>485</v></c><c r="F486"><v>3.4522423695086911E-7</v></c><c r="G486"><v>0</v></c></row><row r="487" spans="1:7" x14ac:dyDescent="0.2"><c r="A487" t="s"><v>486</v></c><c r="B487"><v>0</v></c><c r="C487"><v>1.8676194209220939E-6</v></c><c r="E487" t="s"><v>486</v></c><c r="F487"><v>0</v></c><c r="G487"><v>0</v></c></row><row r="488" spans="1:7" x14ac:dyDescent="0.2"><c r="A488" t="s"><v>487</v></c><c r="B488"><v>0</v></c><c r="C488"><v>2.5746715299469372E-5</v></c><c r="E488" t="s"><v>487</v></c><c r="F488"><v>0</v></c><c r="G488"><v>0</v></c></row><row r="489" spans="1:7" x14ac:dyDescent="0.2"><c r="A489" t="s"><v>488</v></c><c r="B489"><v>0</v></c><c r="C489"><v>2.050885757049612E-6</v></c><c r="E489" t="s"><v>488</v></c><c r="F489"><v>0</v></c><c r="G489"><v>0</v></c></row><row r="490" spans="1:7" x14ac:dyDescent="0.2"><c r="A490" t="s"><v>489</v></c><c r="B490"><v>9.2297944237209876E-6</v></c><c r="C490"><v>1.2017055217774784E-3</v></c><c r="E490" t="s"><v>489</v></c><c r="F490"><v>1.3836789532745454E-6</v></c><c r="G490"><v>0</v></c></row><row r="491" spans="1:7" x14ac:dyDescent="0.2"><c r="A491" t="s"><v>490</v></c><c r="B491"><v>0</v></c><c r="C491"><v>3.7066532352282651E-6</v></c><c r="E491" t="s"><v>490</v></c><c r="F491"><v>0</v></c><c r="G491"><v>0</v></c></row><row r="492" spans="1:7" x14ac:dyDescent="0.2"><c r="A492" t="s"><v>491</v></c><c r="B492"><v>7.4739419314099067E-6</v></c><c r="C492"><v>7.0070601159466798E-4</v></c><c r="E492" t="s"><v>491</v></c><c r="F492"><v>6.7110882622711532E-7</v></c><c r="G492"><v>0</v></c></row><row r="493" spans="1:7" x14ac:dyDescent="0.2"><c r="A493" t="s"><v>492</v></c><c r="B493"><v>3.5816532994211728E-6</v></c><c r="C493"><v>2.475786923399706E-4</v></c><c r="E493" t="s"><v>492</v></c><c r="F493"><v>0</v></c><c r="G493"><v>0</v></c></row><row r="494" spans="1:7" x14ac:dyDescent="0.2"><c r="A494" t="s"><v>493</v></c><c r="B494"><v>3.7819394239198592E-7</v></c><c r="C494"><v>7.2149812617900489E-6</v></c><c r="E494" t="s"><v>493</v></c><c r="F494"><v>0</v></c><c r="G494"><v>0</v></c></row><row r="495" spans="1:7" x14ac:dyDescent="0.2"><c r="A495" t="s"><v>494</v></c><c r="B495"><v>0</v></c><c r="C495"><v>1.0057877614226561E-5</v></c><c r="E495" t="s"><v>494</v></c><c r="F495"><v>0</v></c><c r="G495"><v>0</v></c></row><row r="496" spans="1:7" x14ac:dyDescent="0.2"><c r="A496" t="s"><v>495</v></c><c r="B496"><v>2.4696616238547334E-6</v></c><c r="C496"><v>1.5901768104865314E-4</v></c><c r="E496" t="s"><v>495</v></c><c r="F496"><v>7.8711090703442799E-7</v></c><c r="G496"><v>0</v></c></row><row r="497" spans="1:7" x14ac:dyDescent="0.2"><c r="A497" t="s"><v>496</v></c><c r="B497"><v>3.3587770233129674E-6</v></c><c r="C497"><v>2.8900747148574049E-5</v></c><c r="E497" t="s"><v>496</v></c><c r="F497"><v>0</v></c><c r="G497"><v>0</v></c></row><row r="498" spans="1:7" x14ac:dyDescent="0.2"><c r="A498" t="s"><v>497</v></c><c r="B498"><v>1.3124896450692572E-6</v></c><c r="C498"><v>9.9283514138756191E-5</v></c><c r="E498" t="s"><v>497</v></c><c r="F498"><v>0</v></c><c r="G498"><v>0</v></c></row><row r="499" spans="1:7" x14ac:dyDescent="0.2"><c r="A499" t="s"><v>498</v></c><c r="B499"><v>1.0926323941986821E-4</v></c><c r="C499"><v>7.6280411637798617E-5</v></c><c r="E499" t="s"><v>498</v></c><c r="F499"><v>9.8844355490256251E-6</v></c><c r="G499"><v>0</v></c></row><row r="500" spans="1:7" x14ac:dyDescent="0.2"><c r="A500" t="s"><v>499</v></c><c r="B500"><v>0</v></c><c r="C500"><v>9.5063045681990252E-6</v></c><c r="E500" t="s"><v>499</v></c><c r="F500"><v>0</v></c><c r="G500"><v>0</v></c></row><row r="501" spans="1:7" x14ac:dyDescent="0.2"><c r="A501" t="s"><v>500</v></c><c r="B501"><v>5.109214570662481E-7</v></c><c r="C501"><v>3.4036257046698573E-5</v></c><c r="E501" t="s"><v>500</v></c><c r="F501"><v>0</v></c><c r="G501"><v>0</v></c></row><row r="502" spans="1:7" x14ac:dyDescent="0.2"><c r="A502" t="s"><v>501</v></c><c r="B502"><v>5.2723368868824166E-6</v></c><c r="C502"><v>1.7105010171713847E-4</v></c><c r="E502" t="s"><v>501</v></c><c r="F502"><v>0</v></c><c r="G502"><v>0</v></c></row><row r="503" spans="1:7" x14ac:dyDescent="0.2"><c r="A503" t="s"><v>502</v></c><c r="B503"><v>0</v></c><c r="C503"><v>0</v></c><c r="E503" t="s"><v>502</v></c><c r="F503"><v>0</v></c><c r="G503"><v>0</v></c></row><row r="504" spans="1:7" x14ac:dyDescent="0.2"><c r="A504" t="s"><v>503</v></c><c r="B504"><v>4.3551150545020986E-5</v></c><c r="C504"><v>1.668799104291757E-3</v></c><c r="E504" t="s"><v>503</v></c><c r="F504"><v>1.0163330631779844E-6</v></c><c r="G504"><v>3.8201854012378929E-7</v></c></row><row r="505" spans="1:7" x14ac:dyDescent="0.2"><c r="A505" t="s"><v>504</v></c><c r="B505"><v>0</v></c><c r="C505"><v>6.5923876920884796E-5</v></c><c r="E505" t="s"><v>504</v></c><c r="F505"><v>0</v></c><c r="G505"><v>0</v></c></row><row r="506" spans="1:7" x14ac:dyDescent="0.2"><c r="A506" t="s"><v>505</v></c><c r="B506"><v>0</v></c><c r="C506"><v>0</v></c><c r="E506" t="s"><v>505</v></c><c r="F506"><v>0</v></c><c r="G506"><v>0</v></c></row><row r="507" spans="1:7" x14ac:dyDescent="0.2"><c r="A507" t="s"><v>506</v></c><c r="B507"><v>0</v></c><c r="C507"><v>0</v></c><c r="E507" t="s"><v>506</v></c><c r="F507"><v>0</v></c><c r="G507"><v>0</v></c></row><row r="508" spans="1:7" x14ac:dyDescent="0.2"><c r="A508" t="s"><v>507</v></c><c r="B508"><v>4.0078409400150454E-7</v></c><c r="C508"><v>3.0983040889980615E-5</v></c><c r="E508" t="s"><v>507</v></c><c r="F508"><v>0</v></c><c r="G508"><v>0</v></c></row><row r="509" spans="1:7" x14ac:dyDescent="0.2"><c r="A509" t="s"><v>508</v></c><c r="B509"><v>3.7819394239198592E-7</v></c><c r="C509"><v>3.4797424199458607E-6</v></c><c r="E509" t="s"><v>508</v></c><c r="F509"><v>0</v></c><c r="G509"><v>0</v></c></row><row r="510" spans="1:7" x14ac:dyDescent="0.2"><c r="A510" t="s"><v>509</v></c><c r="B510"><v>5.109214570662481E-7</v></c><c r="C510"><v>1.5122512161277769E-4</v></c><c r="E510" t="s"><v>509</v></c><c r="F510"><v>0</v></c><c r="G510"><v>0</v></c></row><row r="511" spans="1:7" x14ac:dyDescent="0.2"><c r="A511" t="s"><v>510</v></c><c r="B511"><v>0</v></c><c r="C511"><v>4.1017715140992241E-7</v></c><c r="E511" t="s"><v>510</v></c><c r="F511"><v>0</v></c><c r="G511"><v>0</v></c></row><row r="512" spans="1:7" x14ac:dyDescent="0.2"><c r="A512" t="s"><v>511</v></c><c r="B512"><v>0</v></c><c r="C512"><v>1.2236390632633848E-5</v></c><c r="E512" t="s"><v>511</v></c><c r="F512"><v>0</v></c><c r="G512"><v>0</v></c></row><row r="513" spans="1:7" x14ac:dyDescent="0.2"><c r="A513" t="s"><v>512</v></c><c r="B513"><v>3.1133105955952438E-6</v></c><c r="C513"><v>1.6988849417257253E-4</v></c><c r="E513" t="s"><v>512</v></c><c r="F513"><v>0</v></c><c r="G513"><v>0</v></c></row><row r="514" spans="1:7" x14ac:dyDescent="0.2"><c r="A514" t="s"><v>513</v></c><c r="B514"><v>1.4000368565244822E-6</v></c><c r="C514"><v>8.6167017511512602E-5</v></c><c r="E514" t="s"><v>513</v></c><c r="F514"><v>0</v></c><c r="G514"><v>0</v></c></row><row r="515" spans="1:7" x14ac:dyDescent="0.2"><c r="A515" t="s"><v>514</v></c><c r="B515"><v>0</v></c><c r="C515"><v>0</v></c><c r="E515" t="s"><v>514</v></c><c r="F515"><v>0</v></c><c r="G515"><v>0</v></c></row><row r="516" spans="1:7" x14ac:dyDescent="0.2"><c r="A516" t="s"><v>515</v></c><c r="B516"><v>9.7663219698691494E-5</v></c><c r="C516"><v>1.3015751410230998E-4</v></c><c r="E516" t="s"><v>515</v></c><c r="F516"><v>6.5591888915856634E-6</v></c><c r="G516"><v>0</v></c></row><row r="517" spans="1:7" x14ac:dyDescent="0.2"><c r="A517" t="s"><v>516</v></c><c r="B517"><v>0</v></c><c r="C517"><v>0</v></c><c r="E517" t="s"><v>516</v></c><c r="F517"><v>0</v></c><c r="G517"><v>0</v></c></row><row r="518" spans="1:7" x14ac:dyDescent="0.2"><c r="A518" t="s"><v>517</v></c><c r="B518"><v>2.8220565236631266E-4</v></c><c r="C518"><v>3.6997825981060681E-4</v></c><c r="E518" t="s"><v>517</v></c><c r="F518"><v>1.7711337118318945E-5</v></c><c r="G518"><v>0</v></c></row><row r="519" spans="1:7" x14ac:dyDescent="0.2"><c r="A519" t="s"><v>518</v></c><c r="B519"><v>1.6906835874612429E-6</v></c><c r="C519"><v>6.1677161436877993E-6</v></c><c r="E519" t="s"><v>518</v></c><c r="F519"><v>0</v></c><c r="G519"><v>0</v></c></row><row r="520" spans="1:7" x14ac:dyDescent="0.2"><c r="A520" t="s"><v>519</v></c><c r="B520"><v>1.6196507736210351E-4</v></c><c r="C520"><v>3.5279597545610888E-4</v></c><c r="E520" t="s"><v>519</v></c><c r="F520"><v>1.7633978527620452E-5</v></c><c r="G520"><v>0</v></c></row><row r="521" spans="1:7" x14ac:dyDescent="0.2"><c r="A521" t="s"><v>520</v></c><c r="B521"><v>0</v></c><c r="C521"><v>0</v></c><c r="E521" t="s"><v>520</v></c><c r="F521"><v>0</v></c><c r="G521"><v>0</v></c></row><row r="522" spans="1:7" x14ac:dyDescent="0.2"><c r="A522" t="s"><v>521</v></c><c r="B522"><v>1.1797621303949949E-6</v></c><c r="C522"><v>8.2035430281984483E-7</v></c><c r="E522" t="s"><v>521</v></c><c r="F522"><v>0</v></c><c r="G522"><v>0</v></c></row><row r="523" spans="1:7" x14ac:dyDescent="0.2"><c r="A523" t="s"><v>522</v></c><c r="B523"><v>1.3147062912293826E-5</v></c><c r="C523"><v>8.7566482126879857E-6</v></c><c r="E523" t="s"><v>522</v></c><c r="F523"><v>1.6308318517369778E-5</v></c><c r="G523"><v>2.3395944013541679E-5</v></c></row><row r="524" spans="1:7" x14ac:dyDescent="0.2"><c r="A524" t="s"><v>523</v></c><c r="B524"><v>2.0688775298532289E-6</v></c><c r="C524"><v>2.0373590229726517E-6</v></c><c r="E524" t="s"><v>523</v></c><c r="F524"><v>1.7841043225377895E-6</v></c><c r="G524"><v>3.4512033778132117E-6</v></c></row><row r="525" spans="1:7" x14ac:dyDescent="0.2"><c r="A525" t="s"><v>524</v></c><c r="B525"><v>1.2643274051066391E-4</v></c><c r="C525"><v>2.1436905869286061E-4</v></c><c r="E525" t="s"><v>524</v></c><c r="F525"><v>4.7944593203746652E-4</v></c><c r="G525"><v>7.7518333476248459E-4</v></c></row><row r="526" spans="1:7" x14ac:dyDescent="0.2"><c r="A526" t="s"><v>525</v></c><c r="B526"><v>3.8498876539263925E-5</v></c><c r="C526"><v>3.1177011582444066E-5</v></c><c r="E526" t="s"><v>525</v></c><c r="F526"><v>7.6159089561261186E-5</v></c><c r="G526"><v>2.1450288225439095E-4</v></c></row><row r="527" spans="1:7" x14ac:dyDescent="0.2"><c r="A527" t="s"><v>526</v></c><c r="B527"><v>3.7409475015307003E-5</v></c><c r="C527"><v>5.0699081424176758E-5</v></c><c r="E527" t="s"><v>526</v></c><c r="F527"><v>1.1970668526617868E-4</v></c><c r="G527"><v>2.5450896473289749E-4</v></c></row><row r="528" spans="1:7" x14ac:dyDescent="0.2"><c r="A528" t="s"><v>527</v></c><c r="B528"><v>6.7368233785826021E-5</v></c><c r="C528"><v>1.0895133307496569E-4</v></c><c r="E528" t="s"><v>527</v></c><c r="F528"><v>8.0337606084068933E-5</v></c><c r="G528"><v>3.4339070358492497E-4</v></c></row><row r="529" spans="1:7" x14ac:dyDescent="0.2"><c r="A529" t="s"><v>528</v></c><c r="B529"><v>0</v></c><c r="C529"><v>0</v></c><c r="E529" t="s"><v>528</v></c><c r="F529"><v>0</v></c><c r="G529"><v>0</v></c></row><row r="530" spans="1:7" x14ac:dyDescent="0.2"><c r="A530" t="s"><v>529</v></c><c r="B530"><v>1.4126090460870306E-4</v></c><c r="C530"><v>1.2613819323195155E-4</v></c><c r="E530" t="s"><v>529</v></c><c r="F530"><v>1.7411968054168914E-4</v></c><c r="G530"><v>3.8137083425080707E-4</v></c></row><row r="531" spans="1:7" x14ac:dyDescent="0.2"><c r="A531" t="s"><v>530</v></c><c r="B531"><v>3.9572456918344399E-6</v></c><c r="C531"><v>1.2591170608456904E-6</v></c><c r="E531" t="s"><v>530</v></c><c r="F531"><v>1.4491134715665305E-5</v></c><c r="G531"><v>3.6102826865410229E-5</v></c></row><row r="532" spans="1:7" x14ac:dyDescent="0.2"><c r="A532" t="s"><v>531</v></c><c r="B532"><v>1.1914456604098511E-3</v></c><c r="C532"><v>1.0090436995227679E-3</v></c><c r="E532" t="s"><v>531</v></c><c r="F532"><v>3.0554833234965584E-3</v></c><c r="G532"><v>5.1988320466227486E-3</v></c></row><row r="533" spans="1:7" x14ac:dyDescent="0.2"><c r="A533" t="s"><v>532</v></c><c r="B533"><v>6.1388621347311307E-6</v></c><c r="C533"><v>0</v></c><c r="E533" t="s"><v>532</v></c><c r="F533"><v>9.611005891831109E-6</v></c><c r="G533"><v>2.0866331250505503E-5</v></c></row><row r="534" spans="1:7" x14ac:dyDescent="0.2"><c r="A534" t="s"><v>533</v></c><c r="B534"><v>8.6059222086071457E-6</v></c><c r="C534"><v>6.3459991634684228E-5</v></c><c r="E534" t="s"><v>533</v></c><c r="F534"><v>2.0133264786813457E-6</v></c><c r="G534"><v>0</v></c></row><row r="535" spans="1:7" x14ac:dyDescent="0.2"><c r="A535" t="s"><v>534</v></c><c r="B535"><v>0</v></c><c r="C535"><v>0</v></c><c r="E535" t="s"><v>534</v></c><c r="F535"><v>4.6122631775818177E-7</v></c><c r="G535"><v>0</v></c></row><row r="536" spans="1:7" x14ac:dyDescent="0.2"><c r="A536" t="s"><v>535</v></c><c r="B536"><v>7.0479661358201657E-6</v></c><c r="C536"><v>2.4475361743825743E-6</v></c><c r="E536" t="s"><v>535</v></c><c r="F536"><v>9.4232450365078684E-6</v></c><c r="G536"><v>1.4995886520318589E-5</v></c></row><row r="537" spans="1:7" x14ac:dyDescent="0.2"><c r="A537" t="s"><v>536</v></c><c r="B537"><v>3.0510330839786051E-4</v></c><c r="C537"><v>2.4317229632515492E-4</v></c><c r="E537" t="s"><v>536</v></c><c r="F537"><v>7.2323721855742894E-4</v></c><c r="G537"><v>5.6462480258353891E-4</v></c></row><row r="538" spans="1:7" x14ac:dyDescent="0.2"><c r="A538" t="s"><v>537</v></c><c r="B538"><v>0</v></c><c r="C538"><v>0</v></c><c r="E538" t="s"><v>537</v></c><c r="F538"><v>0</v></c><c r="G538"><v>0</v></c></row><row r="539" spans="1:7" x14ac:dyDescent="0.2"><c r="A539" t="s"><v>538</v></c><c r="B539"><v>5.109214570662481E-7</v></c><c r="C539"><v>8.2035430281984483E-7</v></c><c r="E539" t="s"><v>538</v></c><c r="F539"><v>4.6122631775818177E-7</v></c><c r="G539"><v>0</v></c></row><row r="540" spans="1:7" x14ac:dyDescent="0.2"><c r="A540" t="s"><v>539</v></c><c r="B540"><v>0</v></c><c r="C540"><v>0</v></c><c r="E540" t="s"><v>539</v></c><c r="F540"><v>0</v></c><c r="G540"><v>0</v></c></row><row r="541" spans="1:7" x14ac:dyDescent="0.2"><c r="A541" t="s"><v>540</v></c><c r="B541"><v>0</v></c><c r="C541"><v>0</v></c><c r="E541" t="s"><v>540</v></c><c r="F541"><v>0</v></c><c r="G541"><v>0</v></c></row><row r="542" spans="1:7" x14ac:dyDescent="0.2"><c r="A542" t="s"><v>541</v></c><c r="B542"><v>3.7819394239198592E-7</v></c><c r="C542"><v>0</v></c><c r="E542" t="s"><v>541</v></c><c r="F542"><v>0</v></c><c r="G542"><v>3.1169951667872942E-7</v></c></row><row r="543" spans="1:7" x14ac:dyDescent="0.2"><c r="A543" t="s"><v>542</v></c><c r="B543"><v>0</v></c><c r="C543"><v>0</v></c><c r="E543" t="s"><v>542</v></c><c r="F543"><v>0</v></c><c r="G543"><v>0</v></c></row><row r="544" spans="1:7" x14ac:dyDescent="0.2"><c r="A544" t="s"><v>543</v></c><c r="B544"><v>0</v></c><c r="C544"><v>4.1017715140992241E-7</v></c><c r="E544" t="s"><v>543</v></c><c r="F544"><v>0</v></c><c r="G544"><v>0</v></c></row><row r="545" spans="1:7" x14ac:dyDescent="0.2"><c r="A545" t="s"><v>544</v></c><c r="B545"><v>0</v></c><c r="C545"><v>6.085023600764036E-7</v></c><c r="E545" t="s"><v>544</v></c><c r="F545"><v>0</v></c><c r="G545"><v>0</v></c></row><row r="546" spans="1:7" x14ac:dyDescent="0.2"><c r="A546" t="s"><v>545</v></c><c r="B546"><v>0</v></c><c r="C546"><v>0</v></c><c r="E546" t="s"><v>545</v></c><c r="F546"><v>0</v></c><c r="G546"><v>0</v></c></row><row r="547" spans="1:7" x14ac:dyDescent="0.2"><c r="A547" t="s"><v>546</v></c><c r="B547"><v>0</v></c><c r="C547"><v>0</v></c><c r="E547" t="s"><v>546</v></c><c r="F547"><v>0</v></c><c r="G547"><v>0</v></c></row><row r="548" spans="1:7" x14ac:dyDescent="0.2"><c r="A548" t="s"><v>547</v></c><c r="B548"><v>0</v></c><c r="C548"><v>0</v></c><c r="E548" t="s"><v>547</v></c><c r="F548"><v>0</v></c><c r="G548"><v>0</v></c></row><row r="549" spans="1:7" x14ac:dyDescent="0.2"><c r="A549" t="s"><v>548</v></c><c r="B549"><v>9.1170555106775259E-7</v></c><c r="C549"><v>0</v></c><c r="E549" t="s"><v>548</v></c><c r="F549"><v>0</v></c><c r="G549"><v>0</v></c></row><row r="550" spans="1:7" x14ac:dyDescent="0.2"><c r="A550" t="s"><v>549</v></c><c r="B550"><v>1.5805462243964996E-6</v></c><c r="C550"><v>4.1017715140992241E-7</v></c><c r="E550" t="s"><v>549</v></c><c r="F550"><v>4.6122631775818177E-7</v></c><c r="G550"><v>0</v></c></row><row r="551" spans="1:7" x14ac:dyDescent="0.2"><c r="A551" t="s"><v>550</v></c><c r="B551"><v>7.4851274197828622E-4</v></c><c r="C551"><v>8.0648113889274025E-4</v></c><c r="E551" t="s"><v>550</v></c><c r="F551"><v>1.8147728213858084E-3</v></c><c r="G551"><v>2.5730812895670041E-3</v></c></row><row r="552" spans="1:7" x14ac:dyDescent="0.2"><c r="A552" t="s"><v>551</v></c><c r="B552"><v>1.537071661393468E-4</v></c><c r="C552"><v>1.1852375978798557E-4</v></c><c r="E552" t="s"><v>551</v></c><c r="F552"><v>3.8512522803581034E-4</v></c><c r="G552"><v>9.337743236196974E-4</v></c></row><row r="553" spans="1:7" x14ac:dyDescent="0.2"><c r="A553" t="s"><v>552</v></c><c r="B553"><v>8.410373743995541E-4</v></c><c r="C553"><v>1.0847926751616924E-3</v></c><c r="E553" t="s"><v>552</v></c><c r="F553"><v>1.6307201251623422E-4</v></c><c r="G553"><v>1.8198446815549454E-4</v></c></row><row r="554" spans="1:7" x14ac:dyDescent="0.2"><c r="A554" t="s"><v>553</v></c><c r="B554"><v>6.7403734064001733E-4</v></c><c r="C554"><v>6.1893670134755354E-4</v></c><c r="E554" t="s"><v>553</v></c><c r="F554"><v>9.7153862814134372E-5</v></c><c r="G554"><v>1.6296691134125093E-4</v></c></row><row r="555" spans="1:7" x14ac:dyDescent="0.2"><c r="A555" t="s"><v>554</v></c><c r="B555"><v>8.8911539945823397E-7</v></c><c r="C555"><v>3.2964760838183425E-6</v></c><c r="E555" t="s"><v>554</v></c><c r="F555"><v>4.0681142581830065E-6</v></c><c r="G555"><v>2.9819984383696701E-4</v></c></row><row r="556" spans="1:7" x14ac:dyDescent="0.2"><c r="A556" t="s"><v>555</v></c><c r="B556"><v>5.0268704591646918E-6</v></c><c r="C556"><v>1.5645677004453881E-5</v></c><c r="E556" t="s"><v>555</v></c><c r="F556"><v>4.7458801804642001E-5</v></c><c r="G556"><v>1.3965799246457196E-3</v></c></row><row r="557" spans="1:7" x14ac:dyDescent="0.2"><c r="A557" t="s"><v>556</v></c><c r="B557"><v>3.0257633841400188E-6</v></c><c r="C557"><v>1.5943043867862111E-5</v></c><c r="E557" t="s"><v>556</v></c><c r="F557"><v>3.3544895487542194E-5</v></c><c r="G557"><v>1.7927409428265312E-3</v></c></row><row r="558" spans="1:7" x14ac:dyDescent="0.2"><c r="A558" t="s"><v>557</v></c><c r="B558"><v>2.2114056883002268E-4</v></c><c r="C558"><v>3.4020966377511903E-4</v></c><c r="E558" t="s"><v>557</v></c><c r="F558"><v>8.5617563607273814E-4</v></c><c r="G558"><v>4.0907223959007257E-4</v></c></row><row r="559" spans="1:7" x14ac:dyDescent="0.2"><c r="A559" t="s"><v>558</v></c><c r="B559"><v>1.6209989974500148E-4</v></c><c r="C559"><v>1.7871029693334947E-4</v></c><c r="E559" t="s"><v>558</v></c><c r="F559"><v>4.1033189304680523E-4</v></c><c r="G559"><v>1.501452993633188E-4</v></c></row><row r="560" spans="1:7" x14ac:dyDescent="0.2"><c r="A560" t="s"><v>559</v></c><c r="B560"><v>0</v></c><c r="C560"><v>6.085023600764036E-7</v></c><c r="E560" t="s"><v>559</v></c><c r="F560"><v>3.4522423695086911E-7</v></c><c r="G560"><v>9.3264625901595882E-6</v></c></row><row r="561" spans="1:7" x14ac:dyDescent="0.2"><c r="A561" t="s"><v>560</v></c><c r="B561"><v>0</v></c><c r="C561"><v>6.5061470076928679E-7</v></c><c r="E561" t="s"><v>560</v></c><c r="F561"><v>1.5935614617434789E-6</v></c><c r="G561"><v>3.4753728903254985E-5</v></c></row><row r="562" spans="1:7" x14ac:dyDescent="0.2"><c r="A562" t="s"><v>561</v></c><c r="B562"><v>9.3677250383526864E-6</v></c><c r="C562"><v>4.2508823230872299E-5</v></c><c r="E562" t="s"><v>561</v></c><c r="F562"><v>1.2884334301207066E-4</v></c><c r="G562"><v>3.7388392093495692E-3</v></c></row><row r="563" spans="1:7" x14ac:dyDescent="0.2"><c r="A563" t="s"><v>562</v></c><c r="B563"><v>8.4082376340871785E-6</v></c><c r="C563"><v>0</v></c><c r="E563" t="s"><v>562</v></c><c r="F563"><v>2.1293285594886584E-6</v></c><c r="G563"><v>4.3971227012531382E-5</v></c></row><row r="564" spans="1:7" x14ac:dyDescent="0.2"><c r="A564" t="s"><v>563</v></c><c r="B564"><v>0</v></c><c r="C564"><v>0</v></c><c r="E564" t="s"><v>563</v></c><c r="F564"><v>0</v></c><c r="G564"><v>0</v></c></row><row r="565" spans="1:7" x14ac:dyDescent="0.2"><c r="A565" t="s"><v>564</v></c><c r="B565"><v>0</v></c><c r="C565"><v>0</v></c><c r="E565" t="s"><v>564</v></c><c r="F565"><v>0</v></c><c r="G565"><v>0</v></c></row><row r="566" spans="1:7" x14ac:dyDescent="0.2"><c r="A566" t="s"><v>565</v></c><c r="B566"><v>0</v></c><c r="C566"><v>0</v></c><c r="E566" t="s"><v>565</v></c><c r="F566"><v>0</v></c><c r="G566"><v>0</v></c></row><row r="567" spans="1:7" x14ac:dyDescent="0.2"><c r="A567" t="s"><v>566</v></c><c r="B567"><v>0</v></c><c r="C567"><v>0</v></c><c r="E567" t="s"><v>566</v></c><c r="F567"><v>0</v></c><c r="G567"><v>0</v></c></row><row r="568" spans="1:7" x14ac:dyDescent="0.2"><c r="A568" t="s"><v>567</v></c><c r="B568"><v>1.1571931632858894E-5</v></c><c r="C568"><v>3.3100028178953024E-6</v></c><c r="E568" t="s"><v>567</v></c><c r="F568"><v>6.6973126255386678E-6</v></c><c r="G568"><v>1.0021730770158027E-5</v></c></row><row r="569" spans="1:7" x14ac:dyDescent="0.2"><c r="A569" t="s"><v>568</v></c><c r="B569"><v>5.1171909802294946E-3</v></c><c r="C569"><v>4.1679334443483146E-3</v></c><c r="E569" t="s"><v>568</v></c><c r="F569"><v>5.1973168795506107E-3</v></c><c r="G569"><v>3.8933234017118601E-3</v></c></row><row r="570" spans="1:7" x14ac:dyDescent="0.2"><c r="A570" t="s"><v>569</v></c><c r="B570"><v>0</v></c><c r="C570"><v>0</v></c><c r="E570" t="s"><v>569</v></c><c r="F570"><v>0</v></c><c r="G570"><v>0</v></c></row><row r="571" spans="1:7" x14ac:dyDescent="0.2"><c r="A571" t="s"><v>570</v></c><c r="B571"><v>4.6874941620025657E-5</v></c><c r="C571"><v>1.6581422073833464E-5</v></c><c r="E571" t="s"><v>570</v></c><c r="F571"><v>1.4129352836510883E-5</v></c><c r="G571"><v>2.6958597506653234E-6</v></c></row><row r="572" spans="1:7" x14ac:dyDescent="0.2"><c r="A572" t="s"><v>571</v></c><c r="B572"><v>7.702315662512022E-5</v></c><c r="C572"><v>5.3898047991715363E-5</v></c><c r="E572" t="s"><v>571</v></c><c r="F572"><v>4.1056628487236119E-5</v></c><c r="G572"><v>5.7962467358016247E-6</v></c></row><row r="573" spans="1:7" x14ac:dyDescent="0.2"><c r="A573" t="s"><v>572</v></c><c r="B573"><v>0</v></c><c r="C573"><v>0</v></c><c r="E573" t="s"><v>572</v></c><c r="F573"><v>0</v></c><c r="G573"><v>0</v></c></row><row r="574" spans="1:7" x14ac:dyDescent="0.2"><c r="A574" t="s"><v>573</v></c><c r="B574"><v>0</v></c><c r="C574"><v>0</v></c><c r="E574" t="s"><v>573</v></c><c r="F574"><v>0</v></c><c r="G574"><v>0</v></c></row><row r="575" spans="1:7" x14ac:dyDescent="0.2"><c r="A575" t="s"><v>574</v></c><c r="B575"><v>0</v></c><c r="C575"><v>0</v></c><c r="E575" t="s"><v>574</v></c><c r="F575"><v>0</v></c><c r="G575"><v>3.1169951667872942E-7</v></c></row><row r="576" spans="1:7" x14ac:dyDescent="0.2"><c r="A576" t="s"><v>575</v></c><c r="B576"><v>9.5399470989301148E-5</v></c><c r="C576"><v>1.5884898978669863E-4</v></c><c r="E576" t="s"><v>575</v></c><c r="F576"><v>2.284009935645217E-6</v></c><c r="G576"><v>1.1896012446587156E-4</v></c></row><row r="577" spans="1:7" x14ac:dyDescent="0.2"><c r="A577" t="s"><v>576</v></c><c r="B577"><v>5.7156997341242397E-6</v></c><c r="C577"><v>1.2873478599326174E-5</v></c><c r="E577" t="s"><v>576</v></c><c r="F577"><v>3.2588458927624622E-7</v></c><c r="G577"><v>3.1481973142341728E-6</v></c></row><row r="578" spans="1:7" x14ac:dyDescent="0.2"><c r="A578" t="s"><v>577</v></c><c r="B578"><v>0</v></c><c r="C578"><v>0</v></c><c r="E578" t="s"><v>577</v></c><c r="F578"><v>0</v></c><c r="G578"><v>0</v></c></row><row r="579" spans="1:7" x14ac:dyDescent="0.2"><c r="A579" t="s"><v>578</v></c><c r="B579"><v>0</v></c><c r="C579"><v>0</v></c><c r="E579" t="s"><v>578</v></c><c r="F579"><v>0</v></c><c r="G579"><v>0</v></c></row><row r="580" spans="1:7" x14ac:dyDescent="0.2"><c r="A580" t="s"><v>579</v></c><c r="B580"><v>0</v></c><c r="C580"><v>0</v></c><c r="E580" t="s"><v>579</v></c><c r="F580"><v>0</v></c><c r="G580"><v>0</v></c></row><row r="581" spans="1:7" x14ac:dyDescent="0.2"><c r="A581" t="s"><v>580</v></c><c r="B581"><v>0</v></c><c r="C581"><v>0</v></c><c r="E581" t="s"><v>580</v></c><c r="F581"><v>0</v></c><c r="G581"><v>0</v></c></row><row r="582" spans="1:7" x14ac:dyDescent="0.2"><c r="A582" t="s"><v>581</v></c><c r="B582"><v>0</v></c><c r="C582"><v>0</v></c><c r="E582" t="s"><v>581</v></c><c r="F582"><v>0</v></c><c r="G582"><v>0</v></c></row><row r="583" spans="1:7" x14ac:dyDescent="0.2"><c r="A583" t="s"><v>582</v></c><c r="B583"><v>0</v></c><c r="C583"><v>0</v></c><c r="E583" t="s"><v>582</v></c><c r="F583"><v>0</v></c><c r="G583"><v>0</v></c></row><row r="584" spans="1:7" x14ac:dyDescent="0.2"><c r="A584" t="s"><v>583</v></c><c r="B584"><v>2.8230699529774888E-5</v></c><c r="C584"><v>2.0073400988577259E-5</v></c><c r="E584" t="s"><v>583</v></c><c r="F584"><v>6.7110882622711532E-7</v></c><c r="G584"><v>4.1490667395800643E-5</v></c></row><row r="585" spans="1:7" x14ac:dyDescent="0.2"><c r="A585" t="s"><v>584</v></c><c r="B585"><v>0</v></c><c r="C585"><v>0</v></c><c r="E585" t="s"><v>584</v></c><c r="F585"><v>0</v></c><c r="G585"><v>0</v></c></row><row r="586" spans="1:7" x14ac:dyDescent="0.2"><c r="A586" t="s"><v>585</v></c><c r="B586"><v>3.2008578070504688E-6</v></c><c r="C586"><v>3.7066532352282651E-6</v></c><c r="E586" t="s"><v>585</v></c><c r="F586"><v>2.2259909926213481E-6</v></c><c r="G586"><v>2.4066689283337824E-6</v></c></row><row r="587" spans="1:7" x14ac:dyDescent="0.2"><c r="A587" t="s"><v>586</v></c><c r="B587"><v>9.7900457786464818E-5</v></c><c r="C587"><v>6.8158029014061912E-5</v></c><c r="E587" t="s"><v>586</v></c><c r="F587"><v>1.0340953057593361E-4</v></c><c r="G587"><v>9.3514228429369183E-5</v></c></row><row r="588" spans="1:7" x14ac:dyDescent="0.2"><c r="A588" t="s"><v>587</v></c><c r="B588"><v>0</v></c><c r="C588"><v>0</v></c><c r="E588" t="s"><v>587</v></c><c r="F588"><v>0</v></c><c r="G588"><v>0</v></c></row><row r="589" spans="1:7" x14ac:dyDescent="0.2"><c r="A589" t="s"><v>588</v></c><c r="B589"><v>0</v></c><c r="C589"><v>0</v></c><c r="E589" t="s"><v>588</v></c><c r="F589"><v>0</v></c><c r="G589"><v>0</v></c></row><row r="590" spans="1:7" x14ac:dyDescent="0.2"><c r="A590" t="s"><v>589</v></c><c r="B590"><v>0</v></c><c r="C590"><v>6.5061470076928679E-7</v></c><c r="E590" t="s"><v>589</v></c><c r="F590"><v>0</v></c><c r="G590"><v>0</v></c></row><row r="591" spans="1:7" x14ac:dyDescent="0.2"><c r="A591" t="s"><v>590</v></c><c r="B591"><v>4.1840252270757228E-4</v></c><c r="C591"><v>3.6625598316110945E-4</v></c><c r="E591" t="s"><v>590</v></c><c r="F591"><v>4.764488953369872E-4</v></c><c r="G591"><v>9.4352163523914577E-5</v></c></row><row r="592" spans="1:7" x14ac:dyDescent="0.2"><c r="A592" t="s"><v>591</v></c><c r="B592"><v>1.6283750864165933E-3</v></c><c r="C592"><v>1.0464528348247228E-3</v></c><c r="E592" t="s"><v>591</v></c><c r="F592"><v>1.1565554384208234E-3</v></c><c r="G592"><v>6.1675674278961724E-4</v></c></row><row r="593" spans="1:7" x14ac:dyDescent="0.2"><c r="A593" t="s"><v>592</v></c><c r="B593"><v>0</v></c><c r="C593"><v>0</v></c><c r="E593" t="s"><v>592</v></c><c r="F593"><v>0</v></c><c r="G593"><v>0</v></c></row><row r="594" spans="1:7" x14ac:dyDescent="0.2"><c r="A594" t="s"><v>593</v></c><c r="B594"><v>3.3446171547663847E-4</v></c><c r="C594"><v>3.6051568013401736E-4</v></c><c r="E594" t="s"><v>593</v></c><c r="F594"><v>3.6202341807245746E-4</v></c><c r="G594"><v>1.2447075937019436E-4</v></c></row><row r="595" spans="1:7" x14ac:dyDescent="0.2"><c r="A595" t="s"><v>594</v></c><c r="B595"><v>2.4375362861060772E-5</v></c><c r="C595"><v>3.8878754597617874E-5</v></c><c r="E595" t="s"><v>594</v></c><c r="F595"><v>1.3046690619136249E-5</v></c><c r="G595"><v>4.5494486690867068E-6</v></c></row><row r="596" spans="1:7" x14ac:dyDescent="0.2"><c r="A596" t="s"><v>595</v></c><c r="B596"><v>2.7377182031819758E-6</v></c><c r="C596"><v>2.772198405127705E-6</v></c><c r="E596" t="s"><v>595</v></c><c r="F596"><v>1.0014213266565423E-5</v></c><c r="G596"><v>6.2339903335745883E-7</v></c></row><row r="597" spans="1:7" x14ac:dyDescent="0.2"><c r="A597" t="s"><v>596</v></c><c r="B597"><v>0</v></c><c r="C597"><v>0</v></c><c r="E597" t="s"><v>596</v></c><c r="F597"><v>0</v></c><c r="G597"><v>0</v></c></row><row r="598" spans="1:7" x14ac:dyDescent="0.2"><c r="A598" t="s"><v>597</v></c><c r="B598"><v>8.5183749971519224E-6</v></c><c r="C598"><v>8.3599977953550247E-6</v></c><c r="E598" t="s"><v>597</v></c><c r="F598"><v>1.5333482560252534E-5</v></c><c r="G598"><v>1.5584975833936471E-6</v></c></row><row r="599" spans="1:7" x14ac:dyDescent="0.2"><c r="A599" t="s"><v>598</v></c><c r="B599"><v>2.4247737240205394E-4</v></c><c r="C599"><v>2.6486779897154296E-4</v></c><c r="E599" t="s"><v>598</v></c><c r="F599"><v>4.8757950410864543E-4</v></c><c r="G599"><v>8.4892513522756978E-5</v></c></row><row r="600" spans="1:7" x14ac:dyDescent="0.2"><c r="A600" t="s"><v>599</v></c><c r="B600"><v>2.8478555662467198E-6</v></c><c r="C600"><v>1.4288566628962484E-6</v></c><c r="E600" t="s"><v>599</v></c><c r="F600"><v>2.4745527964395274E-6</v></c><c r="G600"><v>1.5193807073954661E-6</v></c></row><row r="601" spans="1:7" x14ac:dyDescent="0.2"><c r="A601" t="s"><v>600</v></c><c r="B601"><v>1.6635754055298209E-5</v></c><c r="C601"><v>1.5037174644377477E-5</v></c><c r="E601" t="s"><v>600</v></c><c r="F601"><v>3.3845670417097968E-5</v></c><c r="G601"><v>7.074246949963422E-6</v></c></row><row r="602" spans="1:7" x14ac:dyDescent="0.2"><c r="A602" t="s"><v>601</v></c><c r="B602"><v>0</v></c><c r="C602"><v>0</v></c><c r="E602" t="s"><v>601</v></c><c r="F602"><v>0</v></c><c r="G602"><v>0</v></c></row><row r="603" spans="1:7" x14ac:dyDescent="0.2"><c r="A603" t="s"><v>602</v></c><c r="B603"><v>6.6756707793652408E-4</v></c><c r="C603"><v>1.0608218155476999E-3</v></c><c r="E603" t="s"><v>602</v></c><c r="F603"><v>6.9266245862897148E-3</v></c><c r="G603"><v>3.7983616037942923E-4</v></c></row><row r="604" spans="1:7" x14ac:dyDescent="0.2"><c r="A604" t="s"><v>603</v></c><c r="B604"><v>1.2623702195111025E-4</v></c><c r="C604"><v>2.2067254658858208E-4</v></c><c r="E604" t="s"><v>603</v></c><c r="F604"><v>1.0501295162928866E-3</v></c><c r="G604"><v>2.5458161154553934E-5</v></c></row><row r="605" spans="1:7" x14ac:dyDescent="0.2"><c r="A605" t="s"><v>604</v></c><c r="B605"><v>0</v></c><c r="C605"><v>0</v></c><c r="E605" t="s"><v>604</v></c><c r="F605"><v>0</v></c><c r="G605"><v>0</v></c></row><row r="606" spans="1:7" x14ac:dyDescent="0.2"><c r="A606" t="s"><v>605</v></c><c r="B606"><v>1.0187430176578306E-3</v></c><c r="C606"><v>1.6372598932785441E-3</v></c><c r="E606" t="s"><v>605</v></c><c r="F606"><v>7.3353329970947403E-5</v></c><c r="G606"><v>9.0763886438262252E-6</v></c></row><row r="607" spans="1:7" x14ac:dyDescent="0.2"><c r="A607" t="s"><v>606</v></c><c r="B607"><v>1.0173954962029422E-4</v></c><c r="C607"><v>1.4780255040606368E-4</v></c><c r="E607" t="s"><v>606</v></c><c r="F607"><v>2.6098945249214632E-6</v></c><c r="G607"><v>0</v></c></row><row r="608" spans="1:7" x14ac:dyDescent="0.2"><c r="A608" t="s"><v>607</v></c><c r="B608"><v>1.5805462243964996E-6</v></c><c r="C608"><v>0</v></c><c r="E608" t="s"><v>607</v></c><c r="F608"><v>0</v></c><c r="G608"><v>1.1407616760567144E-5</v></c></row><row r="609" spans="1:7" x14ac:dyDescent="0.2"><c r="A609" t="s"><v>608</v></c><c r="B609"><v>0</v></c><c r="C609"><v>0</v></c><c r="E609" t="s"><v>608</v></c><c r="F609"><v>0</v></c><c r="G609"><v>0</v></c></row><row r="610" spans="1:7" x14ac:dyDescent="0.2"><c r="A610" t="s"><v>609</v></c><c r="B610"><v>1.4537909475678698E-4</v></c><c r="C610"><v>9.8355409148788542E-5</v></c><c r="E610" t="s"><v>609</v></c><c r="F610"><v>2.0127870971734604E-5</v></c><c r="G610"><v>1.6256393422997586E-4</v></c></row><row r="611" spans="1:7" x14ac:dyDescent="0.2"><c r="A611" t="s"><v>610</v></c><c r="B611"><v>1.9587401667884854E-6</v></c><c r="C611"><v>2.730086064434822E-6</v></c><c r="E611" t="s"><v>610</v></c><c r="F611"><v>4.7750845690478739E-6</v></c><c r="G611"><v>1.3874361136050376E-6</v></c></row><row r="612" spans="1:7" x14ac:dyDescent="0.2"><c r="A612" t="s"><v>611</v></c><c r="B612"><v>0</v></c><c r="C612"><v>0</v></c><c r="E612" t="s"><v>611</v></c><c r="F612"><v>0</v></c><c r="G612"><v>0</v></c></row><row r="613" spans="1:7" x14ac:dyDescent="0.2"><c r="A613" t="s"><v>612</v></c><c r="B613"><v>1.0209058584613164E-5</v></c><c r="C613"><v>1.0609208761071118E-5</v></c><c r="E613" t="s"><v>612</v></c><c r="F613"><v>1.1129954963106741E-6</v></c><c r="G613"><v>1.5087164114914917E-5</v></c></row><row r="614" spans="1:7" x14ac:dyDescent="0.2"><c r="A614" t="s"><v>613</v></c><c r="B614"><v>1.3082896974798167E-4</v></c><c r="C614"><v>5.7676205615165507E-5</v></c><c r="E614" t="s"><v>613</v></c><c r="F614"><v>3.2810033511485785E-6</v></c><c r="G614"><v>2.1458239545309922E-4</v></c></row><row r="615" spans="1:7" x14ac:dyDescent="0.2"><c r="A615" t="s"><v>614</v></c><c r="B615"><v>0</v></c><c r="C615"><v>0</v></c><c r="E615" t="s"><v>614</v></c><c r="F615"><v>0</v></c><c r="G615"><v>0</v></c></row><row r="616" spans="1:7" x14ac:dyDescent="0.2"><c r="A616" t="s"><v>615</v></c><c r="B616"><v>1.8012234220866907E-4</v></c><c r="C616"><v>1.9115235082441269E-4</v></c><c r="E616" t="s"><v>615</v></c><c r="F616"><v>1.6030282168502788E-4</v></c><c r="G616"><v>1.5820216253822962E-4</v></c></row><row r="617" spans="1:7" x14ac:dyDescent="0.2"><c r="A617" t="s"><v>616</v></c><c r="B617"><v>2.9932942061062362E-4</v></c><c r="C617"><v>2.6715406267709802E-4</v></c><c r="E617" t="s"><v>616</v></c><c r="F617"><v>3.1740950296092638E-4</v></c><c r="G617"><v>3.753987471340142E-4</v></c></row><row r="618" spans="1:7" x14ac:dyDescent="0.2"><c r="A618" t="s"><v>617</v></c><c r="B618"><v>2.9139379840855658E-5</v></c><c r="C618"><v>4.5270075380481098E-6</v></c><c r="E618" t="s"><v>617</v></c><c r="F618"><v>4.8604634973775224E-5</v></c><c r="G618"><v>2.97670007290545E-5</v></c></row><row r="619" spans="1:7" x14ac:dyDescent="0.2"><c r="A619" t="s"><v>618</v></c><c r="B619"><v>2.9886057122504271E-4</v></c><c r="C619"><v>2.8105716704342941E-4</v></c><c r="E619" t="s"><v>618</v></c><c r="F619"><v>4.5949217184460667E-4</v></c><c r="G619"><v>2.974906036290502E-4</v></c></row><row r="620" spans="1:7" x14ac:dyDescent="0.2"><c r="A620" t="s"><v>619</v></c><c r="B620"><v>1.0490263734643914E-3</v></c><c r="C620"><v>9.3342805366110218E-4</v></c><c r="E620" t="s"><v>619</v></c><c r="F620"><v>1.833612260320692E-3</v></c><c r="G620"><v>1.0678213195462972E-3</v></c></row><row r="621" spans="1:7" x14ac:dyDescent="0.2"><c r="A621" t="s"><v>620</v></c><c r="B621"><v>1.3853561736646295E-3</v></c><c r="C621"><v>1.495252944088944E-3</v></c><c r="E621" t="s"><v>620</v></c><c r="F621"><v>1.8544386393408181E-3</v></c><c r="G621"><v>8.3870922594865267E-4</v></c></row><row r="622" spans="1:7" x14ac:dyDescent="0.2"><c r="A622" t="s"><v>621</v></c><c r="B622"><v>0</v></c><c r="C622"><v>0</v></c><c r="E622" t="s"><v>621</v></c><c r="F622"><v>0</v></c><c r="G622"><v>0</v></c></row><row r="623" spans="1:7" x14ac:dyDescent="0.2"><c r="A623" t="s"><v>622</v></c><c r="B623"><v>6.4746891688869287E-6</v></c><c r="C623"><v>2.8319540155834545E-5</v></c><c r="E623" t="s"><v>622</v></c><c r="F623"><v>2.8546018382670038E-5</v></c><c r="G623"><v>1.1307640417921514E-3</v></c></row><row r="624" spans="1:7" x14ac:dyDescent="0.2"><c r="A624" t="s"><v>623</v></c><c r="B624"><v>0</v></c><c r="C624"><v>0</v></c><c r="E624" t="s"><v>623</v></c><c r="F624"><v>0</v></c><c r="G624"><v>0</v></c></row><row r="625" spans="1:7" x14ac:dyDescent="0.2"><c r="A625" t="s"><v>624</v></c><c r="B625"><v>0</v></c><c r="C625"><v>0</v></c><c r="E625" t="s"><v>624</v></c><c r="F625"><v>0</v></c><c r="G625"><v>0</v></c></row><row r="626" spans="1:7" x14ac:dyDescent="0.2"><c r="A626" t="s"><v>625</v></c><c r="B626"><v>0</v></c><c r="C626"><v>0</v></c><c r="E626" t="s"><v>625</v></c><c r="F626"><v>0</v></c><c r="G626"><v>0</v></c></row><row r="627" spans="1:7" x14ac:dyDescent="0.2"><c r="A627" t="s"><v>626</v></c><c r="B627"><v>0</v></c><c r="C627"><v>0</v></c><c r="E627" t="s"><v>626</v></c><c r="F627"><v>0</v></c><c r="G627"><v>0</v></c></row><row r="628" spans="1:7" x14ac:dyDescent="0.2"><c r="A628" t="s"><v>627</v></c><c r="B628"><v>3.6348078587921169E-5</v></c><c r="C628"><v>5.5042822626097354E-5</v></c><c r="E628" t="s"><v>627</v></c><c r="F628"><v>4.0490563915795326E-5</v></c><c r="G628"><v>1.0735615192666597E-4</v></c></row><row r="629" spans="1:7" x14ac:dyDescent="0.2"><c r="A629" t="s"><v>628</v></c><c r="B629"><v>4.0078409400150454E-7</v></c><c r="C629"><v>6.5061470076928679E-7</v></c><c r="E629" t="s"><v>628</v></c><c r="F629"><v>1.2483372247926099E-6</v></c><c r="G629"><v>1.1373621672716767E-6</v></c></row><row r="630" spans="1:7" x14ac:dyDescent="0.2"><c r="A630" t="s"><v>629</v></c><c r="B630"><v>5.109214570662481E-7</v></c><c r="C630"><v>8.2035430281984483E-7</v></c><c r="E630" t="s"><v>629</v></c><c r="F630"><v>0</v></c><c r="G630"><v>2.0333438413096839E-6</v></c></row><row r="631" spans="1:7" x14ac:dyDescent="0.2"><c r="A631" t="s"><v>630</v></c><c r="B631"><v>1.0320606904198365E-3</v></c><c r="C631"><v>7.4217144009436559E-4</v></c><c r="E631" t="s"><v>630</v></c><c r="F631"><v>2.9432537923067806E-5</v></c><c r="G631"><v>1.1830187408012054E-3</v></c></row><row r="632" spans="1:7" x14ac:dyDescent="0.2"><c r="A632" t="s"><v>631</v></c><c r="B632"><v>0</v></c><c r="C632"><v>0</v></c><c r="E632" t="s"><v>631</v></c><c r="F632"><v>0</v></c><c r="G632"><v>0</v></c></row><row r="633" spans="1:7" x14ac:dyDescent="0.2"><c r="A633" t="s"><v>632</v></c><c r="B633"><v>2.1422573031706744E-5</v></c><c r="C633"><v>1.2152165951248079E-5</v></c><c r="E633" t="s"><v>632</v></c><c r="F633"><v>2.1099889118140357E-6</v></c><c r="G633"><v>1.4443585234954579E-5</v></c></row><row r="634" spans="1:7" x14ac:dyDescent="0.2"><c r="A634" t="s"><v>633</v></c><c r="B634"><v>0</v></c><c r="C634"><v>0</v></c><c r="E634" t="s"><v>633</v></c><c r="F634"><v>6.9044847390173821E-7</v></c><c r="G634"><v>0</v></c></row><row r="635" spans="1:7" x14ac:dyDescent="0.2"><c r="A635" t="s"><v>634</v></c><c r="B635"><v>0</v></c><c r="C635"><v>0</v></c><c r="E635" t="s"><v>634</v></c><c r="F635"><v>0</v></c><c r="G635"><v>0</v></c></row><row r="636" spans="1:7" x14ac:dyDescent="0.2"><c r="A636" t="s"><v>635</v></c><c r="B636"><v>1.2898994934597387E-6</v></c><c r="C636"><v>6.085023600764036E-7</v></c><c r="E636" t="s"><v>635</v></c><c r="F636"><v>3.2588458927624622E-7</v></c><c r="G636"><v>7.5534362714788747E-7</v></c></row><row r="637" spans="1:7" x14ac:dyDescent="0.2"><c r="A637" t="s"><v>636</v></c><c r="B637"><v>2.8704457178562383E-6</v></c><c r="C637"><v>1.2591170608456904E-6</v></c><c r="E637" t="s"><v>636</v></c><c r="F637"><v>1.822783617887035E-6</v></c><c r="G637"><v>8.872882209383161E-7</v></c></row><row r="638" spans="1:7" x14ac:dyDescent="0.2"><c r="A638" t="s"><v>637</v></c><c r="B638"><v>0</v></c><c r="C638"><v>0</v></c><c r="E638" t="s"><v>637</v></c><c r="F638"><v>0</v></c><c r="G638"><v>0</v></c></row><row r="639" spans="1:7" x14ac:dyDescent="0.2"><c r="A639" t="s"><v>638</v></c><c r="B639"><v>2.5572088353099584E-6</v></c><c r="C639"><v>2.88629893240842E-6</v></c><c r="E639" t="s"><v>638</v></c><c r="F639"><v>0</v></c><c r="G639"><v>0</v></c></row><row r="640" spans="1:7" x14ac:dyDescent="0.2"><c r="A640" t="s"><v>639</v></c><c r="B640"><v>1.4000368565244822E-6</v></c><c r="C640"><v>0</v></c><c r="E640" t="s"><v>639</v></c><c r="F640"><v>0</v></c><c r="G640"><v>0</v></c></row><row r="641" spans="1:7" x14ac:dyDescent="0.2"><c r="A641" t="s"><v>640</v></c><c r="B641"><v>0</v></c><c r="C641"><v>0</v></c><c r="E641" t="s"><v>640</v></c><c r="F641"><v>0</v></c><c r="G641"><v>0</v></c></row><row r="642" spans="1:7" x14ac:dyDescent="0.2"><c r="A642" t="s"><v>641</v></c><c r="B642"><v>0</v></c><c r="C642"><v>0</v></c><c r="E642" t="s"><v>641</v></c><c r="F642"><v>0</v></c><c r="G642"><v>0</v></c></row><row r="643" spans="1:7" x14ac:dyDescent="0.2"><c r="A643" t="s"><v>642</v></c><c r="B643"><v>0</v></c><c r="C643"><v>0</v></c><c r="E643" t="s"><v>642</v></c><c r="F643"><v>0</v></c><c r="G643"><v>0</v></c></row><row r="644" spans="1:7" x14ac:dyDescent="0.2"><c r="A644" t="s"><v>643</v></c><c r="B644"><v>0</v></c><c r="C644"><v>0</v></c><c r="E644" t="s"><v>643</v></c><c r="F644"><v>0</v></c><c r="G644"><v>0</v></c></row><row r="645" spans="1:7" x14ac:dyDescent="0.2"><c r="A645" t="s"><v>644</v></c><c r="B645"><v>0</v></c><c r="C645"><v>0</v></c><c r="E645" t="s"><v>644</v></c><c r="F645"><v>0</v></c><c r="G645"><v>0</v></c></row><row r="646" spans="1:7" x14ac:dyDescent="0.2"><c r="A646" t="s"><v>645</v></c><c r="B646"><v>0</v></c><c r="C646"><v>0</v></c><c r="E646" t="s"><v>645</v></c><c r="F646"><v>0</v></c><c r="G646"><v>0</v></c></row><row r="647" spans="1:7" x14ac:dyDescent="0.2"><c r="A647" t="s"><v>646</v></c><c r="B647"><v>0</v></c><c r="C647"><v>0</v></c><c r="E647" t="s"><v>646</v></c><c r="F647"><v>4.6122631775818177E-7</v></c><c r="G647"><v>0</v></c></row><row r="648" spans="1:7" x14ac:dyDescent="0.2"><c r="A648" t="s"><v>647</v></c><c r="B648"><v>0</v></c><c r="C648"><v>0</v></c><c r="E648" t="s"><v>647</v></c><c r="F648"><v>0</v></c><c r="G648"><v>0</v></c></row><row r="649" spans="1:7" x14ac:dyDescent="0.2"><c r="A649" t="s"><v>648</v></c><c r="B649"><v>0</v></c><c r="C649"><v>0</v></c><c r="E649" t="s"><v>648</v></c><c r="F649"><v>0</v></c><c r="G649"><v>0</v></c></row><row r="650" spans="1:7" x14ac:dyDescent="0.2"><c r="A650" t="s"><v>649</v></c><c r="B650"><v>2.3143439575709524E-6</v></c><c r="C650"><v>0</v></c><c r="E650" t="s"><v>649</v></c><c r="F650"><v>3.8940932343518248E-6</v></c><c r="G650"><v>2.2660308814436624E-6</v></c></row><row r="651" spans="1:7" x14ac:dyDescent="0.2"><c r="A651" t="s"><v>650</v></c><c r="B651"><v>3.494142957576607E-4</v></c><c r="C651"><v>1.8145052281239016E-4</v></c><c r="E651" t="s"><v>650</v></c><c r="F651"><v>5.3565658361046586E-4</v></c><c r="G651"><v>5.6769455807779978E-4</v></c></row><row r="652" spans="1:7" x14ac:dyDescent="0.2"><c r="A652" t="s"><v>651</v></c><c r="B652"><v>2.6359294729437493E-5</v></c><c r="C652"><v>3.2833020959805691E-5</v></c><c r="E652" t="s"><v>651</v></c><c r="F652"><v>2.4135184281422677E-5</v></c><c r="G652"><v>9.0937755500256089E-6</v></c></row><row r="653" spans="1:7" x14ac:dyDescent="0.2"><c r="A653" t="s"><v>652</v></c><c r="B653"><v>8.0156818800300907E-7</v></c><c r="C653"><v>0</v></c><c r="E653" t="s"><v>652</v></c><c r="F653"><v>6.5176917855249244E-7</v></c><c r="G653"><v>8.2566265059294734E-7</v></c></row><row r="654" spans="1:7" x14ac:dyDescent="0.2"><c r="A654" t="s"><v>653</v></c><c r="B654"><v>3.0301966764602702E-5</v></c><c r="C654"><v>2.9082481346239567E-5</v></c><c r="E654" t="s"><v>653</v></c><c r="F654"><v>5.5260486298493583E-5</v></c><c r="G654"><v>4.2304843652890414E-5</v></c></row><row r="655" spans="1:7" x14ac:dyDescent="0.2"><c r="A655" t="s"><v>654</v></c><c r="B655"><v>1.5323476255233081E-5</v></c><c r="C655"><v>1.1147013173838714E-5</v></c><c r="E655" t="s"><v>654</v></c><c r="F655"><v>1.6465781898997408E-5</v></c><c r="G655"><v>6.9387306912211076E-6</v></c></row><row r="656" spans="1:7" x14ac:dyDescent="0.2"><c r="A656" t="s"><v>655</v></c><c r="B656"><v>0</v></c><c r="C656"><v>0</v></c><c r="E656" t="s"><v>655</v></c><c r="F656"><v>0</v></c><c r="G656"><v>0</v></c></row><row r="657" spans="1:7" x14ac:dyDescent="0.2"><c r="A657" t="s"><v>656</v></c><c r="B657"><v>9.9210134036551224E-6</v></c><c r="C657"><v>5.460172128869644E-6</v></c><c r="E657" t="s"><v>656</v></c><c r="F657"><v>3.5875482927502016E-6</v></c><c r="G657"><v>2.1816847955852294E-4</v></c></row><row r="658" spans="1:7" x14ac:dyDescent="0.2"><c r="A658" t="s"><v>657</v></c><c r="B658"><v>8.0156818800300907E-7</v></c><c r="C658"><v>1.8811461549990542E-6</v></c><c r="E658" t="s"><v>657</v></c><c r="F658"><v>3.4522423695086911E-7</v></c><c r="G658"><v>7.5534362714788747E-7</v></c></row><row r="659" spans="1:7" x14ac:dyDescent="0.2"><c r="A659" t="s"><v>658</v></c><c r="B659"><v>0</v></c><c r="C659"><v>0</v></c><c r="E659" t="s"><v>658</v></c><c r="F659"><v>0</v></c><c r="G659"><v>0</v></c></row><row r="660" spans="1:7" x14ac:dyDescent="0.2"><c r="A660" t="s"><v>659</v></c><c r="B660"><v>0</v></c><c r="C660"><v>0</v></c><c r="E660" t="s"><v>659</v></c><c r="F660"><v>0</v></c><c r="G660"><v>0</v></c></row><row r="661" spans="1:7" x14ac:dyDescent="0.2"><c r="A661" t="s"><v>660</v></c><c r="B661"><v>0</v></c><c r="C661"><v>0</v></c><c r="E661" t="s"><v>660</v></c><c r="F661"><v>0</v></c><c r="G661"><v>0</v></c></row><row r="662" spans="1:7" x14ac:dyDescent="0.2"><c r="A662" t="s"><v>661</v></c><c r="B662"><v>0</v></c><c r="C662"><v>0</v></c><c r="E662" t="s"><v>661</v></c><c r="F662"><v>0</v></c><c r="G662"><v>0</v></c></row><row r="663" spans="1:7" x14ac:dyDescent="0.2"><c r="A663" t="s"><v>662</v></c><c r="B663"><v>0</v></c><c r="C663"><v>0</v></c><c r="E663" t="s"><v>662</v></c><c r="F663"><v>0</v></c><c r="G663"><v>0</v></c></row><row r="664" spans="1:7" x14ac:dyDescent="0.2"><c r="A664" t="s"><v>663</v></c><c r="B664"><v>5.9791747296283384E-5</v></c><c r="C664"><v>6.1251118972016036E-5</v></c><c r="E664" t="s"><v>663</v></c><c r="F664"><v>9.7930015895147807E-5</v></c><c r="G664"><v>5.7501436341347715E-5</v></c></row><row r="665" spans="1:7" x14ac:dyDescent="0.2"><c r="A665" t="s"><v>664</v></c><c r="B665"><v>6.0287247716663885E-6</v></c><c r="C665"><v>4.5134808039711495E-6</v></c><c r="E665" t="s"><v>664</v></c><c r="F665"><v>6.9652140770314706E-6</v></c><c r="G665"><v>5.8353636117998052E-6</v></c></row><row r="666" spans="1:7" x14ac:dyDescent="0.2"><c r="A666" t="s"><v>665</v></c><c r="B666"><v>6.6849484097006035E-5</v></c><c r="C666"><v>3.0105757273111904E-5</v></c><c r="E666" t="s"><v>665</v></c><c r="F666"><v>4.0487746105083842E-6</v></c><c r="G666"><v>1.4012977641184529E-5</v></c></row><row r="667" spans="1:7" x14ac:dyDescent="0.2"><c r="A667" t="s"><v>666</v></c><c r="B667"><v>8.97191625488892E-4</v></c><c r="C667"><v>6.1395230315984322E-4</v></c><c r="E667" t="s"><v>666</v></c><c r="F667"><v>2.1126530893030449E-4</v></c><c r="G667"><v>2.1195405445957456E-4</v></c></row><row r="668" spans="1:7" x14ac:dyDescent="0.2"><c r="A668" t="s"><v>667</v></c><c r="B668"><v>0</v></c><c r="C668"><v>0</v></c><c r="E668" t="s"><v>667</v></c><c r="F668"><v>0</v></c><c r="G668"><v>0</v></c></row><row r="669" spans="1:7" x14ac:dyDescent="0.2"><c r="A669" t="s"><v>668</v></c><c r="B669"><v>3.8899448788261302E-5</v></c><c r="C669"><v>1.7232036774602749E-5</v></c><c r="E669" t="s"><v>668</v></c><c r="F669"><v>4.0824552715140652E-5</v></c><c r="G669"><v>2.2794274949983017E-5</v></c></row><row r="670" spans="1:7" x14ac:dyDescent="0.2"><c r="A670" t="s"><v>669</v></c><c r="B670"><v>3.9598472418131588E-6</v></c><c r="C670"><v>1.4709690035891318E-6</v></c><c r="E670" t="s"><v>669</v></c><c r="F670"><v>4.2393174713026938E-6</v></c><c r="G670"><v>3.0778782907891129E-6</v></c></row><row r="671" spans="1:7" x14ac:dyDescent="0.2"><c r="A671" t="s"><v>670</v></c><c r="B671"><v>3.2879164201543463E-5</v></c><c r="C671"><v>2.9270102198570115E-5</v></c><c r="E671" t="s"><v>670</v></c><c r="F671"><v>6.0576937781469189E-5</v></c><c r="G671"><v>7.3493582889388675E-5</v></c></row><row r="672" spans="1:7" x14ac:dyDescent="0.2"><c r="A672" t="s"><v>671</v></c><c r="B672"><v>7.5840792944746506E-6</v></c><c r="C672"><v>4.2717530153327601E-6</v></c><c r="E672" t="s"><v>671</v></c><c r="F672"><v>1.7921255432028305E-5</v></c><c r="G672"><v>1.409121139318089E-5</v></c></row><row r="673" spans="1:7" x14ac:dyDescent="0.2"><c r="A673" t="s"><v>672</v></c><c r="B673"><v>1.5218541992125775E-5</v></c><c r="C673"><v>2.1645185684553125E-5</v></c><c r="E673" t="s"><v>672</v></c><c r="F673"><v>6.0405806178830353E-5</v></c><c r="G673"><v>1.8552954132623155E-5</v></c></row><row r="674" spans="1:7" x14ac:dyDescent="0.2"><c r="A674" t="s"><v>673</v></c><c r="B674"><v>2.2356868734384015E-5</v></c><c r="C674"><v>2.509634249788306E-5</v></c><c r="E674" t="s"><v>673</v></c><c r="F674"><v>7.1668320864947953E-5</v></c><c r="G674"><v>2.6316576075789678E-5</v></c></row><row r="675" spans="1:7" x14ac:dyDescent="0.2"><c r="A675" t="s"><v>674</v></c><c r="B675"><v>0</v></c><c r="C675"><v>0</v></c><c r="E675" t="s"><v>674</v></c><c r="F675"><v>0</v></c><c r="G675"><v>0</v></c></row><row r="676" spans="1:7" x14ac:dyDescent="0.2"><c r="A676" t="s"><v>675</v></c><c r="B676"><v>0</v></c><c r="C676"><v>0</v></c><c r="E676" t="s"><v>675</v></c><c r="F676"><v>0</v></c><c r="G676"><v>0</v></c></row><row r="677" spans="1:7" x14ac:dyDescent="0.2"><c r="A677" t="s"><v>676</v></c><c r="B677"><v>1.3963289364755273E-4</v></c><c r="C677"><v>4.0074571891383712E-5</v></c><c r="E677" t="s"><v>676</v></c><c r="F677"><v>1.5124875546327385E-4</v></c><c r="G677"><v>5.9489762793963023E-5</v></c></row><row r="678" spans="1:7" x14ac:dyDescent="0.2"><c r="A678" t="s"><v>677</v></c><c r="B678"><v>2.8938881871352838E-5</v></c><c r="C678"><v>5.7996513329707605E-6</v></c><c r="E678" t="s"><v>677</v></c><c r="F678"><v>9.6515860441975516E-5</v></c><c r="G678"><v>2.5951173043217739E-6</v></c></row><row r="679" spans="1:7" x14ac:dyDescent="0.2"><c r="A679" t="s"><v>678</v></c><c r="B679"><v>0</v></c><c r="C679"><v>0</v></c><c r="E679" t="s"><v>678</v></c><c r="F679"><v>0</v></c><c r="G679"><v>0</v></c></row><row r="680" spans="1:7" x14ac:dyDescent="0.2"><c r="A680" t="s"><v>679</v></c><c r="B680"><v>0</v></c><c r="C680"><v>0</v></c><c r="E680" t="s"><v>679</v></c><c r="F680"><v>0</v></c><c r="G680"><v>0</v></c></row><row r="681" spans="1:7" x14ac:dyDescent="0.2"><c r="A681" t="s"><v>680</v></c><c r="B681"><v>0</v></c><c r="C681"><v>0</v></c><c r="E681" t="s"><v>680</v></c><c r="F681"><v>0</v></c><c r="G681"><v>0</v></c></row><row r="682" spans="1:7" x14ac:dyDescent="0.2"><c r="A682" t="s"><v>681</v></c><c r="B682"><v>0</v></c><c r="C682"><v>0</v></c><c r="E682" t="s"><v>681</v></c><c r="F682"><v>0</v></c><c r="G682"><v>0</v></c></row><row r="683" spans="1:7" x14ac:dyDescent="0.2"><c r="A683" t="s"><v>682</v></c><c r="B683"><v>1.9486423016527778E-5</v></c><c r="C683"><v>1.5943043867862111E-5</v></c><c r="E683" t="s"><v>682</v></c><c r="F683"><v>2.1080621080946582E-5</v></c><c r="G683"><v>1.6888592314738156E-5</v></c></row><row r="684" spans="1:7" x14ac:dyDescent="0.2"><c r="A684" t="s"><v>683</v></c><c r="B684"><v>0</v></c><c r="C684"><v>0</v></c><c r="E684" t="s"><v>683</v></c><c r="F684"><v>0</v></c><c r="G684"><v>0</v></c></row><row r="685" spans="1:7" x14ac:dyDescent="0.2"><c r="A685" t="s"><v>684</v></c><c r="B685"><v>0</v></c><c r="C685"><v>0</v></c><c r="E685" t="s"><v>684</v></c><c r="F685"><v>0</v></c><c r="G685"><v>0</v></c></row><row r="686" spans="1:7" x14ac:dyDescent="0.2"><c r="A686" t="s"><v>685</v></c><c r="B686"><v>0</v></c><c r="C686"><v>0</v></c><c r="E686" t="s"><v>685</v></c><c r="F686"><v>0</v></c><c r="G686"><v>0</v></c></row><row r="687" spans="1:7" x14ac:dyDescent="0.2"><c r="A687" t="s"><v>686</v></c><c r="B687"><v>0</v></c><c r="C687"><v>0</v></c><c r="E687" t="s"><v>686</v></c><c r="F687"><v>0</v></c><c r="G687"><v>0</v></c></row><row r="688" spans="1:7" x14ac:dyDescent="0.2"><c r="A688" t="s"><v>687</v></c><c r="B688"><v>1.0005406913279041E-4</v></c><c r="C688"><v>6.2980648674427497E-5</v></c><c r="E688" t="s"><v>687</v></c><c r="F688"><v>6.4277741954796058E-5</v></c><c r="G688"><v>2.0579626062589111E-5</v></c></row><row r="689" spans="1:7" x14ac:dyDescent="0.2"><c r="A689" t="s"><v>688</v></c><c r="B689"><v>3.6494237542497283E-6</v></c><c r="C689"><v>2.0794713636655351E-6</v></c><c r="E689" t="s"><v>688</v></c><c r="F689"><v>1.5935614617434789E-6</v></c><c r="G689"><v>2.1340862876532339E-6</v></c></row><row r="690" spans="1:7" x14ac:dyDescent="0.2"><c r="A690" t="s"><v>689</v></c><c r="B690"><v>3.7369709657049533E-6</v></c><c r="C690"><v>4.1017715140992241E-7</v></c><c r="E690" t="s"><v>689</v></c><c r="F690"><v>0</v></c><c r="G690"><v>0</v></c></row><row r="691" spans="1:7" x14ac:dyDescent="0.2"><c r="A691" t="s"><v>690</v></c><c r="B691"><v>6.8302929596693966E-6</v></c><c r="C691"><v>5.7725978648168399E-6</v></c><c r="E691" t="s"><v>690</v></c><c r="F691"><v>6.1229020376846668E-6</v></c><c r="G691"><v>2.8364977975554434E-6</v></c></row><row r="692" spans="1:7" x14ac:dyDescent="0.2"><c r="A692" t="s"><v>691</v></c><c r="B692"><v>0</v></c><c r="C692"><v>0</v></c><c r="E692" t="s"><v>691</v></c><c r="F692"><v>0</v></c><c r="G692"><v>0</v></c></row><row r="693" spans="1:7" x14ac:dyDescent="0.2"><c r="A693" t="s"><v>692</v></c><c r="B693"><v>0</v></c><c r="C693"><v>0</v></c><c r="E693" t="s"><v>692</v></c><c r="F693"><v>0</v></c><c r="G693"><v>0</v></c></row><row r="694" spans="1:7" x14ac:dyDescent="0.2"><c r="A694" t="s"><v>693</v></c><c r="B694"><v>0</v></c><c r="C694"><v>0</v></c><c r="E694" t="s"><v>693</v></c><c r="F694"><v>0</v></c><c r="G694"><v>0</v></c></row><row r="695" spans="1:7" x14ac:dyDescent="0.2"><c r="A695" t="s"><v>694</v></c><c r="B695"><v>0</v></c><c r="C695"><v>0</v></c><c r="E695" t="s"><v>694</v></c><c r="F695"><v>0</v></c><c r="G695"><v>0</v></c></row><row r="696" spans="1:7" x14ac:dyDescent="0.2"><c r="A696" t="s"><v>695</v></c><c r="B696"><v>0</v></c><c r="C696"><v>0</v></c><c r="E696" t="s"><v>695</v></c><c r="F696"><v>0</v></c><c r="G696"><v>0</v></c></row><row r="697" spans="1:7" x14ac:dyDescent="0.2"><c r="A697" t="s"><v>696</v></c><c r="B697"><v>0</v></c><c r="C697"><v>0</v></c><c r="E697" t="s"><v>696</v></c><c r="F697"><v>0</v></c><c r="G697"><v>0</v></c></row><row r="698" spans="1:7" x14ac:dyDescent="0.2"><c r="A698" t="s"><v>697</v></c><c r="B698"><v>0</v></c><c r="C698"><v>0</v></c><c r="E698" t="s"><v>697</v></c><c r="F698"><v>0</v></c><c r="G698"><v>0</v></c></row><row r="699" spans="1:7" x14ac:dyDescent="0.2"><c r="A699" t="s"><v>698</v></c><c r="B699"><v>3.469174541375583E-5</v></c><c r="C699"><v>0</v></c><c r="E699" t="s"><v>698</v></c><c r="F699"><v>3.6215341062143983E-4</v></c><c r="G699"><v>1.3717114907509261E-5</v></c></row><row r="700" spans="1:7" x14ac:dyDescent="0.2"><c r="A700" t="s"><v>699</v></c><c r="B700"><v>3.7819394239198592E-7</v></c><c r="C700"><v>0</v></c><c r="E700" t="s"><v>699</v></c><c r="F700"><v>1.2629671802429025E-5</v></c><c r="G700"><v>3.8201854012378929E-7</v></c></row><row r="701" spans="1:7" x14ac:dyDescent="0.2"><c r="A701" t="s"><v>700</v></c><c r="B701"><v>9.0263181693830825E-5</v></c><c r="C701"><v>4.2708438678817804E-5</v></c><c r="E701" t="s"><v>700</v></c><c r="F701"><v>3.1956313532028338E-4</v></c><c r="G701"><v>1.5250772230160573E-4</v></c></row><row r="702" spans="1:7" x14ac:dyDescent="0.2"><c r="A702" t="s"><v>701</v></c><c r="B702"><v>1.0614557310433205E-4</v></c><c r="C702"><v>9.4528305546146666E-5</v></c><c r="E702" t="s"><v>701</v></c><c r="F702"><v>2.6909443445400293E-4</v></c><c r="G702"><v>3.2266372360869688E-4</v></c></row><row r="703" spans="1:7" x14ac:dyDescent="0.2"><c r="A703" t="s"><v>702</v></c><c r="B703"><v>1.0469358693785546E-4</v></c><c r="C703"><v>1.1201430660418574E-4</v></c><c r="E703" t="s"><v>702</v></c><c r="F703"><v>2.5035831084037151E-4</v></c><c r="G703"><v>1.1173220295231891E-4</v></c></row><row r="704" spans="1:7" x14ac:dyDescent="0.2"><c r="A704" t="s"><v>703</v></c><c r="B704"><v>6.8284718746842939E-5</v></c><c r="C704"><v>7.6233944780902695E-5</v></c><c r="E704" t="s"><v>703</v></c><c r="F704"><v>1.7658584268613622E-4</v></c><c r="G704"><v>6.3744127453922841E-5</v></c></row><row r="705" spans="1:7" x14ac:dyDescent="0.2"><c r="A705" t="s"><v>704</v></c><c r="B705"><v>0</v></c><c r="C705"><v>0</v></c><c r="E705" t="s"><v>704</v></c><c r="F705"><v>0</v></c><c r="G705"><v>0</v></c></row><row r="706" spans="1:7" x14ac:dyDescent="0.2"><c r="A706" t="s"><v>705</v></c><c r="B706"><v>4.0078409400150454E-7</v></c><c r="C706"><v>0</v></c><c r="E706" t="s"><v>705</v></c><c r="F706"><v>0</v></c><c r="G706"><v>0</v></c></row><row r="707" spans="1:7" x14ac:dyDescent="0.2"><c r="A707" t="s"><v>706</v></c><c r="B707"><v>0</v></c><c r="C707"><v>0</v></c><c r="E707" t="s"><v>706</v></c><c r="F707"><v>0</v></c><c r="G707"><v>0</v></c></row><row r="708" spans="1:7" x14ac:dyDescent="0.2"><c r="A708" t="s"><v>707</v></c><c r="B708"><v>1.6680934358517246E-6</v></c><c r="C708"><v>6.5061470076928679E-7</v></c><c r="E708" t="s"><v>707</v></c><c r="F708"><v>6.9044847390173821E-7</v></c><c r="G708"><v>0</v></c></row><row r="709" spans="1:7" x14ac:dyDescent="0.2"><c r="A709" t="s"><v>708</v></c><c r="B709"><v>1.6680934358517246E-6</v></c><c r="C709"><v>1.0186795114863259E-6</v></c><c r="E709" t="s"><v>708</v></c><c r="F709"><v>1.1323351439852969E-6</v></c><c r="G709"><v>0</v></c></row><row r="710" spans="1:7" x14ac:dyDescent="0.2"><c r="A710" t="s"><v>709</v></c><c r="B710"><v>0</v></c><c r="C710"><v>0</v></c><c r="E710" t="s"><v>709</v></c><c r="F710"><v>0</v></c><c r="G710"><v>0</v></c></row><row r="711" spans="1:7" x14ac:dyDescent="0.2"><c r="A711" t="s"><v>710</v></c><c r="B711"><v>3.7819394239198592E-7</v></c><c r="C711"><v>0</v></c><c r="E711" t="s"><v>710</v></c><c r="F711"><v>0</v></c><c r="G711"><v>4.4653144043941503E-6</v></c></row><row r="712" spans="1:7" x14ac:dyDescent="0.2"><c r="A712" t="s"><v>711</v></c><c r="B712"><v>4.2253022711616828E-6</v></c><c r="C712"><v>1.0355244477634792E-5</v></c><c r="E712" t="s"><v>711</v></c><c r="F712"><v>3.0205908998610171E-5</v></c><c r="G712"><v>1.111520190639227E-3</v></c></row><row r="713" spans="1:7" x14ac:dyDescent="0.2"><c r="A713" t="s"><v>712</v></c><c r="B713"><v>1.5127757695679437E-6</v></c><c r="C713"><v>1.7357083557402374E-5</v></c><c r="E713" t="s"><v>712</v></c><c r="F713"><v>1.9749603060857481E-5</v></c><c r="G713"><v>1.1026589183051141E-3</v></c></row><row r="714" spans="1:7" x14ac:dyDescent="0.2"><c r="A714" t="s"><v>713</v></c><c r="B714"><v>0</v></c><c r="C714"><v>1.2591170608456904E-6</v></c><c r="E714" t="s"><v>713</v></c><c r="F714"><v>1.7095635425507914E-6</v></c><c r="G714"><v>1.235011869878469E-4</v></c></row><row r="715" spans="1:7" x14ac:dyDescent="0.2"><c r="A715" t="s"><v>714</v></c><c r="B715"><v>4.8065957330352047E-6</v></c><c r="C715"><v>1.5843760313937383E-5</v></c><c r="E715" t="s"><v>714</v></c><c r="F715"><v>6.2800737797029019E-5</v></c><c r="G715"><v>2.9233109045222767E-3</v></c></row><row r="716" spans="1:7" x14ac:dyDescent="0.2"><c r="A716" t="s"><v>715</v></c><c r="B716"><v>0</v></c><c r="C716"><v>0</v></c><c r="E716" t="s"><v>715</v></c><c r="F716"><v>0</v></c><c r="G716"><v>2.6255407272202639E-6</v></c></row><row r="717" spans="1:7" x14ac:dyDescent="0.2"><c r="A717" t="s"><v>716</v></c><c r="B717"><v>6.4494974672986927E-6</v></c><c r="C717"><v>5.5268443202100745E-5</v></c><c r="E717" t="s"><v>716</v></c><c r="F717"><v>7.09590521613003E-5</v></c><c r="G717"><v>1.7358032786865911E-3</v></c></row><row r="718" spans="1:7" x14ac:dyDescent="0.2"><c r="A718" t="s"><v>717</v></c><c r="B718"><v>0</v></c><c r="C718"><v>0</v></c><c r="E718" t="s"><v>717</v></c><c r="F718"><v>0</v></c><c r="G718"><v>2.1340862876532339E-6</v></c></row><row r="719" spans="1:7" x14ac:dyDescent="0.2"><c r="A719" t="s"><v>718</v></c><c r="B719"><v>7.7897803639349045E-7</v></c><c r="C719"><v>8.6139620787913489E-6</v></c><c r="E719" t="s"><v>718</v></c><c r="F719"><v>1.8694590702330248E-5</v></c><c r="G719"><v>8.7030358577605939E-4</v></c></row><row r="720" spans="1:7" x14ac:dyDescent="0.2"><c r="A720" t="s"><v>719</v></c><c r="B720"><v>0</v></c><c r="C720"><v>1.4288566628962484E-6</v></c><c r="E720" t="s"><v>719</v></c><c r="F720"><v>0</v></c><c r="G720"><v>0</v></c></row><row r="721" spans="1:7" x14ac:dyDescent="0.2"><c r="A721" t="s"><v>720</v></c><c r="B721"><v>0</v></c><c r="C721"><v>8.2035430281984483E-7</v></c><c r="E721" t="s"><v>720</v></c><c r="F721"><v>0</v></c><c r="G721"><v>0</v></c></row><row r="722" spans="1:7" x14ac:dyDescent="0.2"><c r="A722" t="s"><v>721</v></c><c r="B722"><v>0</v></c><c r="C722"><v>0</v></c><c r="E722" t="s"><v>721</v></c><c r="F722"><v>0</v></c><c r="G722"><v>3.1169951667872942E-7</v></c></row><row r="723" spans="1:7" x14ac:dyDescent="0.2"><c r="A723" t="s"><v>722</v></c><c r="B723"><v>0</v></c><c r="C723"><v>0</v></c><c r="E723" t="s"><v>722</v></c><c r="F723"><v>0</v></c><c r="G723"><v>0</v></c></row><row r="724" spans="1:7" x14ac:dyDescent="0.2"><c r="A724" t="s"><v>723</v></c><c r="B724"><v>1.9587401667884854E-6</v></c><c r="C724"><v>0</v></c><c r="E724" t="s"><v>723</v></c><c r="F724"><v>9.2245263551636355E-7</v></c><c r="G724"><v>1.2693067610621054E-6</v></c></row><row r="725" spans="1:7" x14ac:dyDescent="0.2"><c r="A725" t="s"><v>724</v></c><c r="B725"><v>3.7819394239198592E-7</v></c><c r="C725"><v>0</v></c><c r="E725" t="s"><v>724</v></c><c r="F725"><v>0</v></c><c r="G725"><v>0</v></c></row><row r="726" spans="1:7" x14ac:dyDescent="0.2"><c r="A726" t="s"><v>725</v></c><c r="B726"><v>4.6068179764792243E-4</v></c><c r="C726"><v>5.1229116529690779E-4</v></c><c r="E726" t="s"><v>725</v></c><c r="F726"><v>1.0752910065774538E-3</v></c><c r="G726"><v>2.4270733536128387E-3</v></c></row><row r="727" spans="1:7" x14ac:dyDescent="0.2"><c r="A727" t="s"><v>726</v></c><c r="B727"><v>2.344388055336635E-5</v></c><c r="C727"><v>1.955194568762765E-5</v></c><c r="E727" t="s"><v>726</v></c><c r="F727"><v>9.9948736188907987E-6</v></c><c r="G727"><v>2.8238933894460204E-5</v></c></row><row r="728" spans="1:7" x14ac:dyDescent="0.2"><c r="A728" t="s"><v>727</v></c><c r="B728"><v>5.9986548981326351E-4</v></c><c r="C728"><v>4.8657079838094141E-4</v></c><c r="E728" t="s"><v>727</v></c><c r="F728"><v>2.2123982795058659E-3</v></c><c r="G728"><v>2.2947420730202277E-3</v></c></row><row r="729" spans="1:7" x14ac:dyDescent="0.2"><c r="A729" t="s"><v>728</v></c><c r="B729"><v>3.0627175753839498E-5</v></c><c r="C729"><v>2.4558296185932488E-5</v></c><c r="E729" t="s"><v>728</v></c><c r="F729"><v>8.0729578021197698E-5</v></c><c r="G729"><v>3.1585136001490761E-4</v></c></row><row r="730" spans="1:7" x14ac:dyDescent="0.2"><c r="A730" t="s"><v>729</v></c><c r="B730"><v>1.069699432889487E-4</v></c><c r="C730"><v>6.2840301119905935E-5</v></c><c r="E730" t="s"><v>729</v></c><c r="F730"><v>3.221782892696608E-4</v></c><c r="G730"><v>7.3208178113610761E-4</v></c></row><row r="731" spans="1:7" x14ac:dyDescent="0.2"><c r="A731" t="s"><v>730</v></c><c r="B731"><v>0</v></c><c r="C731"><v>0</v></c><c r="E731" t="s"><v>730</v></c><c r="F731"><v>0</v></c><c r="G731"><v>2.0108351469624963E-6</v></c></row><row r="732" spans="1:7" x14ac:dyDescent="0.2"><c r="A732" t="s"><v>731</v></c><c r="B732"><v>6.6697721934281806E-6</v></c><c r="C732"><v>1.6536729254582532E-5</v></c><c r="E732" t="s"><v>731</v></c><c r="F732"><v>4.0841629775272897E-5</v></c><c r="G732"><v>2.3541949757344338E-3</v></c></row><row r="733" spans="1:7" x14ac:dyDescent="0.2"><c r="A733" t="s"><v>732</v></c><c r="B733"><v>0</v></c><c r="C733"><v>0</v></c><c r="E733" t="s"><v>732</v></c><c r="F733"><v>4.6122631775818177E-7</v></c><c r="G733"><v>3.2291027611283688E-5</v></c></row><row r="734" spans="1:7" x14ac:dyDescent="0.2"><c r="A734" t="s"><v>733</v></c><c r="B734"><v>3.5515998888301548E-4</v></c><c r="C734"><v>2.281972119519424E-4</v></c><c r="E734" t="s"><v>733</v></c><c r="F734"><v>9.2795931452416576E-5</v></c><c r="G734"><v>1.5169914657712464E-4</v></c></row><row r="735" spans="1:7" x14ac:dyDescent="0.2"><c r="A735" t="s"><v>734</v></c><c r="B735"><v>8.2029108110890855E-5</v></c><c r="C735"><v>4.7007245162304492E-5</v></c><c r="E735" t="s"><v>734</v></c><c r="F735"><v>1.9917988463265672E-5</v></c><c r="G735"><v>3.356622755914113E-5</v></c></row><row r="736" spans="1:7" x14ac:dyDescent="0.2"><c r="A736" t="s"><v>735</v></c><c r="B736"><v>0</v></c><c r="C736"><v>0</v></c><c r="E736" t="s"><v>735</v></c><c r="F736"><v>0</v></c><c r="G736"><v>0</v></c></row><row r="737" spans="1:7" x14ac:dyDescent="0.2"><c r="A737" t="s"><v>736</v></c><c r="B737"><v>3.7819394239198592E-7</v></c><c r="C737"><v>0</v></c><c r="E737" t="s"><v>736</v></c><c r="F737"><v>3.2588458927624622E-7</v></c><c r="G737"><v>2.5287871083412857E-5</v></c></row><row r="738" spans="1:7" x14ac:dyDescent="0.2"><c r="A738" t="s"><v>737</v></c><c r="B738"><v>4.0078409400150454E-7</v></c><c r="C738"><v>0</v></c><c r="E738" t="s"><v>737</v></c><c r="F738"><v>6.5176917855249244E-7</v></c><c r="G738"><v>3.1169951667872942E-7</v></c></row><row r="739" spans="1:7" x14ac:dyDescent="0.2"><c r="A739" t="s"><v>738</v></c><c r="B739"><v>2.6091275802747561E-4</v></c><c r="C739"><v>1.1729097049774488E-4</v></c><c r="E739" t="s"><v>738</v></c><c r="F739"><v>3.2641262492809207E-4</v></c><c r="G739"><v>3.0960866678523742E-5</v></c></row><row r="740" spans="1:7" x14ac:dyDescent="0.2"><c r="A740" t="s"><v>739</v></c><c r="B740"><v>2.2037696466667978E-4</v></c><c r="C740"><v>2.461049009586404E-4</v></c><c r="E740" t="s"><v>739</v></c><c r="F740"><v>8.9379657983266897E-5</v></c><c r="G740"><v>1.1578678230355751E-5</v></c></row><row r="741" spans="1:7" x14ac:dyDescent="0.2"><c r="A741" t="s"><v>740</v></c><c r="B741"><v>0</v></c><c r="C741"><v>0</v></c><c r="E741" t="s"><v>740</v></c><c r="F741"><v>0</v></c><c r="G741"><v>0</v></c></row><row r="742" spans="1:7" x14ac:dyDescent="0.2"><c r="A742" t="s"><v>741</v></c><c r="B742"><v>0</v></c><c r="C742"><v>0</v></c><c r="E742" t="s"><v>741</v></c><c r="F742"><v>4.6122631775818177E-7</v></c><c r="G742"><v>0</v></c></row><row r="743" spans="1:7" x14ac:dyDescent="0.2"><c r="A743" t="s"><v>742</v></c><c r="B743"><v>4.0502078482512337E-6</v></c><c r="C743"><v>4.1017715140992241E-7</v></c><c r="E743" t="s"><v>742</v></c><c r="F743"><v>1.1323351439852969E-6</v></c><c r="G743"><v>3.7767181357394373E-6</v></c></row><row r="744" spans="1:7" x14ac:dyDescent="0.2"><c r="A744" t="s"><v>743</v></c><c r="B744"><v>2.1702341432514179E-4</v></c><c r="C744"><v>1.7395758807593384E-4</v></c><c r="E744" t="s"><v>743</v></c><c r="F744"><v>1.6254443006937782E-4</v></c><c r="G744"><v>3.0737478194690828E-4</v></c></row><row r="745" spans="1:7" x14ac:dyDescent="0.2"><c r="A745" t="s"><v>744</v></c><c r="B745"><v>4.1437304556952855E-5</v></c><c r="C745"><v>4.5071992070997586E-5</v></c><c r="E745" t="s"><v>744</v></c><c r="F745"><v>3.6394763993524488E-5</v></c><c r="G745"><v>5.4275005275117174E-5</v></c></row><row r="746" spans="1:7" x14ac:dyDescent="0.2"><c r="A746" t="s"><v>745</v></c><c r="B746"><v>2.7462961314859589E-4</v></c><c r="C746"><v>1.3940703200933166E-4</v></c><c r="E746" t="s"><v>745</v></c><c r="F746"><v>3.7349310487205383E-4</v></c><c r="G746"><v>1.0214857315813852E-3</v></c></row><row r="747" spans="1:7" x14ac:dyDescent="0.2"><c r="A747" t="s"><v>746</v></c><c r="B747"><v>1.9732101289249632E-5</v></c><c r="C747"><v>8.0623890327638129E-6</v></c><c r="E747" t="s"><v>746</v></c><c r="F747"><v>1.7310875943815276E-5</v></c><c r="G747"><v>3.2876852565938029E-5</v></c></row><row r="748" spans="1:7" x14ac:dyDescent="0.2"><c r="A748" t="s"><v>747</v></c><c r="B748"><v>5.109214570662481E-7</v></c><c r="C748"><v>6.5061470076928679E-7</v></c><c r="E748" t="s"><v>747</v></c><c r="F748"><v>7.8711090703442799E-7</v></c><c r="G748"><v>3.8201854012378929E-7</v></c></row><row r="749" spans="1:7" x14ac:dyDescent="0.2"><c r="A749" t="s"><v>748</v></c><c r="B749"><v>0</v></c><c r="C749"><v>0</v></c><c r="E749" t="s"><v>748</v></c><c r="F749"><v>0</v></c><c r="G749"><v>0</v></c></row><row r="750" spans="1:7" x14ac:dyDescent="0.2"><c r="A750" t="s"><v>749</v></c><c r="B750"><v>1.6680934358517246E-6</v></c><c r="C750"><v>5.5606460980118697E-4</v></c><c r="E750" t="s"><v>749</v></c><c r="F750"><v>6.9044847390173821E-7</v></c><c r="G750"><v>0</v></c></row><row r="751" spans="1:7" x14ac:dyDescent="0.2"><c r="A751" t="s"><v>750</v></c><c r="B751"><v>1.5588719439577476E-5</v></c><c r="C751"><v>3.1402632158447442E-6</v></c><c r="E751" t="s"><v>750</v></c><c r="F751"><v>1.2483372247926099E-6</v></c><c r="G751"><v>7.2292737722587356E-5</v></c></row><row r="752" spans="1:7" x14ac:dyDescent="0.2"><c r="A752" t="s"><v>751</v></c><c r="B752"><v>1.0970649569354573E-5</v></c><c r="C752"><v>6.9025555258428521E-6</v></c><c r="E752" t="s"><v>751</v></c><c r="F752"><v>9.2245263551636355E-7</v></c><c r="G752"><v>9.2146964836466183E-5</v></c></row><row r="753" spans="1:7" x14ac:dyDescent="0.2"><c r="A753" t="s"><v>752</v></c><c r="B753"><v>0</v></c><c r="C753"><v>0</v></c><c r="E753" t="s"><v>752</v></c><c r="F753"><v>0</v></c><c r="G753"><v>0</v></c></row><row r="754" spans="1:7" x14ac:dyDescent="0.2"><c r="A754" t="s"><v>753</v></c><c r="B754"><v>2.0510960517815315E-4</v></c><c r="C754"><v>1.2180517699926495E-4</v></c><c r="E754" t="s"><v>753</v></c><c r="F754"><v>7.6316552942888802E-5</v></c><c r="G754"><v>9.024037545201539E-4</v></c></row><row r="755" spans="1:7" x14ac:dyDescent="0.2"><c r="A755" t="s"><v>754</v></c><c r="B755"><v>4.0773878828585667E-5</v></c><c r="C755"><v>3.421976528200906E-5</v></c><c r="E755" t="s"><v>754</v></c><c r="F755"><v>6.2662058839906896E-5</v></c><c r="G755"><v>9.9361093086473886E-5</v></c></row><row r="756" spans="1:7" x14ac:dyDescent="0.2"><c r="A756" t="s"><v>755</v></c><c r="B756"><v>1.1530916394420462E-3</v></c><c r="C756"><v>1.6581249639771101E-3</v></c><c r="E756" t="s"><v>755</v></c><c r="F756"><v>2.4877330875448735E-3</v></c><c r="G756"><v>2.2719153543130956E-3</v></c></row><row r="757" spans="1:7" x14ac:dyDescent="0.2"><c r="A757" t="s"><v>756</v></c><c r="B757"><v>0</v></c><c r="C757"><v>1.7114065529484959E-6</v></c><c r="E757" t="s"><v>756</v></c><c r="F757"><v>0</v></c><c r="G757"><v>1.729311954920913E-5</v></c></row><row r="758" spans="1:7" x14ac:dyDescent="0.2"><c r="A758" t="s"><v>757</v></c><c r="B758"><v>0</v></c><c r="C758"><v>8.2035430281984483E-7</v></c><c r="E758" t="s"><v>757</v></c><c r="F758"><v>8.1224886848739523E-6</v></c><c r="G758"><v>3.2277488106980859E-4</v></c></row><row r="759" spans="1:7" x14ac:dyDescent="0.2"><c r="A759" t="s"><v>758</v></c><c r="B759"><v>1.7485315941503102E-5</v></c><c r="C759"><v>1.2180751557864001E-5</v></c><c r="E759" t="s"><v>758</v></c><c r="F759"><v>2.2127457618923888E-5</v></c><c r="G759"><v>1.4490616839504062E-6</v></c></row><row r="760" spans="1:7" x14ac:dyDescent="0.2"><c r="A760" t="s"><v>759</v></c><c r="B760"><v>0</v></c><c r="C760"><v>0</v></c><c r="E760" t="s"><v>759</v></c><c r="F760"><v>0</v></c><c r="G760"><v>0</v></c></row><row r="761" spans="1:7" x14ac:dyDescent="0.2"><c r="A761" t="s"><v>760</v></c><c r="B761"><v>1.1539169535468447E-4</v></c><c r="C761"><v>1.2625559993533926E-4</v></c><c r="E761" t="s"><v>760</v></c><c r="F761"><v>7.1944362331750264E-6</v></c><c r="G761"><v>3.1169951667872942E-7</v></c></row><row r="762" spans="1:7" x14ac:dyDescent="0.2"><c r="A762" t="s"><v>761</v></c><c r="B762"><v>2.857547330042177E-4</v></c><c r="C762"><v>2.5186042401409035E-4</v></c><c r="E762" t="s"><v>761</v></c><c r="F762"><v>6.4329748881315752E-4</v></c><c r="G762"><v>4.5641316454355643E-4</v></c></row><row r="763" spans="1:7" x14ac:dyDescent="0.2"><c r="A763" t="s"><v>762</v></c><c r="B763"><v>4.5667598083067841E-5</v></c><c r="C763"><v>4.9016260477844195E-5</v></c><c r="E763" t="s"><v>762</v></c><c r="F763"><v>1.3054700215195275E-4</v></c><c r="G763"><v>6.3086726006814154E-5</v></c></row><row r="764" spans="1:7" x14ac:dyDescent="0.2"><c r="A764" t="s"><v>763</v></c><c r="B764"><v>3.7819394239198592E-7</v></c><c r="C764"><v>6.085023600764036E-7</v></c><c r="E764" t="s"><v>763</v></c><c r="F764"><v>1.4775593809361661E-6</v></c><c r="G764"><v>4.7205101388753172E-6</v></c></row><row r="765" spans="1:7" x14ac:dyDescent="0.2"><c r="A765" t="s"><v>764</v></c><c r="B765"><v>9.1044973125207183E-5</v></c><c r="C765"><v>4.2609638923259031E-5</v></c><c r="E765" t="s"><v>764</v></c><c r="F765"><v>2.2969478901695183E-4</v></c><c r="G765"><v>8.2952902391569437E-4</v></c></row><row r="766" spans="1:7" x14ac:dyDescent="0.2"><c r="A766" t="s"><v>765</v></c><c r="B766"><v>3.3562790376545572E-5</v></c><c r="C766"><v>1.6410392232503879E-5</v></c><c r="E766" t="s"><v>765</v></c><c r="F766"><v>2.1851210151017879E-5</v></c><c r="G766"><v>5.7346211654562557E-6</v></c></row><row r="767" spans="1:7" x14ac:dyDescent="0.2"><c r="A767" t="s"><v>766</v></c><c r="B767"><v>3.4915045379872298E-6</v></c><c r="C767"><v>1.1656473879173367E-5</v></c><c r="E767" t="s"><v>766</v></c><c r="F767"><v>5.9508463203034468E-5</v></c><c r="G767"><v>1.7011886793963822E-3</v></c></row><row r="768" spans="1:7" x14ac:dyDescent="0.2"><c r="A768" t="s"><v>767</v></c><c r="B768"><v>0</v></c><c r="C768"><v>0</v></c><c r="E768" t="s"><v>767</v></c><c r="F768"><v>0</v></c><c r="G768"><v>0</v></c></row><row r="769" spans="1:7" x14ac:dyDescent="0.2"><c r="A769" t="s"><v>768</v></c><c r="B769"><v>0</v></c><c r="C769"><v>0</v></c><c r="E769" t="s"><v>768</v></c><c r="F769"><v>0</v></c><c r="G769"><v>0</v></c></row><row r="770" spans="1:7" x14ac:dyDescent="0.2"><c r="A770" t="s"><v>769</v></c><c r="B770"><v>0</v></c><c r="C770"><v>0</v></c><c r="E770" t="s"><v>769</v></c><c r="F770"><v>0</v></c><c r="G770"><v>0</v></c></row><row r="771" spans="1:7" x14ac:dyDescent="0.2"><c r="A771" t="s"><v>770</v></c><c r="B771"><v>0</v></c><c r="C771"><v>0</v></c><c r="E771" t="s"><v>770</v></c><c r="F771"><v>0</v></c><c r="G771"><v>0</v></c></row><row r="772" spans="1:7" x14ac:dyDescent="0.2"><c r="A772" t="s"><v>771</v></c><c r="B772"><v>3.7819394239198592E-7</v></c><c r="C772"><v>0</v></c><c r="E772" t="s"><v>771</v></c><c r="F772"><v>3.2588458927624622E-7</v></c><c r="G772"><v>3.2248339070333619E-5</v></c></row><row r="773" spans="1:7" x14ac:dyDescent="0.2"><c r="A773" t="s"><v>772</v></c><c r="B773"><v>0</v></c><c r="C773"><v>0</v></c><c r="E773" t="s"><v>772</v></c><c r="F773"><v>0</v></c><c r="G773"><v>0</v></c></row><row r="774" spans="1:7" x14ac:dyDescent="0.2"><c r="A774" t="s"><v>773</v></c><c r="B774"><v>0</v></c><c r="C774"><v>1.6271818715627294E-6</v></c><c r="E774" t="s"><v>773</v></c><c r="F774"><v>0</v></c><c r="G774"><v>0</v></c></row><row r="775" spans="1:7" x14ac:dyDescent="0.2"><c r="A775" t="s"><v>774</v></c><c r="B775"><v>0</v></c><c r="C775"><v>0</v></c><c r="E775" t="s"><v>774</v></c><c r="F775"><v>0</v></c><c r="G775"><v>0</v></c></row><row r="776" spans="1:7" x14ac:dyDescent="0.2"><c r="A776" t="s"><v>775</v></c><c r="B776"><v>0</v></c><c r="C776"><v>0</v></c><c r="E776" t="s"><v>775</v></c><c r="F776"><v>0</v></c><c r="G776"><v>0</v></c></row><row r="777" spans="1:7" x14ac:dyDescent="0.2"><c r="A777" t="s"><v>776</v></c><c r="B777"><v>0</v></c><c r="C777"><v>0</v></c><c r="E777" t="s"><v>776</v></c><c r="F777"><v>0</v></c><c r="G777"><v>0</v></c></row><row r="778" spans="1:7" x14ac:dyDescent="0.2"><c r="A778" t="s"><v>777</v></c><c r="B778"><v>0</v></c><c r="C778"><v>0</v></c><c r="E778" t="s"><v>777</v></c><c r="F778"><v>0</v></c><c r="G778"><v>0</v></c></row><row r="779" spans="1:7" x14ac:dyDescent="0.2"><c r="A779" t="s"><v>778</v></c><c r="B779"><v>0</v></c><c r="C779"><v>0</v></c><c r="E779" t="s"><v>778</v></c><c r="F779"><v>8.0645055470905077E-7</v></c><c r="G779"><v>1.8468048469283068E-5</v></c></row><row r="780" spans="1:7" x14ac:dyDescent="0.2"><c r="A780" t="s"><v>779</v></c><c r="B780"><v>3.7819394239198592E-7</v></c><c r="C780"><v>0</v></c><c r="E780" t="s"><v>779</v></c><c r="F780"><v>9.420427225796374E-6</v></c><c r="G780"><v>7.8015872494540433E-5</v></c></row><row r="781" spans="1:7" x14ac:dyDescent="0.2"><c r="A781" t="s"><v>780</v></c><c r="B781"><v>0</v></c><c r="C781"><v>0</v></c><c r="E781" t="s"><v>780</v></c><c r="F781"><v>6.7110882622711532E-7</v></c><c r="G781"><v>1.5810062777408349E-6</v></c></row><row r="782" spans="1:7" x14ac:dyDescent="0.2"><c r="A782" t="s"><v>781</v></c><c r="B782"><v>5.109214570662481E-7</v></c><c r="C782"><v>0</v></c><c r="E782" t="s"><v>781</v></c><c r="F782"><v>0</v></c><c r="G782"><v>7.6403708024757857E-7</v></c></row><row r="783" spans="1:7" x14ac:dyDescent="0.2"><c r="A783" t="s"><v>782</v></c><c r="B783"><v>7.0505676857988845E-6</v></c><c r="C783"><v>7.6958563605087775E-6</v></c><c r="E783" t="s"><v>782</v></c><c r="F783"><v>3.4522423695086911E-7</v></c><c r="G783"><v>0</v></c></row><row r="784" spans="1:7" x14ac:dyDescent="0.2"><c r="A784" t="s"><v>783</v></c><c r="B784"><v>0</v></c><c r="C784"><v>0</v></c><c r="E784" t="s"><v>783</v></c><c r="F784"><v>0</v></c><c r="G784"><v>0</v></c></row><row r="785" spans="1:7" x14ac:dyDescent="0.2"><c r="A785" t="s"><v>784</v></c><c r="B785"><v>0</v></c><c r="C785"><v>0</v></c><c r="E785" t="s"><v>784</v></c><c r="F785"><v>0</v></c><c r="G785"><v>0</v></c></row><row r="786" spans="1:7" x14ac:dyDescent="0.2"><c r="A786" t="s"><v>785</v></c><c r="B786"><v>0</v></c><c r="C786"><v>0</v></c><c r="E786" t="s"><v>785</v></c><c r="F786"><v>0</v></c><c r="G786"><v>0</v></c></row><row r="787" spans="1:7" x14ac:dyDescent="0.2"><c r="A787" t="s"><v>786</v></c><c r="B787"><v>8.358342699049605E-5</v></c><c r="C787"><v>7.0658623784656293E-5</v></c><c r="E787" t="s"><v>786</v></c><c r="F787"><v>4.1912614388257282E-4</v></c><c r="G787"><v>7.7346970546296381E-4</v></c></row><row r="788" spans="1:7" x14ac:dyDescent="0.2"><c r="A788" t="s"><v>787</v></c><c r="B788"><v>3.7819394239198592E-7</v></c><c r="C788"><v>4.1017715140992241E-7</v></c><c r="E788" t="s"><v>787</v></c><c r="F788"><v>4.0874539058576287E-6</v></c><c r="G788"><v>1.3973860765186346E-5</v></c></row><row r="789" spans="1:7" x14ac:dyDescent="0.2"><c r="A789" t="s"><v>788</v></c><c r="B789"><v>2.8470539167526913E-5</v></c><c r="C789"><v>1.3707359636222979E-5</v></c><c r="E789" t="s"><v>788</v></c><c r="F789"><v>2.9818981654494852E-5</v></c><c r="G789"><v>9.6935008384283915E-5</v></c></row><row r="790" spans="1:7" x14ac:dyDescent="0.2"><c r="A790" t="s"><v>789</v></c><c r="B790"><v>6.5857635876228533E-5</v></c><c r="C790"><v>3.1149958114290145E-5</v></c><c r="E790" t="s"><v>789</v></c><c r="F790"><v>4.8507936735402104E-5</v></c><c r="G790"><v>1.7772886800422797E-4</v></c></row><row r="791" spans="1:7" x14ac:dyDescent="0.2"><c r="A791" t="s"><v>790</v></c><c r="B791"><v>0</v></c><c r="C791"><v>4.1017715140992241E-7</v></c><c r="E791" t="s"><v>790</v></c><c r="F791"><v>0</v></c><c r="G791"><v>0</v></c></row><row r="792" spans="1:7" x14ac:dyDescent="0.2"><c r="A792" t="s"><v>791</v></c><c r="B792"><v>2.5572088353099584E-6</v></c><c r="C792"><v>1.0186795114863259E-6</v></c><c r="E792" t="s"><v>791</v></c><c r="F792"><v>0</v></c><c r="G792"><v>0</v></c></row><row r="793" spans="1:7" x14ac:dyDescent="0.2"><c r="A793" t="s"><v>792</v></c><c r="B793"><v>0</v></c><c r="C793"><v>2.1215837043584185E-6</v></c><c r="E793" t="s"><v>792</v></c><c r="F793"><v>0</v></c><c r="G793"><v>0</v></c></row><row r="794" spans="1:7" x14ac:dyDescent="0.2"><c r="A794" t="s"><v>793</v></c><c r="B794"><v>0</v></c><c r="C794"><v>0</v></c><c r="E794" t="s"><v>793</v></c><c r="F794"><v>0</v></c><c r="G794"><v>0</v></c></row><row r="795" spans="1:7" x14ac:dyDescent="0.2"><c r="A795" t="s"><v>794</v></c><c r="B795"><v>4.0078409400150454E-7</v></c><c r="C795"><v>0</v></c><c r="E795" t="s"><v>794</v></c><c r="F795"><v>0</v></c><c r="G795"><v>0</v></c></row><row r="796" spans="1:7" x14ac:dyDescent="0.2"><c r="A796" t="s"><v>795</v></c><c r="B796"><v>5.109214570662481E-7</v></c><c r="C796"><v>1.0186795114863259E-6</v></c><c r="E796" t="s"><v>795</v></c><c r="F796"><v>8.7935975111010679E-6</v></c><c r="G796"><v>2.82631776164769E-4</v></c></row><row r="797" spans="1:7" x14ac:dyDescent="0.2"><c r="A797" t="s"><v>796</v></c><c r="B797"><v>0</v></c><c r="C797"><v>4.1017715140992241E-7</v></c><c r="E797" t="s"><v>796</v></c><c r="F797"><v>0</v></c><c r="G797"><v>3.395103903966841E-5</v></c></row><row r="798" spans="1:7" x14ac:dyDescent="0.2"><c r="A798" t="s"><v>797</v></c><c r="B798"><v>4.0078409400150454E-7</v></c><c r="C798"><v>0</v></c><c r="E798" t="s"><v>797</v></c><c r="F798"><v>0</v></c><c r="G798"><v>1.0701633585713047E-5</v></c></row><row r="799" spans="1:7" x14ac:dyDescent="0.2"><c r="A799" t="s"><v>798</v></c><c r="B799"><v>4.6260863651631869E-6</v></c><c r="C799"><v>4.5141399779027381E-5</v></c><c r="E799" t="s"><v>798</v></c><c r="F799"><v>6.8652992182990233E-5</v></c><c r="G799"><v>2.8681233899763799E-3</v></c></row><row r="800" spans="1:7" x14ac:dyDescent="0.2"><c r="A800" t="s"><v>799</v></c><c r="B800"><v>0</v></c><c r="C800"><v>0</v></c><c r="E800" t="s"><v>799</v></c><c r="F800"><v>0</v></c><c r="G800"><v>0</v></c></row><row r="801" spans="1:7" x14ac:dyDescent="0.2"><c r="A801" t="s"><v>800</v></c><c r="B801"><v>0</v></c><c r="C801"><v>0</v></c><c r="E801" t="s"><v>800</v></c><c r="F801"><v>0</v></c><c r="G801"><v>0</v></c></row><row r="802" spans="1:7" x14ac:dyDescent="0.2"><c r="A802" t="s"><v>801</v></c><c r="B802"><v>1.1230630686391358E-4</v></c><c r="C802"><v>4.7644423908714339E-4</v></c><c r="E802" t="s"><v>801</v></c><c r="F802"><v>3.8150474396874025E-4</v></c><c r="G802"><v>1.3953943642584521E-3</v></c></row><row r="803" spans="1:7" x14ac:dyDescent="0.2"><c r="A803" t="s"><v>802</v></c><c r="B803"><v>9.8984232520456017E-6</v></c><c r="C803"><v>5.0135271883351296E-5</v></c><c r="E803" t="s"><v>802</v></c><c r="F803"><v>4.7477899645972491E-5</v></c><c r="G803"><v>2.8070178161993209E-4</v></c></row><row r="804" spans="1:7" x14ac:dyDescent="0.2"><c r="A804" t="s"><v>803</v></c><c r="B804"><v>4.2119423922741935E-4</v></c><c r="C804"><v>8.0218088305329337E-6</v></c><c r="E804" t="s"><v>803</v></c><c r="F804"><v>1.5215827412715024E-4</v></c><c r="G804"><v>2.2402616841698335E-3</v></c></row><row r="805" spans="1:7" x14ac:dyDescent="0.2"><c r="A805" t="s"><v>804</v></c><c r="B805"><v>1.328260382195094E-5</v></c><c r="C805"><v>6.5061470076928679E-7</v></c><c r="E805" t="s"><v>804</v></c><c r="F805"><v>2.9551187618723322E-6</v></c><c r="G805"><v>5.9122345545535972E-5</v></c></row><row r="806" spans="1:7" x14ac:dyDescent="0.2"><c r="A806" t="s"><v>805</v></c><c r="B806"><v>4.0078409400150454E-7</v></c><c r="C806"><v>1.0186795114863259E-6</v></c><c r="E806" t="s"><v>805</v></c><c r="F806"><v>6.7110882622711532E-7</v></c><c r="G806"><v>1.0670431438266169E-6</v></c></row><row r="807" spans="1:7" x14ac:dyDescent="0.2"><c r="A807" t="s"><v>806</v></c><c r="B807"><v>1.1546739931270661E-5</v></c><c r="C807"><v>2.0373590229726517E-6</v></c><c r="E807" t="s"><v>806</v></c><c r="F807"><v>4.5514622290868798E-6</v></c><c r="G807"><v>3.9122343944817513E-6</v></c></row><row r="808" spans="1:7" x14ac:dyDescent="0.2"><c r="A808" t="s"><v>807</v></c><c r="B808"><v>8.8290103297194827E-6</v></c><c r="C808"><v>1.3636661688914172E-5</v></c><c r="E808" t="s"><v>807</v></c><c r="F808"><v>3.2586375366284363E-5</v></c><c r="G808"><v>1.8038219600061404E-5</v></c></row><row r="809" spans="1:7" x14ac:dyDescent="0.2"><c r="A809" t="s"><v>808</v></c><c r="B809"><v>0</v></c><c r="C809"><v>0</v></c><c r="E809" t="s"><v>808</v></c><c r="F809"><v>0</v></c><c r="G809"><v>0</v></c></row><row r="810" spans="1:7" x14ac:dyDescent="0.2"><c r="A810" t="s"><v>809</v></c><c r="B810"><v>4.7795098143610832E-4</v></c><c r="C810"><v>3.2554668249530665E-4</v></c><c r="E810" t="s"><v>809</v></c><c r="F810"><v>6.7807393042339844E-4</v></c><c r="G810"><v>8.2598375400418176E-4</v></c></row><row r="811" spans="1:7" x14ac:dyDescent="0.2"><c r="A811" t="s"><v>810</v></c><c r="B811"><v>4.639619271628486E-5</v></c><c r="C811"><v>2.6792690178292593E-5</v></c><c r="E811" t="s"><v>810</v></c><c r="F811"><v>8.3864281817843335E-5</v></c><c r="G811"><v>7.4412080583674721E-5</v></c></row><row r="812" spans="1:7" x14ac:dyDescent="0.2"><c r="A812" t="s"><v>811</v></c><c r="B812"><v>3.6917906624859163E-6</v></c><c r="C812"><v>4.6819301667426823E-6</v></c><c r="E812" t="s"><v>811</v></c><c r="F812"><v>3.5130075127632036E-6</v></c><c r="G812"><v>2.4667425969353919E-4</v></c></row><row r="813" spans="1:7" x14ac:dyDescent="0.2"><c r="A813" t="s"><v>812</v></c><c r="B813"><v>0</v></c><c r="C813"><v>0</v></c><c r="E813" t="s"><v>812</v></c><c r="F813"><v>0</v></c><c r="G813"><v>1.2467980667149177E-6</v></c></row><row r="814" spans="1:7" x14ac:dyDescent="0.2"><c r="A814" t="s"><v>813</v></c><c r="B814"><v>1.672590281673215E-5</v></c><c r="C814"><v>1.8447751255476534E-5</v></c><c r="E814" t="s"><v>813</v></c><c r="F814"><v>5.4103247495891518E-5</v></c><c r="G814"><v>1.0062402059037891E-4</v></c></row><row r="815" spans="1:7" x14ac:dyDescent="0.2"><c r="A815" t="s"><v>814</v></c><c r="B815"><v>6.8728717129097165E-6</v></c><c r="C815"><v>1.9465140527683834E-5</v></c><c r="E815" t="s"><v>814</v></c><c r="F815"><v>4.5005958659140745E-5</v></c><c r="G815"><v>4.9462446142998008E-5</v></c></row><row r="816" spans="1:7" x14ac:dyDescent="0.2"><c r="A816" t="s"><v>815</v></c><c r="B816"><v>3.7819394239198592E-7</v></c><c r="C816"><v>0</v></c><c r="E816" t="s"><v>815</v></c><c r="F816"><v>0</v></c><c r="G816"><v>0</v></c></row><row r="817" spans="1:7" x14ac:dyDescent="0.2"><c r="A817" t="s"><v>816</v></c><c r="B817"><v>3.3103851035492783E-4</v></c><c r="C817"><v>3.1545076393161101E-5</v></c><c r="E817" t="s"><v>816</v></c><c r="F817"><v>7.4485978531757685E-6</v></c><c r="G817"><v>3.0615205629099066E-4</v></c></row><row r="818" spans="1:7" x14ac:dyDescent="0.2"><c r="A818" t="s"><v>817</v></c><c r="B818"><v>0</v></c><c r="C818"><v>0</v></c><c r="E818" t="s"><v>817</v></c><c r="F818"><v>9.2245263551636355E-7</v></c><c r="G818"><v>9.961393799550818E-5</v></c></row><row r="819" spans="1:7" x14ac:dyDescent="0.2"><c r="A819" t="s"><v>818</v></c><c r="B819"><v>2.8252654146372008E-6</v></c><c r="C819"><v>1.0935161231095272E-5</v></c><c r="E819" t="s"><v>818</v></c><c r="F819"><v>6.5978681869349088E-6</v></c><c r="G819"><v>7.2568420609659746E-5</v></c></row><row r="820" spans="1:7" x14ac:dyDescent="0.2"><c r="A820" t="s"><v>819</v></c><c r="B820"><v>2.9354027777019444E-6</v></c><c r="C820"><v>9.689812803509519E-6</v></c><c r="E820" t="s"><v>819</v></c><c r="F820"><v>1.7117586882790323E-5</v></c><c r="G820"><v>1.1601543358608046E-4</v></c></row><row r="821" spans="1:7" x14ac:dyDescent="0.2"><c r="A821" t="s"><v>820</v></c><c r="B821"><v>2.8252654146372008E-6</v></c><c r="C821"><v>3.1573903898960005E-5</v></c><c r="E821" t="s"><v>820</v></c><c r="F821"><v>5.6641732468362461E-5</v></c><c r="G821"><v>1.716137960865717E-3</v></c></row><row r="822" spans="1:7" x14ac:dyDescent="0.2"><c r="A822" t="s"><v>821</v></c><c r="B822"><v>3.632955731879398E-3</v></c><c r="C822"><v>2.5608702646446866E-3</v></c><c r="E822" t="s"><v>821</v></c><c r="F822"><v>4.1181665038022026E-3</v></c><c r="G822"><v>4.4625726876978576E-3</v></c></row><row r="823" spans="1:7" x14ac:dyDescent="0.2"><c r="A823" t="s"><v>822</v></c><c r="B823"><v>1.8225556484517319E-4</v></c><c r="C823"><v>1.4389523338279386E-4</v></c><c r="E823" t="s"><v>822</v></c><c r="F823"><v>2.3937483445796983E-4</v></c><c r="G823"><v>1.5882741900077134E-4</v></c></row><row r="824" spans="1:7" x14ac:dyDescent="0.2"><c r="A824" t="s"><v>823</v></c><c r="B824"><v>4.1151649080969397E-6</v></c><c r="C824"><v>1.0186795114863259E-6</v></c><c r="E824" t="s"><v>823</v></c><c r="F824"><v>2.0133264786813457E-6</v></c><c r="G824"><v>5.1337308264459843E-6</v></c></row><row r="825" spans="1:7" x14ac:dyDescent="0.2"><c r="A825" t="s"><v>824</v></c><c r="B825"><v>6.4494974672986927E-6</v></c><c r="C825"><v>3.5504403672546667E-6</v></c><c r="E825" t="s"><v>824</v></c><c r="F825"><v>1.380350405247506E-5</v></c><c r="G825"><v>6.3846420023462312E-5</v></c></row><row r="826" spans="1:7" x14ac:dyDescent="0.2"><c r="A826" t="s"><v>825</v></c><c r="B826"><v>5.4225525238631254E-4</v></c><c r="C826"><v>2.9577459851499495E-4</v></c><c r="E826" t="s"><v>825</v></c><c r="F826"><v>1.1984470187848175E-3</v></c><c r="G826"><v>3.023536921238348E-3</v></c></row><row r="827" spans="1:7" x14ac:dyDescent="0.2"><c r="A827" t="s"><v>826</v></c><c r="B827"><v>3.0681302923762064E-6</v></c><c r="C827"><v>1.8390338143061708E-6</v></c><c r="E827" t="s"><v>826</v></c><c r="F827"><v>2.1680078548379042E-6</v></c><c r="G827"><v>2.5477876908497625E-5</v></c></row><row r="828" spans="1:7" x14ac:dyDescent="0.2"><c r="A828" t="s"><v>827</v></c><c r="B828"><v>0</v></c><c r="C828"><v>0</v></c><c r="E828" t="s"><v>827</v></c><c r="F828"><v>0</v></c><c r="G828"><v>1.2076811907167367E-6</v></c></row><row r="829" spans="1:7" x14ac:dyDescent="0.2"><c r="A829" t="s"><v>828</v></c><c r="B829"><v>0</v></c><c r="C829"><v>0</v></c><c r="E829" t="s"><v>828</v></c><c r="F829"><v>0</v></c><c r="G829"><v>3.8201854012378929E-7</v></c></row><row r="830" spans="1:7" x14ac:dyDescent="0.2"><c r="A830" t="s"><v>829</v></c><c r="B830"><v>0</v></c><c r="C830"><v>0</v></c><c r="E830" t="s"><v>829</v></c><c r="F830"><v>0</v></c><c r="G830"><v>1.5193807073954661E-6</v></c></row><row r="831" spans="1:7" x14ac:dyDescent="0.2"><c r="A831" t="s"><v>830</v></c><c r="B831"><v>0</v></c><c r="C831"><v>0</v></c><c r="E831" t="s"><v>830</v></c><c r="F831"><v>0</v></c><c r="G831"><v>0</v></c></row><row r="832" spans="1:7" x14ac:dyDescent="0.2"><c r="A832" t="s"><v>831</v></c><c r="B832"><v>0</v></c><c r="C832"><v>0</v></c><c r="E832" t="s"><v>831</v></c><c r="F832"><v>0</v></c><c r="G832"><v>0</v></c></row><row r="833" spans="1:7" x14ac:dyDescent="0.2"><c r="A833" t="s"><v>832</v></c><c r="B833"><v>0</v></c><c r="C833"><v>0</v></c><c r="E833" t="s"><v>832</v></c><c r="F833"><v>0</v></c><c r="G833"><v>0</v></c></row><row r="834" spans="1:7" x14ac:dyDescent="0.2"><c r="A834" t="s"><v>833</v></c><c r="B834"><v>0</v></c><c r="C834"><v>0</v></c><c r="E834" t="s"><v>833</v></c><c r="F834"><v>0</v></c><c r="G834"><v>0</v></c></row><row r="835" spans="1:7" x14ac:dyDescent="0.2"><c r="A835" t="s"><v>834</v></c><c r="B835"><v>7.7897803639349045E-7</v></c><c r="C835"><v>4.1017715140992241E-7</v></c><c r="E835" t="s"><v>834</v></c><c r="F835"><v>0</v></c><c r="G835"><v>0</v></c></row><row r="836" spans="1:7" x14ac:dyDescent="0.2"><c r="A836" t="s"><v>835</v></c><c r="B836"><v>1.7132737390707619E-6</v></c><c r="C836"><v>0</v></c><c r="E836" t="s"><v>835</v></c><c r="F836"><v>3.1263219749920195E-6</v></c><c r="G836"><v>3.3895778074678423E-6</v></c></row><row r="837" spans="1:7" x14ac:dyDescent="0.2"><c r="A837" t="s"><v>836</v></c><c r="B837"><v>0</v></c><c r="C837"><v>0</v></c><c r="E837" t="s"><v>836</v></c><c r="F837"><v>0</v></c><c r="G837"><v>3.1169951667872942E-7</v></c></row><row r="838" spans="1:7" x14ac:dyDescent="0.2"><c r="A838" t="s"><v>837</v></c><c r="B838"><v>7.3004118102415352E-4</v></c><c r="C838"><v>6.5761253432111905E-4</v></c><c r="E838" t="s"><v>837</v></c><c r="F838"><v>9.3754424598772805E-5</v></c><c r="G838"><v>3.153313887458373E-4</v></c></row><row r="839" spans="1:7" x14ac:dyDescent="0.2"><c r="A839" t="s"><v>838</v></c><c r="B839"><v>0</v></c><c r="C839"><v>0</v></c><c r="E839" t="s"><v>838</v></c><c r="F839"><v>0</v></c><c r="G839"><v>0</v></c></row><row r="840" spans="1:7" x14ac:dyDescent="0.2"><c r="A840" t="s"><v>839</v></c><c r="B840"><v>3.7819394239198592E-7</v></c><c r="C840"><v>0</v></c><c r="E840" t="s"><v>839</v></c><c r="F840"><v>0</v></c><c r="G840"><v>0</v></c></row><row r="841" spans="1:7" x14ac:dyDescent="0.2"><c r="A841" t="s"><v>840</v></c><c r="B841"><v>3.7595611173144723E-6</v></c><c r="C841"><v>3.0981508751518612E-6</v></c><c r="E841" t="s"><v>840</v></c><c r="F841"><v>9.2492240126766867E-6</v></c><c r="G841"><v>6.521166940051023E-6</v></c></row><row r="842" spans="1:7" x14ac:dyDescent="0.2"><c r="A842" t="s"><v>841</v></c><c r="B842"><v>8.8911539945823397E-7</v></c><c r="C842"><v>0</v></c><c r="E842" t="s"><v>841</v></c><c r="F842"><v>1.0163330631779844E-6</v></c><c r="G842"><v>3.8201854012378929E-7</v></c></row><row r="843" spans="1:7" x14ac:dyDescent="0.2"><c r="A843" t="s"><v>842</v></c><c r="B843"><v>1.8008209505259869E-6</v></c><c r="C843"><v>0</v></c><c r="E843" t="s"><v>842</v></c><c r="F843"><v>0</v></c><c r="G843"><v>6.2339903335745883E-7</v></c></row><row r="844" spans="1:7" x14ac:dyDescent="0.2"><c r="A844" t="s"><v>843</v></c><c r="B844"><v>5.109214570662481E-7</v></c><c r="C844"><v>0</v></c><c r="E844" t="s"><v>843</v></c><c r="F844"><v>0</v></c><c r="G844"><v>0</v></c></row><row r="845" spans="1:7" x14ac:dyDescent="0.2"><c r="A845" t="s"><v>844</v></c><c r="B845"><v>4.504154800798354E-5</v></c><c r="C845"><v>4.5664387218438983E-5</v></c><c r="E845" t="s"><v>844</v></c><c r="F845"><v>5.9966459707873732E-5</v></c><c r="G845"><v>1.5240495831350621E-4</v></c></row><row r="846" spans="1:7" x14ac:dyDescent="0.2"><c r="A846" t="s"><v>845</v></c><c r="B846"><v>7.1496194598812414E-5</v></c><c r="C846"><v>5.2270382321786683E-5</v></c><c r="E846" t="s"><v>845</v></c><c r="F846"><v>2.034296047068113E-4</v></c><c r="G846"><v>6.8914482196051003E-5</v></c></row><row r="847" spans="1:7" x14ac:dyDescent="0.2"><c r="A847" t="s"><v>846</v></c><c r="B847"><v>4.5555282860032645E-5</v></c><c r="C847"><v>4.6681776490646293E-5</v></c><c r="E847" t="s"><v>846</v></c><c r="F847"><v>4.3956546116796076E-5</v></c><c r="G847"><v>1.6602973157358497E-5</v></c></row><row r="848" spans="1:7" x14ac:dyDescent="0.2"><c r="A848" t="s"><v>847</v></c><c r="B848"><v>9.7207272791564355E-6</v></c><c r="C848"><v>6.4788516403559697E-6</v></c><c r="E848" t="s"><v>847</v></c><c r="F848"><v>8.4427734579676357E-6</v></c><c r="G848"><v>1.9405161235174364E-6</v></c></row><row r="849" spans="1:7" x14ac:dyDescent="0.2"><c r="A849" t="s"><v>848</v></c><c r="B849"><v>0</v></c><c r="C849"><v>0</v></c><c r="E849" t="s"><v>848</v></c><c r="F849"><v>0</v></c><c r="G849"><v>3.8201854012378929E-7</v></c></row><row r="850" spans="1:7" x14ac:dyDescent="0.2"><c r="A850" t="s"><v>849</v></c><c r="B850"><v>0</v></c><c r="C850"><v>0</v></c><c r="E850" t="s"><v>849</v></c><c r="F850"><v>3.4522423695086911E-7</v></c><c r="G850"><v>0</v></c></row><row r="851" spans="1:7" x14ac:dyDescent="0.2"><c r="A851" t="s"><v>850</v></c><c r="B851"><v>0</v></c><c r="C851"><v>0</v></c><c r="E851" t="s"><v>850</v></c><c r="F851"><v>0</v></c><c r="G851"><v>0</v></c></row><row r="852" spans="1:7" x14ac:dyDescent="0.2"><c r="A852" t="s"><v>851</v></c><c r="B852"><v>0</v></c><c r="C852"><v>0</v></c><c r="E852" t="s"><v>851</v></c><c r="F852"><v>0</v></c><c r="G852"><v>0</v></c></row><row r="853" spans="1:7" x14ac:dyDescent="0.2"><c r="A853" t="s"><v>852</v></c><c r="B853"><v>0</v></c><c r="C853"><v>0</v></c><c r="E853" t="s"><v>852</v></c><c r="F853"><v>0</v></c><c r="G853"><v>0</v></c></row><row r="854" spans="1:7" x14ac:dyDescent="0.2"><c r="A854" t="s"><v>853</v></c><c r="B854"><v>2.7125265015937394E-6</v></c><c r="C854"><v>1.6692942122556128E-6</v></c><c r="E854" t="s"><v>853</v></c><c r="F854"><v>0</v></c><c r="G854"><v>8.0571558290974819E-6</v></c></row><row r="855" spans="1:7" x14ac:dyDescent="0.2"><c r="A855" t="s"><v>854</v></c><c r="B855"><v>4.5611293053174808E-6</v></c><c r="C855"><v>4.6533445601267592E-6</v></c><c r="E855" t="s"><v>854</v></c><c r="F855"><v>1.7285972285198514E-5</v></c><c r="G855"><v>4.7908291623203771E-6</v></c></row><row r="856" spans="1:7" x14ac:dyDescent="0.2"><c r="A856" t="s"><v>855</v></c><c r="B856"><v>7.3832396683205456E-4</v></c><c r="C856"><v>7.289981155093354E-4</v></c><c r="E856" t="s"><v>855</v></c><c r="F856"><v>1.2474137304261243E-3</v></c><c r="G856"><v>1.1827936882211848E-3</v></c></row><row r="857" spans="1:7" x14ac:dyDescent="0.2"><c r="A857" t="s"><v>856</v></c><c r="B857"><v>0</v></c><c r="C857"><v>0</v></c><c r="E857" t="s"><v>856</v></c><c r="F857"><v>0</v></c><c r="G857"><v>0</v></c></row><row r="858" spans="1:7" x14ac:dyDescent="0.2"><c r="A858" t="s"><v>857</v></c><c r="B858"><v>0</v></c><c r="C858"><v>0</v></c><c r="E858" t="s"><v>857</v></c><c r="F858"><v>0</v></c><c r="G858"><v>0</v></c></row><row r="859" spans="1:7" x14ac:dyDescent="0.2"><c r="A859" t="s"><v>858</v></c><c r="B859"><v>0</v></c><c r="C859"><v>0</v></c><c r="E859" t="s"><v>858</v></c><c r="F859"><v>0</v></c><c r="G859"><v>0</v></c></row><row r="860" spans="1:7" x14ac:dyDescent="0.2"><c r="A860" t="s"><v>859</v></c><c r="B860"><v>0</v></c><c r="C860"><v>0</v></c><c r="E860" t="s"><v>859</v></c><c r="F860"><v>0</v></c><c r="G860"><v>0</v></c></row><row r="861" spans="1:7" x14ac:dyDescent="0.2"><c r="A861" t="s"><v>860</v></c><c r="B861"><v>0</v></c><c r="C861"><v>6.5061470076928679E-7</v></c><c r="E861" t="s"><v>860</v></c><c r="F861"><v>0</v></c><c r="G861"><v>0</v></c></row><row r="862" spans="1:7" x14ac:dyDescent="0.2"><c r="A862" t="s"><v>861</v></c><c r="B862"><v>0</v></c><c r="C862"><v>0</v></c><c r="E862" t="s"><v>861</v></c><c r="F862"><v>0</v></c><c r="G862"><v>6.2339903335745883E-7</v></c></row><row r="863" spans="1:7" x14ac:dyDescent="0.2"><c r="A863" t="s"><v>862</v></c><c r="B863"><v>4.0250161466629967E-6</v></c><c r="C863"><v>3.5218547606387441E-6</v></c><c r="E863" t="s"><v>862</v></c><c r="F863"><v>2.0326661263559688E-6</v></c><c r="G863"><v>5.4896690072707008E-6</v></c></row><row r="864" spans="1:7" x14ac:dyDescent="0.2"><c r="A864" t="s"><v>863</v></c><c r="B864"><v>2.526946951547231E-5</v></c><c r="C864"><v>3.4686871747467852E-5</v></c><c r="E864" t="s"><v>863</v></c><c r="F864"><v>4.6069352839321605E-5</v></c><c r="G864"><v>7.1970323211052964E-5</v></c></row><row r="865" spans="1:7" x14ac:dyDescent="0.2"><c r="A865" t="s"><v>864</v></c><c r="B865"><v>0</v></c><c r="C865"><v>0</v></c><c r="E865" t="s"><v>864</v></c><c r="F865"><v>0</v></c><c r="G865"><v>0</v></c></row><row r="866" spans="1:7" x14ac:dyDescent="0.2"><c r="A866" t="s"><v>865</v></c><c r="B866"><v>3.7819394239198592E-7</v></c><c r="C866"><v>0</v></c><c r="E866" t="s"><v>865</v></c><c r="F866"><v>0</v></c><c r="G866"><v>5.2482885140370313E-6</v></c></row><row r="867" spans="1:7" x14ac:dyDescent="0.2"><c r="A867" t="s"><v>866</v></c><c r="B867"><v>1.5127757695679437E-6</v></c><c r="C867"><v>0</v></c><c r="E867" t="s"><v>866</v></c><c r="F867"><v>3.2588458927624622E-7</v></c><c r="G867"><v>6.2339903335745883E-7</v></c></row><row r="868" spans="1:7" x14ac:dyDescent="0.2"><c r="A868" t="s"><v>867</v></c><c r="B868"><v>2.4470714722452149E-6</v></c><c r="C868"><v>0</v></c><c r="E868" t="s"><v>867</v></c><c r="F868"><v>3.4522423695086911E-7</v></c><c r="G868"><v>3.8201854012378929E-7</v></c></row><row r="869" spans="1:7" x14ac:dyDescent="0.2"><c r="A869" t="s"><v>868</v></c><c r="B869"><v>0</v></c><c r="C869"><v>0</v></c><c r="E869" t="s"><v>868</v></c><c r="F869"><v>0</v></c><c r="G869"><v>0</v></c></row><row r="870" spans="1:7" x14ac:dyDescent="0.2"><c r="A870" t="s"><v>869</v></c><c r="B870"><v>1.8241703826287074E-5</v></c><c r="C870"><v>3.6569791940111886E-5</v></c><c r="E870" t="s"><v>869</v></c><c r="F870"><v>1.8327244812233686E-5</v></c><c r="G870"><v>4.1136279338171857E-5</v></c></row><row r="871" spans="1:7" x14ac:dyDescent="0.2"><c r="A871" t="s"><v>870</v></c><c r="B871"><v>0</v></c><c r="C871"><v>0</v></c><c r="E871" t="s"><v>870</v></c><c r="F871"><v>0</v></c><c r="G871"><v>0</v></c></row><row r="872" spans="1:7" x14ac:dyDescent="0.2"><c r="A872" t="s"><v>871</v></c><c r="B872"><v>0</v></c><c r="C872"><v>0</v></c><c r="E872" t="s"><v>871</v></c><c r="F872"><v>0</v></c><c r="G872"><v>0</v></c></row><row r="873" spans="1:7" x14ac:dyDescent="0.2"><c r="A873" t="s"><v>872</v></c><c r="B873"><v>4.0078409400150454E-7</v></c><c r="C873"><v>0</v></c><c r="E873" t="s"><v>872</v></c><c r="F873"><v>0</v></c><c r="G873"><v>0</v></c></row><row r="874" spans="1:7" x14ac:dyDescent="0.2"><c r="A874" t="s"><v>873</v></c><c r="B874"><v>0</v></c><c r="C874"><v>6.085023600764036E-7</v></c><c r="E874" t="s"><v>873</v></c><c r="F874"><v>2.0133264786813457E-6</v></c><c r="G874"><v>6.2339903335745883E-7</v></c></row><row r="875" spans="1:7" x14ac:dyDescent="0.2"><c r="A875" t="s"><v>874</v></c><c r="B875"><v>0</v></c><c r="C875"><v>0</v></c><c r="E875" t="s"><v>874</v></c><c r="F875"><v>0</v></c><c r="G875"><v>0</v></c></row><row r="876" spans="1:7" x14ac:dyDescent="0.2"><c r="A876" t="s"><v>875</v></c><c r="B876"><v>0</v></c><c r="C876"><v>0</v></c><c r="E876" t="s"><v>875</v></c><c r="F876"><v>0</v></c><c r="G876"><v>1.4577551370500972E-6</v></c></row><row r="877" spans="1:7" x14ac:dyDescent="0.2"><c r="A877" t="s"><v>876</v></c><c r="B877"><v>0</v></c><c r="C877"><v>0</v></c><c r="E877" t="s"><v>876</v></c><c r="F877"><v>0</v></c><c r="G877"><v>0</v></c></row><row r="878" spans="1:7" x14ac:dyDescent="0.2"><c r="A878" t="s"><v>877</v></c><c r="B878"><v>2.6023891385289954E-6</v></c><c r="C878"><v>1.2591170608456904E-6</v></c><c r="E878" t="s"><v>877</v></c><c r="F878"><v>9.9699341550336149E-7</v></c><c r="G878"><v>1.7607612006291356E-6</v></c></row><row r="879" spans="1:7" x14ac:dyDescent="0.2"><c r="A879" t="s"><v>878</v></c><c r="B879"><v>0</v></c><c r="C879"><v>0</v></c><c r="E879" t="s"><v>878</v></c><c r="F879"><v>0</v></c><c r="G879"><v>0</v></c></row><row r="880" spans="1:7" x14ac:dyDescent="0.2"><c r="A880" t="s"><v>879</v></c><c r="B880"><v>0</v></c><c r="C880"><v>0</v></c><c r="E880" t="s"><v>879</v></c><c r="F880"><v>0</v></c><c r="G880"><v>0</v></c></row><row r="881" spans="1:7" x14ac:dyDescent="0.2"><c r="A881" t="s"><v>880</v></c><c r="B881"><v>0</v></c><c r="C881"><v>0</v></c><c r="E881" t="s"><v>880</v></c><c r="F881"><v>0</v></c><c r="G881"><v>0</v></c></row><row r="882" spans="1:7" x14ac:dyDescent="0.2"><c r="A882" t="s"><v>881</v></c><c r="B882"><v>0</v></c><c r="C882"><v>0</v></c><c r="E882" t="s"><v>881</v></c><c r="F882"><v>0</v></c><c r="G882"><v>0</v></c></row><row r="883" spans="1:7" x14ac:dyDescent="0.2"><c r="A883" t="s"><v>882</v></c><c r="B883"><v>0</v></c><c r="C883"><v>0</v></c><c r="E883" t="s"><v>882</v></c><c r="F883"><v>0</v></c><c r="G883"><v>0</v></c></row><row r="884" spans="1:7" x14ac:dyDescent="0.2"><c r="A884" t="s"><v>883</v></c><c r="B884"><v>0</v></c><c r="C884"><v>0</v></c><c r="E884" t="s"><v>883</v></c><c r="F884"><v>0</v></c><c r="G884"><v>0</v></c></row><row r="885" spans="1:7" x14ac:dyDescent="0.2"><c r="A885" t="s"><v>884</v></c><c r="B885"><v>0</v></c><c r="C885"><v>0</v></c><c r="E885" t="s"><v>884</v></c><c r="F885"><v>0</v></c><c r="G885"><v>0</v></c></row><row r="886" spans="1:7" x14ac:dyDescent="0.2"><c r="A886" t="s"><v>885</v></c><c r="B886"><v>0</v></c><c r="C886"><v>0</v></c><c r="E886" t="s"><v>885</v></c><c r="F886"><v>0</v></c><c r="G886"><v>0</v></c></row><row r="887" spans="1:7" x14ac:dyDescent="0.2"><c r="A887" t="s"><v>886</v></c><c r="B887"><v>0</v></c><c r="C887"><v>0</v></c><c r="E887" t="s"><v>886</v></c><c r="F887"><v>0</v></c><c r="G887"><v>0</v></c></row><row r="888" spans="1:7" x14ac:dyDescent="0.2"><c r="A888" t="s"><v>887</v></c><c r="B888"><v>0</v></c><c r="C888"><v>0</v></c><c r="E888" t="s"><v>887</v></c><c r="F888"><v>0</v></c><c r="G888"><v>0</v></c></row><row r="889" spans="1:7" x14ac:dyDescent="0.2"><c r="A889" t="s"><v>888</v></c><c r="B889"><v>0</v></c><c r="C889"><v>0</v></c><c r="E889" t="s"><v>888</v></c><c r="F889"><v>0</v></c><c r="G889"><v>0</v></c></row><row r="890" spans="1:7" x14ac:dyDescent="0.2"><c r="A890" t="s"><v>889</v></c><c r="B890"><v>0</v></c><c r="C890"><v>0</v></c><c r="E890" t="s"><v>889</v></c><c r="F890"><v>0</v></c><c r="G890"><v>0</v></c></row><row r="891" spans="1:7" x14ac:dyDescent="0.2"><c r="A891" t="s"><v>890</v></c><c r="B891"><v>1.626037350788907E-5</v></c><c r="C891"><v>2.1065027031909662E-5</v></c><c r="E891" t="s"><v>890</v></c><c r="F891"><v>3.6010824655983958E-5</v></c><c r="G891"><v>1.3981004095090117E-5</v></c></row><row r="892" spans="1:7" x14ac:dyDescent="0.2"><c r="A892" t="s"><v>891</v></c><c r="B892"><v>6.4184339340419365E-5</v></c><c r="C892"><v>8.1538387840164692E-5</v></c><c r="E892" t="s"><v>891</v></c><c r="F892"><v>1.2992545883661502E-4</v></c><c r="G892"><v>5.1691381690199443E-5</v></c></row><row r="893" spans="1:7" x14ac:dyDescent="0.2"><c r="A893" t="s"><v>892</v></c><c r="B893"><v>6.7175540466259347E-6</v></c><c r="C893"><v>6.6485912424065271E-6</v></c><c r="E893" t="s"><v>892</v></c><c r="F893"><v>1.5082138750963283E-5</v></c><c r="G893"><v>8.0934797646921652E-6</v></c></row><row r="894" spans="1:7" x14ac:dyDescent="0.2"><c r="A894" t="s"><v>893</v></c><c r="B894"><v>1.2023522820045137E-6</v></c><c r="C894"><v>1.8811461549990542E-6</v></c><c r="E894" t="s"><v>893</v></c><c r="F894"><v>3.2588458927624622E-7</v></c><c r="G894"><v>4.4364411046915805E-7</v></c></row><row r="895" spans="1:7" x14ac:dyDescent="0.2"><c r="A895" t="s"><v>894</v></c><c r="B895"><v>8.4534179373062164E-6</v></c><c r="C895"><v>1.2292271606586667E-5</v></c><c r="E895" t="s"><v>894</v></c><c r="F895"><v>1.1204531548334165E-5</v></c><c r="G895"><v>3.9035409413820611E-6</v></c></row><row r="896" spans="1:7" x14ac:dyDescent="0.2"><c r="A896" t="s"><v>895</v></c><c r="B896"><v>2.5134352295823461E-5</v></c><c r="C896"><v>3.7773028027004761E-5</v></c><c r="E896" t="s"><v>895</v></c><c r="F896"><v>3.559947726594015E-5</v></c><c r="G896"><v>2.0079478169922391E-5</v></c></row><row r="897" spans="1:7" x14ac:dyDescent="0.2"><c r="A897" t="s"><v>896</v></c><c r="B897"><v>0</v></c><c r="C897"><v>4.1017715140992241E-7</v></c><c r="E897" t="s"><v>896</v></c><c r="F897"><v>7.2910986663077165E-6</v></c><c r="G897"><v>2.8416195857032493E-6</v></c></row><row r="898" spans="1:7" x14ac:dyDescent="0.2"><c r="A898" t="s"><v>897</v></c><c r="B898"><v>3.5393582438608964E-5</v></c><c r="C898"><v>2.7402482777648021E-5</v></c><c r="E898" t="s"><v>897</v></c><c r="F898"><v>2.3812081697617497E-5</v></c><c r="G898"><v>6.9067378035091845E-5</v></c></row><row r="899" spans="1:7" x14ac:dyDescent="0.2"><c r="A899" t="s"><v>898</v></c><c r="B899"><v>2.7558833616459156E-5</v></c><c r="C899"><v>2.0752359396779492E-5</v></c><c r="E899" t="s"><v>898</v></c><c r="F899"><v>9.3265467981347521E-6</v></c><c r="G899"><v>3.507132893262991E-5</v></c></row><row r="900" spans="1:7" x14ac:dyDescent="0.2"><c r="A900" t="s"><v>899</v></c><c r="B900"><v>4.0078409400150454E-7</v></c><c r="C900"><v>0</v></c><c r="E900" t="s"><v>899</v></c><c r="F900"><v>3.4522423695086911E-7</v></c><c r="G900"><v>6.2339903335745883E-7</v></c></row><row r="901" spans="1:7" x14ac:dyDescent="0.2"><c r="A901" t="s"><v>900</v></c><c r="B901"><v>0</v></c><c r="C901"><v>6.085023600764036E-7</v></c><c r="E901" t="s"><v>900</v></c><c r="F901"><v>0</v></c><c r="G901"><v>0</v></c></row><row r="902" spans="1:7" x14ac:dyDescent="0.2"><c r="A902" t="s"><v>901</v></c><c r="B902"><v>0</v></c><c r="C902"><v>0</v></c><c r="E902" t="s"><v>901</v></c><c r="F902"><v>0</v></c><c r="G902"><v>3.1169951667872942E-7</v></c></row><row r="903" spans="1:7" x14ac:dyDescent="0.2"><c r="A903" t="s"><v>902</v></c><c r="B903"><v>9.0416109655140026E-5</v></c><c r="C903"><v>1.243565725300602E-4</v></c><c r="E903" t="s"><v>902</v></c><c r="F903"><v>1.7695587199632141E-4</v></c><c r="G903"><v>8.2886485532053099E-5</v></c></row><row r="904" spans="1:7" x14ac:dyDescent="0.2"><c r="A904" t="s"><v>903</v></c><c r="B904"><v>3.5618765427945033E-6</v></c><c r="C904"><v>2.6458613830490556E-6</v></c><c r="E904" t="s"><v>903</v></c><c r="F904"><v>3.4522423695086911E-7</v></c><c r="G904"><v>3.8201854012378929E-7</v></c></row><row r="905" spans="1:7" x14ac:dyDescent="0.2"><c r="A905" t="s"><v>904</v></c><c r="B905"><v>8.2755101194129156E-6</v></c><c r="C905"><v>4.7388594807915506E-6</v></c><c r="E905" t="s"><v>904</v></c><c r="F905"><v>1.3615573001288535E-6</v></c><c r="G905"><v>7.5534362714788747E-7</v></c></row><row r="906" spans="1:7" x14ac:dyDescent="0.2"><c r="A906" t="s"><v>905</v></c><c r="B906"><v>2.4244813206356964E-6</v></c><c r="C906"><v>1.0186795114863259E-6</v></c><c r="E906" t="s"><v>905</v></c><c r="F906"><v>0</v></c><c r="G906"><v>0</v></c></row><row r="907" spans="1:7" x14ac:dyDescent="0.2"><c r="A907" t="s"><v>906</v></c><c r="B907"><v>0</v></c><c r="C907"><v>0</v></c><c r="E907" t="s"><v>906</v></c><c r="F907"><v>0</v></c><c r="G907"><v>0</v></c></row><row r="908" spans="1:7" x14ac:dyDescent="0.2"><c r="A908" t="s"><v>907</v></c><c r="B908"><v>0</v></c><c r="C908"><v>0</v></c><c r="E908" t="s"><v>907</v></c><c r="F908"><v>3.2588458927624622E-7</v></c><c r="G908"><v>3.2011294314798508E-6</v></c></row><row r="909" spans="1:7" x14ac:dyDescent="0.2"><c r="A909" t="s"><v>908</v></c><c r="B909"><v>1.0389567952485182E-5</v></c><c r="C909"><v>1.467040007293946E-5</v></c><c r="E909" t="s"><v>908</v></c><c r="F909"><v>6.5222352048698549E-5</v></c><c r="G909"><v>2.4547121422060853E-5</v></c></row><row r="910" spans="1:7" x14ac:dyDescent="0.2"><c r="A910" t="s"><v>909</v></c><c r="B910"><v>0</v></c><c r="C910"><v>0</v></c><c r="E910" t="s"><v>909</v></c><c r="F910"><v>0</v></c><c r="G910"><v>6.2339903335745883E-7</v></c></row><row r="911" spans="1:7" x14ac:dyDescent="0.2"><c r="A911" t="s"><v>910</v></c><c r="B911"><v>3.3522813173283967E-5</v></c><c r="C911"><v>4.9736524785826238E-5</v></c><c r="E911" t="s"><v>910</v></c><c r="F911"><v>1.6274053694111427E-4</v></c><c r="G911"><v>2.1143728373345512E-5</v></c></row><row r="912" spans="1:7" x14ac:dyDescent="0.2"><c r="A912" t="s"><v>911</v></c><c r="B912"><v>5.9837563134514826E-6</v></c><c r="C912"><v>8.6859502653791792E-6</v></c><c r="E912" t="s"><v>911</v></c><c r="F912"><v>1.7959898922137124E-5</v></c><c r="G912"><v>4.6110742394320758E-6</v></c></row><row r="913" spans="1:7" x14ac:dyDescent="0.2"><c r="A913" t="s"><v>912</v></c><c r="B913"><v>1.6550093840511084E-4</v></c><c r="C913"><v>1.9744333971325511E-4</v></c><c r="E913" t="s"><v>912</v></c><c r="F913"><v>4.6371824192744439E-4</v></c><c r="G913"><v>1.1174168245586785E-4</v></c></row><row r="914" spans="1:7" x14ac:dyDescent="0.2"><c r="A914" t="s"><v>913</v></c><c r="B914"><v>1.2501072545572471E-4</v></c><c r="C914"><v>9.1443923304254733E-5</v></c><c r="E914" t="s"><v>913</v></c><c r="F914"><v>1.2813032507757541E-4</v></c><c r="G914"><v>6.5409260670455392E-5</v></c></row><row r="915" spans="1:7" x14ac:dyDescent="0.2"><c r="A915" t="s"><v>914</v></c><c r="B915"><v>3.1836826004025174E-6</v></c><c r="C915"><v>1.0186795114863259E-6</v></c><c r="E915" t="s"><v>914</v></c><c r="F915"><v>0</v></c><c r="G915"><v>4.5407552159870166E-6</v></c></row><row r="916" spans="1:7" x14ac:dyDescent="0.2"><c r="A916" t="s"><v>915</v></c><c r="B916"><v>0</v></c><c r="C916"><v>0</v></c><c r="E916" t="s"><v>915</v></c><c r="F916"><v>0</v></c><c r="G916"><v>0</v></c></row><row r="917" spans="1:7" x14ac:dyDescent="0.2"><c r="A917" t="s"><v>916</v></c><c r="B917"><v>0</v></c><c r="C917"><v>0</v></c><c r="E917" t="s"><v>916</v></c><c r="F917"><v>0</v></c><c r="G917"><v>0</v></c></row><row r="918" spans="1:7" x14ac:dyDescent="0.2"><c r="A918" t="s"><v>917</v></c><c r="B918"><v>0</v></c><c r="C918"><v>1.0186795114863259E-6</v></c><c r="E918" t="s"><v>917</v></c><c r="F918"><v>0</v></c><c r="G918"><v>0</v></c></row><row r="919" spans="1:7" x14ac:dyDescent="0.2"><c r="A919" t="s"><v>918</v></c><c r="B919"><v>0</v></c><c r="C919"><v>0</v></c><c r="E919" t="s"><v>918</v></c><c r="F919"><v>0</v></c><c r="G919"><v>0</v></c></row><row r="920" spans="1:7" x14ac:dyDescent="0.2"><c r="A920" t="s"><v>919</v></c><c r="B920"><v>4.0078409400150454E-7</v></c><c r="C920"><v>4.1017715140992241E-7</v></c><c r="E920" t="s"><v>919</v></c><c r="F920"><v>0</v></c><c r="G920"><v>0</v></c></row><row r="921" spans="1:7" x14ac:dyDescent="0.2"><c r="A921" t="s"><v>920</v></c><c r="B921"><v>0</v></c><c r="C921"><v>0</v></c><c r="E921" t="s"><v>920</v></c><c r="F921"><v>3.1261501596406186E-4</v></c><c r="G921"><v>8.3946842112734253E-5</v></c></row><row r="922" spans="1:7" x14ac:dyDescent="0.2"><c r="A922" t="s"><v>921</v></c><c r="B922"><v>0</v></c><c r="C922"><v>0</v></c><c r="E922" t="s"><v>921</v></c><c r="F922"><v>5.3716526152879915E-6</v></c><c r="G922"><v>1.3787426605053462E-6</v></c></row><row r="923" spans="1:7" x14ac:dyDescent="0.2"><c r="A923" t="s"><v>922</v></c><c r="B923"><v>0</v></c><c r="C923"><v>1.0607918521792093E-6</v></c><c r="E923" t="s"><v>922</v></c><c r="F923"><v>8.0645055470905077E-7</v></c><c r="G923"><v>0</v></c></row><row r="924" spans="1:7" x14ac:dyDescent="0.2"><c r="A924" t="s"><v>923</v></c><c r="B924"><v>5.109214570662481E-7</v></c><c r="C924"><v>0</v></c><c r="E924" t="s"><v>923</v></c><c r="F924"><v>0</v></c><c r="G924"><v>3.8201854012378929E-7</v></c></row><row r="925" spans="1:7" x14ac:dyDescent="0.2"><c r="A925" t="s"><v>924</v></c><c r="B925"><v>1.0223892266067823E-4</v></c><c r="C925"><v>6.2211820829357451E-5</v></c><c r="E925" t="s"><v>924</v></c><c r="F925"><v>1.9371728564647871E-4</v></c><c r="G925"><v>1.2593007195634126E-4</v></c></row><row r="926" spans="1:7" x14ac:dyDescent="0.2"><c r="A926" t="s"><v>925</v></c><c r="B926"><v>1.4000368565244822E-6</v></c><c r="C926"><v>6.085023600764036E-7</v></c><c r="E926" t="s"><v>925</v></c><c r="F926"><v>1.1323351439852969E-6</v></c><c r="G926"><v>1.2685616974728939E-5</v></c></row><row r="927" spans="1:7" x14ac:dyDescent="0.2"><c r="A927" t="s"><v>926</v></c><c r="B927"><v>0</v></c><c r="C927"><v>0</v></c><c r="E927" t="s"><v>926</v></c><c r="F927"><v>0</v></c><c r="G927"><v>0</v></c></row><row r="928" spans="1:7" x14ac:dyDescent="0.2"><c r="A928" t="s"><v>927</v></c><c r="B928"><v>0</v></c><c r="C928"><v>0</v></c><c r="E928" t="s"><v>927</v></c><c r="F928"><v>0</v></c><c r="G928"><v>2.6480494215674518E-6</v></c></row><row r="929" spans="1:7" x14ac:dyDescent="0.2"><c r="A929" t="s"><v>928</v></c><c r="B929"><v>0</v></c><c r="C929"><v>0</v></c><c r="E929" t="s"><v>928</v></c><c r="F929"><v>0</v></c><c r="G929"><v>0</v></c></row><row r="930" spans="1:7" x14ac:dyDescent="0.2"><c r="A930" t="s"><v>929</v></c><c r="B930"><v>0</v></c><c r="C930"><v>0</v></c><c r="E930" t="s"><v>929</v></c><c r="F930"><v>0</v></c><c r="G930"><v>0</v></c></row><row r="931" spans="1:7" x14ac:dyDescent="0.2"><c r="A931" t="s"><v>930</v></c><c r="B931"><v>8.9893192509565677E-6</v></c><c r="C931"><v>6.3946269589702029E-6</v></c><c r="E931" t="s"><v>930</v></c><c r="F931"><v>7.5948974076786948E-6</v></c><c r="G931"><v>5.4932406722225862E-6</v></c></row><row r="932" spans="1:7" x14ac:dyDescent="0.2"><c r="A932" t="s"><v>931</v></c><c r="B932"><v>2.4244813206356964E-6</v></c><c r="C932"><v>4.5691198787409932E-6</v></c><c r="E932" t="s"><v>931</v></c><c r="F932"><v>1.3422176524542306E-6</v></c><c r="G932"><v>3.6621604481483912E-6</v></c></row><row r="933" spans="1:7" x14ac:dyDescent="0.2"><c r="A933" t="s"><v>932</v></c><c r="B933"><v>0</v></c><c r="C933"><v>0</v></c><c r="E933" t="s"><v>932</v></c><c r="F933"><v>0</v></c><c r="G933"><v>0</v></c></row><row r="934" spans="1:7" x14ac:dyDescent="0.2"><c r="A934" t="s"><v>933</v></c><c r="B934"><v>0</v></c><c r="C934"><v>0</v></c><c r="E934" t="s"><v>933</v></c><c r="F934"><v>0</v></c><c r="G934"><v>0</v></c></row><row r="935" spans="1:7" x14ac:dyDescent="0.2"><c r="A935" t="s"><v>934</v></c><c r="B935"><v>1.2814049273120878E-5</v></c><c r="C935"><v>1.6692942122556128E-6</v></c><c r="E935" t="s"><v>934</v></c><c r="F935"><v>1.3549342432474319E-5</v></c><c r="G935"><v>5.508763140901101E-5</v></c></row><row r="936" spans="1:7" x14ac:dyDescent="0.2"><c r="A936" t="s"><v>935</v></c><c r="B936"><v>5.8284386471677007E-6</v></c><c r="C936"><v>1.1090083859789845E-5</v></c><c r="E936" t="s"><v>935</v></c><c r="F936"><v>1.1323351439852969E-6</v></c><c r="G936"><v>2.0949694116550529E-6</v></c></row><row r="937" spans="1:7" x14ac:dyDescent="0.2"><c r="A937" t="s"><v>936</v></c><c r="B937"><v>7.5638788478397183E-7</v></c><c r="C937"><v>4.1168303866381877E-6</v></c><c r="E937" t="s"><v>936</v></c><c r="F937"><v>0</v></c><c r="G937"><v>1.5193807073954661E-6</v></c></row><row r="938" spans="1:7" x14ac:dyDescent="0.2"><c r="A938" t="s"><v>937</v></c><c r="B938"><v>0</v></c><c r="C938"><v>0</v></c><c r="E938" t="s"><v>937</v></c><c r="F938"><v>4.6122631775818177E-7</v></c><c r="G938"><v>0</v></c></row><row r="939" spans="1:7" x14ac:dyDescent="0.2"><c r="A939" t="s"><v>938</v></c><c r="B939"><v>4.4707686988794068E-6</v></c><c r="C939"><v>1.8676194209220939E-6</v></c><c r="E939" t="s"><v>938</v></c><c r="F939"><v>3.8167704488937578E-6</v></c><c r="G939"><v>6.2339903335745883E-7</v></c></row><row r="940" spans="1:7" x14ac:dyDescent="0.2"><c r="A940" t="s"><v>939</v></c><c r="B940"><v>0</v></c><c r="C940"><v>0</v></c><c r="E940" t="s"><v>939</v></c><c r="F940"><v>0</v></c><c r="G940"><v>0</v></c></row><row r="941" spans="1:7" x14ac:dyDescent="0.2"><c r="A941" t="s"><v>940</v></c><c r="B941"><v>2.4027563720214458E-5</v></c><c r="C941"><v>2.4473023164450671E-5</v></c><c r="E941" t="s"><v>940</v></c><c r="F941"><v>1.4966100864915546E-5</v></c><c r="G941"><v>1.1579456954904143E-5</v></c></row><row r="942" spans="1:7" x14ac:dyDescent="0.2"><c r="A942" t="s"><v>941</v></c><c r="B942"><v>0</v></c><c r="C942"><v>0</v></c><c r="E942" t="s"><v>941</v></c><c r="F942"><v>0</v></c><c r="G942"><v>0</v></c></row><row r="943" spans="1:7" x14ac:dyDescent="0.2"><c r="A943" t="s"><v>942</v></c><c r="B943"><v>0</v></c><c r="C943"><v>0</v></c><c r="E943" t="s"><v>942</v></c><c r="F943"><v>0</v></c><c r="G943"><v>0</v></c></row><row r="944" spans="1:7" x14ac:dyDescent="0.2"><c r="A944" t="s"><v>943</v></c><c r="B944"><v>6.3240673081030294E-5</v></c><c r="C944"><v>8.016339621439331E-5</v></c><c r="E944" t="s"><v>943</v></c><c r="F944"><v>5.5837750502299488E-5</v></c><c r="G944"><v>3.2731100056800954E-5</v></c></row><row r="945" spans="1:7" x14ac:dyDescent="0.2"><c r="A945" t="s"><v>944</v></c><c r="B945"><v>1.5805462243964996E-6</v></c><c r="C945"><v>3.5504403672546667E-6</v></c><c r="E945" t="s"><v>944</v></c><c r="F945"><v>3.5900458196599625E-5</v></c><c r="G945"><v>0</v></c></row><row r="946" spans="1:7" x14ac:dyDescent="0.2"><c r="A946" t="s"><v>945</v></c><c r="B946"><v>0</v></c><c r="C946"><v>0</v></c><c r="E946" t="s"><v>945</v></c><c r="F946"><v>8.0645055470905077E-7</v></c><c r="G946"><v>0</v></c></row><row r="947" spans="1:7" x14ac:dyDescent="0.2"><c r="A947" t="s"><v>946</v></c><c r="B947"><v>2.2286496729576738E-5</v></c><c r="C947"><v>1.0186795114863259E-6</v></c><c r="E947" t="s"><v>946</v></c><c r="F947"><v>3.4522423695086911E-7</v></c><c r="G947"><v>8.9531375031354889E-6</v></c></row><row r="948" spans="1:7" x14ac:dyDescent="0.2"><c r="A948" t="s"><v>947</v></c><c r="B948"><v>0</v></c><c r="C948"><v>0</v></c><c r="E948" t="s"><v>947</v></c><c r="F948"><v>0</v></c><c r="G948"><v>0</v></c></row><row r="949" spans="1:7" x14ac:dyDescent="0.2"><c r="A949" t="s"><v>948</v></c><c r="B949"><v>4.6105757830352223E-5</v></c><c r="C949"><v>9.5213634407379871E-6</v></c><c r="E949" t="s"><v>948</v></c><c r="F949"><v>0</v></c><c r="G949"><v>1.2467980667149177E-6</v></c></row><row r="950" spans="1:7" x14ac:dyDescent="0.2"><c r="A950" t="s"><v>949</v></c><c r="B950"><v>2.1106734599181748E-5</v></c><c r="C950"><v>3.1010336257317512E-5</v></c><c r="E950" t="s"><v>949</v></c><c r="F950"><v>0</v></c><c r="G950"><v>1.6055014935593904E-5</v></c></row><row r="951" spans="1:7" x14ac:dyDescent="0.2"><c r="A951" t="s"><v>950</v></c><c r="B951"><v>0</v></c><c r="C951"><v>0</v></c><c r="E951" t="s"><v>950</v></c><c r="F951"><v>0</v></c><c r="G951"><v>0</v></c></row><row r="952" spans="1:7" x14ac:dyDescent="0.2"><c r="A952" t="s"><v>951</v></c><c r="B952"><v>2.164931398014572E-4</v></c><c r="C952"><v>1.2249354952452411E-4</v></c><c r="E952" t="s"><v>951</v></c><c r="F952"><v>3.6842107258828917E-6</v></c><c r="G952"><v>9.304732620360788E-6</v></c></row><row r="953" spans="1:7" x14ac:dyDescent="0.2"><c r="A953" t="s"><v>952</v></c><c r="B953"><v>1.5747994685155902E-4</v></c><c r="C953"><v>1.0734154865531698E-4</v></c><c r="E953" t="s"><v>952</v></c><c r="F953"><v>1.3398504805218274E-4</v></c><c r="G953"><v>9.5159660543759746E-5</v></c></row><row r="954" spans="1:7" x14ac:dyDescent="0.2"><c r="A954" t="s"><v>953</v></c><c r="B954"><v>1.5353659211774622E-6</v></c><c r="C954"><v>0</v></c><c r="E954" t="s"><v>953</v></c><c r="F954"><v>0</v></c><c r="G954"><v>0</v></c></row><row r="955" spans="1:7" x14ac:dyDescent="0.2"><c r="A955" t="s"><v>954</v></c><c r="B955"><v>1.4000368565244822E-6</v></c><c r="C955"><v>6.5061470076928679E-7</v></c><c r="E955" t="s"><v>954</v></c><c r="F955"><v>4.6122631775818177E-7</v></c><c r="G955"><v>1.5106872542957749E-6</v></c></row><row r="956" spans="1:7" x14ac:dyDescent="0.2"><c r="A956" t="s"><v>955</v></c><c r="B956"><v>0</v></c><c r="C956"><v>0</v></c><c r="E956" t="s"><v>955</v></c><c r="F956"><v>0</v></c><c r="G956"><v>0</v></c></row><row r="957" spans="1:7" x14ac:dyDescent="0.2"><c r="A957" t="s"><v>956</v></c><c r="B957"><v>0</v></c><c r="C957"><v>0</v></c><c r="E957" t="s"><v>956</v></c><c r="F957"><v>0</v></c><c r="G957"><v>0</v></c></row><row r="958" spans="1:7" x14ac:dyDescent="0.2"><c r="A958" t="s"><v>957</v></c><c r="B958"><v>6.1240903339215347E-4</v></c><c r="C958"><v>5.5221682114428453E-4</v></c><c r="E958" t="s"><v>957</v></c><c r="F958"><v>1.669977648970853E-3</v></c><c r="G958"><v>7.5581916981019512E-4</v></c></row><row r="959" spans="1:7" x14ac:dyDescent="0.2"><c r="A959" t="s"><v>958</v></c><c r="B959"><v>5.8965002650199639E-4</v></c><c r="C959"><v>5.4509648783437469E-4</v></c><c r="E959" t="s"><v>958</v></c><c r="F959"><v>1.5365186854268559E-3</v></c><c r="G959"><v>8.3866105809080797E-4</v></c></row><row r="960" spans="1:7" x14ac:dyDescent="0.2"><c r="A960" t="s"><v>959</v></c><c r="B960"><v>7.7897803639349045E-7</v></c><c r="C960"><v>1.2305314542297673E-6</v></c><c r="E960" t="s"><v>959</v></c><c r="F960"><v>4.6038813559281866E-6</v></c><c r="G960"><v>2.0724607173078653E-6</v></c></row><row r="961" spans="1:7" x14ac:dyDescent="0.2"><c r="A961" t="s"><v>960</v></c><c r="B961"><v>3.7819394239198592E-7</v></c><c r="C961"><v>0</v></c><c r="E961" t="s"><v>960</v></c><c r="F961"><v>1.9194460510197249E-6</v></c><c r="G961"><v>0</v></c></row><row r="962" spans="1:7" x14ac:dyDescent="0.2"><c r="A962" t="s"><v>961</v></c><c r="B962"><v>1.4699815885123374E-5</v></c><c r="C962"><v>1.5504281109836265E-5</v></c><c r="E962" t="s"><v>961</v></c><c r="F962"><v>2.2908968709775757E-5</v></c><c r="G962"><v>7.1133638259616034E-6</v></c></row><row r="963" spans="1:7" x14ac:dyDescent="0.2"><c r="A963" t="s"><v>962</v></c><c r="B963"><v>0</v></c><c r="C963"><v>0</v></c><c r="E963" t="s"><v>962</v></c><c r="F963"><v>0</v></c><c r="G963"><v>0</v></c></row><row r="964" spans="1:7" x14ac:dyDescent="0.2"><c r="A964" t="s"><v>963</v></c><c r="B964"><v>0</v></c><c r="C964"><v>0</v></c><c r="E964" t="s"><v>963</v></c><c r="F964"><v>0</v></c><c r="G964"><v>0</v></c></row><row r="965" spans="1:7" x14ac:dyDescent="0.2"><c r="A965" t="s"><v>964</v></c><c r="B965"><v>0</v></c><c r="C965"><v>0</v></c><c r="E965" t="s"><v>964</v></c><c r="F965"><v>0</v></c><c r="G965"><v>0</v></c></row><row r="966" spans="1:7" x14ac:dyDescent="0.2"><c r="A966" t="s"><v>965</v></c><c r="B966"><v>1.2430440385767325E-5</v></c><c r="C966"><v>0</v></c><c r="E966" t="s"><v>965</v></c><c r="F966"><v>2.5057708527419885E-5</v></c><c r="G966"><v>5.3838047727793448E-6</v></c></row><row r="967" spans="1:7" x14ac:dyDescent="0.2"><c r="A967" t="s"><v>966</v></c><c r="B967"><v>0</v></c><c r="C967"><v>0</v></c><c r="E967" t="s"><v>966</v></c><c r="F967"><v>0</v></c><c r="G967"><v>0</v></c></row><row r="968" spans="1:7" x14ac:dyDescent="0.2"><c r="A968" t="s"><v>967</v></c><c r="B968"><v>5.109214570662481E-7</v></c><c r="C968"><v>0</v></c><c r="E968" t="s"><v>967</v></c><c r="F968"><v>1.3228780047796075E-6</v></c><c r="G968"><v>0</v></c></row><row r="969" spans="1:7" x14ac:dyDescent="0.2"><c r="A969" t="s"><v>968</v></c><c r="B969"><v>6.0863549923584097E-5</v></c><c r="C969"><v>4.5016352996227745E-5</v></c><c r="E969" t="s"><v>968</v></c><c r="F969"><v>7.5595529383706885E-5</v></c><c r="G969"><v>3.650268907849174E-5</v></c></row><row r="970" spans="1:7" x14ac:dyDescent="0.2"><c r="A970" t="s"><v>969</v></c><c r="B970"><v>4.0078409400150454E-7</v></c><c r="C970"><v>1.2591170608456904E-6</v></c><c r="E970" t="s"><v>969</v></c><c r="F970"><v>4.6122631775818177E-7</v></c><c r="G970"><v>0</v></c></row><row r="971" spans="1:7" x14ac:dyDescent="0.2"><c r="A971" t="s"><v>970</v></c><c r="B971"><v>5.5603820678404579E-6</v></c><c r="C971"><v>1.0607918521792093E-6</v></c><c r="E971" t="s"><v>970</v></c><c r="F971"><v>4.6122631775818177E-7</v></c><c r="G971"><v>2.506899928452637E-5</v></c></row><row r="972" spans="1:7" x14ac:dyDescent="0.2"><c r="A972" t="s"><v>971</v></c><c r="B972"><v>1.2898994934597387E-6</v></c><c r="C972"><v>1.0186795114863259E-6</v></c><c r="E972" t="s"><v>971</v></c><c r="F972"><v>0</v></c><c r="G972"><v>1.2449358269643076E-5</v></c></row><row r="973" spans="1:7" x14ac:dyDescent="0.2"><c r="A973" t="s"><v>972</v></c><c r="B973"><v>4.0078409400150454E-7</v></c><c r="C973"><v>6.5061470076928679E-7</v></c><c r="E973" t="s"><v>972</v></c><c r="F973"><v>2.8197770333903967E-6</v></c><c r="G973"><v>3.1169951667872942E-7</v></c></row><row r="974" spans="1:7" x14ac:dyDescent="0.2"><c r="A974" t="s"><v>973</v></c><c r="B974"><v>0</v></c><c r="C974"><v>0</v></c><c r="E974" t="s"><v>973</v></c><c r="F974"><v>0</v></c><c r="G974"><v>0</v></c></row><row r="975" spans="1:7" x14ac:dyDescent="0.2"><c r="A975" t="s"><v>974</v></c><c r="B975"><v>5.5377919162309406E-6</v></c><c r="C975"><v>9.6775763087115859E-6</v></c><c r="E975" t="s"><v>974</v></c><c r="F975"><v>6.6973484307790924E-6</v></c><c r="G975"><v>1.3673647642010805E-5</v></c></row><row r="976" spans="1:7" x14ac:dyDescent="0.2"><c r="A976" t="s"><v>975</v></c><c r="B976"><v>5.0761744587929272E-4</v></c><c r="C976"><v>6.0772693200455768E-4</v></c><c r="E976" t="s"><v>975</v></c><c r="F976"><v>4.8428748898167272E-4</v></c><c r="G976"><v>4.9710738652395932E-4</v></c></row><row r="977" spans="1:7" x14ac:dyDescent="0.2"><c r="A977" t="s"><v>976</v></c><c r="B977"><v>1.0399413961797691E-4</v></c><c r="C977"><v>8.7936079076058899E-5</v></c><c r="E977" t="s"><v>976</v></c><c r="F977"><v>1.7256177456347974E-4</v></c><c r="G977"><v>2.337615269076816E-4</v></c></row><row r="978" spans="1:7" x14ac:dyDescent="0.2"><c r="A978" t="s"><v>977</v></c><c r="B978"><v>0</v></c><c r="C978"><v>0</v></c><c r="E978" t="s"><v>977</v></c><c r="F978"><v>0</v></c><c r="G978"><v>0</v></c></row><row r="979" spans="1:7" x14ac:dyDescent="0.2"><c r="A979" t="s"><v>978</v></c><c r="B979"><v>1.9674892654340122E-3</v></c><c r="C979"><v>2.1209190953846262E-3</v></c><c r="E979" t="s"><v>978</v></c><c r="F979"><v>1.2636014927397572E-3</v></c><c r="G979"><v>1.0606985963739532E-3</v></c></row><row r="980" spans="1:7" x14ac:dyDescent="0.2"><c r="A980" t="s"><v>979</v></c><c r="B980"><v>6.3977905855534345E-4</v></c><c r="C980"><v>8.4307568490828947E-4</v></c><c r="E980" t="s"><v>979</v></c><c r="F980"><v>3.2144457354518307E-4</v></c><c r="G980"><v>4.6184695064795957E-4</v></c></row><row r="981" spans="1:7" x14ac:dyDescent="0.2"><c r="A981" t="s"><v>980</v></c><c r="B981"><v>2.7151280515724573E-6</v></c><c r="C981"><v>0</v></c><c r="E981" t="s"><v>980</v></c><c r="F981"><v>3.2588458927624622E-7</v></c><c r="G981"><v>0</v></c></row><row r="982" spans="1:7" x14ac:dyDescent="0.2"><c r="A982" t="s"><v>981</v></c><c r="B982"><v>0</v></c><c r="C982"><v>0</v></c><c r="E982" t="s"><v>981</v></c><c r="F982"><v>0</v></c><c r="G982"><v>0</v></c></row><row r="983" spans="1:7" x14ac:dyDescent="0.2"><c r="A983" t="s"><v>982</v></c><c r="B983"><v>7.5638788478397183E-7</v></c><c r="C983"><v>0</v></c><c r="E983" t="s"><v>982</v></c><c r="F983"><v>0</v></c><c r="G983"><v>0</v></c></row><row r="984" spans="1:7" x14ac:dyDescent="0.2"><c r="A984" t="s"><v>983</v></c><c r="B984"><v>0</v></c><c r="C984"><v>0</v></c><c r="E984" t="s"><v>983</v></c><c r="F984"><v>0</v></c><c r="G984"><v>0</v></c></row><row r="985" spans="1:7" x14ac:dyDescent="0.2"><c r="A985" t="s"><v>984</v></c><c r="B985"><v>0</v></c><c r="C985"><v>0</v></c><c r="E985" t="s"><v>984</v></c><c r="F985"><v>0</v></c><c r="G985"><v>0</v></c></row><row r="986" spans="1:7" x14ac:dyDescent="0.2"><c r="A986" t="s"><v>985</v></c><c r="B986"><v>0</v></c><c r="C986"><v>0</v></c><c r="E986" t="s"><v>985</v></c><c r="F986"><v>0</v></c><c r="G986"><v>0</v></c></row><row r="987" spans="1:7" x14ac:dyDescent="0.2"><c r="A987" t="s"><v>986</v></c><c r="B987"><v>3.7819394239198592E-7</v></c><c r="C987"><v>1.4709690035891318E-6</v></c><c r="E987" t="s"><v>986</v></c><c r="F987"><v>1.6449260062034276E-5</v></c><c r="G987"><v>6.1810811099230999E-4</v></c></row><row r="988" spans="1:7" x14ac:dyDescent="0.2"><c r="A988" t="s"><v>987</v></c><c r="B988"><v>0</v></c><c r="C988"><v>0</v></c><c r="E988" t="s"><v>987</v></c><c r="F988"><v>0</v></c><c r="G988"><v>0</v></c></row><row r="989" spans="1:7" x14ac:dyDescent="0.2"><c r="A989" t="s"><v>988</v></c><c r="B989"><v>0</v></c><c r="C989"><v>0</v></c><c r="E989" t="s"><v>988</v></c><c r="F989"><v>0</v></c><c r="G989"><v>0</v></c></row><row r="990" spans="1:7" x14ac:dyDescent="0.2"><c r="A990" t="s"><v>989</v></c><c r="B990"><v>0</v></c><c r="C990"><v>0</v></c><c r="E990" t="s"><v>989</v></c><c r="F990"><v>0</v></c><c r="G990"><v>0</v></c></row><row r="991" spans="1:7" x14ac:dyDescent="0.2"><c r="A991" t="s"><v>990</v></c><c r="B991"><v>0</v></c><c r="C991"><v>0</v></c><c r="E991" t="s"><v>990</v></c><c r="F991"><v>0</v></c><c r="G991"><v>0</v></c></row><row r="992" spans="1:7" x14ac:dyDescent="0.2"><c r="A992" t="s"><v>991</v></c><c r="B992"><v>1.4394595497517379E-5</v></c><c r="C992"><v>1.1443089797967922E-5</v></c><c r="E992" t="s"><v>991</v></c><c r="F992"><v>5.1037511637951887E-6</v></c><c r="G992"><v>8.0057738350477241E-6</v></c></row><row r="993" spans="1:7" x14ac:dyDescent="0.2"><c r="A993" t="s"><v>992</v></c><c r="B993"><v>2.7810138679146708E-5</v></c><c r="C993"><v>6.9453613660118448E-5</v></c><c r="E993" t="s"><v>992</v></c><c r="F993"><v>1.8876751741470925E-5</v></c><c r="G993"><v>1.8057935354005099E-5</v></c></row><row r="994" spans="1:7" x14ac:dyDescent="0.2"><c r="A994" t="s"><v>993</v></c><c r="B994"><v>0</v></c><c r="C994"><v>6.085023600764036E-7</v></c><c r="E994" t="s"><v>993</v></c><c r="F994"><v>0</v></c><c r="G994"><v>1.0670431438266169E-6</v></c></row><row r="995" spans="1:7" x14ac:dyDescent="0.2"><c r="A995" t="s"><v>994</v></c><c r="B995"><v>0</v></c><c r="C995"><v>0</v></c><c r="E995" t="s"><v>994</v></c><c r="F995"><v>0</v></c><c r="G995"><v>0</v></c></row><row r="996" spans="1:7" x14ac:dyDescent="0.2"><c r="A996" t="s"><v>995</v></c><c r="B996"><v>0</v></c><c r="C996"><v>0</v></c><c r="E996" t="s"><v>995</v></c><c r="F996"><v>0</v></c><c r="G996"><v>0</v></c></row><row r="997" spans="1:7" x14ac:dyDescent="0.2"><c r="A997" t="s"><v>996</v></c><c r="B997"><v>3.9572456918344399E-6</v></c><c r="C997"><v>6.3946269589702029E-6</v></c><c r="E997" t="s"><v>996</v></c><c r="F997"><v>7.8876667125478332E-6</v></c><c r="G997"><v>4.2152404580607898E-6</v></c></row><row r="998" spans="1:7" x14ac:dyDescent="0.2"><c r="A998" t="s"><v>997</v></c><c r="B998"><v>0</v></c><c r="C998"><v>0</v></c><c r="E998" t="s"><v>997</v></c><c r="F998"><v>0</v></c><c r="G998"><v>0</v></c></row><row r="999" spans="1:7" x14ac:dyDescent="0.2"><c r="A999" t="s"><v>998</v></c><c r="B999"><v>0</v></c><c r="C999"><v>0</v></c><c r="E999" t="s"><v>998</v></c><c r="F999"><v>0</v></c><c r="G999"><v>0</v></c></row><row r="1000" spans="1:7" x14ac:dyDescent="0.2"><c r="A1000" t="s"><v>999</v></c><c r="B1000"><v>1.9155799082329415E-5</v></c><c r="C1000"><v>9.7332153834814305E-6</v></c><c r="E1000" t="s"><v>999</v></c><c r="F1000"><v>9.271381471062805E-6</v></c><c r="G1000"><v>1.655081243876035E-5</v></c></row><row r="1001" spans="1:7" x14ac:dyDescent="0.2"><c r="A1001" t="s"><v>1000</v></c><c r="B1001"><v>1.1789392964005533E-5</v></c><c r="C1001"><v>2.5182341216913808E-6</v></c><c r="E1001" t="s"><v>1000</v></c><c r="F1001"><v>4.7392230844101221E-6</v></c><c r="G1001"><v>2.4544792574316543E-6</v></c></row><row r="1002" spans="1:7" x14ac:dyDescent="0.2"><c r="A1002" t="s"><v>1001</v></c><c r="B1002"><v>0</v></c><c r="C1002"><v>0</v></c><c r="E1002" t="s"><v>1001</v></c><c r="F1002"><v>0</v></c><c r="G1002"><v>0</v></c></row><row r="1003" spans="1:7" x14ac:dyDescent="0.2"><c r="A1003" t="s"><v>1002</v></c><c r="B1003"><v>0</v></c><c r="C1003"><v>0</v></c><c r="E1003" t="s"><v>1002</v></c><c r="F1003"><v>1.4775593809361661E-6</v></c><c r="G1003"><v>0</v></c></row><row r="1004" spans="1:7" x14ac:dyDescent="0.2"><c r="A1004" t="s"><v>1003</v></c><c r="B1004"><v>1.0564662375395632E-5</v></c><c r="C1004"><v>2.2777965723320165E-6</v></c><c r="E1004" t="s"><v>1003</v></c><c r="F1004"><v>9.7076683249637999E-6</v></c><c r="G1004"><v>1.2151473994211845E-5</v></c></row><row r="1005" spans="1:7" x14ac:dyDescent="0.2"><c r="A1005" t="s"><v>1004</v></c><c r="B1005"><v>1.7132737390707619E-6</v></c><c r="C1005"><v>4.1017715140992241E-7</v></c><c r="E1005" t="s"><v>1004</v></c><c r="F1005"><v>6.7110882622711532E-7</v></c><c r="G1005"><v>4.4364411046915805E-7</v></c></row><row r="1006" spans="1:7" x14ac:dyDescent="0.2"><c r="A1006" t="s"><v>1005</v></c><c r="B1006"><v>0</v></c><c r="C1006"><v>0</v></c><c r="E1006" t="s"><v>1005</v></c><c r="F1006"><v>0</v></c><c r="G1006"><v>9.7839219418762415E-6</v></c></row><row r="1007" spans="1:7" x14ac:dyDescent="0.2"><c r="A1007" t="s"><v>1006</v></c><c r="B1007"><v>0</v></c><c r="C1007"><v>0</v></c><c r="E1007" t="s"><v>1006</v></c><c r="F1007"><v>0</v></c><c r="G1007"><v>0</v></c></row><row r="1008" spans="1:7" x14ac:dyDescent="0.2"><c r="A1008" t="s"><v>1007</v></c><c r="B1008"><v>0</v></c><c r="C1008"><v>0</v></c><c r="E1008" t="s"><v>1007</v></c><c r="F1008"><v>0</v></c><c r="G1008"><v>0</v></c></row><row r="1009" spans="1:7" x14ac:dyDescent="0.2"><c r="A1009" t="s"><v>1008</v></c><c r="B1009"><v>0</v></c><c r="C1009"><v>0</v></c><c r="E1009" t="s"><v>1008</v></c><c r="F1009"><v>0</v></c><c r="G1009"><v>1.3963617188890737E-5</v></c></row><row r="1010" spans="1:7" x14ac:dyDescent="0.2"><c r="A1010" t="s"><v>1009</v></c><c r="B1010"><v>7.7897803639349045E-7</v></c><c r="C1010"><v>0</v></c><c r="E1010" t="s"><v>1009</v></c><c r="F1010"><v>0</v></c><c r="G1010"><v>6.2339903335745883E-7</v></c></row><row r="1011" spans="1:7" x14ac:dyDescent="0.2"><c r="A1011" t="s"><v>1010</v></c><c r="B1011"><v>1.9587401667884854E-6</v></c><c r="C1011"><v>1.6692942122556128E-6</v></c><c r="E1011" t="s"><v>1010</v></c><c r="F1011"><v>1.822783617887035E-6</v></c><c r="G1011"><v>1.5810062777408349E-6</v></c></row><row r="1012" spans="1:7" x14ac:dyDescent="0.2"><c r="A1012" t="s"><v>1011</v></c><c r="B1012"><v>3.7819394239198592E-7</v></c><c r="C1012"><v>0</v></c><c r="E1012" t="s"><v>1011</v></c><c r="F1012"><v>7.8711090703442799E-7</v></c><c r="G1012"><v>0</v></c></row><row r="1013" spans="1:7" x14ac:dyDescent="0.2"><c r="A1013" t="s"><v>1012</v></c><c r="B1013"><v>0</v></c><c r="C1013"><v>4.1017715140992241E-7</v></c><c r="E1013" t="s"><v>1012</v></c><c r="F1013"><v>6.7110882622711532E-7</v></c><c r="G1013"><v>0</v></c></row><row r="1014" spans="1:7" x14ac:dyDescent="0.2"><c r="A1014" t="s"><v>1013</v></c><c r="B1014"><v>0</v></c><c r="C1014"><v>6.085023600764036E-7</v></c><c r="E1014" t="s"><v>1013</v></c><c r="F1014"><v>6.5176917855249244E-7</v></c><c r="G1014"><v>8.872882209383161E-7</v></c></row><row r="1015" spans="1:7" x14ac:dyDescent="0.2"><c r="A1015" t="s"><v>1014</v></c><c r="B1015"><v>0</v></c><c r="C1015"><v>0</v></c><c r="E1015" t="s"><v>1014</v></c><c r="F1015"><v>0</v></c><c r="G1015"><v>0</v></c></row><row r="1016" spans="1:7" x14ac:dyDescent="0.2"><c r="A1016" t="s"><v>1015</v></c><c r="B1016"><v>4.0078409400150454E-7</v></c><c r="C1016"><v>0</v></c><c r="E1016" t="s"><v>1015</v></c><c r="F1016"><v>0</v></c><c r="G1016"><v>0</v></c></row><row r="1017" spans="1:7" x14ac:dyDescent="0.2"><c r="A1017" t="s"><v>1016</v></c><c r="B1017"><v>0</v></c><c r="C1017"><v>0</v></c><c r="E1017" t="s"><v>1016</v></c><c r="F1017"><v>0</v></c><c r="G1017"><v>0</v></c></row><row r="1018" spans="1:7" x14ac:dyDescent="0.2"><c r="A1018" t="s"><v>1017</v></c><c r="B1018"><v>0</v></c><c r="C1018"><v>0</v></c><c r="E1018" t="s"><v>1017</v></c><c r="F1018"><v>0</v></c><c r="G1018"><v>0</v></c></row><row r="1019" spans="1:7" x14ac:dyDescent="0.2"><c r="A1019" t="s"><v>1018</v></c><c r="B1019"><v>0</v></c><c r="C1019"><v>0</v></c><c r="E1019" t="s"><v>1018</v></c><c r="F1019"><v>0</v></c><c r="G1019"><v>0</v></c></row><row r="1020" spans="1:7" x14ac:dyDescent="0.2"><c r="A1020" t="s"><v>1019</v></c><c r="B1020"><v>0</v></c><c r="C1020"><v>0</v></c><c r="E1020" t="s"><v>1019</v></c><c r="F1020"><v>0</v></c><c r="G1020"><v>0</v></c></row><row r="1021" spans="1:7" x14ac:dyDescent="0.2"><c r="A1021" t="s"><v>1020</v></c><c r="B1021"><v>2.4244813206356964E-6</v></c><c r="C1021"><v>2.88629893240842E-6</v></c><c r="E1021" t="s"><v>1020</v></c><c r="F1021"><v>3.855449744243004E-6</v></c><c r="G1021"><v>4.0267920820727982E-6</v></c></row><row r="1022" spans="1:7" x14ac:dyDescent="0.2"><c r="A1022" t="s"><v>1021</v></c><c r="B1022"><v>3.8723000303579338E-6</v></c><c r="C1022"><v>1.0186795114863259E-6</v></c><c r="E1022" t="s"><v>1021</v></c><c r="F1022"><v>1.4388800855869203E-6</v></c><c r="G1022"><v>1.7607612006291356E-6</v></c></row><row r="1023" spans="1:7" x14ac:dyDescent="0.2"><c r="A1023" t="s"><v>1022</v></c><c r="B1023"><v>0</v></c><c r="C1023"><v>0</v></c><c r="E1023" t="s"><v>1022</v></c><c r="F1023"><v>0</v></c><c r="G1023"><v>0</v></c></row><row r="1024" spans="1:7" x14ac:dyDescent="0.2"><c r="A1024" t="s"><v>1023</v></c><c r="B1024"><v>0</v></c><c r="C1024"><v>0</v></c><c r="E1024" t="s"><v>1023</v></c><c r="F1024"><v>0</v></c><c r="G1024"><v>0</v></c></row><row r="1025" spans="1:7" x14ac:dyDescent="0.2"><c r="A1025" t="s"><v>1024</v></c><c r="B1025"><v>0</v></c><c r="C1025"><v>4.1017715140992241E-7</v></c><c r="E1025" t="s"><v>1024</v></c><c r="F1025"><v>0</v></c><c r="G1025"><v>0</v></c></row><row r="1026" spans="1:7" x14ac:dyDescent="0.2"><c r="A1026" t="s"><v>1025</v></c><c r="B1026"><v>1.1571719787854762E-6</v></c><c r="C1026"><v>2.9284112731013034E-6</v></c><c r="E1026" t="s"><v>1025</v></c><c r="F1026"><v>4.6646823044231241E-6</v></c><c r="G1026"><v>0</v></c></row><row r="1027" spans="1:7" x14ac:dyDescent="0.2"><c r="A1027" t="s"><v>1026</v></c><c r="B1027"><v>3.7819394239198592E-7</v></c><c r="C1027"><v>6.5061470076928679E-7</v></c><c r="E1027" t="s"><v>1026</v></c><c r="F1027"><v>6.7110882622711532E-7</v></c><c r="G1027"><v>0</v></c></row><row r="1028" spans="1:7" x14ac:dyDescent="0.2"><c r="A1028" t="s"><v>1027</v></c><c r="B1028"><v>0</v></c><c r="C1028"><v>0</v></c><c r="E1028" t="s"><v>1027</v></c><c r="F1028"><v>0</v></c><c r="G1028"><v>0</v></c></row><row r="1029" spans="1:7" x14ac:dyDescent="0.2"><c r="A1029" t="s"><v>1028</v></c><c r="B1029"><v>8.8911539945823397E-7</v></c><c r="C1029"><v>1.0186795114863259E-6</v></c><c r="E1029" t="s"><v>1028</v></c><c r="F1029"><v>2.8970998188484637E-6</v></c><c r="G1029"><v>1.5193807073954661E-6</v></c></row><row r="1030" spans="1:7" x14ac:dyDescent="0.2"><c r="A1030" t="s"><v>1029</v></c><c r="B1030"><v>0</v></c><c r="C1030"><v>1.0607918521792093E-6</v></c><c r="E1030" t="s"><v>1029</v></c><c r="F1030"><v>0</v></c><c r="G1030"><v>6.2339903335745883E-7</v></c></row><row r="1031" spans="1:7" x14ac:dyDescent="0.2"><c r="A1031" t="s"><v>1030</v></c><c r="B1031"><v>3.7821512689239908E-6</v></c><c r="C1031"><v>1.1513787745276729E-5</v></c><c r="E1031" t="s"><v>1030</v></c><c r="F1031"><v>9.668989029614552E-6</v></c><c r="G1031"><v>6.3327185640630306E-6</v></c></row><row r="1032" spans="1:7" x14ac:dyDescent="0.2"><c r="A1032" t="s"><v>1031</v></c><c r="B1032"><v>1.9819436655700724E-5</v></c><c r="C1032"><v>1.1883142795272793E-5</v></c><c r="E1032" t="s"><v>1031</v></c><c r="F1032"><v>2.0111349134771476E-5</v></c><c r="G1032"><v>1.3563433018019177E-5</v></c></row><row r="1033" spans="1:7" x14ac:dyDescent="0.2"><c r="A1033" t="s"><v>1032</v></c><c r="B1033"><v>3.3361868717034493E-6</v></c><c r="C1033"><v>4.9792970301509154E-6</v></c><c r="E1033" t="s"><v>1032</v></c><c r="F1033"><v>1.4582197332615434E-6</v></c><c r="G1033"><v>2.3841602339865948E-6</v></c></row><row r="1034" spans="1:7" x14ac:dyDescent="0.2"><c r="A1034" t="s"><v>1033</v></c><c r="B1034"><v>6.5622363803421546E-6</v></c><c r="C1034"><v>2.0794713636655351E-6</v></c><c r="E1034" t="s"><v>1033</v></c><c r="F1034"><v>5.8743402338664871E-6</v></c><c r="G1034"><v>7.3721312253946532E-6</v></c></row><row r="1035" spans="1:7" x14ac:dyDescent="0.2"><c r="A1035" t="s"><v>1034</v></c><c r="B1035"><v>5.109214570662481E-7</v></c><c r="C1035"><v>6.5061470076928679E-7</v></c><c r="E1035" t="s"><v>1034</v></c><c r="F1035"><v>3.4522423695086911E-7</v></c><c r="G1035"><v>1.1517052660010384E-5</v></c></row><row r="1036" spans="1:7" x14ac:dyDescent="0.2"><c r="A1036" t="s"><v>1035</v></c><c r="B1036"><v>0</v></c><c r="C1036"><v>2.3199089130248994E-6</v></c><c r="E1036" t="s"><v>1035</v></c><c r="F1036"><v>1.574221814068856E-6</v></c><c r="G1036"><v>1.0154190367268828E-4</v></c></row><row r="1037" spans="1:7" x14ac:dyDescent="0.2"><c r="A1037" t="s"><v>1036</v></c><c r="B1037"><v>8.5183749971519224E-6</v></c><c r="C1037"><v>2.6879737237419386E-6</v></c><c r="E1037" t="s"><v>1036</v></c><c r="F1037"><v>3.858231749714073E-6</v></c><c r="G1037"><v>1.264389059762068E-4</v></c></row><row r="1038" spans="1:7" x14ac:dyDescent="0.2"><c r="A1038" t="s"><v>1037</v></c><c r="B1038"><v>7.5638788478397183E-7</v></c><c r="C1038"><v>0</v></c><c r="E1038" t="s"><v>1037</v></c><c r="F1038"><v>0</v></c><c r="G1038"><v>8.9104489621854229E-6</v></c></row><row r="1039" spans="1:7" x14ac:dyDescent="0.2"><c r="A1039" t="s"><v>1038</v></c><c r="B1039"><v>0</v></c><c r="C1039"><v>0</v></c><c r="E1039" t="s"><v>1038</v></c><c r="F1039"><v>0</v></c><c r="G1039"><v>0</v></c></row><row r="1040" spans="1:7" x14ac:dyDescent="0.2"><c r="A1040" t="s"><v>1039</v></c><c r="B1040"><v>0</v></c><c r="C1040"><v>0</v></c><c r="E1040" t="s"><v>1039</v></c><c r="F1040"><v>0</v></c><c r="G1040"><v>0</v></c></row><row r="1041" spans="1:7" x14ac:dyDescent="0.2"><c r="A1041" t="s"><v>1040</v></c><c r="B1041"><v>0</v></c><c r="C1041"><v>0</v></c><c r="E1041" t="s"><v>1040</v></c><c r="F1041"><v>0</v></c><c r="G1041"><v>0</v></c></row><row r="1042" spans="1:7" x14ac:dyDescent="0.2"><c r="A1042" t="s"><v>1041</v></c><c r="B1042"><v>0</v></c><c r="C1042"><v>0</v></c><c r="E1042" t="s"><v>1041</v></c><c r="F1042"><v>0</v></c><c r="G1042"><v>0</v></c></row><row r="1043" spans="1:7" x14ac:dyDescent="0.2"><c r="A1043" t="s"><v>1042</v></c><c r="B1043"><v>4.0078409400150454E-7</v></c><c r="C1043"><v>8.2035430281984483E-7</v></c><c r="E1043" t="s"><v>1042</v></c><c r="F1043"><v>5.794235442937352E-6</v></c><c r="G1043"><v>1.0252867687096084E-5</v></c></row><row r="1044" spans="1:7" x14ac:dyDescent="0.2"><c r="A1044" t="s"><v>1043</v></c><c r="B1044"><v>7.5638788478397183E-7</v></c><c r="C1044"><v>0</v></c><c r="E1044" t="s"><v>1043</v></c><c r="F1044"><v>1.0163330631779844E-6</v></c><c r="G1044"><v>0</v></c></row><row r="1045" spans="1:7" x14ac:dyDescent="0.2"><c r="A1045" t="s"><v>1044</v></c><c r="B1045"><v>0</v></c><c r="C1045"><v>0</v></c><c r="E1045" t="s"><v>1044</v></c><c r="F1045"><v>0</v></c><c r="G1045"><v>1.8927057944195642E-6</v></c></row><row r="1046" spans="1:7" x14ac:dyDescent="0.2"><c r="A1046" t="s"><v>1045</v></c><c r="B1046"><v>0</v></c><c r="C1046"><v>0</v></c><c r="E1046" t="s"><v>1045</v></c><c r="F1046"><v>0</v></c><c r="G1046"><v>1.8296986999494459E-5</v></c></row><row r="1047" spans="1:7" x14ac:dyDescent="0.2"><c r="A1047" t="s"><v>1046</v></c><c r="B1047"><v>0</v></c><c r="C1047"><v>0</v></c><c r="E1047" t="s"><v>1046</v></c><c r="F1047"><v>6.7110882622711532E-7</v></c><c r="G1047"><v>0</v></c></row><row r="1048" spans="1:7" x14ac:dyDescent="0.2"><c r="A1048" t="s"><v>1047</v></c><c r="B1048"><v>0</v></c><c r="C1048"><v>0</v></c><c r="E1048" t="s"><v>1047</v></c><c r="F1048"><v>0</v></c><c r="G1048"><v>0</v></c></row><row r="1049" spans="1:7" x14ac:dyDescent="0.2"><c r="A1049" t="s"><v>1048</v></c><c r="B1049"><v>0</v></c><c r="C1049"><v>0</v></c><c r="E1049" t="s"><v>1048</v></c><c r="F1049"><v>0</v></c><c r="G1049"><v>0</v></c></row><row r="1050" spans="1:7" x14ac:dyDescent="0.2"><c r="A1050" t="s"><v>1049</v></c><c r="B1050"><v>1.3124896450692572E-6</v></c><c r="C1050"><v>1.8811461549990542E-6</v></c><c r="E1050" t="s"><v>1049</v></c><c r="F1050"><v>4.6122631775818177E-7</v></c><c r="G1050"><v>3.1169951667872942E-7</v></c></row><row r="1051" spans="1:7" x14ac:dyDescent="0.2"><c r="A1051" t="s"><v>1050</v></c><c r="B1051"><v>1.2673093418502199E-6</v></c><c r="C1051"><v>1.2170047201528072E-6</v></c><c r="E1051" t="s"><v>1050</v></c><c r="F1051"><v>2.5905548772468401E-6</v></c><c r="G1051"><v>0</v></c></row><row r="1052" spans="1:7" x14ac:dyDescent="0.2"><c r="A1052" t="s"><v>1051</v></c><c r="B1052"><v>7.5638788478397183E-7</v></c><c r="C1052"><v>3.7908779166140311E-6</v></c><c r="E1052" t="s"><v>1051</v></c><c r="F1052"><v>1.0163330631779844E-6</v></c><c r="G1052"><v>7.6403708024757857E-7</v></c></row><row r="1053" spans="1:7" x14ac:dyDescent="0.2"><c r="A1053" t="s"><v>1052</v></c><c r="B1053"><v>0</v></c><c r="C1053"><v>4.1017715140992241E-7</v></c><c r="E1053" t="s"><v>1052</v></c><c r="F1053"><v>0</v></c><c r="G1053"><v>4.4364411046915805E-7</v></c></row><row r="1054" spans="1:7" x14ac:dyDescent="0.2"><c r="A1054" t="s"><v>1053</v></c><c r="B1054"><v>0</v></c><c r="C1054"><v>0</v></c><c r="E1054" t="s"><v>1053</v></c><c r="F1054"><v>0</v></c><c r="G1054"><v>0</v></c></row><row r="1055" spans="1:7" x14ac:dyDescent="0.2"><c r="A1055" t="s"><v>1054</v></c><c r="B1055"><v>1.2898994934597387E-6</v></c><c r="C1055"><v>1.2170047201528072E-6</v></c><c r="E1055" t="s"><v>1054</v></c><c r="F1055"><v>2.4745527964395274E-6</v></c><c r="G1055"><v>1.5106872542957749E-6</v></c></row><row r="1056" spans="1:7" x14ac:dyDescent="0.2"><c r="A1056" t="s"><v>1055</v></c><c r="B1056"><v>2.2016050445274914E-6</v></c><c r="C1056"><v>4.1017715140992241E-7</v></c><c r="E1056" t="s"><v>1055</v></c><c r="F1056"><v>4.1067935535322527E-6</v></c><c r="G1056"><v>1.1460556203713679E-6</v></c></row><row r="1057" spans="1:7" x14ac:dyDescent="0.2"><c r="A1057" t="s"><v>1056</v></c><c r="B1057"><v>9.8732315504573682E-6</v></c><c r="C1057"><v>2.2777965723320165E-6</v></c><c r="E1057" t="s"><v>1056</v></c><c r="F1057"><v>4.1454370436410735E-6</v></c><c r="G1057"><v>6.3449836821146071E-6</v></c></row><row r="1058" spans="1:7" x14ac:dyDescent="0.2"><c r="A1058" t="s"><v>1057</v></c><c r="B1058"><v>0</v></c><c r="C1058"><v>0</v></c><c r="E1058" t="s"><v>1057</v></c><c r="F1058"><v>0</v></c><c r="G1058"><v>0</v></c></row><row r="1059" spans="1:7" x14ac:dyDescent="0.2"><c r="A1059" t="s"><v>1058</v></c><c r="B1059"><v>1.1571719787854762E-6</v></c><c r="C1059"><v>6.085023600764036E-7</v></c><c r="E1059" t="s"><v>1058</v></c><c r="F1059"><v>4.0874539058576287E-6</v></c><c r="G1059"><v>3.8201854012378929E-7</v></c></row><row r="1060" spans="1:7" x14ac:dyDescent="0.2"><c r="A1060" t="s"><v>1059</v></c><c r="B1060"><v>2.0688775298532289E-6</v></c><c r="C1060"><v>8.2035430281984483E-7</v></c><c r="E1060" t="s"><v>1059</v></c><c r="F1060"><v>1.2585428496137641E-5</v></c><c r="G1060"><v>2.2834177876430448E-6</v></c></row><row r="1061" spans="1:7" x14ac:dyDescent="0.2"><c r="A1061" t="s"><v>1060</v></c><c r="B1061"><v>0</v></c><c r="C1061"><v>1.2170047201528072E-6</v></c><c r="E1061" t="s"><v>1060</v></c><c r="F1061"><v>1.9746471833321003E-6</v></c><c r="G1061"><v>2.2044053110982938E-6</v></c></row><row r="1062" spans="1:7" x14ac:dyDescent="0.2"><c r="A1062" t="s"><v>1061</v></c><c r="B1062"><v>8.0156818800300907E-7</v></c><c r="C1062"><v>1.6271818715627294E-6</v></c><c r="E1062" t="s"><v>1061</v></c><c r="F1062"><v>3.7615693165813829E-6</v></c><c r="G1062"><v>2.8364977975554434E-6</v></c></row><row r="1063" spans="1:7" x14ac:dyDescent="0.2"><c r="A1063" t="s"><v>1062</v></c><c r="B1063"><v>0</v></c><c r="C1063"><v>1.6407086056396897E-6</v></c><c r="E1063" t="s"><v>1062</v></c><c r="F1063"><v>1.4582197332615434E-6</v></c><c r="G1063"><v>3.1169951667872942E-7</v></c></row><row r="1064" spans="1:7" x14ac:dyDescent="0.2"><c r="A1064" t="s"><v>1063</v></c><c r="B1064"><v>0</v></c><c r="C1064"><v>0</v></c><c r="E1064" t="s"><v>1063</v></c><c r="F1064"><v>0</v></c><c r="G1064"><v>0</v></c></row><row r="1065" spans="1:7" x14ac:dyDescent="0.2"><c r="A1065" t="s"><v>1064</v></c><c r="B1065"><v>3.3361868717034493E-6</v></c><c r="C1065"><v>1.4373033209531228E-5</v></c><c r="E1065" t="s"><v>1064</v></c><c r="F1065"><v>3.4522423695086911E-7</v></c><c r="G1065"><v>7.6403708024757857E-7</v></c></row><row r="1066" spans="1:7" x14ac:dyDescent="0.2"><c r="A1066" t="s"><v>1065</v></c><c r="B1066"><v>4.2730841243594378E-6</v></c><c r="C1066"><v>3.7066532352282651E-6</v></c><c r="E1066" t="s"><v>1065</v></c><c r="F1066"><v>1.574221814068856E-6</v></c><c r="G1066"><v>9.350985500361883E-7</v></c></row><row r="1067" spans="1:7" x14ac:dyDescent="0.2"><c r="A1067" t="s"><v>1066</v></c><c r="B1067"><v>7.5638788478397183E-7</v></c><c r="C1067"><v>0</v></c><c r="E1067" t="s"><v>1066</v></c><c r="F1067"><v>0</v></c><c r="G1067"><v>0</v></c></row><row r="1068" spans="1:7" x14ac:dyDescent="0.2"><c r="A1068" t="s"><v>1067</v></c><c r="B1068"><v>1.4000368565244822E-6</v></c><c r="C1068"><v>1.0186795114863259E-6</v></c><c r="E1068" t="s"><v>1067</v></c><c r="F1068"><v>0</v></c><c r="G1068"><v>0</v></c></row><row r="1069" spans="1:7" x14ac:dyDescent="0.2"><c r="A1069" t="s"><v>1068</v></c><c r="B1069"><v>0</v></c><c r="C1069"><v>0</v></c><c r="E1069" t="s"><v>1068</v></c><c r="F1069"><v>0</v></c><c r="G1069"><v>0</v></c></row><row r="1070" spans="1:7" x14ac:dyDescent="0.2"><c r="A1070" t="s"><v>1069</v></c><c r="B1070"><v>4.6008946635749508E-6</v></c><c r="C1070"><v>4.0313154659733954E-6</v></c><c r="E1070" t="s"><v>1069</v></c><c r="F1070"><v>1.3228780047796075E-6</v></c><c r="G1070"><v>1.5896997308405259E-6</v></c></row><row r="1071" spans="1:7" x14ac:dyDescent="0.2"><c r="A1071" t="s"><v>1070</v></c><c r="B1071"><v>0</v></c><c r="C1071"><v>0</v></c><c r="E1071" t="s"><v>1070</v></c><c r="F1071"><v>0</v></c><c r="G1071"><v>0</v></c></row><row r="1072" spans="1:7" x14ac:dyDescent="0.2"><c r="A1072" t="s"><v>1071</v></c><c r="B1072"><v>2.4922517754642523E-6</v></c><c r="C1072"><v>4.1589427273310702E-6</v></c><c r="E1072" t="s"><v>1071</v></c><c r="F1072"><v>1.900106403345102E-6</v></c><c r="G1072"><v>0</v></c></row><row r="1073" spans="1:7" x14ac:dyDescent="0.2"><c r="A1073" t="s"><v>1072</v></c><c r="B1073"><v>0</v></c><c r="C1073"><v>0</v></c><c r="E1073" t="s"><v>1072</v></c><c r="F1073"><v>0</v></c><c r="G1073"><v>0</v></c></row><row r="1074" spans="1:7" x14ac:dyDescent="0.2"><c r="A1074" t="s"><v>1073</v></c><c r="B1074"><v>2.4696616238547334E-6</v></c><c r="C1074"><v>8.7852338193039096E-6</v></c><c r="E1074" t="s"><v>1073</v></c><c r="F1074"><v>7.4429980369932061E-6</v></c><c r="G1074"><v>0</v></c></row><row r="1075" spans="1:7" x14ac:dyDescent="0.2"><c r="A1075" t="s"><v>1074</v></c><c r="B1075"><v>1.3480076551466776E-5</v></c><c r="C1075"><v>1.3382697405477846E-5</v></c><c r="E1075" t="s"><v>1074</v></c><c r="F1075"><v>8.2494127864618318E-6</v></c><c r="G1075"><v>8.5233086339138271E-6</v></c></row><row r="1076" spans="1:7" x14ac:dyDescent="0.2"><c r="A1076" t="s"><v>1075</v></c><c r="B1076"><v>0</v></c><c r="C1076"><v>6.5061470076928679E-7</v></c><c r="E1076" t="s"><v>1075</v></c><c r="F1076"><v>0</v></c><c r="G1076"><v>0</v></c></row><row r="1077" spans="1:7" x14ac:dyDescent="0.2"><c r="A1077" t="s"><v>1076</v></c><c r="B1077"><v>0</v></c><c r="C1077"><v>0</v></c><c r="E1077" t="s"><v>1076</v></c><c r="F1077"><v>0</v></c><c r="G1077"><v>1.8310802240741956E-6</v></c></row><row r="1078" spans="1:7" x14ac:dyDescent="0.2"><c r="A1078" t="s"><v>1077</v></c><c r="B1078"><v>3.7819394239198592E-7</v></c><c r="C1078"><v>0</v></c><c r="E1078" t="s"><v>1077</v></c><c r="F1078"><v>3.4522423695086911E-7</v></c><c r="G1078"><v>0</v></c></row><row r="1079" spans="1:7" x14ac:dyDescent="0.2"><c r="A1079" t="s"><v>1078</v></c><c r="B1079"><v>0</v></c><c r="C1079"><v>0</v></c><c r="E1079" t="s"><v>1078</v></c><c r="F1079"><v>0</v></c><c r="G1079"><v>0</v></c></row><row r="1080" spans="1:7" x14ac:dyDescent="0.2"><c r="A1080" t="s"><v>1079</v></c><c r="B1080"><v>8.0156818800300907E-7</v></c><c r="C1080"><v>0</v></c><c r="E1080" t="s"><v>1079</v></c><c r="F1080"><v>1.822783617887035E-6</v></c><c r="G1080"><v>9.0060696203811661E-6</v></c></row><row r="1081" spans="1:7" x14ac:dyDescent="0.2"><c r="A1081" t="s"><v>1080</v></c><c r="B1081"><v>2.4922517754642523E-6</v></c><c r="C1081"><v>2.88629893240842E-6</v></c><c r="E1081" t="s"><v>1080</v></c><c r="F1081"><v>6.5176917855249244E-7</v></c><c r="G1081"><v>2.0246503882099929E-6</v></c></row><row r="1082" spans="1:7" x14ac:dyDescent="0.2"><c r="A1082" t="s"><v>1081</v></c><c r="B1082"><v>3.8696984803792158E-6</v></c><c r="C1082"><v>2.88629893240842E-6</v></c><c r="E1082" t="s"><v>1081</v></c><c r="F1082"><v>3.2229844081247096E-6</v></c><c r="G1082"><v>2.2130987641979848E-6</v></c></row><row r="1083" spans="1:7" x14ac:dyDescent="0.2"><c r="A1083" t="s"><v>1082</v></c><c r="B1083"><v>2.7603083547914948E-6</v></c><c r="C1083"><v>1.6692942122556128E-6</v></c><c r="E1083" t="s"><v>1082</v></c><c r="F1083"><v>1.8034439702124124E-6</v></c><c r="G1083"><v>0</v></c></row><row r="1084" spans="1:7" x14ac:dyDescent="0.2"><c r="A1084" t="s"><v>1083</v></c><c r="B1084"><v>9.3715132718564728E-5</v></c><c r="C1084"><v>7.4778276549035511E-5</v></c><c r="E1084" t="s"><v>1083</v></c><c r="F1084"><v>1.2992010082677659E-4</v></c><c r="G1084"><v>7.1461489191187422E-5</v></c></row><row r="1085" spans="1:7" x14ac:dyDescent="0.2"><c r="A1085" t="s"><v>1084</v></c><c r="B1085"><v>0</v></c><c r="C1085"><v>0</v></c><c r="E1085" t="s"><v>1084</v></c><c r="F1085"><v>0</v></c><c r="G1085"><v>0</v></c></row><row r="1086" spans="1:7" x14ac:dyDescent="0.2"><c r="A1086" t="s"><v>1085</v></c><c r="B1086"><v>0</v></c><c r="C1086"><v>0</v></c><c r="E1086" t="s"><v>1085</v></c><c r="F1086"><v>0</v></c><c r="G1086"><v>0</v></c></row><row r="1087" spans="1:7" x14ac:dyDescent="0.2"><c r="A1087" t="s"><v>1086</v></c><c r="B1087"><v>7.5840792944746506E-6</v></c><c r="C1087"><v>3.9320319120486666E-6</v></c><c r="E1087" t="s"><v>1086</v></c><c r="F1087"><v>2.7076563211802946E-5</v></c><c r="G1087"><v>1.250586205184064E-5</v></c></row><row r="1088" spans="1:7" x14ac:dyDescent="0.2"><c r="A1088" t="s"><v>1087</v></c><c r="B1088"><v>2.0558861178840877E-5</v></c><c r="C1088"><v>1.2802780652017366E-5</v></c><c r="E1088" t="s"><v>1087</v></c><c r="F1088"><v>4.705246320237121E-5</v></c><c r="G1088"><v>1.8823986650107782E-5</v></c></row><row r="1089" spans="1:7" x14ac:dyDescent="0.2"><c r="A1089" t="s"><v>1088</v></c><c r="B1089"><v>3.7819394239198592E-7</v></c><c r="C1089"><v>0</v></c><c r="E1089" t="s"><v>1088</v></c><c r="F1089"><v>0</v></c><c r="G1089"><v>0</v></c></row><row r="1090" spans="1:7" x14ac:dyDescent="0.2"><c r="A1090" t="s"><v>1089</v></c><c r="B1090"><v>2.2642100520359209E-5</v></c><c r="C1090"><v>3.2481063361723667E-5</v></c><c r="E1090" t="s"><v>1089</v></c><c r="F1090"><v>0</v></c><c r="G1090"><v>9.3177691370598964E-6</v></c></row><row r="1091" spans="1:7" x14ac:dyDescent="0.2"><c r="A1091" t="s"><v>1090</v></c><c r="B1091"><v>3.7819394239198592E-7</v></c><c r="C1091"><v>3.9470907845876294E-6</v></c><c r="E1091" t="s"><v>1090</v></c><c r="F1091"><v>2.4966744495852198E-6</v></c><c r="G1091"><v>0</v></c></row><row r="1092" spans="1:7" x14ac:dyDescent="0.2"><c r="A1092" t="s"><v>1091</v></c><c r="B1092"><v>1.4000368565244822E-6</v></c><c r="C1092"><v>4.1168303866381877E-6</v></c><c r="E1092" t="s"><v>1091</v></c><c r="F1092"><v>5.1976315914568099E-6</v></c><c r="G1092"><v>3.8201854012378929E-7</v></c></row><row r="1093" spans="1:7" x14ac:dyDescent="0.2"><c r="A1093" t="s"><v>1092</v></c><c r="B1093"><v>1.6680934358517246E-6</v></c><c r="C1093"><v>1.2305314542297673E-6</v></c><c r="E1093" t="s"><v>1092</v></c><c r="F1093"><v>9.776537678287386E-7</v></c><c r="G1093"><v>6.9371805680251881E-7</v></c></row><row r="1094" spans="1:7" x14ac:dyDescent="0.2"><c r="A1094" t="s"><v>1093</v></c><c r="B1094"><v>3.7819394239198592E-7</v></c><c r="C1094"><v>0</v></c><c r="E1094" t="s"><v>1093</v></c><c r="F1094"><v>6.7110882622711532E-7</v></c><c r="G1094"><v>3.8201854012378929E-7</v></c></row><row r="1095" spans="1:7" x14ac:dyDescent="0.2"><c r="A1095" t="s"><v>1094</v></c><c r="B1095"><v>0</v></c><c r="C1095"><v>0</v></c><c r="E1095" t="s"><v>1094</v></c><c r="F1095"><v>0</v></c><c r="G1095"><v>0</v></c></row><row r="1096" spans="1:7" x14ac:dyDescent="0.2"><c r="A1096" t="s"><v>1095</v></c><c r="B1096"><v>8.4532060923020853E-6</v></c><c r="C1096"><v>4.3572679359975516E-6</v></c><c r="E1096" t="s"><v>1095</v></c><c r="F1096"><v>9.8208525950596188E-6</v></c><c r="G1096"><v>4.9813262535674907E-5</v></c></row><row r="1097" spans="1:7" x14ac:dyDescent="0.2"><c r="A1097" t="s"><v>1096</v></c><c r="B1097"><v>1.3124896450692572E-6</v></c><c r="C1097"><v>4.1017715140992241E-7</v></c><c r="E1097" t="s"><v>1096</v></c><c r="F1097"><v>4.6122631775818177E-7</v></c><c r="G1097"><v>3.1169951667872942E-7</v></c></row><row r="1098" spans="1:7" x14ac:dyDescent="0.2"><c r="A1098" t="s"><v>1097</v></c><c r="B1098"><v>3.8047414205335093E-6</v></c><c r="C1098"><v>2.4761217809984978E-6</v></c><c r="E1098" t="s"><v>1097</v></c><c r="F1098"><v>2.7645759010780218E-6</v></c><c r="G1098"><v>2.8981233679008123E-6</v></c></row><row r="1099" spans="1:7" x14ac:dyDescent="0.2"><c r="A1099" t="s"><v>1098</v></c><c r="B1099"><v>8.8911539945823397E-7</v></c><c r="C1099"><v>2.6879737237419386E-6</v></c><c r="E1099" t="s"><v>1098</v></c><c r="F1099"><v>9.9699341550336149E-7</v></c><c r="G1099"><v>2.6567428746671428E-6</v></c></row><row r="1100" spans="1:7" x14ac:dyDescent="0.2"><c r="A1100" t="s"><v>1099</v></c><c r="B1100"><v>4.0078409400150454E-7</v></c><c r="C1100"><v>0</v></c><c r="E1100" t="s"><v>1099</v></c><c r="F1100"><v>0</v></c><c r="G1100"><v>0</v></c></row><row r="1101" spans="1:7" x14ac:dyDescent="0.2"><c r="A1101" t="s"><v>1100</v></c><c r="B1101"><v>0</v></c><c r="C1101"><v>0</v></c><c r="E1101" t="s"><v>1100</v></c><c r="F1101"><v>0</v></c><c r="G1101"><v>8.2566265059294734E-7</v></c></row><row r="1102" spans="1:7" x14ac:dyDescent="0.2"><c r="A1102" t="s"><v>1101</v></c><c r="B1102"><v>0</v></c><c r="C1102"><v>0</v></c><c r="E1102" t="s"><v>1101</v></c><c r="F1102"><v>0</v></c><c r="G1102"><v>0</v></c></row><row r="1103" spans="1:7" x14ac:dyDescent="0.2"><c r="A1103" t="s"><v>1102</v></c><c r="B1103"><v>1.4995665716017569E-5</v></c><c r="C1103"><v>6.749165035610283E-6</v></c><c r="E1103" t="s"><v>1102</v></c><c r="F1103"><v>0</v></c><c r="G1103"><v>0</v></c></row><row r="1104" spans="1:7" x14ac:dyDescent="0.2"><c r="A1104" t="s"><v>1103</v></c><c r="B1104"><v>2.3369341091804714E-6</v></c><c r="C1104"><v>0</v></c><c r="E1104" t="s"><v>1103</v></c><c r="F1104"><v>0</v></c><c r="G1104"><v>3.8201854012378929E-7</v></c></row><row r="1105" spans="1:7" x14ac:dyDescent="0.2"><c r="A1105" t="s"><v>1104</v></c><c r="B1105"><v>8.0156818800300907E-7</v></c><c r="C1105"><v>0</v></c><c r="E1105" t="s"><v>1104</v></c><c r="F1105"><v>3.2588458927624622E-7</v></c><c r="G1105"><v>0</v></c></row><row r="1106" spans="1:7" x14ac:dyDescent="0.2"><c r="A1106" t="s"><v>1105</v></c><c r="B1106"><v>0</v></c><c r="C1106"><v>4.1017715140992241E-7</v></c><c r="E1106" t="s"><v>1105</v></c><c r="F1106"><v>3.2588458927624622E-7</v></c><c r="G1106"><v>0</v></c></row><row r="1107" spans="1:7" x14ac:dyDescent="0.2"><c r="A1107" t="s"><v>1106</v></c><c r="B1107"><v>5.1821881254484727E-6</v></c><c r="C1107"><v>3.7487655759211481E-6</v></c><c r="E1107" t="s"><v>1106</v></c><c r="F1107"><v>6.8713336493698495E-6</v></c><c r="G1107"><v>1.0054175734812482E-6</v></c></row><row r="1108" spans="1:7" x14ac:dyDescent="0.2"><c r="A1108" t="s"><v>1107</v></c><c r="B1108"><v>0</v></c><c r="C1108"><v>6.085023600764036E-7</v></c><c r="E1108" t="s"><v>1107</v></c><c r="F1108"><v>3.2588458927624622E-7</v></c><c r="G1108"><v>4.1362279815160388E-6</v></c></row><row r="1109" spans="1:7" x14ac:dyDescent="0.2"><c r="A1109" t="s"><v>1108</v></c><c r="B1109"><v>5.109214570662481E-7</v></c><c r="C1109"><v>0</v></c><c r="E1109" t="s"><v>1108</v></c><c r="F1109"><v>0</v></c><c r="G1109"><v>0</v></c></row><row r="1110" spans="1:7" x14ac:dyDescent="0.2"><c r="A1110" t="s"><v>1109</v></c><c r="B1110"><v>5.109214570662481E-7</v></c><c r="C1110"><v>0</v></c><c r="E1110" t="s"><v>1109</v></c><c r="F1110"><v>0</v></c><c r="G1110"><v>0</v></c></row><row r="1111" spans="1:7" x14ac:dyDescent="0.2"><c r="A1111" t="s"><v>1110</v></c><c r="B1111"><v>4.0078409400150454E-7</v></c><c r="C1111"><v>0</v></c><c r="E1111" t="s"><v>1110</v></c><c r="F1111"><v>0</v></c><c r="G1111"><v>0</v></c></row><row r="1112" spans="1:7" x14ac:dyDescent="0.2"><c r="A1112" t="s"><v>1111</v></c><c r="B1112"><v>3.1408543495207574E-5</v></c><c r="C1112"><v>1.4697453541093381E-5</v></c><c r="E1112" t="s"><v>1111</v></c><c r="F1112"><v>1.4214851442518871E-5</v></c><c r="G1112"><v>2.3861318093809638E-5</v></c></row><row r="1113" spans="1:7" x14ac:dyDescent="0.2"><c r="A1113" t="s"><v>1112</v></c><c r="B1113"><v>1.2898994934597387E-6</v></c><c r="C1113"><v>1.7114065529484959E-6</v></c><c r="E1113" t="s"><v>1112</v></c><c r="F1113"><v>1.3615573001288535E-6</v></c><c r="G1113"><v>2.6654363277668338E-6</v></c></row><row r="1114" spans="1:7" x14ac:dyDescent="0.2"><c r="A1114" t="s"><v>1113</v></c><c r="B1114"><v>0</v></c><c r="C1114"><v>0</v></c><c r="E1114" t="s"><v>1113</v></c><c r="F1114"><v>0</v></c><c r="G1114"><v>6.9371805680251881E-7</v></c></row><row r="1115" spans="1:7" x14ac:dyDescent="0.2"><c r="A1115" t="s"><v>1114</v></c><c r="B1115"><v>6.6300068351707106E-6</v></c><c r="C1115"><v>1.6407086056396897E-6</v></c><c r="E1115" t="s"><v>1114</v></c><c r="F1115"><v>4.8358855175428113E-6</v></c><c r="G1115"><v>7.241736754800146E-6</v></c></row><row r="1116" spans="1:7" x14ac:dyDescent="0.2"><c r="A1116" t="s"><v>1115</v></c><c r="B1116"><v>0</v></c><c r="C1116"><v>0</v></c><c r="E1116" t="s"><v>1115</v></c><c r="F1116"><v>3.4522423695086911E-7</v></c><c r="G1116"><v>3.1169951667872942E-7</v></c></row><row r="1117" spans="1:7" x14ac:dyDescent="0.2"><c r="A1117" t="s"><v>1116</v></c><c r="B1117"><v>5.109214570662481E-7</v></c><c r="C1117"><v>0</v></c><c r="E1117" t="s"><v>1116</v></c><c r="F1117"><v>0</v></c><c r="G1117"><v>0</v></c></row><row r="1118" spans="1:7" x14ac:dyDescent="0.2"><c r="A1118" t="s"><v>1117</v></c><c r="B1118"><v>0</v></c><c r="C1118"><v>0</v></c><c r="E1118" t="s"><v>1117</v></c><c r="F1118"><v>1.2676768724672326E-6</v></c><c r="G1118"><v>7.5534362714788747E-7</v></c></row><row r="1119" spans="1:7" x14ac:dyDescent="0.2"><c r="A1119" t="s"><v>1118</v></c><c r="B1119"><v>5.109214570662481E-7</v></c><c r="C1119"><v>0</v></c><c r="E1119" t="s"><v>1118</v></c><c r="F1119"><v>0</v></c><c r="G1119"><v>0</v></c></row><row r="1120" spans="1:7" x14ac:dyDescent="0.2"><c r="A1120" t="s"><v>1119</v></c><c r="B1120"><v>0</v></c><c r="C1120"><v>0</v></c><c r="E1120" t="s"><v>1119</v></c><c r="F1120"><v>0</v></c><c r="G1120"><v>0</v></c></row><row r="1121" spans="1:7" x14ac:dyDescent="0.2"><c r="A1121" t="s"><v>1120</v></c><c r="B1121"><v>0</v></c><c r="C1121"><v>0</v></c><c r="E1121" t="s"><v>1120</v></c><c r="F1121"><v>0</v></c><c r="G1121"><v>0</v></c></row><row r="1122" spans="1:7" x14ac:dyDescent="0.2"><c r="A1122" t="s"><v>1121</v></c><c r="B1122"><v>0</v></c><c r="C1122"><v>2.2777965723320165E-6</v></c><c r="E1122" t="s"><v>1121</v></c><c r="F1122"><v>1.7647646748631666E-6</v></c><c r="G1122"><v>4.4364411046915805E-7</v></c></row><row r="1123" spans="1:7" x14ac:dyDescent="0.2"><c r="A1123" t="s"><v>1122</v></c><c r="B1123"><v>8.0156818800300907E-7</v></c><c r="C1123"><v>4.1017715140992241E-7</v></c><c r="E1123" t="s"><v>1122</v></c><c r="F1123"><v>3.2588458927624622E-7</v></c><c r="G1123"><v>2.7096749919128208E-6</v></c></row><row r="1124" spans="1:7" x14ac:dyDescent="0.2"><c r="A1124" t="s"><v>1123</v></c><c r="B1124"><v>7.5638788478397183E-7</v></c><c r="C1124"><v>0</v></c><c r="E1124" t="s"><v>1123</v></c><c r="F1124"><v>4.6122631775818177E-7</v></c><c r="G1124"><v>0</v></c></row><row r="1125" spans="1:7" x14ac:dyDescent="0.2"><c r="A1125" t="s"><v>1124</v></c><c r="B1125"><v>0</v></c><c r="C1125"><v>0</v></c><c r="E1125" t="s"><v>1124</v></c><c r="F1125"><v>0</v></c><c r="G1125"><v>0</v></c></row><row r="1126" spans="1:7" x14ac:dyDescent="0.2"><c r="A1126" t="s"><v>1125</v></c><c r="B1126"><v>5.6252460905098399E-5</v></c><c r="C1126"><v>1.2760668311324482E-5</v></c><c r="E1126" t="s"><v>1125</v></c><c r="F1126"><v>5.5961928403656729E-5</v></c><c r="G1126"><v>2.9189102730377623E-4</v></c></row><row r="1127" spans="1:7" x14ac:dyDescent="0.2"><c r="A1127" t="s"><v>1126</v></c><c r="B1127"><v>0</v></c><c r="C1127"><v>6.5061470076928679E-7</v></c><c r="E1127" t="s"><v>1126</v></c><c r="F1127"><v>0</v></c><c r="G1127"><v>0</v></c></row><row r="1128" spans="1:7" x14ac:dyDescent="0.2"><c r="A1128" t="s"><v>1127</v></c><c r="B1128"><v>4.0078409400150454E-7</v></c><c r="C1128"><v>4.1017715140992241E-7</v></c><c r="E1128" t="s"><v>1127</v></c><c r="F1128"><v>3.2588458927624622E-7</v></c><c r="G1128"><v>1.3309323314074742E-6</v></c></row><row r="1129" spans="1:7" x14ac:dyDescent="0.2"><c r="A1129" t="s"><v>1128</v></c><c r="B1129"><v>0</v></c><c r="C1129"><v>0</v></c><c r="E1129" t="s"><v>1128</v></c><c r="F1129"><v>0</v></c><c r="G1129"><v>0</v></c></row><row r="1130" spans="1:7" x14ac:dyDescent="0.2"><c r="A1130" t="s"><v>1129</v></c><c r="B1130"><v>0</v></c><c r="C1130"><v>4.1017715140992241E-7</v></c><c r="E1130" t="s"><v>1129</v></c><c r="F1130"><v>0</v></c><c r="G1130"><v>0</v></c></row><row r="1131" spans="1:7" x14ac:dyDescent="0.2"><c r="A1131" t="s"><v>1130</v></c><c r="B1131"><v>7.7194083591276306E-6</v></c><c r="C1131"><v>2.0794713636655351E-6</v></c><c r="E1131" t="s"><v>1130</v></c><c r="F1131"><v>4.6122631775818177E-7</v></c><c r="G1131"><v>0</v></c></row><row r="1132" spans="1:7" x14ac:dyDescent="0.2"><c r="A1132" t="s"><v>1131</v></c><c r="B1132"><v>2.0525441137308226E-5</v></c><c r="C1132"><v>1.1952550503302574E-5</v></c><c r="E1132" t="s"><v>1131</v></c><c r="F1132"><v>1.3811644067784559E-5</v></c><c r="G1132"><v>6.5037800338516402E-6</v></c></row><row r="1133" spans="1:7" x14ac:dyDescent="0.2"><c r="A1133" t="s"><v>1132</v></c><c r="B1133"><v>3.7819394239198592E-7</v></c><c r="C1133"><v>6.085023600764036E-7</v></c><c r="E1133" t="s"><v>1132</v></c><c r="F1133"><v>4.6122631775818177E-7</v></c><c r="G1133"><v>3.1169951667872942E-7</v></c></row><row r="1134" spans="1:7" x14ac:dyDescent="0.2"><c r="A1134" t="s"><v>1133</v></c><c r="B1134"><v>0</v></c><c r="C1134"><v>0</v></c><c r="E1134" t="s"><v>1133</v></c><c r="F1134"><v>0</v></c><c r="G1134"><v>0</v></c></row><row r="1135" spans="1:7" x14ac:dyDescent="0.2"><c r="A1135" t="s"><v>1134</v></c><c r="B1135"><v>0</v></c><c r="C1135"><v>0</v></c><c r="E1135" t="s"><v>1134</v></c><c r="F1135"><v>0</v></c><c r="G1135"><v>6.3856506813087095E-6</v></c></row><row r="1136" spans="1:7" x14ac:dyDescent="0.2"><c r="A1136" t="s"><v>1135</v></c><c r="B1136"><v>1.5353659211774622E-6</v></c><c r="C1136"><v>1.5603564663760997E-5</v></c><c r="E1136" t="s"><v>1135</v></c><c r="F1136"><v>1.6236559742853849E-5</v></c><c r="G1136"><v>7.6995260459311946E-4</v></c></row><row r="1137" spans="1:7" x14ac:dyDescent="0.2"><c r="A1137" t="s"><v>1136</v></c><c r="B1137"><v>8.0156818800300907E-7</v></c><c r="C1137"><v>0</v></c><c r="E1137" t="s"><v>1136</v></c><c r="F1137"><v>1.4775593809361661E-6</v></c><c r="G1137"><v>2.3363499048887224E-6</v></c></row><row r="1138" spans="1:7" x14ac:dyDescent="0.2"><c r="A1138" t="s"><v>1137</v></c><c r="B1138"><v>4.0078409400150454E-7</v></c><c r="C1138"><v>0</v></c><c r="E1138" t="s"><v>1137</v></c><c r="F1138"><v>0</v></c><c r="G1138"><v>6.2339903335745883E-7</v></c></row><row r="1139" spans="1:7" x14ac:dyDescent="0.2"><c r="A1139" t="s"><v>1138</v></c><c r="B1139"><v>4.0078409400150454E-7</v></c><c r="C1139"><v>4.1017715140992241E-7</v></c><c r="E1139" t="s"><v>1138</v></c><c r="F1139"><v>6.5176917855249244E-7</v></c><c r="G1139"><v>1.1989877376170457E-6</v></c></row><row r="1140" spans="1:7" x14ac:dyDescent="0.2"><c r="A1140" t="s"><v>1139</v></c><c r="B1140"><v>2.9805830809209814E-6</v></c><c r="C1140"><v>4.0313154659733954E-6</v></c><c r="E1140" t="s"><v>1139</v></c><c r="F1140"><v>4.1841163389903197E-6</v></c><c r="G1140"><v>8.1239031875906573E-6</v></c></row><row r="1141" spans="1:7" x14ac:dyDescent="0.2"><c r="A1141" t="s"><v>1140</v></c><c r="B1141"><v>1.5579560727869809E-6</v></c><c r="C1141"><v>2.6458613830490556E-6</v></c><c r="E1141" t="s"><v>1140</v></c><c r="F1141"><v>1.5935614617434789E-6</v></c><c r="G1141"><v>9.5453343890460676E-6</v></c></row><row r="1142" spans="1:7" x14ac:dyDescent="0.2"><c r="A1142" t="s"><v>1141</v></c><c r="B1142"><v>0</v></c><c r="C1142"><v>0</v></c><c r="E1142" t="s"><v>1141</v></c><c r="F1142"><v>0</v></c><c r="G1142"><v>0</v></c></row><row r="1143" spans="1:7" x14ac:dyDescent="0.2"><c r="A1143" t="s"><v>1142</v></c><c r="B1143"><v>5.4502447047757156E-6</v></c><c r="C1143"><v>1.8811461549990542E-6</v></c><c r="E1143" t="s"><v>1142</v></c><c r="F1143"><v>1.6681022417304769E-6</v></c><c r="G1143"><v>1.6513253011858947E-6</v></c></row><row r="1144" spans="1:7" x14ac:dyDescent="0.2"><c r="A1144" t="s"><v>1143</v></c><c r="B1144"><v>6.8967910444267912E-4</v></c><c r="C1144"><v>7.4362843979130806E-4</v></c><c r="E1144" t="s"><v>1143</v></c><c r="F1144"><v>1.0163330631779844E-6</v></c><c r="G1144"><v>1.3874361136050376E-6</v></c></row><row r="1145" spans="1:7" x14ac:dyDescent="0.2"><c r="A1145" t="s"><v>1144</v></c><c r="B1145"><v>2.0380398981125682E-4</v></c><c r="C1145"><v>1.5572628517858677E-4</v></c><c r="E1145" t="s"><v>1144</v></c><c r="F1145"><v>0</v></c><c r="G1145"><v>8.872882209383161E-7</v></c></row><row r="1146" spans="1:7" x14ac:dyDescent="0.2"><c r="A1146" t="s"><v>1145</v></c><c r="B1146"><v>4.9407594288759767E-5</v></c><c r="C1146"><v>5.2667032739119632E-5</v></c><c r="E1146" t="s"><v>1145</v></c><c r="F1146"><v>7.5728187692100202E-5</v></c><c r="G1146"><v>5.8925196390547436E-5</v></c></row><row r="1147" spans="1:7" x14ac:dyDescent="0.2"><c r="A1147" t="s"><v>1146</v></c><c r="B1147"><v>0</v></c><c r="C1147"><v>0</v></c><c r="E1147" t="s"><v>1146</v></c><c r="F1147"><v>0</v></c><c r="G1147"><v>0</v></c></row><row r="1148" spans="1:7" x14ac:dyDescent="0.2"><c r="A1148" t="s"><v>1147</v></c><c r="B1148"><v>0</v></c><c r="C1148"><v>0</v></c><c r="E1148" t="s"><v>1147</v></c><c r="F1148"><v>0</v></c><c r="G1148"><v>0</v></c></row><row r="1149" spans="1:7" x14ac:dyDescent="0.2"><c r="A1149" t="s"><v>1148</v></c><c r="B1149"><v>5.109214570662481E-7</v></c><c r="C1149"><v>1.6271818715627294E-6</v></c><c r="E1149" t="s"><v>1148</v></c><c r="F1149"><v>6.7110882622711532E-7</v></c><c r="G1149"><v>1.8310802240741956E-6</v></c></row><row r="1150" spans="1:7" x14ac:dyDescent="0.2"><c r="A1150" t="s"><v>1149</v></c><c r="B1150"><v>1.1571719787854762E-6</v></c><c r="C1150"><v>1.2591170608456904E-6</v></c><c r="E1150" t="s"><v>1149</v></c><c r="F1150"><v>2.4000120164525298E-6</v></c><c r="G1150"><v>0</v></c></row><row r="1151" spans="1:7" x14ac:dyDescent="0.2"><c r="A1151" t="s"><v>1150</v></c><c r="B1151"><v>0</v></c><c r="C1151"><v>0</v></c><c r="E1151" t="s"><v>1150</v></c><c r="F1151"><v>0</v></c><c r="G1151"><v>0</v></c></row><row r="1152" spans="1:7" x14ac:dyDescent="0.2"><c r="A1152" t="s"><v>1151</v></c><c r="B1152"><v>0</v></c><c r="C1152"><v>0</v></c><c r="E1152" t="s"><v>1151</v></c><c r="F1152"><v>0</v></c><c r="G1152"><v>0</v></c></row><row r="1153" spans="1:7" x14ac:dyDescent="0.2"><c r="A1153" t="s"><v>1152</v></c><c r="B1153"><v>1.5054232992380771E-4</v></c><c r="C1153"><v>2.9958279314015886E-4</v></c><c r="E1153" t="s"><v>1152</v></c><c r="F1153"><v>8.285918419227092E-5</v></c><c r="G1153"><v>1.2737680479254736E-4</v></c></row><row r="1154" spans="1:7" x14ac:dyDescent="0.2"><c r="A1154" t="s"><v>1153</v></c><c r="B1154"><v>4.9665032823168018E-5</v></c><c r="C1154"><v>7.067215051873325E-5</v></c><c r="E1154" t="s"><v>1153</v></c><c r="F1154"><v>1.7846643041560458E-5</v></c><c r="G1154"><v>4.1486324332201235E-5</v></c></row><row r="1155" spans="1:7" x14ac:dyDescent="0.2"><c r="A1155" t="s"><v>1154</v></c><c r="B1155"><v>0</v></c><c r="C1155"><v>0</v></c><c r="E1155" t="s"><v>1154</v></c><c r="F1155"><v>0</v></c><c r="G1155"><v>0</v></c></row><row r="1156" spans="1:7" x14ac:dyDescent="0.2"><c r="A1156" t="s"><v>1155</v></c><c r="B1156"><v>0</v></c><c r="C1156"><v>0</v></c><c r="E1156" t="s"><v>1155</v></c><c r="F1156"><v>0</v></c><c r="G1156"><v>0</v></c></row><row r="1157" spans="1:7" x14ac:dyDescent="0.2"><c r="A1157" t="s"><v>1156</v></c><c r="B1157"><v>0</v></c><c r="C1157"><v>0</v></c><c r="E1157" t="s"><v>1156</v></c><c r="F1157"><v>0</v></c><c r="G1157"><v>6.2339903335745883E-7</v></c></row><row r="1158" spans="1:7" x14ac:dyDescent="0.2"><c r="A1158" t="s"><v>1157</v></c><c r="B1158"><v>1.3637995767729276E-5</v></c><c r="C1158"><v>2.7258506404472357E-5</v></c><c r="E1158" t="s"><v>1157</v></c><c r="F1158"><v>8.3295533826313931E-6</v></c><c r="G1158"><v>1.1684542464847109E-5</v></c></row><row r="1159" spans="1:7" x14ac:dyDescent="0.2"><c r="A1159" t="s"><v>1158</v></c><c r="B1159"><v>1.5579560727869809E-6</v></c><c r="C1159"><v>1.4709690035891318E-6</v></c><c r="E1159" t="s"><v>1158</v></c><c r="F1159"><v>9.1525615795439975E-6</v></c><c r="G1159"><v>1.7239408707415065E-5</v></c></row><row r="1160" spans="1:7" x14ac:dyDescent="0.2"><c r="A1160" t="s"><v>1159</v></c><c r="B1160"><v>2.6899363499842204E-6</v></c><c r="C1160"><v>0</v></c><c r="E1160" t="s"><v>1159</v></c><c r="F1160"><v>0</v></c><c r="G1160"><v>0</v></c></row><row r="1161" spans="1:7" x14ac:dyDescent="0.2"><c r="A1161" t="s"><v>1160</v></c><c r="B1161"><v>3.7819394239198592E-7</v></c><c r="C1161"><v>0</v></c><c r="E1161" t="s"><v>1160</v></c><c r="F1161"><v>0</v></c><c r="G1161"><v>0</v></c></row><row r="1162" spans="1:7" x14ac:dyDescent="0.2"><c r="A1162" t="s"><v>1161</v></c><c r="B1162"><v>0</v></c><c r="C1162"><v>0</v></c><c r="E1162" t="s"><v>1161</v></c><c r="F1162"><v>0</v></c><c r="G1162"><v>0</v></c></row><row r="1163" spans="1:7" x14ac:dyDescent="0.2"><c r="A1163" t="s"><v>1162</v></c><c r="B1163"><v>0</v></c><c r="C1163"><v>0</v></c><c r="E1163" t="s"><v>1162</v></c><c r="F1163"><v>0</v></c><c r="G1163"><v>0</v></c></row><row r="1164" spans="1:7" x14ac:dyDescent="0.2"><c r="A1164" t="s"><v>1163</v></c><c r="B1164"><v>5.109214570662481E-7</v></c><c r="C1164"><v>0</v></c><c r="E1164" t="s"><v>1163</v></c><c r="F1164"><v>3.2588458927624622E-7</v></c><c r="G1164"><v>0</v></c></row><row r="1165" spans="1:7" x14ac:dyDescent="0.2"><c r="A1165" t="s"><v>1164</v></c><c r="B1165"><v>0</v></c><c r="C1165"><v>0</v></c><c r="E1165" t="s"><v>1164</v></c><c r="F1165"><v>0</v></c><c r="G1165"><v>0</v></c></row><row r="1166" spans="1:7" x14ac:dyDescent="0.2"><c r="A1166" t="s"><v>1165</v></c><c r="B1166"><v>0</v></c><c r="C1166"><v>0</v></c><c r="E1166" t="s"><v>1165</v></c><c r="F1166"><v>0</v></c><c r="G1166"><v>0</v></c></row><row r="1167" spans="1:7" x14ac:dyDescent="0.2"><c r="A1167" t="s"><v>1166</v></c><c r="B1167"><v>3.7819394239198592E-7</v></c><c r="C1167"><v>0</v></c><c r="E1167" t="s"><v>1166</v></c><c r="F1167"><v>0</v></c><c r="G1167"><v>2.2044053110982938E-6</v></c></row><row r="1168" spans="1:7" x14ac:dyDescent="0.2"><c r="A1168" t="s"><v>1167</v></c><c r="B1168"><v>0</v></c><c r="C1168"><v>0</v></c><c r="E1168" t="s"><v>1167</v></c><c r="F1168"><v>0</v></c><c r="G1168"><v>0</v></c></row><row r="1169" spans="1:7" x14ac:dyDescent="0.2"><c r="A1169" t="s"><v>1168</v></c><c r="B1169"><v>0</v></c><c r="C1169"><v>0</v></c><c r="E1169" t="s"><v>1168</v></c><c r="F1169"><v>7.8711090703442799E-7</v></c><c r="G1169"><v>4.4364411046915805E-7</v></c></row><row r="1170" spans="1:7" x14ac:dyDescent="0.2"><c r="A1170" t="s"><v>1169</v></c><c r="B1170"><v>0</v></c><c r="C1170"><v>3.182375556537628E-6</v></c><c r="E1170" t="s"><v>1169</v></c><c r="F1170"><v>3.2588458927624622E-7</v></c><c r="G1170"><v>0</v></c></row><row r="1171" spans="1:7" x14ac:dyDescent="0.2"><c r="A1171" t="s"><v>1170</v></c><c r="B1171"><v>3.7595611173144723E-6</v></c><c r="C1171"><v>2.4610629084595346E-6</v></c><c r="E1171" t="s"><v>1170</v></c><c r="F1171"><v>0</v></c><c r="G1171"><v>0</v></c></row><row r="1172" spans="1:7" x14ac:dyDescent="0.2"><c r="A1172" t="s"><v>1171</v></c><c r="B1172"><v>0</v></c><c r="C1172"><v>0</v></c><c r="E1172" t="s"><v>1171</v></c><c r="F1172"><v>0</v></c><c r="G1172"><v>0</v></c></row><row r="1173" spans="1:7" x14ac:dyDescent="0.2"><c r="A1173" t="s"><v>1172</v></c><c r="B1173"><v>0</v></c><c r="C1173"><v>0</v></c><c r="E1173" t="s"><v>1172</v></c><c r="F1173"><v>0</v></c><c r="G1173"><v>0</v></c></row><row r="1174" spans="1:7" x14ac:dyDescent="0.2"><c r="A1174" t="s"><v>1173</v></c><c r="B1174"><v>6.3871419574317046E-6</v></c><c r="C1174"><v>9.252340284762701E-6</v></c><c r="E1174" t="s"><v>1173</v></c><c r="F1174"><v>3.2588458927624622E-7</v></c><c r="G1174"><v>1.0757365969263081E-6</v></c></row><row r="1175" spans="1:7" x14ac:dyDescent="0.2"><c r="A1175" t="s"><v>1174</v></c><c r="B1175"><v>3.0502252889101387E-5</v></c><c r="C1175"><v>5.074401614261068E-5</v></c><c r="E1175" t="s"><v>1174</v></c><c r="F1175"><v>0</v></c><c r="G1175"><v>0</v></c></row><row r="1176" spans="1:7" x14ac:dyDescent="0.2"><c r="A1176" t="s"><v>1175</v></c><c r="B1176"><v>0</v></c><c r="C1176"><v>0</v></c><c r="E1176" t="s"><v>1175</v></c><c r="F1176"><v>2.0326661263559688E-6</v></c><c r="G1176"><v>0</v></c></row><row r="1177" spans="1:7" x14ac:dyDescent="0.2"><c r="A1177" t="s"><v>1176</v></c><c r="B1177"><v>3.7819394239198592E-7</v></c><c r="C1177"><v>0</v></c><c r="E1177" t="s"><v>1176</v></c><c r="F1177"><v>3.4522423695086911E-7</v></c><c r="G1177"><v>4.4364411046915805E-7</v></c></row><row r="1178" spans="1:7" x14ac:dyDescent="0.2"><c r="A1178" t="s"><v>1177</v></c><c r="B1178"><v>0</v></c><c r="C1178"><v>0</v></c><c r="E1178" t="s"><v>1177</v></c><c r="F1178"><v>0</v></c><c r="G1178"><v>0</v></c></row><row r="1179" spans="1:7" x14ac:dyDescent="0.2"><c r="A1179" t="s"><v>1178</v></c><c r="B1179"><v>0</v></c><c r="C1179"><v>0</v></c><c r="E1179" t="s"><v>1178</v></c><c r="F1179"><v>0</v></c><c r="G1179"><v>7.5534362714788747E-7</v></c></row><row r="1180" spans="1:7" x14ac:dyDescent="0.2"><c r="A1180" t="s"><v>1179</v></c><c r="B1180"><v>1.7770759572482427E-5</v></c><c r="C1180"><v>6.8469164510730084E-6</v></c><c r="E1180" t="s"><v>1179</v></c><c r="F1180"><v>2.1704874791274532E-5</v></c><c r="G1180"><v>3.4162003435904457E-5</v></c></row><row r="1181" spans="1:7" x14ac:dyDescent="0.2"><c r="A1181" t="s"><v>1180</v></c><c r="B1181"><v>0</v></c><c r="C1181"><v>0</v></c><c r="E1181" t="s"><v>1180</v></c><c r="F1181"><v>0</v></c><c r="G1181"><v>0</v></c></row><row r="1182" spans="1:7" x14ac:dyDescent="0.2"><c r="A1182" t="s"><v>1181</v></c><c r="B1182"><v>8.8911539945823397E-7</v></c><c r="C1182"><v>0</v></c><c r="E1182" t="s"><v>1181</v></c><c r="F1182"><v>0</v></c><c r="G1182"><v>0</v></c></row><row r="1183" spans="1:7" x14ac:dyDescent="0.2"><c r="A1183" t="s"><v>1182</v></c><c r="B1183"><v>0</v></c><c r="C1183"><v>0</v></c><c r="E1183" t="s"><v>1182</v></c><c r="F1183"><v>0</v></c><c r="G1183"><v>0</v></c></row><row r="1184" spans="1:7" x14ac:dyDescent="0.2"><c r="A1184" t="s"><v>1183</v></c><c r="B1184"><v>0</v></c><c r="C1184"><v>0</v></c><c r="E1184" t="s"><v>1183</v></c><c r="F1184"><v>0</v></c><c r="G1184"><v>0</v></c></row><row r="1185" spans="1:7" x14ac:dyDescent="0.2"><c r="A1185" t="s"><v>1184</v></c><c r="B1185"><v>0</v></c><c r="C1185"><v>0</v></c><c r="E1185" t="s"><v>1184</v></c><c r="F1185"><v>0</v></c><c r="G1185"><v>0</v></c></row><row r="1186" spans="1:7" x14ac:dyDescent="0.2"><c r="A1186" t="s"><v>1185</v></c><c r="B1186"><v>0</v></c><c r="C1186"><v>0</v></c><c r="E1186" t="s"><v>1185</v></c><c r="F1186"><v>0</v></c><c r="G1186"><v>0</v></c></row><row r="1187" spans="1:7" x14ac:dyDescent="0.2"><c r="A1187" t="s"><v>1186</v></c><c r="B1187"><v>0</v></c><c r="C1187"><v>0</v></c><c r="E1187" t="s"><v>1186</v></c><c r="F1187"><v>0</v></c><c r="G1187"><v>0</v></c></row><row r="1188" spans="1:7" x14ac:dyDescent="0.2"><c r="A1188" t="s"><v>1187</v></c><c r="B1188"><v>1.6836326105446249E-4</v></c><c r="C1188"><v>9.3096384606326406E-5</v></c><c r="E1188" t="s"><v>1187</v></c><c r="F1188"><v>1.436208501869093E-4</v></c><c r="G1188"><v>4.2309965441038215E-5</v></c></row><row r="1189" spans="1:7" x14ac:dyDescent="0.2"><c r="A1189" t="s"><v>1188</v></c><c r="B1189"><v>0</v></c><c r="C1189"><v>0</v></c><c r="E1189" t="s"><v>1188</v></c><c r="F1189"><v>0</v></c><c r="G1189"><v>0</v></c></row><row r="1190" spans="1:7" x14ac:dyDescent="0.2"><c r="A1190" t="s"><v>1189</v></c><c r="B1190"><v>0</v></c><c r="C1190"><v>0</v></c><c r="E1190" t="s"><v>1189</v></c><c r="F1190"><v>0</v></c><c r="G1190"><v>0</v></c></row><row r="1191" spans="1:7" x14ac:dyDescent="0.2"><c r="A1191" t="s"><v>1190</v></c><c r="B1191"><v>0</v></c><c r="C1191"><v>0</v></c><c r="E1191" t="s"><v>1190</v></c><c r="F1191"><v>0</v></c><c r="G1191"><v>0</v></c></row><row r="1192" spans="1:7" x14ac:dyDescent="0.2"><c r="A1192" t="s"><v>1191</v></c><c r="B1192"><v>0</v></c><c r="C1192"><v>0</v></c><c r="E1192" t="s"><v>1191</v></c><c r="F1192"><v>0</v></c><c r="G1192"><v>0</v></c></row><row r="1193" spans="1:7" x14ac:dyDescent="0.2"><c r="A1193" t="s"><v>1192</v></c><c r="B1193"><v>0</v></c><c r="C1193"><v>0</v></c><c r="E1193" t="s"><v>1192</v></c><c r="F1193"><v>0</v></c><c r="G1193"><v>0</v></c></row><row r="1194" spans="1:7" x14ac:dyDescent="0.2"><c r="A1194" t="s"><v>1193</v></c><c r="B1194"><v>0</v></c><c r="C1194"><v>0</v></c><c r="E1194" t="s"><v>1193</v></c><c r="F1194"><v>0</v></c><c r="G1194"><v>0</v></c></row><row r="1195" spans="1:7" x14ac:dyDescent="0.2"><c r="A1195" t="s"><v>1194</v></c><c r="B1195"><v>0</v></c><c r="C1195"><v>0</v></c><c r="E1195" t="s"><v>1194</v></c><c r="F1195"><v>0</v></c><c r="G1195"><v>0</v></c></row><row r="1196" spans="1:7" x14ac:dyDescent="0.2"><c r="A1196" t="s"><v>1195</v></c><c r="B1196"><v>0</v></c><c r="C1196"><v>0</v></c><c r="E1196" t="s"><v>1195</v></c><c r="F1196"><v>0</v></c><c r="G1196"><v>0</v></c></row><row r="1197" spans="1:7" x14ac:dyDescent="0.2"><c r="A1197" t="s"><v>1196</v></c><c r="B1197"><v>0</v></c><c r="C1197"><v>0</v></c><c r="E1197" t="s"><v>1196</v></c><c r="F1197"><v>0</v></c><c r="G1197"><v>0</v></c></row><row r="1198" spans="1:7" x14ac:dyDescent="0.2"><c r="A1198" t="s"><v>1197</v></c><c r="B1198"><v>0</v></c><c r="C1198"><v>0</v></c><c r="E1198" t="s"><v>1197</v></c><c r="F1198"><v>0</v></c><c r="G1198"><v>0</v></c></row><row r="1199" spans="1:7" x14ac:dyDescent="0.2"><c r="A1199" t="s"><v>1198</v></c><c r="B1199"><v>0</v></c><c r="C1199"><v>0</v></c><c r="E1199" t="s"><v>1198</v></c><c r="F1199"><v>0</v></c><c r="G1199"><v>0</v></c></row><row r="1200" spans="1:7" x14ac:dyDescent="0.2"><c r="A1200" t="s"><v>1199</v></c><c r="B1200"><v>0</v></c><c r="C1200"><v>0</v></c><c r="E1200" t="s"><v>1199</v></c><c r="F1200"><v>0</v></c><c r="G1200"><v>0</v></c></row><row r="1201" spans="1:7" x14ac:dyDescent="0.2"><c r="A1201" t="s"><v>1200</v></c><c r="B1201"><v>0</v></c><c r="C1201"><v>0</v></c><c r="E1201" t="s"><v>1200</v></c><c r="F1201"><v>0</v></c><c r="G1201"><v>0</v></c></row><row r="1202" spans="1:7" x14ac:dyDescent="0.2"><c r="A1202" t="s"><v>1201</v></c><c r="B1202"><v>0</v></c><c r="C1202"><v>0</v></c><c r="E1202" t="s"><v>1201</v></c><c r="F1202"><v>0</v></c><c r="G1202"><v>0</v></c></row><row r="1203" spans="1:7" x14ac:dyDescent="0.2"><c r="A1203" t="s"><v>1202</v></c><c r="B1203"><v>0</v></c><c r="C1203"><v>0</v></c><c r="E1203" t="s"><v>1202</v></c><c r="F1203"><v>0</v></c><c r="G1203"><v>0</v></c></row><row r="1204" spans="1:7" x14ac:dyDescent="0.2"><c r="A1204" t="s"><v>1203</v></c><c r="B1204"><v>0</v></c><c r="C1204"><v>0</v></c><c r="E1204" t="s"><v>1203</v></c><c r="F1204"><v>0</v></c><c r="G1204"><v>0</v></c></row><row r="1205" spans="1:7" x14ac:dyDescent="0.2"><c r="A1205" t="s"><v>1204</v></c><c r="B1205"><v>0</v></c><c r="C1205"><v>0</v></c><c r="E1205" t="s"><v>1204</v></c><c r="F1205"><v>0</v></c><c r="G1205"><v>0</v></c></row><row r="1206" spans="1:7" x14ac:dyDescent="0.2"><c r="A1206" t="s"><v>1205</v></c><c r="B1206"><v>0</v></c><c r="C1206"><v>0</v></c><c r="E1206" t="s"><v>1205</v></c><c r="F1206"><v>0</v></c><c r="G1206"><v>0</v></c></row><row r="1207" spans="1:7" x14ac:dyDescent="0.2"><c r="A1207" t="s"><v>1206</v></c><c r="B1207"><v>0</v></c><c r="C1207"><v>0</v></c><c r="E1207" t="s"><v>1206</v></c><c r="F1207"><v>0</v></c><c r="G1207"><v>0</v></c></row><row r="1208" spans="1:7" x14ac:dyDescent="0.2"><c r="A1208" t="s"><v>1207</v></c><c r="B1208"><v>0</v></c><c r="C1208"><v>0</v></c><c r="E1208" t="s"><v>1207</v></c><c r="F1208"><v>0</v></c><c r="G1208"><v>0</v></c></row><row r="1209" spans="1:7" x14ac:dyDescent="0.2"><c r="A1209" t="s"><v>1208</v></c><c r="B1209"><v>0</v></c><c r="C1209"><v>0</v></c><c r="E1209" t="s"><v>1208</v></c><c r="F1209"><v>0</v></c><c r="G1209"><v>0</v></c></row><row r="1210" spans="1:7" x14ac:dyDescent="0.2"><c r="A1210" t="s"><v>1209</v></c><c r="B1210"><v>0</v></c><c r="C1210"><v>0</v></c><c r="E1210" t="s"><v>1209</v></c><c r="F1210"><v>0</v></c><c r="G1210"><v>0</v></c></row><row r="1211" spans="1:7" x14ac:dyDescent="0.2"><c r="A1211" t="s"><v>1210</v></c><c r="B1211"><v>0</v></c><c r="C1211"><v>0</v></c><c r="E1211" t="s"><v>1210</v></c><c r="F1211"><v>0</v></c><c r="G1211"><v>0</v></c></row><row r="1212" spans="1:7" x14ac:dyDescent="0.2"><c r="A1212" t="s"><v>1211</v></c><c r="B1212"><v>0</v></c><c r="C1212"><v>0</v></c><c r="E1212" t="s"><v>1211</v></c><c r="F1212"><v>0</v></c><c r="G1212"><v>0</v></c></row><row r="1213" spans="1:7" x14ac:dyDescent="0.2"><c r="A1213" t="s"><v>1212</v></c><c r="B1213"><v>4.0078409400150454E-7</v></c><c r="C1213"><v>4.1017715140992241E-7</v></c><c r="E1213" t="s"><v>1212</v></c><c r="F1213"><v>0</v></c><c r="G1213"><v>0</v></c></row><row r="1214" spans="1:7" x14ac:dyDescent="0.2"><c r="A1214" t="s"><v>1213</v></c><c r="B1214"><v>0</v></c><c r="C1214"><v>0</v></c><c r="E1214" t="s"><v>1213</v></c><c r="F1214"><v>0</v></c><c r="G1214"><v>0</v></c></row><row r="1215" spans="1:7" x14ac:dyDescent="0.2"><c r="A1215" t="s"><v>1214</v></c><c r="B1215"><v>0</v></c><c r="C1215"><v>0</v></c><c r="E1215" t="s"><v>1214</v></c><c r="F1215"><v>0</v></c><c r="G1215"><v>0</v></c></row><row r="1216" spans="1:7" x14ac:dyDescent="0.2"><c r="A1216" t="s"><v>1215</v></c><c r="B1216"><v>0</v></c><c r="C1216"><v>0</v></c><c r="E1216" t="s"><v>1215</v></c><c r="F1216"><v>0</v></c><c r="G1216"><v>0</v></c></row><row r="1217" spans="1:7" x14ac:dyDescent="0.2"><c r="A1217" t="s"><v>1216</v></c><c r="B1217"><v>0</v></c><c r="C1217"><v>0</v></c><c r="E1217" t="s"><v>1216</v></c><c r="F1217"><v>0</v></c><c r="G1217"><v>0</v></c></row><row r="1218" spans="1:7" x14ac:dyDescent="0.2"><c r="A1218" t="s"><v>1217</v></c><c r="B1218"><v>0</v></c><c r="C1218"><v>0</v></c><c r="E1218" t="s"><v>1217</v></c><c r="F1218"><v>0</v></c><c r="G1218"><v>0</v></c></row><row r="1219" spans="1:7" x14ac:dyDescent="0.2"><c r="A1219" t="s"><v>1218</v></c><c r="B1219"><v>0</v></c><c r="C1219"><v>0</v></c><c r="E1219" t="s"><v>1218</v></c><c r="F1219"><v>0</v></c><c r="G1219"><v>0</v></c></row><row r="1220" spans="1:7" x14ac:dyDescent="0.2"><c r="A1220" t="s"><v>1219</v></c><c r="B1220"><v>0</v></c><c r="C1220"><v>0</v></c><c r="E1220" t="s"><v>1219</v></c><c r="F1220"><v>0</v></c><c r="G1220"><v>0</v></c></row><row r="1221" spans="1:7" x14ac:dyDescent="0.2"><c r="A1221" t="s"><v>1220</v></c><c r="B1221"><v>0</v></c><c r="C1221"><v>0</v></c><c r="E1221" t="s"><v>1220</v></c><c r="F1221"><v>0</v></c><c r="G1221"><v>0</v></c></row><row r="1222" spans="1:7" x14ac:dyDescent="0.2"><c r="A1222" t="s"><v>1221</v></c><c r="B1222"><v>0</v></c><c r="C1222"><v>0</v></c><c r="E1222" t="s"><v>1221</v></c><c r="F1222"><v>0</v></c><c r="G1222"><v>0</v></c></row><row r="1223" spans="1:7" x14ac:dyDescent="0.2"><c r="A1223" t="s"><v>1222</v></c><c r="B1223"><v>0</v></c><c r="C1223"><v>0</v></c><c r="E1223" t="s"><v>1222</v></c><c r="F1223"><v>0</v></c><c r="G1223"><v>0</v></c></row><row r="1224" spans="1:7" x14ac:dyDescent="0.2"><c r="A1224" t="s"><v>1223</v></c><c r="B1224"><v>0</v></c><c r="C1224"><v>0</v></c><c r="E1224" t="s"><v>1223</v></c><c r="F1224"><v>0</v></c><c r="G1224"><v>0</v></c></row><row r="1225" spans="1:7" x14ac:dyDescent="0.2"><c r="A1225" t="s"><v>1224</v></c><c r="B1225"><v>4.6034962135536696E-6</v></c><c r="C1225"><v>6.5061470076928679E-7</v></c><c r="E1225" t="s"><v>1224</v></c><c r="F1225"><v>5.4876546960953039E-6</v></c><c r="G1225"><v>5.6816890482105786E-6</v></c></row><row r="1226" spans="1:7" x14ac:dyDescent="0.2"><c r="A1226" t="s"><v>1225</v></c><c r="B1226"><v>0</v></c><c r="C1226"><v>0</v></c><c r="E1226" t="s"><v>1225</v></c><c r="F1226"><v>0</v></c><c r="G1226"><v>0</v></c></row><row r="1227" spans="1:7" x14ac:dyDescent="0.2"><c r="A1227" t="s"><v>1226</v></c><c r="B1227"><v>0</v></c><c r="C1227"><v>0</v></c><c r="E1227" t="s"><v>1226</v></c><c r="F1227"><v>0</v></c><c r="G1227"><v>0</v></c></row><row r="1228" spans="1:7" x14ac:dyDescent="0.2"><c r="A1228" t="s"><v>1227</v></c><c r="B1228"><v>0</v></c><c r="C1228"><v>0</v></c><c r="E1228" t="s"><v>1227</v></c><c r="F1228"><v>0</v></c><c r="G1228"><v>0</v></c></row><row r="1229" spans="1:7" x14ac:dyDescent="0.2"><c r="A1229" t="s"><v>1228</v></c><c r="B1229"><v>1.1345818271759577E-6</v></c><c r="C1229"><v>1.8811461549990542E-6</v></c><c r="E1229" t="s"><v>1228</v></c><c r="F1229"><v>6.7110882622711532E-7</v></c><c r="G1229"><v>3.1169951667872942E-7</v></c></row><row r="1230" spans="1:7" x14ac:dyDescent="0.2"><c r="A1230" t="s"><v>1229</v></c><c r="B1230"><v>0</v></c><c r="C1230"><v>0</v></c><c r="E1230" t="s"><v>1229</v></c><c r="F1230"><v>0</v></c><c r="G1230"><v>0</v></c></row><row r="1231" spans="1:7" x14ac:dyDescent="0.2"><c r="A1231" t="s"><v>1230</v></c><c r="B1231"><v>0</v></c><c r="C1231"><v>0</v></c><c r="E1231" t="s"><v>1230</v></c><c r="F1231"><v>0</v></c><c r="G1231"><v>0</v></c></row><row r="1232" spans="1:7" x14ac:dyDescent="0.2"><c r="A1232" t="s"><v>1231</v></c><c r="B1232"><v>0</v></c><c r="C1232"><v>0</v></c><c r="E1232" t="s"><v>1231</v></c><c r="F1232"><v>0</v></c><c r="G1232"><v>0</v></c></row><row r="1233" spans="1:7" x14ac:dyDescent="0.2"><c r="A1233" t="s"><v>1232</v></c><c r="B1233"><v>0</v></c><c r="C1233"><v>0</v></c><c r="E1233" t="s"><v>1232</v></c><c r="F1233"><v>0</v></c><c r="G1233"><v>0</v></c></row><row r="1234" spans="1:7" x14ac:dyDescent="0.2"><c r="A1234" t="s"><v>1233</v></c><c r="B1234"><v>0</v></c><c r="C1234"><v>0</v></c><c r="E1234" t="s"><v>1233</v></c><c r="F1234"><v>0</v></c><c r="G1234"><v>0</v></c></row><row r="1235" spans="1:7" x14ac:dyDescent="0.2"><c r="A1235" t="s"><v>1234</v></c><c r="B1235"><v>0</v></c><c r="C1235"><v>0</v></c><c r="E1235" t="s"><v>1234</v></c><c r="F1235"><v>0</v></c><c r="G1235"><v>0</v></c></row><row r="1236" spans="1:7" x14ac:dyDescent="0.2"><c r="A1236" t="s"><v>1235</v></c><c r="B1236"><v>1.1571719787854762E-6</v></c><c r="C1236"><v>1.0186795114863259E-6</v></c><c r="E1236" t="s"><v>1235</v></c><c r="F1236"><v>6.5176917855249244E-7</v></c><c r="G1236"><v>9.6207752006389348E-6</v></c></row><row r="1237" spans="1:7" x14ac:dyDescent="0.2"><c r="A1237" t="s"><v>1236</v></c><c r="B1237"><v>8.8911539945823397E-7</v></c><c r="C1237"><v>3.182375556537628E-6</v></c><c r="E1237" t="s"><v>1236</v></c><c r="F1237"><v>4.1841163389903197E-6</v></c><c r="G1237"><v>2.5798269878276044E-5</v></c></row><row r="1238" spans="1:7" x14ac:dyDescent="0.2"><c r="A1238" t="s"><v>1237</v></c><c r="B1238"><v>0</v></c><c r="C1238"><v>0</v></c><c r="E1238" t="s"><v>1237</v></c><c r="F1238"><v>0</v></c><c r="G1238"><v>0</v></c></row><row r="1239" spans="1:7" x14ac:dyDescent="0.2"><c r="A1239" t="s"><v>1238</v></c><c r="B1239"><v>0</v></c><c r="C1239"><v>0</v></c><c r="E1239" t="s"><v>1238</v></c><c r="F1239"><v>0</v></c><c r="G1239"><v>0</v></c></row><row r="1240" spans="1:7" x14ac:dyDescent="0.2"><c r="A1240" t="s"><v>1239</v></c><c r="B1240"><v>0</v></c><c r="C1240"><v>0</v></c><c r="E1240" t="s"><v>1239</v></c><c r="F1240"><v>0</v></c><c r="G1240"><v>0</v></c></row><row r="1241" spans="1:7" x14ac:dyDescent="0.2"><c r="A1241" t="s"><v>1240</v></c><c r="B1241"><v>0</v></c><c r="C1241"><v>0</v></c><c r="E1241" t="s"><v>1240</v></c><c r="F1241"><v>0</v></c><c r="G1241"><v>0</v></c></row><row r="1242" spans="1:7" x14ac:dyDescent="0.2"><c r="A1242" t="s"><v>1241</v></c><c r="B1242"><v>0</v></c><c r="C1242"><v>0</v></c><c r="E1242" t="s"><v>1241</v></c><c r="F1242"><v>0</v></c><c r="G1242"><v>0</v></c></row><row r="1243" spans="1:7" x14ac:dyDescent="0.2"><c r="A1243" t="s"><v>1242</v></c><c r="B1243"><v>0</v></c><c r="C1243"><v>0</v></c><c r="E1243" t="s"><v>1242</v></c><c r="F1243"><v>0</v></c><c r="G1243"><v>0</v></c></row><row r="1244" spans="1:7" x14ac:dyDescent="0.2"><c r="A1244" t="s"><v>1243</v></c><c r="B1244"><v>0</v></c><c r="C1244"><v>0</v></c><c r="E1244" t="s"><v>1243</v></c><c r="F1244"><v>0</v></c><c r="G1244"><v>0</v></c></row><row r="1245" spans="1:7" x14ac:dyDescent="0.2"><c r="A1245" t="s"><v>1244</v></c><c r="B1245"><v>0</v></c><c r="C1245"><v>0</v></c><c r="E1245" t="s"><v>1244</v></c><c r="F1245"><v>0</v></c><c r="G1245"><v>0</v></c></row><row r="1246" spans="1:7" x14ac:dyDescent="0.2"><c r="A1246" t="s"><v>1245</v></c><c r="B1246"><v>0</v></c><c r="C1246"><v>0</v></c><c r="E1246" t="s"><v>1245</v></c><c r="F1246"><v>0</v></c><c r="G1246"><v>0</v></c></row><row r="1247" spans="1:7" x14ac:dyDescent="0.2"><c r="A1247" t="s"><v>1246</v></c><c r="B1247"><v>0</v></c><c r="C1247"><v>0</v></c><c r="E1247" t="s"><v>1246</v></c><c r="F1247"><v>0</v></c><c r="G1247"><v>0</v></c></row><row r="1248" spans="1:7" x14ac:dyDescent="0.2"><c r="A1248" t="s"><v>1247</v></c><c r="B1248"><v>0</v></c><c r="C1248"><v>0</v></c><c r="E1248" t="s"><v>1247</v></c><c r="F1248"><v>0</v></c><c r="G1248"><v>0</v></c></row><row r="1249" spans="1:7" x14ac:dyDescent="0.2"><c r="A1249" t="s"><v>1248</v></c><c r="B1249"><v>0</v></c><c r="C1249"><v>0</v></c><c r="E1249" t="s"><v>1248</v></c><c r="F1249"><v>0</v></c><c r="G1249"><v>0</v></c></row><row r="1250" spans="1:7" x14ac:dyDescent="0.2"><c r="A1250" t="s"><v>1249</v></c><c r="B1250"><v>0</v></c><c r="C1250"><v>0</v></c><c r="E1250" t="s"><v>1249</v></c><c r="F1250"><v>0</v></c><c r="G1250"><v>0</v></c></row><row r="1251" spans="1:7" x14ac:dyDescent="0.2"><c r="A1251" t="s"><v>1250</v></c><c r="B1251"><v>0</v></c><c r="C1251"><v>0</v></c><c r="E1251" t="s"><v>1250</v></c><c r="F1251"><v>0</v></c><c r="G1251"><v>0</v></c></row><row r="1252" spans="1:7" x14ac:dyDescent="0.2"><c r="A1252" t="s"><v>1251</v></c><c r="B1252"><v>0</v></c><c r="C1252"><v>0</v></c><c r="E1252" t="s"><v>1251</v></c><c r="F1252"><v>0</v></c><c r="G1252"><v>0</v></c></row><row r="1253" spans="1:7" x14ac:dyDescent="0.2"><c r="A1253" t="s"><v>1252</v></c><c r="B1253"><v>0</v></c><c r="C1253"><v>0</v></c><c r="E1253" t="s"><v>1252</v></c><c r="F1253"><v>0</v></c><c r="G1253"><v>0</v></c></row><row r="1254" spans="1:7" x14ac:dyDescent="0.2"><c r="A1254" t="s"><v>1253</v></c><c r="B1254"><v>0</v></c><c r="C1254"><v>0</v></c><c r="E1254" t="s"><v>1253</v></c><c r="F1254"><v>0</v></c><c r="G1254"><v>0</v></c></row><row r="1255" spans="1:7" x14ac:dyDescent="0.2"><c r="A1255" t="s"><v>1254</v></c><c r="B1255"><v>0</v></c><c r="C1255"><v>0</v></c><c r="E1255" t="s"><v>1254</v></c><c r="F1255"><v>0</v></c><c r="G1255"><v>0</v></c></row><row r="1256" spans="1:7" x14ac:dyDescent="0.2"><c r="A1256" t="s"><v>1255</v></c><c r="B1256"><v>0</v></c><c r="C1256"><v>0</v></c><c r="E1256" t="s"><v>1255</v></c><c r="F1256"><v>0</v></c><c r="G1256"><v>0</v></c></row><row r="1257" spans="1:7" x14ac:dyDescent="0.2"><c r="A1257" t="s"><v>1256</v></c><c r="B1257"><v>0</v></c><c r="C1257"><v>0</v></c><c r="E1257" t="s"><v>1256</v></c><c r="F1257"><v>0</v></c><c r="G1257"><v>0</v></c></row><row r="1258" spans="1:7" x14ac:dyDescent="0.2"><c r="A1258" t="s"><v>1257</v></c><c r="B1258"><v>3.9626606367960087E-6</v></c><c r="C1258"><v>0</v></c><c r="E1258" t="s"><v>1257</v></c><c r="F1258"><v>2.3729159095976864E-5</v></c><c r="G1258"><v>3.9218271909001604E-5</v></c></row><row r="1259" spans="1:7" x14ac:dyDescent="0.2"><c r="A1259" t="s"><v>1258</v></c><c r="B1259"><v>0</v></c><c r="C1259"><v>0</v></c><c r="E1259" t="s"><v>1258</v></c><c r="F1259"><v>0</v></c><c r="G1259"><v>0</v></c></row><row r="1260" spans="1:7" x14ac:dyDescent="0.2"><c r="A1260" t="s"><v>1259</v></c><c r="B1260"><v>0</v></c><c r="C1260"><v>0</v></c><c r="E1260" t="s"><v>1259</v></c><c r="F1260"><v>0</v></c><c r="G1260"><v>0</v></c></row><row r="1261" spans="1:7" x14ac:dyDescent="0.2"><c r="A1261" t="s"><v>1260</v></c><c r="B1261"><v>0</v></c><c r="C1261"><v>0</v></c><c r="E1261" t="s"><v>1260</v></c><c r="F1261"><v>0</v></c><c r="G1261"><v>0</v></c></row><row r="1262" spans="1:7" x14ac:dyDescent="0.2"><c r="A1262" t="s"><v>1261</v></c><c r="B1262"><v>0</v></c><c r="C1262"><v>0</v></c><c r="E1262" t="s"><v>1261</v></c><c r="F1262"><v>0</v></c><c r="G1262"><v>0</v></c></row><row r="1263" spans="1:7" x14ac:dyDescent="0.2"><c r="A1263" t="s"><v>1262</v></c><c r="B1263"><v>0</v></c><c r="C1263"><v>0</v></c><c r="E1263" t="s"><v>1262</v></c><c r="F1263"><v>0</v></c><c r="G1263"><v>0</v></c></row><row r="1264" spans="1:7" x14ac:dyDescent="0.2"><c r="A1264" t="s"><v>1263</v></c><c r="B1264"><v>0</v></c><c r="C1264"><v>0</v></c><c r="E1264" t="s"><v>1263</v></c><c r="F1264"><v>0</v></c><c r="G1264"><v>0</v></c></row><row r="1265" spans="1:7" x14ac:dyDescent="0.2"><c r="A1265" t="s"><v>1264</v></c><c r="B1265"><v>0</v></c><c r="C1265"><v>0</v></c><c r="E1265" t="s"><v>1264</v></c><c r="F1265"><v>0</v></c><c r="G1265"><v>0</v></c></row><row r="1266" spans="1:7" x14ac:dyDescent="0.2"><c r="A1266" t="s"><v>1265</v></c><c r="B1266"><v>0</v></c><c r="C1266"><v>0</v></c><c r="E1266" t="s"><v>1265</v></c><c r="F1266"><v>0</v></c><c r="G1266"><v>0</v></c></row><row r="1267" spans="1:7" x14ac:dyDescent="0.2"><c r="A1267" t="s"><v>1266</v></c><c r="B1267"><v>0</v></c><c r="C1267"><v>0</v></c><c r="E1267" t="s"><v>1266</v></c><c r="F1267"><v>0</v></c><c r="G1267"><v>0</v></c></row><row r="1268" spans="1:7" x14ac:dyDescent="0.2"><c r="A1268" t="s"><v>1267</v></c><c r="B1268"><v>0</v></c><c r="C1268"><v>0</v></c><c r="E1268" t="s"><v>1267</v></c><c r="F1268"><v>0</v></c><c r="G1268"><v>0</v></c></row><row r="1269" spans="1:7" x14ac:dyDescent="0.2"><c r="A1269" t="s"><v>1268</v></c><c r="B1269"><v>0</v></c><c r="C1269"><v>0</v></c><c r="E1269" t="s"><v>1268</v></c><c r="F1269"><v>0</v></c><c r="G1269"><v>0</v></c></row><row r="1270" spans="1:7" x14ac:dyDescent="0.2"><c r="A1270" t="s"><v>1269</v></c><c r="B1270"><v>8.8261969347366336E-6</v></c><c r="C1270"><v>2.772198405127705E-6</v></c><c r="E1270" t="s"><v>1269</v></c><c r="F1270"><v>3.2588458927624622E-7</v></c><c r="G1270"><v>2.4066689283337824E-6</v></c></row><row r="1271" spans="1:7" x14ac:dyDescent="0.2"><c r="A1271" t="s"><v>1270</v></c><c r="B1271"><v>3.8346160422958861E-5</v></c><c r="C1271"><v>3.8310832439772357E-5</v></c><c r="E1271" t="s"><v>1270</v></c><c r="F1271"><v>1.2185003126874396E-5</v></c><c r="G1271"><v>1.7788145653728048E-5</v></c></row><row r="1272" spans="1:7" x14ac:dyDescent="0.2"><c r="A1272" t="s"><v>1271</v></c><c r="B1272"><v>0</v></c><c r="C1272"><v>0</v></c><c r="E1272" t="s"><v>1271</v></c><c r="F1272"><v>0</v></c><c r="G1272"><v>0</v></c></row><row r="1273" spans="1:7" x14ac:dyDescent="0.2"><c r="A1273" t="s"><v>1272</v></c><c r="B1273"><v>0</v></c><c r="C1273"><v>0</v></c><c r="E1273" t="s"><v>1272</v></c><c r="F1273"><v>0</v></c><c r="G1273"><v>0</v></c></row><row r="1274" spans="1:7" x14ac:dyDescent="0.2"><c r="A1274" t="s"><v>1273</v></c><c r="B1274"><v>0</v></c><c r="C1274"><v>0</v></c><c r="E1274" t="s"><v>1273</v></c><c r="F1274"><v>0</v></c><c r="G1274"><v>0</v></c></row><row r="1275" spans="1:7" x14ac:dyDescent="0.2"><c r="A1275" t="s"><v>1274</v></c><c r="B1275"><v>0</v></c><c r="C1275"><v>0</v></c><c r="E1275" t="s"><v>1274</v></c><c r="F1275"><v>0</v></c><c r="G1275"><v>0</v></c></row><row r="1276" spans="1:7" x14ac:dyDescent="0.2"><c r="A1276" t="s"><v>1275</v></c><c r="B1276"><v>3.5241078167308038E-5</v></c><c r="C1276"><v>4.2114753292097391E-5</v></c><c r="E1276" t="s"><v>1275</v></c><c r="F1276"><v>1.3201300384811957E-5</v></c><c r="G1276"><v>9.1996397845169631E-6</v></c></row><row r="1277" spans="1:7" x14ac:dyDescent="0.2"><c r="A1277" t="s"><v>1276</v></c><c r="B1277"><v>0</v></c><c r="C1277"><v>0</v></c><c r="E1277" t="s"><v>1276</v></c><c r="F1277"><v>0</v></c><c r="G1277"><v>0</v></c></row><row r="1278" spans="1:7" x14ac:dyDescent="0.2"><c r="A1278" t="s"><v>1277</v></c><c r="B1278"><v>4.2283445641995741E-4</v></c><c r="C1278"><v>5.9560288880536707E-4</v></c><c r="E1278" t="s"><v>1277</v></c><c r="F1278"><v>9.7459875877736019E-4</v></c><c r="G1278"><v>7.9751037820301532E-4</v></c></row><row r="1279" spans="1:7" x14ac:dyDescent="0.2"><c r="A1279" t="s"><v>1278</v></c><c r="B1279"><v>4.6864747265114916E-5</v></c><c r="C1279"><v>5.119936991163749E-5</v></c><c r="E1279" t="s"><v>1278</v></c><c r="F1279"><v>9.6320004206922042E-5</v></c><c r="G1279"><v>1.0011410786587748E-4</v></c></row><row r="1280" spans="1:7" x14ac:dyDescent="0.2"><c r="A1280" t="s"><v>1279</v></c><c r="B1280"><v>1.2898994934597387E-6</v></c><c r="C1280"><v>3.3807007652041089E-6</v></c><c r="E1280" t="s"><v>1279</v></c><c r="F1280"><v>6.7110882622711532E-7</v></c><c r="G1280"><v>3.1169951667872942E-7</v></c></row><row r="1281" spans="1:7" x14ac:dyDescent="0.2"><c r="A1281" t="s"><v>1280</v></c><c r="B1281"><v>1.4414372254144049E-5</v></c><c r="C1281"><v>9.9585940603018308E-6</v></c><c r="E1281" t="s"><v>1280</v></c><c r="F1281"><v>4.5100009282665647E-6</v></c><c r="G1281"><v>3.9035409413820611E-6</v></c></row><row r="1282" spans="1:7" x14ac:dyDescent="0.2"><c r="A1282" t="s"><v>1281</v></c><c r="B1282"><v>2.4781350055019712E-5</v></c><c r="C1282"><v>2.7160996888192615E-5</v></c><c r="E1282" t="s"><v>1281</v></c><c r="F1282"><v>2.4905809156734396E-5</v></c><c r="G1282"><v>1.3937536829591663E-5</v></c></row><row r="1283" spans="1:7" x14ac:dyDescent="0.2"><c r="A1283" t="s"><v>1282</v></c><c r="B1283"><v>4.0078409400150454E-7</v></c><c r="C1283"><v>0</v></c><c r="E1283" t="s"><v>1282</v></c><c r="F1283"><v>0</v></c><c r="G1283"><v>0</v></c></row><row r="1284" spans="1:7" x14ac:dyDescent="0.2"><c r="A1284" t="s"><v>1283</v></c><c r="B1284"><v>7.7897803639349045E-7</v></c><c r="C1284"><v>0</v></c><c r="E1284" t="s"><v>1283</v></c><c r="F1284"><v>0</v></c><c r="G1284"><v>0</v></c></row><row r="1285" spans="1:7" x14ac:dyDescent="0.2"><c r="A1285" t="s"><v>1284</v></c><c r="B1285"><v>1.3945817705313985E-5</v></c><c r="C1285"><v>1.1671532751712329E-5</v></c><c r="E1285" t="s"><v>1284</v></c><c r="F1285"><v>3.2588458927624622E-7</v></c><c r="G1285"><v>1.1989877376170457E-6</v></c></row><row r="1286" spans="1:7" x14ac:dyDescent="0.2"><c r="A1286" t="s"><v>1285</v></c><c r="B1286"><v>1.6680934358517246E-6</v></c><c r="C1286"><v>1.0186795114863259E-6</v></c><c r="E1286" t="s"><v>1285</v></c><c r="F1286"><v>0</v></c><c r="G1286"><v>0</v></c></row><row r="1287" spans="1:7" x14ac:dyDescent="0.2"><c r="A1287" t="s"><v>1286</v></c><c r="B1287"><v>0</v></c><c r="C1287"><v>0</v></c><c r="E1287" t="s"><v>1286</v></c><c r="F1287"><v>0</v></c><c r="G1287"><v>0</v></c></row><row r="1288" spans="1:7" x14ac:dyDescent="0.2"><c r="A1288" t="s"><v>1287</v></c><c r="B1288"><v>1.5907371267085321E-5</v></c><c r="C1288"><v>2.2917829479475775E-5</v></c><c r="E1288" t="s"><v>1287</v></c><c r="F1288"><v>3.067785133604521E-5</v></c><c r="G1288"><v>3.2393320180823152E-5</v></c></row><row r="1289" spans="1:7" x14ac:dyDescent="0.2"><c r="A1289" t="s"><v>1288</v></c><c r="B1289"><v>2.3369341091804714E-6</v></c><c r="C1289"><v>1.4288566628962484E-6</v></c><c r="E1289" t="s"><v>1288</v></c><c r="F1289"><v>3.1263219749920195E-6</v></c><c r="G1289"><v>1.8223867709745044E-6</v></c></row><row r="1290" spans="1:7" x14ac:dyDescent="0.2"><c r="A1290" t="s"><v>1289</v></c><c r="B1290"><v>1.4927895261189014E-5</v></c><c r="C1290"><v>1.7018894592580287E-5</v></c><c r="E1290" t="s"><v>1289</v></c><c r="F1290"><v>4.0242002111977157E-5</v></c><c r="G1290"><v>5.3447792501328313E-5</v></c></row><row r="1291" spans="1:7" x14ac:dyDescent="0.2"><c r="A1291" t="s"><v>1290</v></c><c r="B1291"><v>0</v></c><c r="C1291"><v>0</v></c><c r="E1291" t="s"><v>1290</v></c><c r="F1291"><v>0</v></c><c r="G1291"><v>0</v></c></row><row r="1292" spans="1:7" x14ac:dyDescent="0.2"><c r="A1292" t="s"><v>1291</v></c><c r="B1292"><v>5.9385760102324455E-6</v></c><c r="C1292"><v>3.2964760838183425E-6</v></c><c r="E1292" t="s"><v>1291</v></c><c r="F1292"><v>8.5753331809785022E-6</v></c><c r="G1292"><v>8.7733825802471884E-6</v></c></row><row r="1293" spans="1:7" x14ac:dyDescent="0.2"><c r="A1293" t="s"><v>1292</v></c><c r="B1293"><v>0</v></c><c r="C1293"><v>0</v></c><c r="E1293" t="s"><v>1292</v></c><c r="F1293"><v>0</v></c><c r="G1293"><v>0</v></c></row><row r="1294" spans="1:7" x14ac:dyDescent="0.2"><c r="A1294" t="s"><v>1293</v></c><c r="B1294"><v>0</v></c><c r="C1294"><v>0</v></c><c r="E1294" t="s"><v>1293</v></c><c r="F1294"><v>0</v></c><c r="G1294"><v>1.1373621672716767E-6</v></c></row><row r="1295" spans="1:7" x14ac:dyDescent="0.2"><c r="A1295" t="s"><v>1294</v></c><c r="B1295"><v>0</v></c><c r="C1295"><v>0</v></c><c r="E1295" t="s"><v>1294</v></c><c r="F1295"><v>3.2588458927624622E-7</v></c><c r="G1295"><v>0</v></c></row><row r="1296" spans="1:7" x14ac:dyDescent="0.2"><c r="A1296" t="s"><v>1295</v></c><c r="B1296"><v>0</v></c><c r="C1296"><v>0</v></c><c r="E1296" t="s"><v>1295</v></c><c r="F1296"><v>0</v></c><c r="G1296"><v>0</v></c></row><row r="1297" spans="1:7" x14ac:dyDescent="0.2"><c r="A1297" t="s"><v>1296</v></c><c r="B1297"><v>0</v></c><c r="C1297"><v>0</v></c><c r="E1297" t="s"><v>1296</v></c><c r="F1297"><v>0</v></c><c r="G1297"><v>0</v></c></row><row r="1298" spans="1:7" x14ac:dyDescent="0.2"><c r="A1298" t="s"><v>1297</v></c><c r="B1298"><v>3.7819394239198592E-7</v></c><c r="C1298"><v>0</v></c><c r="E1298" t="s"><v>1297</v></c><c r="F1298"><v>1.4582197332615434E-6</v></c><c r="G1298"><v>0</v></c></row><row r="1299" spans="1:7" x14ac:dyDescent="0.2"><c r="A1299" t="s"><v>1298</v></c><c r="B1299"><v>0</v></c><c r="C1299"><v>0</v></c><c r="E1299" t="s"><v>1298</v></c><c r="F1299"><v>0</v></c><c r="G1299"><v>0</v></c></row><row r="1300" spans="1:7" x14ac:dyDescent="0.2"><c r="A1300" t="s"><v>1299</v></c><c r="B1300"><v>0</v></c><c r="C1300"><v>0</v></c><c r="E1300" t="s"><v>1299</v></c><c r="F1300"><v>0</v></c><c r="G1300"><v>0</v></c></row><row r="1301" spans="1:7" x14ac:dyDescent="0.2"><c r="A1301" t="s"><v>1300</v></c><c r="B1301"><v>0</v></c><c r="C1301"><v>0</v></c><c r="E1301" t="s"><v>1300</v></c><c r="F1301"><v>0</v></c><c r="G1301"><v>0</v></c></row><row r="1302" spans="1:7" x14ac:dyDescent="0.2"><c r="A1302" t="s"><v>1301</v></c><c r="B1302"><v>0</v></c><c r="C1302"><v>0</v></c><c r="E1302" t="s"><v>1301</v></c><c r="F1302"><v>0</v></c><c r="G1302"><v>0</v></c></row><row r="1303" spans="1:7" x14ac:dyDescent="0.2"><c r="A1303" t="s"><v>1302</v></c><c r="B1303"><v>0</v></c><c r="C1303"><v>0</v></c><c r="E1303" t="s"><v>1302</v></c><c r="F1303"><v>0</v></c><c r="G1303"><v>0</v></c></row><row r="1304" spans="1:7" x14ac:dyDescent="0.2"><c r="A1304" t="s"><v>1303</v></c><c r="B1304"><v>0</v></c><c r="C1304"><v>0</v></c><c r="E1304" t="s"><v>1303</v></c><c r="F1304"><v>0</v></c><c r="G1304"><v>0</v></c></row><row r="1305" spans="1:7" x14ac:dyDescent="0.2"><c r="A1305" t="s"><v>1304</v></c><c r="B1305"><v>0</v></c><c r="C1305"><v>0</v></c><c r="E1305" t="s"><v>1304</v></c><c r="F1305"><v>0</v></c><c r="G1305"><v>0</v></c></row><row r="1306" spans="1:7" x14ac:dyDescent="0.2"><c r="A1306" t="s"><v>1305</v></c><c r="B1306"><v>1.1188322745505343E-5</v></c><c r="C1306"><v>1.1585775931864561E-5</v></c><c r="E1306" t="s"><v>1305</v></c><c r="F1306"><v>1.0210320138301872E-5</v></c><c r="G1306"><v>1.9630248178646244E-6</v></c></row><row r="1307" spans="1:7" x14ac:dyDescent="0.2"><c r="A1307" t="s"><v>1306</v></c><c r="B1307"><v>0</v></c><c r="C1307"><v>0</v></c><c r="E1307" t="s"><v>1306</v></c><c r="F1307"><v>0</v></c><c r="G1307"><v>0</v></c></row><row r="1308" spans="1:7" x14ac:dyDescent="0.2"><c r="A1308" t="s"><v>1307</v></c><c r="B1308"><v>0</v></c><c r="C1308"><v>4.1017715140992241E-7</v></c><c r="E1308" t="s"><v>1307</v></c><c r="F1308"><v>0</v></c><c r="G1308"><v>0</v></c></row><row r="1309" spans="1:7" x14ac:dyDescent="0.2"><c r="A1309" t="s"><v>1308</v></c><c r="B1309"><v>1.8234111021355052E-6</v></c><c r="C1309"><v>0</v></c><c r="E1309" t="s"><v>1308</v></c><c r="F1309"><v>4.6122631775818177E-7</v></c><c r="G1309"><v>0</v></c></row><row r="1310" spans="1:7" x14ac:dyDescent="0.2"><c r="A1310" t="s"><v>1309</v></c><c r="B1310"><v>1.4226270081340009E-6</v></c><c r="C1310"><v>4.6398178260497989E-6</v></c><c r="E1310" t="s"><v>1309</v></c><c r="F1310"><v>1.2414261088258376E-5</v></c><c r="G1310"><v>4.4364411046915805E-7</v></c></row><row r="1311" spans="1:7" x14ac:dyDescent="0.2"><c r="A1311" t="s"><v>1310</v></c><c r="B1311"><v>0</v></c><c r="C1311"><v>0</v></c><c r="E1311" t="s"><v>1310</v></c><c r="F1311"><v>0</v></c><c r="G1311"><v>0</v></c></row><row r="1312" spans="1:7" x14ac:dyDescent="0.2"><c r="A1312" t="s"><v>1311</v></c><c r="B1312"><v>0</v></c><c r="C1312"><v>0</v></c><c r="E1312" t="s"><v>1311</v></c><c r="F1312"><v>0</v></c><c r="G1312"><v>0</v></c></row><row r="1313" spans="1:7" x14ac:dyDescent="0.2"><c r="A1313" t="s"><v>1312</v></c><c r="B1313"><v>0</v></c><c r="C1313"><v>0</v></c><c r="E1313" t="s"><v>1312</v></c><c r="F1313"><v>0</v></c><c r="G1313"><v>4.4364411046915805E-7</v></c></row><row r="1314" spans="1:7" x14ac:dyDescent="0.2"><c r="A1314" t="s"><v>1313</v></c><c r="B1314"><v>0</v></c><c r="C1314"><v>0</v></c><c r="E1314" t="s"><v>1313</v></c><c r="F1314"><v>0</v></c><c r="G1314"><v>0</v></c></row><row r="1315" spans="1:7" x14ac:dyDescent="0.2"><c r="A1315" t="s"><v>1314</v></c><c r="B1315"><v>0</v></c><c r="C1315"><v>0</v></c><c r="E1315" t="s"><v>1314</v></c><c r="F1315"><v>0</v></c><c r="G1315"><v>0</v></c></row><row r="1316" spans="1:7" x14ac:dyDescent="0.2"><c r="A1316" t="s"><v>1315</v></c><c r="B1316"><v>0</v></c><c r="C1316"><v>0</v></c><c r="E1316" t="s"><v>1315</v></c><c r="F1316"><v>0</v></c><c r="G1316"><v>0</v></c></row><row r="1317" spans="1:7" x14ac:dyDescent="0.2"><c r="A1317" t="s"><v>1316</v></c><c r="B1317"><v>0</v></c><c r="C1317"><v>0</v></c><c r="E1317" t="s"><v>1316</v></c><c r="F1317"><v>0</v></c><c r="G1317"><v>0</v></c></row><row r="1318" spans="1:7" x14ac:dyDescent="0.2"><c r="A1318" t="s"><v>1317</v></c><c r="B1318"><v>0</v></c><c r="C1318"><v>0</v></c><c r="E1318" t="s"><v>1317</v></c><c r="F1318"><v>0</v></c><c r="G1318"><v>0</v></c></row><row r="1319" spans="1:7" x14ac:dyDescent="0.2"><c r="A1319" t="s"><v>1318</v></c><c r="B1319"><v>0</v></c><c r="C1319"><v>0</v></c><c r="E1319" t="s"><v>1318</v></c><c r="F1319"><v>0</v></c><c r="G1319"><v>0</v></c></row><row r="1320" spans="1:7" x14ac:dyDescent="0.2"><c r="A1320" t="s"><v>1319</v></c><c r="B1320"><v>0</v></c><c r="C1320"><v>0</v></c><c r="E1320" t="s"><v>1319</v></c><c r="F1320"><v>0</v></c><c r="G1320"><v>0</v></c></row><row r="1321" spans="1:7" x14ac:dyDescent="0.2"><c r="A1321" t="s"><v>1320</v></c><c r="B1321"><v>0</v></c><c r="C1321"><v>0</v></c><c r="E1321" t="s"><v>1320</v></c><c r="F1321"><v>0</v></c><c r="G1321"><v>0</v></c></row><row r="1322" spans="1:7" x14ac:dyDescent="0.2"><c r="A1322" t="s"><v>1321</v></c><c r="B1322"><v>0</v></c><c r="C1322"><v>0</v></c><c r="E1322" t="s"><v>1321</v></c><c r="F1322"><v>0</v></c><c r="G1322"><v>0</v></c></row><row r="1323" spans="1:7" x14ac:dyDescent="0.2"><c r="A1323" t="s"><v>1322</v></c><c r="B1323"><v>0</v></c><c r="C1323"><v>0</v></c><c r="E1323" t="s"><v>1322</v></c><c r="F1323"><v>0</v></c><c r="G1323"><v>0</v></c></row><row r="1324" spans="1:7" x14ac:dyDescent="0.2"><c r="A1324" t="s"><v>1323</v></c><c r="B1324"><v>0</v></c><c r="C1324"><v>0</v></c><c r="E1324" t="s"><v>1323</v></c><c r="F1324"><v>0</v></c><c r="G1324"><v>0</v></c></row><row r="1325" spans="1:7" x14ac:dyDescent="0.2"><c r="A1325" t="s"><v>1324</v></c><c r="B1325"><v>0</v></c><c r="C1325"><v>0</v></c><c r="E1325" t="s"><v>1324</v></c><c r="F1325"><v>0</v></c><c r="G1325"><v>0</v></c></row><row r="1326" spans="1:7" x14ac:dyDescent="0.2"><c r="A1326" t="s"><v>1325</v></c><c r="B1326"><v>0</v></c><c r="C1326"><v>0</v></c><c r="E1326" t="s"><v>1325</v></c><c r="F1326"><v>0</v></c><c r="G1326"><v>0</v></c></row><row r="1327" spans="1:7" x14ac:dyDescent="0.2"><c r="A1327" t="s"><v>1326</v></c><c r="B1327"><v>2.8704457178562383E-6</v></c><c r="C1327"><v>1.8390338143061708E-6</v></c><c r="E1327" t="s"><v>1326</v></c><c r="F1327"><v>4.0073133096880691E-6</v></c><c r="G1327"><v>1.4490616839504062E-6</v></c></row><row r="1328" spans="1:7" x14ac:dyDescent="0.2"><c r="A1328" t="s"><v>1327</v></c><c r="B1328"><v>1.6418292724151573E-5</v></c><c r="C1328"><v>3.9606175186645889E-6</v></c><c r="E1328" t="s"><v>1327</v></c><c r="F1328"><v>1.0649424802914361E-5</v></c><c r="G1328"><v>6.8771051208757378E-6</v></c></row><row r="1329" spans="1:7" x14ac:dyDescent="0.2"><c r="A1329" t="s"><v>1328</v></c><c r="B1329"><v>0</v></c><c r="C1329"><v>0</v></c><c r="E1329" t="s"><v>1328</v></c><c r="F1329"><v>0</v></c><c r="G1329"><v>0</v></c></row><row r="1330" spans="1:7" x14ac:dyDescent="0.2"><c r="A1330" t="s"><v>1329</v></c><c r="B1330"><v>0</v></c><c r="C1330"><v>0</v></c><c r="E1330" t="s"><v>1329</v></c><c r="F1330"><v>0</v></c><c r="G1330"><v>0</v></c></row><row r="1331" spans="1:7" x14ac:dyDescent="0.2"><c r="A1331" t="s"><v>1330</v></c><c r="B1331"><v>3.9824373934226768E-6</v></c><c r="C1331"><v>5.8282369395866836E-6</v></c><c r="E1331" t="s"><v>1330</v></c><c r="F1331"><v>1.7067815370797225E-6</v></c><c r="G1331"><v>6.608094145147076E-6</v></c></row><row r="1332" spans="1:7" x14ac:dyDescent="0.2"><c r="A1332" t="s"><v>1331</v></c><c r="B1332"><v>2.6023891385289954E-6</v></c><c r="C1332"><v>5.3759474474838772E-6</v></c><c r="E1332" t="s"><v>1331</v></c><c r="F1332"><v>3.3224646519688936E-6</v></c><c r="G1332"><v>6.046320682134986E-6</v></c></row><row r="1333" spans="1:7" x14ac:dyDescent="0.2"><c r="A1333" t="s"><v>1332</v></c><c r="B1333"><v>0</v></c><c r="C1333"><v>0</v></c><c r="E1333" t="s"><v>1332</v></c><c r="F1333"><v>1.6874418894050996E-6</v></c><c r="G1333"><v>3.1169951667872942E-7</v></c></row><row r="1334" spans="1:7" x14ac:dyDescent="0.2"><c r="A1334" t="s"><v>1333</v></c><c r="B1334"><v>8.8911539945823397E-7</v></c><c r="C1334"><v>6.085023600764036E-7</v></c><c r="E1334" t="s"><v>1333</v></c><c r="F1334"><v>1.3422176524542306E-6</v></c><c r="G1334"><v>0</v></c></row><row r="1335" spans="1:7" x14ac:dyDescent="0.2"><c r="A1335" t="s"><v>1334</v></c><c r="B1335"><v>0</v></c><c r="C1335"><v>0</v></c><c r="E1335" t="s"><v>1334</v></c><c r="F1335"><v>0</v></c><c r="G1335"><v>0</v></c></row><row r="1336" spans="1:7" x14ac:dyDescent="0.2"><c r="A1336" t="s"><v>1335</v></c><c r="B1336"><v>0</v></c><c r="C1336"><v>0</v></c><c r="E1336" t="s"><v>1335</v></c><c r="F1336"><v>0</v></c><c r="G1336"><v>0</v></c></row><row r="1337" spans="1:7" x14ac:dyDescent="0.2"><c r="A1337" t="s"><v>1336</v></c><c r="B1337"><v>0</v></c><c r="C1337"><v>3.1402632158447442E-6</v></c><c r="E1337" t="s"><v>1336</v></c><c r="F1337"><v>1.7289031902254143E-6</v></c><c r="G1337"><v>3.8201854012378929E-7</v></c></row><row r="1338" spans="1:7" x14ac:dyDescent="0.2"><c r="A1338" t="s"><v>1337</v></c><c r="B1338"><v>4.0078409400150454E-7</v></c><c r="C1338"><v>1.2591170608456904E-6</v></c><c r="E1338" t="s"><v>1337</v></c><c r="F1338"><v>3.4522423695086911E-7</v></c><c r="G1338"><v>0</v></c></row><row r="1339" spans="1:7" x14ac:dyDescent="0.2"><c r="A1339" t="s"><v>1338</v></c><c r="B1339"><v>0</v></c><c r="C1339"><v>0</v></c><c r="E1339" t="s"><v>1338</v></c><c r="F1339"><v>0</v></c><c r="G1339"><v>0</v></c></row><row r="1340" spans="1:7" x14ac:dyDescent="0.2"><c r="A1340" t="s"><v>1339</v></c><c r="B1340"><v>3.2260495086387053E-6</v></c><c r="C1340"><v>3.3100028178953024E-6</v></c><c r="E1340" t="s"><v>1339</v></c><c r="F1340"><v>4.7005437890608759E-6</v></c><c r="G1340"><v>2.4066689283337824E-6</v></c></row><row r="1341" spans="1:7" x14ac:dyDescent="0.2"><c r="A1341" t="s"><v>1340</v></c><c r="B1341"><v>1.4226270081340009E-6</v></c><c r="C1341"><v>8.2035430281984483E-7</v></c><c r="E1341" t="s"><v>1340</v></c><c r="F1341"><v>2.9551187618723322E-6</v></c><c r="G1341"><v>3.1169951667872942E-7</v></c></row><row r="1342" spans="1:7" x14ac:dyDescent="0.2"><c r="A1342" t="s"><v>1341</v></c><c r="B1342"><v>0</v></c><c r="C1342"><v>0</v></c><c r="E1342" t="s"><v>1341</v></c><c r="F1342"><v>0</v></c><c r="G1342"><v>0</v></c></row><row r="1343" spans="1:7" x14ac:dyDescent="0.2"><c r="A1343" t="s"><v>1342</v></c><c r="B1343"><v>0</v></c><c r="C1343"><v>0</v></c><c r="E1343" t="s"><v>1342</v></c><c r="F1343"><v>0</v></c><c r="G1343"><v>0</v></c></row><row r="1344" spans="1:7" x14ac:dyDescent="0.2"><c r="A1344" t="s"><v>1343</v></c><c r="B1344"><v>1.3124896450692572E-6</v></c><c r="C1344"><v>2.88629893240842E-6</v></c><c r="E1344" t="s"><v>1343</v></c><c r="F1344"><v>1.900106403345102E-6</v></c><c r="G1344"><v>4.4364411046915805E-7</v></c></row><row r="1345" spans="1:7" x14ac:dyDescent="0.2"><c r="A1345" t="s"><v>1344</v></c><c r="B1345"><v>4.0078409400150454E-7</v></c><c r="C1345"><v>1.9097317616149769E-6</v></c><c r="E1345" t="s"><v>1344</v></c><c r="F1345"><v>0</v></c><c r="G1345"><v>0</v></c></row><row r="1346" spans="1:7" x14ac:dyDescent="0.2"><c r="A1346" t="s"><v>1345</v></c><c r="B1346"><v>0</v></c><c r="C1346"><v>0</v></c><c r="E1346" t="s"><v>1345</v></c><c r="F1346"><v>0</v></c><c r="G1346"><v>0</v></c></row><row r="1347" spans="1:7" x14ac:dyDescent="0.2"><c r="A1347" t="s"><v>1346</v></c><c r="B1347"><v>0</v></c><c r="C1347"><v>0</v></c><c r="E1347" t="s"><v>1346</v></c><c r="F1347"><v>0</v></c><c r="G1347"><v>0</v></c></row><row r="1348" spans="1:7" x14ac:dyDescent="0.2"><c r="A1348" t="s"><v>1347</v></c><c r="B1348"><v>3.7819394239198592E-7</v></c><c r="C1348"><v>1.8676194209220939E-6</v></c><c r="E1348" t="s"><v>1347</v></c><c r="F1348"><v>1.8034439702124124E-6</v></c><c r="G1348"><v>3.1169951667872942E-7</v></c></row><row r="1349" spans="1:7" x14ac:dyDescent="0.2"><c r="A1349" t="s"><v>1348</v></c><c r="B1349"><v>0</v></c><c r="C1349"><v>0</v></c><c r="E1349" t="s"><v>1348</v></c><c r="F1349"><v>6.7110882622711532E-7</v></c><c r="G1349"><v>0</v></c></row><row r="1350" spans="1:7" x14ac:dyDescent="0.2"><c r="A1350" t="s"><v>1349</v></c><c r="B1350"><v>4.0078409400150454E-7</v></c><c r="C1350"><v>0</v></c><c r="E1350" t="s"><v>1349</v></c><c r="F1350"><v>4.6122631775818177E-7</v></c><c r="G1350"><v>0</v></c></row><row r="1351" spans="1:7" x14ac:dyDescent="0.2"><c r="A1351" t="s"><v>1350</v></c><c r="B1351"><v>3.7819394239198592E-7</v></c><c r="C1351"><v>0</v></c><c r="E1351" t="s"><v>1350</v></c><c r="F1351"><v>3.4522423695086911E-7</v></c><c r="G1351"><v>3.1169951667872942E-7</v></c></row><row r="1352" spans="1:7" x14ac:dyDescent="0.2"><c r="A1352" t="s"><v>1351</v></c><c r="B1352"><v>0</v></c><c r="C1352"><v>0</v></c><c r="E1352" t="s"><v>1351</v></c><c r="F1352"><v>0</v></c><c r="G1352"><v>0</v></c></row><row r="1353" spans="1:7" x14ac:dyDescent="0.2"><c r="A1353" t="s"><v>1352</v></c><c r="B1353"><v>0</v></c><c r="C1353"><v>0</v></c><c r="E1353" t="s"><v>1352</v></c><c r="F1353"><v>0</v></c><c r="G1353"><v>0</v></c></row><row r="1354" spans="1:7" x14ac:dyDescent="0.2"><c r="A1354" t="s"><v>1353</v></c><c r="B1354"><v>2.0022536175182262E-5</v></c><c r="C1354"><v>1.7145231614658933E-5</v></c><c r="E1354" t="s"><v>1353</v></c><c r="F1354"><v>0</v></c><c r="G1354"><v>0</v></c></row><row r="1355" spans="1:7" x14ac:dyDescent="0.2"><c r="A1355" t="s"><v>1354</v></c><c r="B1355"><v>0</v></c><c r="C1355"><v>0</v></c><c r="E1355" t="s"><v>1354</v></c><c r="F1355"><v>0</v></c><c r="G1355"><v>3.1169951667872942E-7</v></c></row><row r="1356" spans="1:7" x14ac:dyDescent="0.2"><c r="A1356" t="s"><v>1355</v></c><c r="B1356"><v>0</v></c><c r="C1356"><v>3.0981508751518612E-6</v></c><c r="E1356" t="s"><v>1355</v></c><c r="F1356"><v>0</v></c><c r="G1356"><v>4.4364411046915805E-7</v></c></row><row r="1357" spans="1:7" x14ac:dyDescent="0.2"><c r="A1357" t="s"><v>1356</v></c><c r="B1357"><v>0</v></c><c r="C1357"><v>0</v></c><c r="E1357" t="s"><v>1356</v></c><c r="F1357"><v>0</v></c><c r="G1357"><v>0</v></c></row><row r="1358" spans="1:7" x14ac:dyDescent="0.2"><c r="A1358" t="s"><v>1357</v></c><c r="B1358"><v>0</v></c><c r="C1358"><v>0</v></c><c r="E1358" t="s"><v>1357</v></c><c r="F1358"><v>0</v></c><c r="G1358"><v>0</v></c></row><row r="1359" spans="1:7" x14ac:dyDescent="0.2"><c r="A1359" t="s"><v>1358</v></c><c r="B1359"><v>9.0770783074159254E-6</v></c><c r="C1359"><v>7.2570936024829314E-6</v></c><c r="E1359" t="s"><v>1358</v></c><c r="F1359"><v>1.0188198485156181E-5</v></c><c r="G1359"><v>1.6023034063598637E-5</v></c></row><row r="1360" spans="1:7" x14ac:dyDescent="0.2"><c r="A1360" t="s"><v>1359</v></c><c r="B1360"><v>0</v></c><c r="C1360"><v>0</v></c><c r="E1360" t="s"><v>1359</v></c><c r="F1360"><v>2.0547877795016604E-6</v></c><c r="G1360"><v>6.2339903335745883E-7</v></c></row><row r="1361" spans="1:7" x14ac:dyDescent="0.2"><c r="A1361" t="s"><v>1360</v></c><c r="B1361"><v>0</v></c><c r="C1361"><v>0</v></c><c r="E1361" t="s"><v>1360</v></c><c r="F1361"><v>6.7110882622711532E-7</v></c><c r="G1361"><v>3.8201854012378929E-7</v></c></row><row r="1362" spans="1:7" x14ac:dyDescent="0.2"><c r="A1362" t="s"><v>1361</v></c><c r="B1362"><v>4.0078409400150454E-7</v></c><c r="C1362"><v>8.2035430281984483E-7</v></c><c r="E1362" t="s"><v>1361</v></c><c r="F1362"><v>1.6681022417304769E-6</v></c><c r="G1362"><v>3.1169951667872942E-7</v></c></row><row r="1363" spans="1:7" x14ac:dyDescent="0.2"><c r="A1363" t="s"><v>1362</v></c><c r="B1363"><v>3.7369709657049533E-6</v></c><c r="C1363"><v>4.6398178260497989E-6</v></c><c r="E1363" t="s"><v>1362</v></c><c r="F1363"><v>7.6225830717665265E-6</v></c><c r="G1363"><v>7.6360204129755119E-6</v></c></row><row r="1364" spans="1:7" x14ac:dyDescent="0.2"><c r="A1364" t="s"><v>1363</v></c><c r="B1364"><v>4.3806199374454638E-6</v></c><c r="C1364"><v>2.2913233064089768E-6</v></c><c r="E1364" t="s"><v>1363</v></c><c r="F1364"><v>7.7579248002484611E-6</v></c><c r="G1364"><v>1.591794855365567E-5</v></c></row><row r="1365" spans="1:7" x14ac:dyDescent="0.2"><c r="A1365" t="s"><v>1364</v></c><c r="B1365"><v>4.0078409400150454E-7</v></c><c r="C1365"><v>6.5061470076928679E-7</v></c><c r="E1365" t="s"><v>1364</v></c><c r="F1365"><v>0</v></c><c r="G1365"><v>2.5951173043217739E-6</v></c></row><row r="1366" spans="1:7" x14ac:dyDescent="0.2"><c r="A1366" t="s"><v>1365</v></c><c r="B1366"><v>0</v></c><c r="C1366"><v>0</v></c><c r="E1366" t="s"><v>1365</v></c><c r="F1366"><v>0</v></c><c r="G1366"><v>0</v></c></row><row r="1367" spans="1:7" x14ac:dyDescent="0.2"><c r="A1367" t="s"><v>1366</v></c><c r="B1367"><v>0</v></c><c r="C1367"><v>0</v></c><c r="E1367" t="s"><v>1366</v></c><c r="F1367"><v>0</v></c><c r="G1367"><v>0</v></c></row><row r="1368" spans="1:7" x14ac:dyDescent="0.2"><c r="A1368" t="s"><v>1367</v></c><c r="B1368"><v>0</v></c><c r="C1368"><v>0</v></c><c r="E1368" t="s"><v>1367</v></c><c r="F1368"><v>0</v></c><c r="G1368"><v>0</v></c></row><row r="1369" spans="1:7" x14ac:dyDescent="0.2"><c r="A1369" t="s"><v>1368</v></c><c r="B1369"><v>0</v></c><c r="C1369"><v>0</v></c><c r="E1369" t="s"><v>1368</v></c><c r="F1369"><v>0</v></c><c r="G1369"><v>0</v></c></row><row r="1370" spans="1:7" x14ac:dyDescent="0.2"><c r="A1370" t="s"><v>1369</v></c><c r="B1370"><v>0</v></c><c r="C1370"><v>0</v></c><c r="E1370" t="s"><v>1369</v></c><c r="F1370"><v>0</v></c><c r="G1370"><v>0</v></c></row><row r="1371" spans="1:7" x14ac:dyDescent="0.2"><c r="A1371" t="s"><v>1370</v></c><c r="B1371"><v>0</v></c><c r="C1371"><v>0</v></c><c r="E1371" t="s"><v>1370</v></c><c r="F1371"><v>0</v></c><c r="G1371"><v>0</v></c></row><row r="1372" spans="1:7" x14ac:dyDescent="0.2"><c r="A1372" t="s"><v>1371</v></c><c r="B1372"><v>0</v></c><c r="C1372"><v>0</v></c><c r="E1372" t="s"><v>1371</v></c><c r="F1372"><v>0</v></c><c r="G1372"><v>0</v></c></row><row r="1373" spans="1:7" x14ac:dyDescent="0.2"><c r="A1373" t="s"><v>1372</v></c><c r="B1373"><v>0</v></c><c r="C1373"><v>0</v></c><c r="E1373" t="s"><v>1372</v></c><c r="F1373"><v>0</v></c><c r="G1373"><v>0</v></c></row><row r="1374" spans="1:7" x14ac:dyDescent="0.2"><c r="A1374" t="s"><v>1373</v></c><c r="B1374"><v>0</v></c><c r="C1374"><v>0</v></c><c r="E1374" t="s"><v>1373</v></c><c r="F1374"><v>0</v></c><c r="G1374"><v>0</v></c></row><row r="1375" spans="1:7" x14ac:dyDescent="0.2"><c r="A1375" t="s"><v>1374</v></c><c r="B1375"><v>0</v></c><c r="C1375"><v>0</v></c><c r="E1375" t="s"><v>1374</v></c><c r="F1375"><v>0</v></c><c r="G1375"><v>0</v></c></row><row r="1376" spans="1:7" x14ac:dyDescent="0.2"><c r="A1376" t="s"><v>1375</v></c><c r="B1376"><v>1.5127757695679437E-6</v></c><c r="C1376"><v>2.0794713636655351E-6</v></c><c r="E1376" t="s"><v>1375</v></c><c r="F1376"><v>1.4388800855869203E-6</v></c><c r="G1376"><v>2.2747243345433534E-6</v></c></row><row r="1377" spans="1:7" x14ac:dyDescent="0.2"><c r="A1377" t="s"><v>1376</v></c><c r="B1377"><v>3.7819394239198592E-7</v></c><c r="C1377"><v>0</v></c><c r="E1377" t="s"><v>1376</v></c><c r="F1377"><v>0</v></c><c r="G1377"><v>3.1169951667872942E-7</v></c></row><row r="1378" spans="1:7" x14ac:dyDescent="0.2"><c r="A1378" t="s"><v>1377</v></c><c r="B1378"><v>0</v></c><c r="C1378"><v>0</v></c><c r="E1378" t="s"><v>1377</v></c><c r="F1378"><v>0</v></c><c r="G1378"><v>0</v></c></row><row r="1379" spans="1:7" x14ac:dyDescent="0.2"><c r="A1379" t="s"><v>1378</v></c><c r="B1379"><v>0</v></c><c r="C1379"><v>0</v></c><c r="E1379" t="s"><v>1378</v></c><c r="F1379"><v>0</v></c><c r="G1379"><v>0</v></c></row><row r="1380" spans="1:7" x14ac:dyDescent="0.2"><c r="A1380" t="s"><v>1379</v></c><c r="B1380"><v>0</v></c><c r="C1380"><v>0</v></c><c r="E1380" t="s"><v>1379</v></c><c r="F1380"><v>0</v></c><c r="G1380"><v>0</v></c></row><row r="1381" spans="1:7" x14ac:dyDescent="0.2"><c r="A1381" t="s"><v>1380</v></c><c r="B1381"><v>0</v></c><c r="C1381"><v>0</v></c><c r="E1381" t="s"><v>1380</v></c><c r="F1381"><v>0</v></c><c r="G1381"><v>0</v></c></row><row r="1382" spans="1:7" x14ac:dyDescent="0.2"><c r="A1382" t="s"><v>1381</v></c><c r="B1382"><v>4.0078409400150454E-7</v></c><c r="C1382"><v>0</v></c><c r="E1382" t="s"><v>1381</v></c><c r="F1382"><v>0</v></c><c r="G1382"><v>0</v></c></row><row r="1383" spans="1:7" x14ac:dyDescent="0.2"><c r="A1383" t="s"><v>1382</v></c><c r="B1383"><v>0</v></c><c r="C1383"><v>0</v></c><c r="E1383" t="s"><v>1382</v></c><c r="F1383"><v>0</v></c><c r="G1383"><v>0</v></c></row><row r="1384" spans="1:7" x14ac:dyDescent="0.2"><c r="A1384" t="s"><v>1383</v></c><c r="B1384"><v>0</v></c><c r="C1384"><v>0</v></c><c r="E1384" t="s"><v>1383</v></c><c r="F1384"><v>0</v></c><c r="G1384"><v>0</v></c></row><row r="1385" spans="1:7" x14ac:dyDescent="0.2"><c r="A1385" t="s"><v>1384</v></c><c r="B1385"><v>8.8911539945823397E-7</v></c><c r="C1385"><v>0</v></c><c r="E1385" t="s"><v>1384</v></c><c r="F1385"><v>0</v></c><c r="G1385"><v>3.1169951667872942E-7</v></c></row><row r="1386" spans="1:7" x14ac:dyDescent="0.2"><c r="A1386" t="s"><v>1385</v></c><c r="B1386"><v>2.6925378999629384E-6</v></c><c r="C1386"><v>4.1017715140992241E-7</v></c><c r="E1386" t="s"><v>1385</v></c><c r="F1386"><v>0</v></c><c r="G1386"><v>1.0670431438266169E-6</v></c></row><row r="1387" spans="1:7" x14ac:dyDescent="0.2"><c r="A1387" t="s"><v>1386</v></c><c r="B1387"><v>0</v></c><c r="C1387"><v>4.1017715140992241E-7</v></c><c r="E1387" t="s"><v>1386</v></c><c r="F1387"><v>8.0645055470905077E-7</v></c><c r="G1387"><v>3.8201854012378929E-7</v></c></row><row r="1388" spans="1:7" x14ac:dyDescent="0.2"><c r="A1388" t="s"><v>1387</v></c><c r="B1388"><v>2.4470714722452149E-6</v></c><c r="C1388"><v>1.0607918521792093E-6</v></c><c r="E1388" t="s"><v>1387</v></c><c r="F1388"><v>2.2646702879705939E-6</v></c><c r="G1388"><v>5.2874053900352127E-6</v></c></row><row r="1389" spans="1:7" x14ac:dyDescent="0.2"><c r="A1389" t="s"><v>1388</v></c><c r="B1389"><v>8.3882490324563792E-6</v></c><c r="C1389"><v>4.1017715140992241E-7</v></c><c r="E1389" t="s"><v>1388</v></c><c r="F1389"><v>1.7289031902254143E-6</v></c><c r="G1389"><v>3.1169951667872942E-7</v></c></row><row r="1390" spans="1:7" x14ac:dyDescent="0.2"><c r="A1390" t="s"><v>1389</v></c><c r="B1390"><v>1.3748344975798149E-5</v></c><c r="C1390"><v>1.5307488039631787E-5</v></c><c r="E1390" t="s"><v>1389</v></c><c r="F1390"><v>1.2162881473728703E-5</v></c><c r="G1390"><v>0</v></c></row><row r="1391" spans="1:7" x14ac:dyDescent="0.2"><c r="A1391" t="s"><v>1390</v></c><c r="B1391"><v>1.9587401667884854E-6</v></c><c r="C1391"><v>1.8390338143061708E-6</v></c><c r="E1391" t="s"><v>1390</v></c><c r="F1391"><v>1.8034439702124124E-6</v></c><c r="G1391"><v>3.8201854012378929E-7</v></c></row><row r="1392" spans="1:7" x14ac:dyDescent="0.2"><c r="A1392" t="s"><v>1391</v></c><c r="B1392"><v>8.2555215177821147E-6</v></c><c r="C1392"><v>2.0087169621837195E-5</v></c><c r="E1392" t="s"><v>1391</v></c><c r="F1392"><v>1.4792079841084365E-5</v></c><c r="G1392"><v>1.3171170901599776E-6</v></c></row><row r="1393" spans="1:7" x14ac:dyDescent="0.2"><c r="A1393" t="s"><v>1392</v></c><c r="B1393"><v>4.0078409400150454E-7</v></c><c r="C1393"><v>4.1017715140992241E-7</v></c><c r="E1393" t="s"><v>1392</v></c><c r="F1393"><v>0</v></c><c r="G1393"><v>0</v></c></row><row r="1394" spans="1:7" x14ac:dyDescent="0.2"><c r="A1394" t="s"><v>1393</v></c><c r="B1394"><v>0</v></c><c r="C1394"><v>0</v></c><c r="E1394" t="s"><v>1393</v></c><c r="F1394"><v>0</v></c><c r="G1394"><v>0</v></c></row><row r="1395" spans="1:7" x14ac:dyDescent="0.2"><c r="A1395" t="s"><v>1394</v></c><c r="B1395"><v>0</v></c><c r="C1395"><v>0</v></c><c r="E1395" t="s"><v>1394</v></c><c r="F1395"><v>0</v></c><c r="G1395"><v>8.2566265059294734E-7</v></c></row><row r="1396" spans="1:7" x14ac:dyDescent="0.2"><c r="A1396" t="s"><v>1395</v></c><c r="B1396"><v>1.0410209912107119E-4</v></c><c r="C1396"><v>3.7769963750080748E-5</v></c><c r="E1396" t="s"><v>1395</v></c><c r="F1396"><v>6.9596939638002324E-5</v></c><c r="G1396"><v>9.350985500361883E-7</v></c></row><row r="1397" spans="1:7" x14ac:dyDescent="0.2"><c r="A1397" t="s"><v>1396</v></c><c r="B1397"><v>2.3369341091804714E-6</v></c><c r="C1397"><v>4.1017715140992241E-7</v></c><c r="E1397" t="s"><v>1396</v></c><c r="F1397"><v>2.5132320917887731E-6</v></c><c r="G1397"><v>4.2152404580607898E-6</v></c></row><row r="1398" spans="1:7" x14ac:dyDescent="0.2"><c r="A1398" t="s"><v>1397</v></c><c r="B1398"><v>2.0462873782437104E-6</v></c><c r="C1398"><v>6.085023600764036E-7</v></c><c r="E1398" t="s"><v>1397</v></c><c r="F1398"><v>2.5132320917887731E-6</v></c><c r="G1398"><v>1.1373621672716767E-6</v></c></row><row r="1399" spans="1:7" x14ac:dyDescent="0.2"><c r="A1399" t="s"><v>1398</v></c><c r="B1399"><v>5.5849075261118179E-5</v></c><c r="C1399"><v>3.7460118492691601E-5</v></c><c r="E1399" t="s"><v>1398</v></c><c r="F1399"><v>2.2008673532645509E-5</v></c><c r="G1399"><v>1.4777014721432106E-5</v></c></row><row r="1400" spans="1:7" x14ac:dyDescent="0.2"><c r="A1400" t="s"><v>1399</v></c><c r="B1400"><v>0</v></c><c r="C1400"><v>0</v></c><c r="E1400" t="s"><v>1399</v></c><c r="F1400"><v>6.5176917855249244E-7</v></c><c r="G1400"><v>0</v></c></row><row r="1401" spans="1:7" x14ac:dyDescent="0.2"><c r="A1401" t="s"><v>1400</v></c><c r="B1401"><v>1.1345818271759577E-6</v></c><c r="C1401"><v>6.5061470076928679E-7</v></c><c r="E1401" t="s"><v>1400</v></c><c r="F1401"><v>3.4522423695086911E-7</v></c><c r="G1401"><v>6.9371805680251881E-7</v></c></row><row r="1402" spans="1:7" x14ac:dyDescent="0.2"><c r="A1402" t="s"><v>1401</v></c><c r="B1402"><v>2.0914676814627474E-6</v></c><c r="C1402"><v>2.8998256664853803E-6</v></c><c r="E1402" t="s"><v>1401</v></c><c r="F1402"><v>2.571215229572217E-6</v></c><c r="G1402"><v>1.5106872542957749E-6</v></c></row><row r="1403" spans="1:7" x14ac:dyDescent="0.2"><c r="A1403" t="s"><v>1402</v></c><c r="B1403"><v>2.0688775298532289E-6</v></c><c r="C1403"><v>0</v></c><c r="E1403" t="s"><v>1402</v></c><c r="F1403"><v>0</v></c><c r="G1403"><v>0</v></c></row><row r="1404" spans="1:7" x14ac:dyDescent="0.2"><c r="A1404" t="s"><v>1403</v></c><c r="B1404"><v>2.9354027777019444E-6</v></c><c r="C1404"><v>4.5555931446640329E-6</v></c><c r="E1404" t="s"><v>1403</v></c><c r="F1404"><v>3.4522423695086911E-7</v></c><c r="G1404"><v>3.8201854012378929E-7</v></c></row><row r="1405" spans="1:7" x14ac:dyDescent="0.2"><c r="A1405" t="s"><v>1404</v></c><c r="B1405"><v>3.9572456918344399E-6</v></c><c r="C1405"><v>4.3707946700745119E-6</v></c><c r="E1405" t="s"><v>1404</v></c><c r="F1405"><v>4.6232210036028089E-6</v></c><c r="G1405"><v>9.350985500361883E-7</v></c></row><row r="1406" spans="1:7" x14ac:dyDescent="0.2"><c r="A1406" t="s"><v>1405</v></c><c r="B1406"><v>0</v></c><c r="C1406"><v>0</v></c><c r="E1406" t="s"><v>1405</v></c><c r="F1406"><v>0</v></c><c r="G1406"><v>0</v></c></row><row r="1407" spans="1:7" x14ac:dyDescent="0.2"><c r="A1407" t="s"><v>1406</v></c><c r="B1407"><v>5.0339076596454196E-5</v></c><c r="C1407"><v>1.5731191925118673E-5</v></c><c r="E1407" t="s"><v>1406</v></c><c r="F1407"><v>2.233174031121026E-5</v></c><c r="G1407"><v>5.8549857087668224E-5</v></c></row><row r="1408" spans="1:7" x14ac:dyDescent="0.2"><c r="A1408" t="s"><v>1407</v></c><c r="B1408"><v>4.0078409400150454E-7</v></c><c r="C1408"><v>4.1017715140992241E-7</v></c><c r="E1408" t="s"><v>1407</v></c><c r="F1408"><v>1.3615573001288535E-6</v></c><c r="G1408"><v>1.1373621672716767E-6</v></c></row><row r="1409" spans="1:7" x14ac:dyDescent="0.2"><c r="A1409" t="s"><v>1408</v></c><c r="B1409"><v>0</v></c><c r="C1409"><v>0</v></c><c r="E1409" t="s"><v>1408</v></c><c r="F1409"><v>0</v></c><c r="G1409"><v>3.8201854012378929E-7</v></c></row><row r="1410" spans="1:7" x14ac:dyDescent="0.2"><c r="A1410" t="s"><v>1409</v></c><c r="B1410"><v>0</v></c><c r="C1410"><v>0</v></c><c r="E1410" t="s"><v>1409</v></c><c r="F1410"><v>0</v></c><c r="G1410"><v>0</v></c></row><row r="1411" spans="1:7" x14ac:dyDescent="0.2"><c r="A1411" t="s"><v>1410</v></c><c r="B1411"><v>0</v></c><c r="C1411"><v>0</v></c><c r="E1411" t="s"><v>1410</v></c><c r="F1411"><v>3.4522423695086911E-7</v></c><c r="G1411"><v>0</v></c></row><row r="1412" spans="1:7" x14ac:dyDescent="0.2"><c r="A1412" t="s"><v>1411</v></c><c r="B1412"><v>0</v></c><c r="C1412"><v>0</v></c><c r="E1412" t="s"><v>1411</v></c><c r="F1412"><v>0</v></c><c r="G1412"><v>0</v></c></row><row r="1413" spans="1:7" x14ac:dyDescent="0.2"><c r="A1413" t="s"><v>1412</v></c><c r="B1413"><v>1.5947282558663925E-4</v></c><c r="C1413"><v>1.148661332753132E-4</v></c><c r="E1413" t="s"><v>1412</v></c><c r="F1413"><v>1.2946965330883729E-4</v></c><c r="G1413"><v>8.2983656313444755E-5</v></c></row><row r="1414" spans="1:7" x14ac:dyDescent="0.2"><c r="A1414" t="s"><v>1413</v></c><c r="B1414"><v>9.3737934715178387E-5</v></c><c r="C1414"><v>8.5569461406955104E-5</v></c><c r="E1414" t="s"><v>1413</v></c><c r="F1414"><v>1.1951082020078637E-4</v></c><c r="G1414"><v>7.7780392514002953E-5</v></c></row><row r="1415" spans="1:7" x14ac:dyDescent="0.2"><c r="A1415" t="s"><v>1414</v></c><c r="B1415"><v>3.3901218960680092E-5</v></c><c r="C1415"><v>3.9099778758235245E-5</v></c><c r="E1415" t="s"><v>1414</v></c><c r="F1415"><v>6.3109437910451738E-5</v></c><c r="G1415"><v>4.1564086665637547E-5</v></c></row><row r="1416" spans="1:7" x14ac:dyDescent="0.2"><c r="A1416" t="s"><v>1415</v></c><c r="B1416"><v>0</v></c><c r="C1416"><v>0</v></c><c r="E1416" t="s"><v>1415</v></c><c r="F1416"><v>0</v></c><c r="G1416"><v>0</v></c></row><row r="1417" spans="1:7" x14ac:dyDescent="0.2"><c r="A1417" t="s"><v>1416</v></c><c r="B1417"><v>0</v></c><c r="C1417"><v>0</v></c><c r="E1417" t="s"><v>1416</v></c><c r="F1417"><v>0</v></c><c r="G1417"><v>0</v></c></row><row r="1418" spans="1:7" x14ac:dyDescent="0.2"><c r="A1418" t="s"><v>1417</v></c><c r="B1418"><v>5.5180151596042707E-6</v></c><c r="C1418"><v>4.937184689458032E-6</v></c><c r="E1418" t="s"><v>1417</v></c><c r="F1418"><v>1.6653542754320648E-5</v></c><c r="G1418"><v>2.0108351469624963E-6</v></c></row><row r="1419" spans="1:7" x14ac:dyDescent="0.2"><c r="A1419" t="s"><v>1418</v></c><c r="B1419"><v>0</v></c><c r="C1419"><v>0</v></c><c r="E1419" t="s"><v>1418</v></c><c r="F1419"><v>0</v></c><c r="G1419"><v>0</v></c></row><row r="1420" spans="1:7" x14ac:dyDescent="0.2"><c r="A1420" t="s"><v>1419</v></c><c r="B1420"><v>0</v></c><c r="C1420"><v>4.1017715140992241E-7</v></c><c r="E1420" t="s"><v>1419</v></c><c r="F1420"><v>4.6122631775818177E-7</v></c><c r="G1420"><v>0</v></c></row><row r="1421" spans="1:7" x14ac:dyDescent="0.2"><c r="A1421" t="s"><v>1420</v></c><c r="B1421"><v>0</v></c><c r="C1421"><v>0</v></c><c r="E1421" t="s"><v>1420</v></c><c r="F1421"><v>0</v></c><c r="G1421"><v>0</v></c></row><row r="1422" spans="1:7" x14ac:dyDescent="0.2"><c r="A1422" t="s"><v>1421</v></c><c r="B1422"><v>5.109214570662481E-7</v></c><c r="C1422"><v>0</v></c><c r="E1422" t="s"><v>1421</v></c><c r="F1422"><v>0</v></c><c r="G1422"><v>1.7607612006291356E-6</v></c></row><row r="1423" spans="1:7" x14ac:dyDescent="0.2"><c r="A1423" t="s"><v>1422</v></c><c r="B1423"><v>0</v></c><c r="C1423"><v>0</v></c><c r="E1423" t="s"><v>1422</v></c><c r="F1423"><v>0</v></c><c r="G1423"><v>6.9371805680251881E-7</v></c></row><row r="1424" spans="1:7" x14ac:dyDescent="0.2"><c r="A1424" t="s"><v>1423</v></c><c r="B1424"><v>4.0078409400150454E-7</v></c><c r="C1424"><v>0</v></c><c r="E1424" t="s"><v>1423</v></c><c r="F1424"><v>0</v></c><c r="G1424"><v>0</v></c></row><row r="1425" spans="1:7" x14ac:dyDescent="0.2"><c r="A1425" t="s"><v>1424</v></c><c r="B1425"><v>3.7819394239198592E-7</v></c><c r="C1425"><v>6.085023600764036E-7</v></c><c r="E1425" t="s"><v>1424</v></c><c r="F1425"><v>0</v></c><c r="G1425"><v>0</v></c></row><row r="1426" spans="1:7" x14ac:dyDescent="0.2"><c r="A1426" t="s"><v>1425</v></c><c r="B1426"><v>7.5638788478397183E-7</v></c><c r="C1426"><v>2.4896485150754577E-6</v></c><c r="E1426" t="s"><v>1425</v></c><c r="F1426"><v>1.4582197332615434E-6</v></c><c r="G1426"><v>4.4364411046915805E-7</v></c></row><row r="1427" spans="1:7" x14ac:dyDescent="0.2"><c r="A1427" t="s"><v>1426</v></c><c r="B1427"><v>1.2898994934597387E-6</v></c><c r="C1427"><v>6.085023600764036E-7</v></c><c r="E1427" t="s"><v>1426</v></c><c r="F1427"><v>1.648762594055854E-6</v></c><c r="G1427"><v>0</v></c></row><row r="1428" spans="1:7" x14ac:dyDescent="0.2"><c r="A1428" t="s"><v>1427</v></c><c r="B1428"><v>4.0078409400150454E-7</v></c><c r="C1428"><v>4.1017715140992241E-7</v></c><c r="E1428" t="s"><v>1427</v></c><c r="F1428"><v>0</v></c><c r="G1428"><v>0</v></c></row><row r="1429" spans="1:7" x14ac:dyDescent="0.2"><c r="A1429" t="s"><v>1428</v></c><c r="B1429"><v>3.8696984803792158E-6</v></c><c r="C1429"><v>1.2760668311324482E-5</v></c><c r="E1429" t="s"><v>1428</v></c><c r="F1429"><v>3.6068879404248247E-6</v></c><c r="G1429"><v>0</v></c></row><row r="1430" spans="1:7" x14ac:dyDescent="0.2"><c r="A1430" t="s"><v>1429</v></c><c r="B1430"><v>0</v></c><c r="C1430"><v>0</v></c><c r="E1430" t="s"><v>1429</v></c><c r="F1430"><v>0</v></c><c r="G1430"><v>0</v></c></row><row r="1431" spans="1:7" x14ac:dyDescent="0.2"><c r="A1431" t="s"><v>1430</v></c><c r="B1431"><v>0</v></c><c r="C1431"><v>0</v></c><c r="E1431" t="s"><v>1430</v></c><c r="F1431"><v>0</v></c><c r="G1431"><v>0</v></c></row><row r="1432" spans="1:7" x14ac:dyDescent="0.2"><c r="A1432" t="s"><v>1431</v></c><c r="B1432"><v>1.5353659211774622E-6</v></c><c r="C1432"><v>0</v></c><c r="E1432" t="s"><v>1431</v></c><c r="F1432"><v>3.4522423695086911E-7</v></c><c r="G1432"><v>0</v></c></row><row r="1433" spans="1:7" x14ac:dyDescent="0.2"><c r="A1433" t="s"><v>1432</v></c><c r="B1433"><v>0</v></c><c r="C1433"><v>0</v></c><c r="E1433" t="s"><v>1432</v></c><c r="F1433"><v>0</v></c><c r="G1433"><v>0</v></c></row><row r="1434" spans="1:7" x14ac:dyDescent="0.2"><c r="A1434" t="s"><v>1433</v></c><c r="B1434"><v>0</v></c><c r="C1434"><v>0</v></c><c r="E1434" t="s"><v>1433</v></c><c r="F1434"><v>0</v></c><c r="G1434"><v>0</v></c></row><row r="1435" spans="1:7" x14ac:dyDescent="0.2"><c r="A1435" t="s"><v>1434</v></c><c r="B1435"><v>0</v></c><c r="C1435"><v>0</v></c><c r="E1435" t="s"><v>1434</v></c><c r="F1435"><v>0</v></c><c r="G1435"><v>0</v></c></row><row r="1436" spans="1:7" x14ac:dyDescent="0.2"><c r="A1436" t="s"><v>1435</v></c><c r="B1436"><v>0</v></c><c r="C1436"><v>0</v></c><c r="E1436" t="s"><v>1435</v></c><c r="F1436"><v>0</v></c><c r="G1436"><v>0</v></c></row><row r="1437" spans="1:7" x14ac:dyDescent="0.2"><c r="A1437" t="s"><v>1436</v></c><c r="B1437"><v>0</v></c><c r="C1437"><v>0</v></c><c r="E1437" t="s"><v>1436</v></c><c r="F1437"><v>0</v></c><c r="G1437"><v>0</v></c></row><row r="1438" spans="1:7" x14ac:dyDescent="0.2"><c r="A1438" t="s"><v>1437</v></c><c r="B1438"><v>0</v></c><c r="C1438"><v>0</v></c><c r="E1438" t="s"><v>1437</v></c><c r="F1438"><v>0</v></c><c r="G1438"><v>0</v></c></row><row r="1439" spans="1:7" x14ac:dyDescent="0.2"><c r="A1439" t="s"><v>1438</v></c><c r="B1439"><v>0</v></c><c r="C1439"><v>0</v></c><c r="E1439" t="s"><v>1438</v></c><c r="F1439"><v>0</v></c><c r="G1439"><v>3.8201854012378929E-7</v></c></row><row r="1440" spans="1:7" x14ac:dyDescent="0.2"><c r="A1440" t="s"><v>1439</v></c><c r="B1440"><v>0</v></c><c r="C1440"><v>0</v></c><c r="E1440" t="s"><v>1439</v></c><c r="F1440"><v>0</v></c><c r="G1440"><v>0</v></c></row><row r="1441" spans="1:7" x14ac:dyDescent="0.2"><c r="A1441" t="s"><v>1440</v></c><c r="B1441"><v>0</v></c><c r="C1441"><v>0</v></c><c r="E1441" t="s"><v>1440</v></c><c r="F1441"><v>0</v></c><c r="G1441"><v>0</v></c></row><row r="1442" spans="1:7" x14ac:dyDescent="0.2"><c r="A1442" t="s"><v>1441</v></c><c r="B1442"><v>6.3193715026031495E-6</v></c><c r="C1442"><v>5.1776222388173959E-6</v></c><c r="E1442" t="s"><v>1441</v></c><c r="F1442"><v>2.725896605728776E-6</v></c><c r="G1442"><v>6.2339903335745883E-7</v></c></row><row r="1443" spans="1:7" x14ac:dyDescent="0.2"><c r="A1443" t="s"><v>1442</v></c><c r="B1443"><v>0</v></c><c r="C1443"><v>0</v></c><c r="E1443" t="s"><v>1442</v></c><c r="F1443"><v>0</v></c><c r="G1443"><v>0</v></c></row><row r="1444" spans="1:7" x14ac:dyDescent="0.2"><c r="A1444" t="s"><v>1443</v></c><c r="B1444"><v>0</v></c><c r="C1444"><v>0</v></c><c r="E1444" t="s"><v>1443</v></c><c r="F1444"><v>0</v></c><c r="G1444"><v>0</v></c></row><row r="1445" spans="1:7" x14ac:dyDescent="0.2"><c r="A1445" t="s"><v>1444</v></c><c r="B1445"><v>2.2972690254518971E-4</v></c><c r="C1445"><v>3.1070097880819868E-4</v></c><c r="E1445" t="s"><v>1444</v></c><c r="F1445"><v>4.6122631775818177E-7</v></c><c r="G1445"><v>0</v></c></row><row r="1446" spans="1:7" x14ac:dyDescent="0.2"><c r="A1446" t="s"><v>1445</v></c><c r="B1446"><v>0</v></c><c r="C1446"><v>0</v></c><c r="E1446" t="s"><v>1445</v></c><c r="F1446"><v>0</v></c><c r="G1446"><v>0</v></c></row><row r="1447" spans="1:7" x14ac:dyDescent="0.2"><c r="A1447" t="s"><v>1446</v></c><c r="B1447"><v>0</v></c><c r="C1447"><v>0</v></c><c r="E1447" t="s"><v>1446</v></c><c r="F1447"><v>0</v></c><c r="G1447"><v>0</v></c></row><row r="1448" spans="1:7" x14ac:dyDescent="0.2"><c r="A1448" t="s"><v>1447</v></c><c r="B1448"><v>0</v></c><c r="C1448"><v>0</v></c><c r="E1448" t="s"><v>1447</v></c><c r="F1448"><v>0</v></c><c r="G1448"><v>0</v></c></row><row r="1449" spans="1:7" x14ac:dyDescent="0.2"><c r="A1449" t="s"><v>1448</v></c><c r="B1449"><v>0</v></c><c r="C1449"><v>1.6692942122556128E-6</v></c><c r="E1449" t="s"><v>1448</v></c><c r="F1449"><v>5.4490112059864822E-6</v></c><c r="G1449"><v>1.3664954188911115E-5</v></c></row><row r="1450" spans="1:7" x14ac:dyDescent="0.2"><c r="A1450" t="s"><v>1449</v></c><c r="B1450"><v>0</v></c><c r="C1450"><v>0</v></c><c r="E1450" t="s"><v>1449</v></c><c r="F1450"><v>0</v></c><c r="G1450"><v>0</v></c></row><row r="1451" spans="1:7" x14ac:dyDescent="0.2"><c r="A1451" t="s"><v>1450</v></c><c r="B1451"><v>0</v></c><c r="C1451"><v>0</v></c><c r="E1451" t="s"><v>1450</v></c><c r="F1451"><v>0</v></c><c r="G1451"><v>0</v></c></row><row r="1452" spans="1:7" x14ac:dyDescent="0.2"><c r="A1452" t="s"><v>1451</v></c><c r="B1452"><v>0</v></c><c r="C1452"><v>0</v></c><c r="E1452" t="s"><v>1451</v></c><c r="F1452"><v>0</v></c><c r="G1452"><v>0</v></c></row><row r="1453" spans="1:7" x14ac:dyDescent="0.2"><c r="A1453" t="s"><v>1452</v></c><c r="B1453"><v>0</v></c><c r="C1453"><v>0</v></c><c r="E1453" t="s"><v>1452</v></c><c r="F1453"><v>0</v></c><c r="G1453"><v>0</v></c></row><row r="1454" spans="1:7" x14ac:dyDescent="0.2"><c r="A1454" t="s"><v>1453</v></c><c r="B1454"><v>1.3590425759535651E-5</v></c><c r="C1454"><v>8.3898736412499725E-6</v></c><c r="E1454" t="s"><v>1453</v></c><c r="F1454"><v>0</v></c><c r="G1454"><v>0</v></c></row><row r="1455" spans="1:7" x14ac:dyDescent="0.2"><c r="A1455" t="s"><v>1454</v></c><c r="B1455"><v>8.8911539945823397E-7</v></c><c r="C1455"><v>1.0607918521792093E-6</v></c><c r="E1455" t="s"><v>1454</v></c><c r="F1455"><v>0</v></c><c r="G1455"><v>0</v></c></row><row r="1456" spans="1:7" x14ac:dyDescent="0.2"><c r="A1456" t="s"><v>1455</v></c><c r="B1456"><v>0</v></c><c r="C1456"><v>0</v></c><c r="E1456" t="s"><v>1455</v></c><c r="F1456"><v>0</v></c><c r="G1456"><v>0</v></c></row><row r="1457" spans="1:7" x14ac:dyDescent="0.2"><c r="A1457" t="s"><v>1456</v></c><c r="B1457"><v>5.109214570662481E-7</v></c><c r="C1457"><v>0</v></c><c r="E1457" t="s"><v>1456</v></c><c r="F1457"><v>0</v></c><c r="G1457"><v>0</v></c></row><row r="1458" spans="1:7" x14ac:dyDescent="0.2"><c r="A1458" t="s"><v>1457</v></c><c r="B1458"><v>0</v></c><c r="C1458"><v>0</v></c><c r="E1458" t="s"><v>1457</v></c><c r="F1458"><v>0</v></c><c r="G1458"><v>0</v></c></row><row r="1459" spans="1:7" x14ac:dyDescent="0.2"><c r="A1459" t="s"><v>1458</v></c><c r="B1459"><v>3.7819394239198592E-7</v></c><c r="C1459"><v>0</v></c><c r="E1459" t="s"><v>1458</v></c><c r="F1459"><v>0</v></c><c r="G1459"><v>0</v></c></row><row r="1460" spans="1:7" x14ac:dyDescent="0.2"><c r="A1460" t="s"><v>1459</v></c><c r="B1460"><v>0</v></c><c r="C1460"><v>0</v></c><c r="E1460" t="s"><v>1459</v></c><c r="F1460"><v>0</v></c><c r="G1460"><v>0</v></c></row><row r="1461" spans="1:7" x14ac:dyDescent="0.2"><c r="A1461" t="s"><v>1460</v></c><c r="B1461"><v>0</v></c><c r="C1461"><v>0</v></c><c r="E1461" t="s"><v>1460</v></c><c r="F1461"><v>0</v></c><c r="G1461"><v>0</v></c></row><row r="1462" spans="1:7" x14ac:dyDescent="0.2"><c r="A1462" t="s"><v>1461</v></c><c r="B1462"><v>0</v></c><c r="C1462"><v>0</v></c><c r="E1462" t="s"><v>1461</v></c><c r="F1462"><v>0</v></c><c r="G1462"><v>0</v></c></row><row r="1463" spans="1:7" x14ac:dyDescent="0.2"><c r="A1463" t="s"><v>1462</v></c><c r="B1463"><v>0</v></c><c r="C1463"><v>6.085023600764036E-7</v></c><c r="E1463" t="s"><v>1462</v></c><c r="F1463"><v>0</v></c><c r="G1463"><v>0</v></c></row><row r="1464" spans="1:7" x14ac:dyDescent="0.2"><c r="A1464" t="s"><v>1463</v></c><c r="B1464"><v>4.2055255145350138E-6</v></c><c r="C1464"><v>1.2307088579942654E-5</v></c><c r="E1464" t="s"><v>1463</v></c><c r="F1464"><v>6.2971349981739164E-5</v></c><c r="G1464"><v>5.8100619770491212E-6</v></c></row><row r="1465" spans="1:7" x14ac:dyDescent="0.2"><c r="A1465" t="s"><v>1464</v></c><c r="B1465"><v>0</v></c><c r="C1465"><v>0</v></c><c r="E1465" t="s"><v>1464</v></c><c r="F1465"><v>0</v></c><c r="G1465"><v>0</v></c></row><row r="1466" spans="1:7" x14ac:dyDescent="0.2"><c r="A1466" t="s"><v>1465</v></c><c r="B1466"><v>0</v></c><c r="C1466"><v>0</v></c><c r="E1466" t="s"><v>1465</v></c><c r="F1466"><v>0</v></c><c r="G1466"><v>0</v></c></row><row r="1467" spans="1:7" x14ac:dyDescent="0.2"><c r="A1467" t="s"><v>1466</v></c><c r="B1467"><v>0</v></c><c r="C1467"><v>0</v></c><c r="E1467" t="s"><v>1466</v></c><c r="F1467"><v>0</v></c><c r="G1467"><v>0</v></c></row><row r="1468" spans="1:7" x14ac:dyDescent="0.2"><c r="A1468" t="s"><v>1467</v></c><c r="B1468"><v>6.142267692385636E-5</v></c><c r="C1468"><v>1.6271818715627294E-6</v></c><c r="E1468" t="s"><v>1467</v></c><c r="F1468"><v>1.9188860694014686E-5</v></c><c r="G1468"><v>1.5434408842639944E-5</v></c></row><row r="1469" spans="1:7" x14ac:dyDescent="0.2"><c r="A1469" t="s"><v>1468</v></c><c r="B1469"><v>0</v></c><c r="C1469"><v>0</v></c><c r="E1469" t="s"><v>1468</v></c><c r="F1469"><v>3.2588458927624622E-7</v></c><c r="G1469"><v>0</v></c></row><row r="1470" spans="1:7" x14ac:dyDescent="0.2"><c r="A1470" t="s"><v>1469</v></c><c r="B1470"><v>0</v></c><c r="C1470"><v>0</v></c><c r="E1470" t="s"><v>1469</v></c><c r="F1470"><v>0</v></c><c r="G1470"><v>0</v></c></row><row r="1471" spans="1:7" x14ac:dyDescent="0.2"><c r="A1471" t="s"><v>1470</v></c><c r="B1471"><v>0</v></c><c r="C1471"><v>0</v></c><c r="E1471" t="s"><v>1470</v></c><c r="F1471"><v>4.6122631775818177E-7</v></c><c r="G1471"><v>0</v></c></row><row r="1472" spans="1:7" x14ac:dyDescent="0.2"><c r="A1472" t="s"><v>1471</v></c><c r="B1472"><v>0</v></c><c r="C1472"><v>0</v></c><c r="E1472" t="s"><v>1471</v></c><c r="F1472"><v>0</v></c><c r="G1472"><v>0</v></c></row><row r="1473" spans="1:7" x14ac:dyDescent="0.2"><c r="A1473" t="s"><v>1472</v></c><c r="B1473"><v>0</v></c><c r="C1473"><v>0</v></c><c r="E1473" t="s"><v>1472</v></c><c r="F1473"><v>0</v></c><c r="G1473"><v>0</v></c></row><row r="1474" spans="1:7" x14ac:dyDescent="0.2"><c r="A1474" t="s"><v>1473</v></c><c r="B1474"><v>0</v></c><c r="C1474"><v>0</v></c><c r="E1474" t="s"><v>1473</v></c><c r="F1474"><v>0</v></c><c r="G1474"><v>0</v></c></row><row r="1475" spans="1:7" x14ac:dyDescent="0.2"><c r="A1475" t="s"><v>1474</v></c><c r="B1475"><v>0</v></c><c r="C1475"><v>0</v></c><c r="E1475" t="s"><v>1474</v></c><c r="F1475"><v>0</v></c><c r="G1475"><v>0</v></c></row><row r="1476" spans="1:7" x14ac:dyDescent="0.2"><c r="A1476" t="s"><v>1475</v></c><c r="B1476"><v>0</v></c><c r="C1476"><v>0</v></c><c r="E1476" t="s"><v>1475</v></c><c r="F1476"><v>0</v></c><c r="G1476"><v>0</v></c></row><row r="1477" spans="1:7" x14ac:dyDescent="0.2"><c r="A1477" t="s"><v>1476</v></c><c r="B1477"><v>0</v></c><c r="C1477"><v>0</v></c><c r="E1477" t="s"><v>1476</v></c><c r="F1477"><v>0</v></c><c r="G1477"><v>0</v></c></row><row r="1478" spans="1:7" x14ac:dyDescent="0.2"><c r="A1478" t="s"><v>1477</v></c><c r="B1478"><v>0</v></c><c r="C1478"><v>0</v></c><c r="E1478" t="s"><v>1477</v></c><c r="F1478"><v>0</v></c><c r="G1478"><v>0</v></c></row><row r="1479" spans="1:7" x14ac:dyDescent="0.2"><c r="A1479" t="s"><v>1478</v></c><c r="B1479"><v>2.8478555662467198E-6</v></c><c r="C1479"><v>1.8255070802292107E-6</v></c><c r="E1479" t="s"><v>1478</v></c><c r="F1479"><v>2.2453306402959712E-6</v></c><c r="G1479"><v>2.3225346636412258E-6</v></c></row><row r="1480" spans="1:7" x14ac:dyDescent="0.2"><c r="A1480" t="s"><v>1479</v></c><c r="B1480"><v>2.4842914442536651E-4</v></c><c r="C1480"><v>2.876493127701531E-4</v></c><c r="E1480" t="s"><v>1479</v></c><c r="F1480"><v>4.6122631775818177E-7</v></c><c r="G1480"><v>0</v></c></row><row r="1481" spans="1:7" x14ac:dyDescent="0.2"><c r="A1481" t="s"><v>1480</v></c><c r="B1481"><v>1.2390675027509856E-5</v></c><c r="C1481"><v>2.5407236095368254E-5</v></c><c r="E1481" t="s"><v>1480</v></c><c r="F1481"><v>1.7841043225377895E-6</v></c><c r="G1481"><v>2.2747243345433534E-6</v></c></row><row r="1482" spans="1:7" x14ac:dyDescent="0.2"><c r="A1482" t="s"><v>1481</v></c><c r="B1482"><v>0</v></c><c r="C1482"><v>0</v></c><c r="E1482" t="s"><v>1481</v></c><c r="F1482"><v>0</v></c><c r="G1482"><v>0</v></c></row><row r="1483" spans="1:7" x14ac:dyDescent="0.2"><c r="A1483" t="s"><v>1482</v></c><c r="B1483"><v>0</v></c><c r="C1483"><v>0</v></c><c r="E1483" t="s"><v>1482</v></c><c r="F1483"><v>0</v></c><c r="G1483"><v>0</v></c></row><row r="1484" spans="1:7" x14ac:dyDescent="0.2"><c r="A1484" t="s"><v>1483</v></c><c r="B1484"><v>0</v></c><c r="C1484"><v>0</v></c><c r="E1484" t="s"><v>1483</v></c><c r="F1484"><v>0</v></c><c r="G1484"><v>0</v></c></row><row r="1485" spans="1:7" x14ac:dyDescent="0.2"><c r="A1485" t="s"><v>1484</v></c><c r="B1485"><v>0</v></c><c r="C1485"><v>0</v></c><c r="E1485" t="s"><v>1484</v></c><c r="F1485"><v>0</v></c><c r="G1485"><v>0</v></c></row><row r="1486" spans="1:7" x14ac:dyDescent="0.2"><c r="A1486" t="s"><v>1485</v></c><c r="B1486"><v>3.7819394239198592E-7</v></c><c r="C1486"><v>0</v></c><c r="E1486" t="s"><v>1485</v></c><c r="F1486"><v>4.6122631775818177E-7</v></c><c r="G1486"><v>1.3171170901599776E-6</v></c></row><row r="1487" spans="1:7" x14ac:dyDescent="0.2"><c r="A1487" t="s"><v>1486</v></c><c r="B1487"><v>0</v></c><c r="C1487"><v>0</v></c><c r="E1487" t="s"><v>1486</v></c><c r="F1487"><v>1.1129954963106741E-6</v></c><c r="G1487"><v>3.8201854012378929E-7</v></c></row><row r="1488" spans="1:7" x14ac:dyDescent="0.2"><c r="A1488" t="s"><v>1487</v></c><c r="B1488"><v>0</v></c><c r="C1488"><v>0</v></c><c r="E1488" t="s"><v>1487</v></c><c r="F1488"><v>0</v></c><c r="G1488"><v>0</v></c></row><row r="1489" spans="1:7" x14ac:dyDescent="0.2"><c r="A1489" t="s"><v>1488</v></c><c r="B1489"><v>0</v></c><c r="C1489"><v>0</v></c><c r="E1489" t="s"><v>1488</v></c><c r="F1489"><v>0</v></c><c r="G1489"><v>0</v></c></row><row r="1490" spans="1:7" x14ac:dyDescent="0.2"><c r="A1490" t="s"><v>1489</v></c><c r="B1490"><v>6.4269073156891754E-6</v></c><c r="C1490"><v>7.7093830945857361E-6</v></c><c r="E1490" t="s"><v>1489</v></c><c r="F1490"><v>2.3828639339821047E-5</v></c><c r="G1490"><v>3.0474548678906233E-6</v></c></row><row r="1491" spans="1:7" x14ac:dyDescent="0.2"><c r="A1491" t="s"><v>1490</v></c><c r="B1491"><v>0</v></c><c r="C1491"><v>0</v></c><c r="E1491" t="s"><v>1490</v></c><c r="F1491"><v>4.6122631775818177E-7</v></c><c r="G1491"><v>0</v></c></row><row r="1492" spans="1:7" x14ac:dyDescent="0.2"><c r="A1492" t="s"><v>1491</v></c><c r="B1492"><v>4.1151649080969397E-6</v></c><c r="C1492"><v>3.0981508751518612E-6</v></c><c r="E1492" t="s"><v>1491</v></c><c r="F1492"><v>2.2812342081883488E-5</v></c><c r="G1492"><v>2.5161048277770229E-6</v></c></row><row r="1493" spans="1:7" x14ac:dyDescent="0.2"><c r="A1493" t="s"><v>1492</v></c><c r="B1493"><v>0</v></c><c r="C1493"><v>6.5061470076928679E-7</v></c><c r="E1493" t="s"><v>1492</v></c><c r="F1493"><v>0</v></c><c r="G1493"><v>0</v></c></row><row r="1494" spans="1:7" x14ac:dyDescent="0.2"><c r="A1494" t="s"><v>1493</v></c><c r="B1494"><v>0</v></c><c r="C1494"><v>0</v></c><c r="E1494" t="s"><v>1493</v></c><c r="F1494"><v>0</v></c><c r="G1494"><v>0</v></c></row><row r="1495" spans="1:7" x14ac:dyDescent="0.2"><c r="A1495" t="s"><v>1494</v></c><c r="B1495"><v>1.5579560727869809E-6</v></c><c r="C1495"><v>4.1017715140992241E-7</v></c><c r="E1495" t="s"><v>1494</v></c><c r="F1495"><v>0</v></c><c r="G1495"><v>4.4364411046915805E-7</v></c></row><row r="1496" spans="1:7" x14ac:dyDescent="0.2"><c r="A1496" t="s"><v>1495</v></c><c r="B1496"><v>2.3143439575709524E-6</v></c><c r="C1496"><v>3.3807007652041089E-6</v></c><c r="E1496" t="s"><v>1495</v></c><c r="F1496"><v>0</v></c><c r="G1496"><v>3.1169951667872942E-7</v></c></row><row r="1497" spans="1:7" x14ac:dyDescent="0.2"><c r="A1497" t="s"><v>1496</v></c><c r="B1497"><v>0</v></c><c r="C1497"><v>0</v></c><c r="E1497" t="s"><v>1496</v></c><c r="F1497"><v>0</v></c><c r="G1497"><v>0</v></c></row><row r="1498" spans="1:7" x14ac:dyDescent="0.2"><c r="A1498" t="s"><v>1497</v></c><c r="B1498"><v>0</v></c><c r="C1498"><v>0</v></c><c r="E1498" t="s"><v>1497</v></c><c r="F1498"><v>0</v></c><c r="G1498"><v>0</v></c></row><row r="1499" spans="1:7" x14ac:dyDescent="0.2"><c r="A1499" t="s"><v>1498</v></c><c r="B1499"><v>0</v></c><c r="C1499"><v>0</v></c><c r="E1499" t="s"><v>1498</v></c><c r="F1499"><v>0</v></c><c r="G1499"><v>0</v></c></row><row r="1500" spans="1:7" x14ac:dyDescent="0.2"><c r="A1500" t="s"><v>1499</v></c><c r="B1500"><v>0</v></c><c r="C1500"><v>2.772198405127705E-6</v></c><c r="E1500" t="s"><v>1499</v></c><c r="F1500"><v>0</v></c><c r="G1500"><v>0</v></c></row><row r="1501" spans="1:7" x14ac:dyDescent="0.2"><c r="A1501" t="s"><v>1500</v></c><c r="B1501"><v>5.109214570662481E-7</v></c><c r="C1501"><v>5.3338351067909947E-6</v></c><c r="E1501" t="s"><v>1500</v></c><c r="F1501"><v>0</v></c><c r="G1501"><v>0</v></c></row><row r="1502" spans="1:7" x14ac:dyDescent="0.2"><c r="A1502" t="s"><v>1501</v></c><c r="B1502"><v>1.1571719787854762E-6</v></c><c r="C1502"><v>0</v></c><c r="E1502" t="s"><v>1501</v></c><c r="F1502"><v>3.1263219749920195E-6</v></c><c r="G1502"><v>7.5534362714788747E-7</v></c></row><row r="1503" spans="1:7" x14ac:dyDescent="0.2"><c r="A1503" t="s"><v>1502</v></c><c r="B1503"><v>0</v></c><c r="C1503"><v>0</v></c><c r="E1503" t="s"><v>1502</v></c><c r="F1503"><v>0</v></c><c r="G1503"><v>0</v></c></row><row r="1504" spans="1:7" x14ac:dyDescent="0.2"><c r="A1504" t="s"><v>1503</v></c><c r="B1504"><v>0</v></c><c r="C1504"><v>1.4288566628962484E-6</v></c><c r="E1504" t="s"><v>1503</v></c><c r="F1504"><v>0</v></c><c r="G1504"><v>0</v></c></row><row r="1505" spans="1:7" x14ac:dyDescent="0.2"><c r="A1505" t="s"><v>1504</v></c><c r="B1505"><v>0</v></c><c r="C1505"><v>0</v></c><c r="E1505" t="s"><v>1504</v></c><c r="F1505"><v>2.5905548772468401E-6</v></c><c r="G1505"><v>0</v></c></row><row r="1506" spans="1:7" x14ac:dyDescent="0.2"><c r="A1506" t="s"><v>1505</v></c><c r="B1506"><v>0</v></c><c r="C1506"><v>0</v></c><c r="E1506" t="s"><v>1505</v></c><c r="F1506"><v>0</v></c><c r="G1506"><v>0</v></c></row><row r="1507" spans="1:7" x14ac:dyDescent="0.2"><c r="A1507" t="s"><v>1506</v></c><c r="B1507"><v>0</v></c><c r="C1507"><v>0</v></c><c r="E1507" t="s"><v>1506</v></c><c r="F1507"><v>4.9877848882283018E-6</v></c><c r="G1507"><v>3.8201854012378929E-7</v></c></row><row r="1508" spans="1:7" x14ac:dyDescent="0.2"><c r="A1508" t="s"><v>1507</v></c><c r="B1508"><v>0</v></c><c r="C1508"><v>0</v></c><c r="E1508" t="s"><v>1507</v></c><c r="F1508"><v>2.0359910938589655E-5</v></c><c r="G1508"><v>0</v></c></row><row r="1509" spans="1:7" x14ac:dyDescent="0.2"><c r="A1509" t="s"><v>1508</v></c><c r="B1509"><v>0</v></c><c r="C1509"><v>0</v></c><c r="E1509" t="s"><v>1508</v></c><c r="F1509"><v>0</v></c><c r="G1509"><v>0</v></c></row><row r="1510" spans="1:7" x14ac:dyDescent="0.2"><c r="A1510" t="s"><v>1509</v></c><c r="B1510"><v>0</v></c><c r="C1510"><v>0</v></c><c r="E1510" t="s"><v>1509</v></c><c r="F1510"><v>3.2588458927624622E-7</v></c><c r="G1510"><v>0</v></c></row><row r="1511" spans="1:7" x14ac:dyDescent="0.2"><c r="A1511" t="s"><v>1510</v></c><c r="B1511"><v>0</v></c><c r="C1511"><v>0</v></c><c r="E1511" t="s"><v>1510</v></c><c r="F1511"><v>0</v></c><c r="G1511"><v>0</v></c></row><row r="1512" spans="1:7" x14ac:dyDescent="0.2"><c r="A1512" t="s"><v>1511</v></c><c r="B1512"><v>7.5638788478397183E-7</v></c><c r="C1512"><v>0</v></c><c r="E1512" t="s"><v>1511</v></c><c r="F1512"><v>3.4522065642682662E-6</v></c><c r="G1512"><v>7.6403708024757857E-7</v></c></row><row r="1513" spans="1:7" x14ac:dyDescent="0.2"><c r="A1513" t="s"><v>1512</v></c><c r="B1513"><v>0</v></c><c r="C1513"><v>0</v></c><c r="E1513" t="s"><v>1512</v></c><c r="F1513"><v>0</v></c><c r="G1513"><v>0</v></c></row><row r="1514" spans="1:7" x14ac:dyDescent="0.2"><c r="A1514" t="s"><v>1513</v></c><c r="B1514"><v>0</v></c><c r="C1514"><v>0</v></c><c r="E1514" t="s"><v>1513</v></c><c r="F1514"><v>0</v></c><c r="G1514"><v>0</v></c></row><row r="1515" spans="1:7" x14ac:dyDescent="0.2"><c r="A1515" t="s"><v>1514</v></c><c r="B1515"><v>0</v></c><c r="C1515"><v>0</v></c><c r="E1515" t="s"><v>1514</v></c><c r="F1515"><v>0</v></c><c r="G1515"><v>0</v></c></row><row r="1516" spans="1:7" x14ac:dyDescent="0.2"><c r="A1516" t="s"><v>1515</v></c><c r="B1516"><v>0</v></c><c r="C1516"><v>0</v></c><c r="E1516" t="s"><v>1515</v></c><c r="F1516"><v>0</v></c><c r="G1516"><v>0</v></c></row><row r="1517" spans="1:7" x14ac:dyDescent="0.2"><c r="A1517" t="s"><v>1516</v></c><c r="B1517"><v>8.8911539945823397E-7</v></c><c r="C1517"><v>0</v></c><c r="E1517" t="s"><v>1516</v></c><c r="F1517"><v>3.4522423695086911E-7</v></c><c r="G1517"><v>2.5247982808767143E-6</v></c></row><row r="1518" spans="1:7" x14ac:dyDescent="0.2"><c r="A1518" t="s"><v>1517</v></c><c r="B1518"><v>0</v></c><c r="C1518"><v>0</v></c><c r="E1518" t="s"><v>1517</v></c><c r="F1518"><v>0</v></c><c r="G1518"><v>0</v></c></row><row r="1519" spans="1:7" x14ac:dyDescent="0.2"><c r="A1519" t="s"><v>1518</v></c><c r="B1519"><v>0</v></c><c r="C1519"><v>0</v></c><c r="E1519" t="s"><v>1518</v></c><c r="F1519"><v>0</v></c><c r="G1519"><v>0</v></c></row><row r="1520" spans="1:7" x14ac:dyDescent="0.2"><c r="A1520" t="s"><v>1519</v></c><c r="B1520"><v>0</v></c><c r="C1520"><v>0</v></c><c r="E1520" t="s"><v>1519</v></c><c r="F1520"><v>0</v></c><c r="G1520"><v>0</v></c></row><row r="1521" spans="1:7" x14ac:dyDescent="0.2"><c r="A1521" t="s"><v>1520</v></c><c r="B1521"><v>0</v></c><c r="C1521"><v>0</v></c><c r="E1521" t="s"><v>1520</v></c><c r="F1521"><v>0</v></c><c r="G1521"><v>0</v></c></row><row r="1522" spans="1:7" x14ac:dyDescent="0.2"><c r="A1522" t="s"><v>1521</v></c><c r="B1522"><v>0</v></c><c r="C1522"><v>0</v></c><c r="E1522" t="s"><v>1521</v></c><c r="F1522"><v>0</v></c><c r="G1522"><v>0</v></c></row><row r="1523" spans="1:7" x14ac:dyDescent="0.2"><c r="A1523" t="s"><v>1522</v></c><c r="B1523"><v>0</v></c><c r="C1523"><v>0</v></c><c r="E1523" t="s"><v>1522</v></c><c r="F1523"><v>0</v></c><c r="G1523"><v>0</v></c></row><row r="1524" spans="1:7" x14ac:dyDescent="0.2"><c r="A1524" t="s"><v>1523</v></c><c r="B1524"><v>0</v></c><c r="C1524"><v>0</v></c><c r="E1524" t="s"><v>1523</v></c><c r="F1524"><v>0</v></c><c r="G1524"><v>0</v></c></row><row r="1525" spans="1:7" x14ac:dyDescent="0.2"><c r="A1525" t="s"><v>1524</v></c><c r="B1525"><v>0</v></c><c r="C1525"><v>0</v></c><c r="E1525" t="s"><v>1524</v></c><c r="F1525"><v>0</v></c><c r="G1525"><v>0</v></c></row><row r="1526" spans="1:7" x14ac:dyDescent="0.2"><c r="A1526" t="s"><v>1525</v></c><c r="B1526"><v>0</v></c><c r="C1526"><v>6.5061470076928679E-7</v></c><c r="E1526" t="s"><v>1525</v></c><c r="F1526"><v>3.2588458927624622E-7</v></c><c r="G1526"><v>0</v></c></row><row r="1527" spans="1:7" x14ac:dyDescent="0.2"><c r="A1527" t="s"><v>1526</v></c><c r="B1527"><v>0</v></c><c r="C1527"><v>0</v></c><c r="E1527" t="s"><v>1526</v></c><c r="F1527"><v>0</v></c><c r="G1527"><v>0</v></c></row><row r="1528" spans="1:7" x14ac:dyDescent="0.2"><c r="A1528" t="s"><v>1527</v></c><c r="B1528"><v>0</v></c><c r="C1528"><v>0</v></c><c r="E1528" t="s"><v>1527</v></c><c r="F1528"><v>0</v></c><c r="G1528"><v>0</v></c></row><row r="1529" spans="1:7" x14ac:dyDescent="0.2"><c r="A1529" t="s"><v>1528</v></c><c r="B1529"><v>0</v></c><c r="C1529"><v>0</v></c><c r="E1529" t="s"><v>1528</v></c><c r="F1529"><v>0</v></c><c r="G1529"><v>5.0800199846519182E-6</v></c></row><row r="1530" spans="1:7" x14ac:dyDescent="0.2"><c r="A1530" t="s"><v>1529</v></c><c r="B1530"><v>0</v></c><c r="C1530"><v>0</v></c><c r="E1530" t="s"><v>1529</v></c><c r="F1530"><v>0</v></c><c r="G1530"><v>0</v></c></row><row r="1531" spans="1:7" x14ac:dyDescent="0.2"><c r="A1531" t="s"><v>1530</v></c><c r="B1531"><v>4.0078409400150454E-7</v></c><c r="C1531"><v>0</v></c><c r="E1531" t="s"><v>1530</v></c><c r="F1531"><v>0</v></c><c r="G1531"><v>0</v></c></row><row r="1532" spans="1:7" x14ac:dyDescent="0.2"><c r="A1532" t="s"><v>1531</v></c><c r="B1532"><v>5.109214570662481E-7</v></c><c r="C1532"><v>1.3012294015385736E-6</v></c><c r="E1532" t="s"><v>1531</v></c><c r="F1532"><v>1.1323351439852969E-6</v></c><c r="G1532"><v>0</v></c></row><row r="1533" spans="1:7" x14ac:dyDescent="0.2"><c r="A1533" t="s"><v>1532</v></c><c r="B1533"><v>0</v></c><c r="C1533"><v>0</v></c><c r="E1533" t="s"><v>1532</v></c><c r="F1533"><v>0</v></c><c r="G1533"><v>0</v></c></row><row r="1534" spans="1:7" x14ac:dyDescent="0.2"><c r="A1534" t="s"><v>1533</v></c><c r="B1534"><v>0</v></c><c r="C1534"><v>0</v></c><c r="E1534" t="s"><v>1533</v></c><c r="F1534"><v>0</v></c><c r="G1534"><v>0</v></c></row><row r="15
[truncated: 275,006 more chars]
