# Supplementary material for: Loss of Lamin A leads to the nuclear translocation of AGO2 and compromised RNA interference
Source: Nucleic Acids Res. 2024 Jul 12;52(16):9917–35. doi: 10.1093/nar/gkae589 (PMC11381323; doi:10.1093/nar/gkae589)
Supplement: gkae589_Supplemental_Files [file gkae589_supplemental_files.zip › Supplemental Table 2/xl/worksheets/sheet2.xml]

<?xml version="1.0" encoding="UTF-8" standalone="yes"?>
<worksheet xmlns="http://schemas.openxmlformats.org/spreadsheetml/2006/main" xmlns:r="http://schemas.openxmlformats.org/officeDocument/2006/relationships" xmlns:mc="http://schemas.openxmlformats.org/markup-compatibility/2006" mc:Ignorable="x14ac xr xr2 xr3" xmlns:x14ac="http://schemas.microsoft.com/office/spreadsheetml/2009/9/ac" xmlns:xr="http://schemas.microsoft.com/office/spreadsheetml/2014/revision" xmlns:xr2="http://schemas.microsoft.com/office/spreadsheetml/2015/revision2" xmlns:xr3="http://schemas.microsoft.com/office/spreadsheetml/2016/revision3" xr:uid="{35B9AF9C-A489-0D42-A79B-F18B857D7945}"><dimension ref="A1:D7"/><sheetViews><sheetView tabSelected="1" workbookViewId="0"><selection activeCell="I13" sqref="I13"/></sheetView></sheetViews><sheetFormatPr baseColWidth="10" defaultRowHeight="16" x14ac:dyDescent="0.2"/><sheetData><row r="1" spans="1:4" x14ac:dyDescent="0.2"><c r="A1" s="4" t="s"><v>2664</v></c></row><row r="2" spans="1:4" x14ac:dyDescent="0.2"><c r="A2" s="5"/><c r="B2" s="5"/><c r="C2" s="5"/><c r="D2" s="5"/></row><row r="3" spans="1:4" x14ac:dyDescent="0.2"><c r="A3" s="4" t="s"><v>2662</v></c><c r="B3" s="5"/><c r="C3" s="5"/><c r="D3" s="5"/></row><row r="4" spans="1:4" x14ac:dyDescent="0.2"><c r="A4" s="5" t="s"><v>2665</v></c></row><row r="5" spans="1:4" x14ac:dyDescent="0.2"><c r="A5" s="5"/><c r="B5" s="5"/><c r="C5" s="5"/><c r="D5" s="5"/></row><row r="6" spans="1:4" x14ac:dyDescent="0.2"><c r="A6" s="4" t="s"><v>2663</v></c><c r="B6" s="5"/><c r="C6" s="5"/><c r="D6" s="5"/></row><row r="7" spans="1:4" x14ac:dyDescent="0.2"><c r="A7" s="5" t="s"><v>2666</v></c></row></sheetData><pageMargins left="0.7" right="0.7" top="0.75" bottom="0.75" header="0.3" footer="0.3"/></worksheet>
