# Supplementary material for: Loss of Lamin A leads to the nuclear translocation of AGO2 and compromised RNA interference
Source: Nucleic Acids Res. 2024 Jul 12;52(16):9917–35. doi: 10.1093/nar/gkae589 (PMC11381323; doi:10.1093/nar/gkae589)
Supplement: gkae589_Supplemental_Files [file gkae589_supplemental_files.zip › Supplemental Table 4.xlsx]

## Sheet: Description
Table 4: Supplemental file for Mass spectrometry data
1_A375_AGO_IP_Significant_UP
T6B peptide pulldown of AGO proteins from nucleus of A375 Lamin A KO cells: Significantly upregulated proteins interacting with nuclear AGO proteins in A375 Lamin A KO cells as compared with A375 WT cells (not expressing nuclear AGO proteins)
2_SHSY5Y_AGO_IP_Significant_UP
T6B peptide pulldown of AGO proteins from nucleus of SHSY5Y Lamin A KO cells: Significantly upregulated proteins interacting with nuclear AGO proteins in SHSY5Y Lamin A KO cells as compared with SHSY5Y WT cells (not expressing nuclear AGO proteins)
3_Overlap between A375 & SHSY5Y
Common significant mass spectrometry hits for nuclear AGO proteins in A375 and SHSY5Y Lamin A KO cells
4_Lamin IP
Lamin A immunoprecipitation in A375 WT and Lamin A KO cells: Lamin A interactome in A375 WT cells upon comparison with A375 Lamin A KO cells

## Sheet: 1_A375_AGO_IP_Significant_UP
Accession	Description	Gene name	Coverage [%]	# Peptides	# PSMs	# Unique Peptides	MW [kDa]	A375 Nucleus KO-vs-WT significant	A375_Nucleus KO-vs-WT -Log p-value (normalized)	A375 Nucleus KO-vs-WT log2-fold change (normalized)
Q9H9J4	Ubiquitin carboxyl-terminal hydrolase 42 OS=Homo sapiens OX=9606 GN=USP42 PE=1 SV=3	USP42	1	1	1	1	145.3	+	1.20069	5.25739
P83881	60S ribosomal protein L36a OS=Homo sapiens OX=9606 GN=RPL36A PE=1 SV=2	RPL36A	26	5	5	2	12.4	+	1.83816	5.16029
Q9Y3T9	Nucleolar complex protein 2 homolog OS=Homo sapiens OX=9606 GN=NOC2L PE=1 SV=4	NOC2L	10	8	10	8	84.9	+	2.29718	3.60405
Q9BV73	Centrosome-associated protein CEP250 OS=Homo sapiens OX=9606 GN=CEP250 PE=1 SV=2	CEP250	0	1	1	1	281	+	1.97958	3.56139
Q3YEC7	Rab-like protein 6 OS=Homo sapiens OX=9606 GN=RABL6 PE=1 SV=2	RABL6	6	5	5	5	79.5	+	1.92129	3.10393
Q9Y388	RNA-binding motif protein, X-linked 2 OS=Homo sapiens OX=9606 GN=RBMX2 PE=1 SV=2	RBMX2	9	3	3	3	37.3	+	1.86862	3.04443
A0JLT2	Mediator of RNA polymerase II transcription subunit 19 OS=Homo sapiens OX=9606 GN=MED19 PE=1 SV=2	MED19	15	3	4	3	26.3	+	1.62055	2.84602
Q9UL18	Protein argonaute-1 OS=Homo sapiens OX=9606 GN=AGO1 PE=1 SV=3	AGO1	36	24	34	16	97.2	+	1.98021	2.81233
Q8IYB3	Serine/arginine repetitive matrix protein 1 OS=Homo sapiens OX=9606 GN=SRRM1 PE=1 SV=2	SRRM1	10	9	10	9	102.3	+	1.78026	2.76759
Q9H8M2	Bromodomain-containing protein 9 OS=Homo sapiens OX=9606 GN=BRD9 PE=1 SV=2	BRD9	5	2	4	2	67	+	1.81599	2.75917
Q13428	Treacle protein OS=Homo sapiens OX=9606 GN=TCOF1 PE=1 SV=3	TCOF1	6	10	17	10	152	+	1.68104	2.6765
Q12788	Transducin beta-like protein 3 OS=Homo sapiens OX=9606 GN=TBL3 PE=1 SV=2	TBL3	11	6	6	6	89	+	2.34497	2.54511
Q14146	Unhealthy ribosome biogenesis protein 2 homolog OS=Homo sapiens OX=9606 GN=URB2 PE=1 SV=2	URB2	4	5	5	5	170.4	+	2.07881	2.54165
Q6P1X5	Transcription initiation factor TFIID subunit 2 OS=Homo sapiens OX=9606 GN=TAF2 PE=1 SV=3	TAF2	2	1	1	1	136.9	+	1.12587	2.53827
Q9BWJ5	Splicing factor 3B subunit 5 OS=Homo sapiens OX=9606 GN=SF3B5 PE=1 SV=1	SF3B5	17	1	1	1	10.1	+	1.96602	2.49018
P00747	Plasminogen OS=Homo sapiens OX=9606 GN=PLG PE=1 SV=2	PLG	5	4	7	4	90.5	+	2.86101	2.44839
Q6PCB5	Lysine-specific demethylase RSBN1L OS=Homo sapiens OX=9606 GN=RSBN1L PE=1 SV=2	RSBN1L	1	1	1	1	94.8	+	1.81891	2.43038
P62269	40S ribosomal protein S18 OS=Homo sapiens OX=9606 GN=RPS18 PE=1 SV=3	RPS18	49	9	17	9	17.7	+	2.35951	2.34041
Q9H9G7	Protein argonaute-3 OS=Homo sapiens OX=9606 GN=AGO3 PE=1 SV=2	AGO3	32	22	31	14	97.3	+	1.35927	2.31835
Q5JTH9	RRP12-like protein OS=Homo sapiens OX=9606 GN=RRP12 PE=1 SV=2	RRP12	4	6	9	6	143.6	+	1.9884	2.31643
Q5VWG9	Transcription initiation factor TFIID subunit 3 OS=Homo sapiens OX=9606 GN=TAF3 PE=1 SV=1	TAF3	4	3	3	3	103.5	+	1.81062	2.29702
P25398	40S ribosomal protein S12 OS=Homo sapiens OX=9606 GN=RPS12 PE=1 SV=3	RPS12	52	7	14	7	14.5	+	2.37037	2.23835
P18583	Protein SON OS=Homo sapiens OX=9606 GN=SON PE=1 SV=4	SON	0	1	1	1	263.7	+	1.27649	2.18012
P55265	Double-stranded RNA-specific adenosine deaminase OS=Homo sapiens OX=9606 GN=ADAR PE=1 SV=4	ADAR	5	6	6	6	136	+	2.70138	2.17902
O94906	Pre-mRNA-processing factor 6 OS=Homo sapiens OX=9606 GN=PRPF6 PE=1 SV=1	PRPF6	12	12	15	12	106.9	+	1.92713	2.11203
P27635	60S ribosomal protein L10 OS=Homo sapiens OX=9606 GN=RPL10 PE=1 SV=5	RPL10	42	11	24	11	24.6	+	1.5616	2.07368
O60832	H/ACA ribonucleoprotein complex subunit DKC1 OS=Homo sapiens OX=9606 GN=DKC1 PE=1 SV=3	DKC1	17	7	7	7	57.6	+	2.09369	2.02681
P62854	40S ribosomal protein S26 OS=Homo sapiens OX=9606 GN=RPS26 PE=1 SV=3	RPS26	27	3	5	3	13	+	2.62471	1.9664
P62753	40S ribosomal protein S6 OS=Homo sapiens OX=9606 GN=RPS6 PE=1 SV=1	RPS6	32	10	17	10	28.7	+	1.77442	1.96594
Q8NCA5	Protein FAM98A OS=Homo sapiens OX=9606 GN=FAM98A PE=1 SV=2	FAM98A	8	2	2	2	55.2	+	1.65755	1.94495
O75955	Flotillin-1 OS=Homo sapiens OX=9606 GN=FLOT1 PE=1 SV=3	FLOT1	38	15	18	15	47.3	+	1.4926	1.93844
P62241	40S ribosomal protein S8 OS=Homo sapiens OX=9606 GN=RPS8 PE=1 SV=2	RPS8	45	9	15	9	24.2	+	2.16319	1.91595
Q14254	Flotillin-2 OS=Homo sapiens OX=9606 GN=FLOT2 PE=1 SV=2	FLOT2	25	9	10	9	47	+	1.42004	1.91107
Q9NPI1	Bromodomain-containing protein 7 OS=Homo sapiens OX=9606 GN=BRD7 PE=1 SV=1	BRD7	2	1	1	1	74.1	+	1.43874	1.9068
Q8IZL8	Proline-, glutamic acid- and leucine-rich protein 1 OS=Homo sapiens OX=9606 GN=PELP1 PE=1 SV=2	PELP1	3	3	3	3	119.6	+	2.85608	1.90299
Q53GQ0	Very-long-chain 3-oxoacyl-CoA reductase OS=Homo sapiens OX=9606 GN=HSD17B12 PE=1 SV=2	HSD17B12	9	3	3	3	34.3	+	2.27788	1.89271
O60264	SWI/SNF-related matrix-associated actin-dependent regulator of chromatin subfamily A member 5 OS=Homo sapiens OX=9606 GN=SMARCA5 PE=1 SV=1	SMARCA5	3	2	2	2	121.8	+	1.76072	1.89187
Q6AI08	HEAT repeat-containing protein 6 OS=Homo sapiens OX=9606 GN=HEATR6 PE=1 SV=1	HEATR6	2	2	2	2	128.7	+	1.42154	1.88897
Q9P2E9	Ribosome-binding protein 1 OS=Homo sapiens OX=9606 GN=RRBP1 PE=1 SV=5	RRBP1	3	2	2	2	152.4	+	1.41901	1.85126
Q71UM5	40S ribosomal protein S27-like OS=Homo sapiens OX=9606 GN=RPS27L PE=1 SV=3	RPS27L	39	4	11	1	9.5	+	1.43484	1.84148
Q9NRG9	Aladin OS=Homo sapiens OX=9606 GN=AAAS PE=1 SV=1	AAAS	9	4	4	4	59.5	+	1.76791	1.83802
P67809	Y-box-binding protein 1 OS=Homo sapiens OX=9606 GN=YBX1 PE=1 SV=3	YBX1	42	7	10	6	35.9	+	1.27485	1.82244
Q00839	Heterogeneous nuclear ribonucleoprotein U OS=Homo sapiens OX=9606 GN=HNRNPU PE=1 SV=6	HNRNPU	26	21	28	21	90.5	+	1.91066	1.80926
Q9NXF1	Testis-expressed protein 10 OS=Homo sapiens OX=9606 GN=TEX10 PE=1 SV=2	TEX10	6	4	4	4	105.6	+	1.87119	1.79954
P62847	40S ribosomal protein S24 OS=Homo sapiens OX=9606 GN=RPS24 PE=1 SV=1	RPS24	31	5	11	5	15.4	+	2.11956	1.79253
Q15393	Splicing factor 3B subunit 3 OS=Homo sapiens OX=9606 GN=SF3B3 PE=1 SV=4	SF3B3	13	12	12	12	135.5	+	1.9572	1.78363
P61326	Protein mago nashi homolog OS=Homo sapiens OX=9606 GN=MAGOH PE=1 SV=1	MAGOH	14	1	1	1	17.2	+	1.9199	1.7512
P11387	DNA topoisomerase 1 OS=Homo sapiens OX=9606 GN=TOP1 PE=1 SV=2	TOP1	12	9	12	9	90.7	+	1.45698	1.73814
P60866	40S ribosomal protein S20 OS=Homo sapiens OX=9606 GN=RPS20 PE=1 SV=1	RPS20	37	7	11	7	13.4	+	2.11412	1.73271
P10412	Histone H1.4 OS=Homo sapiens OX=9606 GN=H1-4 PE=1 SV=2	H1-4	36	11	23	1	21.9	+	1.78953	1.70987
O14880	Microsomal glutathione S-transferase 3 OS=Homo sapiens OX=9606 GN=MGST3 PE=1 SV=1	MGST3	5	1	1	1	16.5	+	1.24094	1.68527
Q9BUQ8	Probable ATP-dependent RNA helicase DDX23 OS=Homo sapiens OX=9606 GN=DDX23 PE=1 SV=3	DDX23	2	2	2	2	95.5	+	1.72817	1.6756
P62263	40S ribosomal protein S14 OS=Homo sapiens OX=9606 GN=RPS14 PE=1 SV=3	RPS14	42	9	15	9	16.3	+	1.83386	1.67174
Q9Y613	FH1/FH2 domain-containing protein 1 OS=Homo sapiens OX=9606 GN=FHOD1 PE=1 SV=3	FHOD1	4	4	5	4	126.5	+	1.67454	1.6688
Q13895	Bystin OS=Homo sapiens OX=9606 GN=BYSL PE=1 SV=3	BYSL	7	3	3	3	49.6	+	2.05028	1.66604
Q04637	Eukaryotic translation initiation factor 4 gamma 1 OS=Homo sapiens OX=9606 GN=EIF4G1 PE=1 SV=4	EIF4G1	9	14	14	14	175.4	+	1.61613	1.59566
Q9NZN4	EH domain-containing protein 2 OS=Homo sapiens OX=9606 GN=EHD2 PE=1 SV=2	EHD2	7	4	4	3	61.1	+	2.29205	1.56502
P07305	Histone H1.0 OS=Homo sapiens OX=9606 GN=H1-0 PE=1 SV=3	H1-0	16	3	3	3	20.9	+	1.33249	1.55946
Q16778	Histone H2B type 2-E OS=Homo sapiens OX=9606 GN=H2BC21 PE=1 SV=3	H2BC21	53	7	24	1	13.9	+	1.15971	1.50992
Q9Y2X3	Nucleolar protein 58 OS=Homo sapiens OX=9606 GN=NOP58 PE=1 SV=1	NOP58	13	6	7	6	59.5	+	1.23247	1.49232
Q9H930	Nuclear body protein SP140-like protein OS=Homo sapiens OX=9606 GN=SP140L PE=1 SV=3	SP140L	1	1	1	1	67	+	1.83492	1.49201
P62249	40S ribosomal protein S16 OS=Homo sapiens OX=9606 GN=RPS16 PE=1 SV=2	RPS16	46	9	13	9	16.4	+	1.43436	1.4878
P23396	40S ribosomal protein S3 OS=Homo sapiens OX=9606 GN=RPS3 PE=1 SV=2	RPS3	79	20	51	20	26.7	+	2.16254	1.46508
Q9Y4C2	TRPM8 channel-associated factor 1 OS=Homo sapiens OX=9606 GN=TCAF1 PE=1 SV=3	TCAF1	3	2	2	2	102.1	+	1.44525	1.4382
Q96SK2	Transmembrane protein 209 OS=Homo sapiens OX=9606 GN=TMEM209 PE=1 SV=2	TMEM209	7	2	2	2	62.9	+	1.66999	1.41151
P63096	Guanine nucleotide-binding protein G(i) subunit alpha-1 OS=Homo sapiens OX=9606 GN=GNAI1 PE=1 SV=2	GNAI1	23	8	11	4	40.3	+	1.54552	1.41133
P09960	Leukotriene A-4 hydrolase OS=Homo sapiens OX=9606 GN=LTA4H PE=1 SV=2	LTA4H	6	3	5	3	69.2	+	1.138	1.4048
Q9Y315	Deoxyribose-phosphate aldolase OS=Homo sapiens OX=9606 GN=DERA PE=1 SV=2	DERA	19	4	4	4	35.2	+	1.89145	1.40404
P62701	40S ribosomal protein S4, X isoform OS=Homo sapiens OX=9606 GN=RPS4X PE=1 SV=2	RPS4X	49	13	22	13	29.6	+	1.26403	1.40354
P46783	40S ribosomal protein S10 OS=Homo sapiens OX=9606 GN=RPS10 PE=1 SV=1	RPS10	43	8	15	7	18.9	+	1.81963	1.39282
Q9HAV4	Exportin-5 OS=Homo sapiens OX=9606 GN=XPO5 PE=1 SV=1	XPO5	5	4	7	4	136.2	+	1.4595	1.38881
Q9BVP2	Guanine nucleotide-binding protein-like 3 OS=Homo sapiens OX=9606 GN=GNL3 PE=1 SV=2	GNL3	14	6	7	6	62	+	1.58294	1.38312
Q03701	CCAAT/enhancer-binding protein zeta OS=Homo sapiens OX=9606 GN=CEBPZ PE=1 SV=3	CEBPZ	8	7	7	7	120.9	+	1.76205	1.3795
Q9Y2W1	Thyroid hormone receptor-associated protein 3 OS=Homo sapiens OX=9606 GN=THRAP3 PE=1 SV=2	THRAP3	11	9	10	9	108.6	+	1.2094	1.35476
Q9BTX1	Nucleoporin NDC1 OS=Homo sapiens OX=9606 GN=NDC1 PE=1 SV=2	NDC1	5	2	2	2	76.3	+	2.20782	1.34889
Q9NZB2	Constitutive coactivator of PPAR-gamma-like protein 1 OS=Homo sapiens OX=9606 GN=FAM120A PE=1 SV=2	FAM120A	10	9	11	9	121.8	+	2.18505	1.33401
Q10471	Polypeptide N-acetylgalactosaminyltransferase 2 OS=Homo sapiens OX=9606 GN=GALNT2 PE=1 SV=1	GALNT2	1	1	1	1	64.7	+	1.7231	1.32151
P46060	Ran GTPase-activating protein 1 OS=Homo sapiens OX=9606 GN=RANGAP1 PE=1 SV=1	RANGAP1	14	7	9	7	63.5	+	1.19642	1.31625
Q8TAD4	Zinc transporter 5 OS=Homo sapiens OX=9606 GN=SLC30A5 PE=1 SV=1	SLC30A5	3	1	1	1	84	+	1.5089	1.31173
Q7KZF4	Staphylococcal nuclease domain-containing protein 1 OS=Homo sapiens OX=9606 GN=SND1 PE=1 SV=1	SND1	19	15	19	15	101.9	+	1.57467	1.30135
Q86WA8	Lon protease homolog 2, peroxisomal OS=Homo sapiens OX=9606 GN=LONP2 PE=1 SV=1	LONP2	30	21	30	21	94.6	+	2.08746	1.27833
Q9Y305	Acyl-coenzyme A thioesterase 9, mitochondrial OS=Homo sapiens OX=9606 GN=ACOT9 PE=1 SV=2	ACOT9	19	8	9	8	49.9	+	2.70858	1.273
P05423	DNA-directed RNA polymerase III subunit RPC4 OS=Homo sapiens OX=9606 GN=POLR3D PE=1 SV=2	POLR3D	10	3	4	3	44.4	+	1.15472	1.26432
Q01629	Interferon-induced transmembrane protein 2 OS=Homo sapiens OX=9606 GN=IFITM2 PE=1 SV=2	IFITM2	12	1	2	1	14.6	+	1.13601	1.2628
Q13310	Polyadenylate-binding protein 4 OS=Homo sapiens OX=9606 GN=PABPC4 PE=1 SV=1	PABPC4	17	10	12	6	70.7	+	2.26392	1.25973
P08708	40S ribosomal protein S17 OS=Homo sapiens OX=9606 GN=RPS17 PE=1 SV=2	RPS17	50	8	16	8	15.5	+	2.12865	1.25279
Q5BKY9	Protein FAM133B OS=Homo sapiens OX=9606 GN=FAM133B PE=1 SV=1	FAM133B	13	3	4	3	28.4	+	1.27895	1.23664
Q9UKV8	Protein argonaute-2 OS=Homo sapiens OX=9606 GN=AGO2 PE=1 SV=3	AGO2	43	32	54	26	97.1	+	1.53979	1.2276
P13995	Bifunctional methylenetetrahydrofolate dehydrogenase/cyclohydrolase, mitochondrial OS=Homo sapiens OX=9606 GN=MTHFD2 PE=1 SV=2	MTHFD2	19	5	5	5	37.9	+	1.17907	1.22496
Q9UNE7	E3 ubiquitin-protein ligase CHIP OS=Homo sapiens OX=9606 GN=STUB1 PE=1 SV=2	STUB1	68	26	57	26	34.8	+	1.8994	1.22359
Q86YR5	G-protein-signaling modulator 1 OS=Homo sapiens OX=9606 GN=GPSM1 PE=1 SV=2	GPSM1	10	6	6	6	74.5	+	1.45045	1.20527
P07858	Cathepsin B OS=Homo sapiens OX=9606 GN=CTSB PE=1 SV=3	CTSB	10	2	2	2	37.8	+	1.14494	1.19299
P84098	60S ribosomal protein L19 OS=Homo sapiens OX=9606 GN=RPL19 PE=1 SV=1	RPL19	26	7	8	7	23.5	+	1.98291	1.1924
Q92598	Heat shock protein 105 kDa OS=Homo sapiens OX=9606 GN=HSPH1 PE=1 SV=1	HSPH1	26	20	22	18	96.8	+	1.92138	1.18901
Q93050	V-type proton ATPase 116 kDa subunit a 1 OS=Homo sapiens OX=9606 GN=ATP6V0A1 PE=1 SV=3	ATP6V0A1	7	5	5	4	96.4	+	1.51661	1.1824
Q9Y2S7	Polymerase delta-interacting protein 2 OS=Homo sapiens OX=9606 GN=POLDIP2 PE=1 SV=1	POLDIP2	6	2	3	2	42	+	2.10948	1.17288
P62244	40S ribosomal protein S15a OS=Homo sapiens OX=9606 GN=RPS15A PE=1 SV=2	RPS15A	38	7	12	7	14.8	+	1.63685	1.16857
P11021	Endoplasmic reticulum chaperone BiP OS=Homo sapiens OX=9606 GN=HSPA5 PE=1 SV=2	HSPA5	59	44	94	41	72.3	+	1.40182	1.15154
P25440	Bromodomain-containing protein 2 OS=Homo sapiens OX=9606 GN=BRD2 PE=1 SV=2	BRD2	1	1	1	1	88	+	1.28808	1.14939
Q08J23	RNA cytosine C(5)-methyltransferase NSUN2 OS=Homo sapiens OX=9606 GN=NSUN2 PE=1 SV=2	NSUN2	23	14	17	14	86.4	+	2.06193	1.13427
Q13765	Nascent polypeptide-associated complex subunit alpha OS=Homo sapiens OX=9606 GN=NACA PE=1 SV=1	NACA	39	5	9	5	23.4	+	1.25531	1.13182
Q8N9Q2	Protein SREK1IP1 OS=Homo sapiens OX=9606 GN=SREK1IP1 PE=1 SV=1	SREK1IP1	13	3	3	3	18.2	+	1.94451	1.13022
Q9UIV1	CCR4-NOT transcription complex subunit 7 OS=Homo sapiens OX=9606 GN=CNOT7 PE=1 SV=3	CNOT7	5	1	1	1	32.7	+	1.6532	1.11989
P42766	60S ribosomal protein L35 OS=Homo sapiens OX=9606 GN=RPL35 PE=1 SV=2	RPL35	33	5	9	5	14.5	+	1.36777	1.11763
Q8NHP8	Putative phospholipase B-like 2 OS=Homo sapiens OX=9606 GN=PLBD2 PE=1 SV=2	PLBD2	10	7	7	7	65.4	+	1.23552	1.1114
O75533	Splicing factor 3B subunit 1 OS=Homo sapiens OX=9606 GN=SF3B1 PE=1 SV=3	SF3B1	6	7	7	7	145.7	+	1.74012	1.10308
P22087	rRNA 2'-O-methyltransferase fibrillarin OS=Homo sapiens OX=9606 GN=FBL PE=1 SV=2	FBL	37	11	15	11	33.8	+	1.32186	1.08881
Q9H0J9	Protein mono-ADP-ribosyltransferase PARP12 OS=Homo sapiens OX=9606 GN=PARP12 PE=1 SV=1	PARP12	4	2	3	2	79	+	1.14473	1.08041
P17858	ATP-dependent 6-phosphofructokinase, liver type OS=Homo sapiens OX=9606 GN=PFKL PE=1 SV=6	PFKL	22	16	21	11	85	+	1.25872	1.07926
Q9NRC1	Suppressor of tumorigenicity 7 protein OS=Homo sapiens OX=9606 GN=ST7 PE=1 SV=1	ST7	5	2	2	2	67.1	+	1.21331	1.07341
Q96FQ6	Protein S100-A16 OS=Homo sapiens OX=9606 GN=S100A16 PE=1 SV=1	S100A16	12	1	1	1	11.8	+	1.3546	1.05506
Q9ULX3	RNA-binding protein NOB1 OS=Homo sapiens OX=9606 GN=NOB1 PE=1 SV=1	NOB1	2	2	2	2	46.6	+	1.18679	1.0544
Q99567	Nuclear pore complex protein Nup88 OS=Homo sapiens OX=9606 GN=NUP88 PE=1 SV=2	NUP88	8	4	4	4	83.5	+	1.29069	1.05008
P62266	40S ribosomal protein S23 OS=Homo sapiens OX=9606 GN=RPS23 PE=1 SV=3	RPS23	22	5	7	5	15.8	+	1.42028	1.04339
Q15020	Squamous cell carcinoma antigen recognized by T-cells 3 OS=Homo sapiens OX=9606 GN=SART3 PE=1 SV=1	SART3	4	4	4	4	109.9	+	1.19362	1.04227
Q9Y5S1	Transient receptor potential cation channel subfamily V member 2 OS=Homo sapiens OX=9606 GN=TRPV2 PE=1 SV=1	TRPV2	3	2	2	2	85.9	+	3.7593	1.03904
P50502	Hsc70-interacting protein OS=Homo sapiens OX=9606 GN=ST13 PE=1 SV=2	ST13	14	5	6	5	41.3	+	1.14019	1.03074
Q07065	Cytoskeleton-associated protein 4 OS=Homo sapiens OX=9606 GN=CKAP4 PE=1 SV=2	CKAP4	52	28	34	27	66	+	2.58786	1.02438
Q6NYC8	Phostensin OS=Homo sapiens OX=9606 GN=PPP1R18 PE=1 SV=1	PPP1R18	19	11	13	11	67.9	+	1.1422	1.01532
Q9UG63	ATP-binding cassette sub-family F member 2 OS=Homo sapiens OX=9606 GN=ABCF2 PE=1 SV=2	ABCF2	14	7	11	7	71.2	+	1.14323	1.01041
Q96DM3	Regulator of MON1-CCZ1 complex OS=Homo sapiens OX=9606 GN=RMC1 PE=1 SV=2	RMC1	2	1	1	1	74.9	+	1.32194	1.00943
A5YKK6	CCR4-NOT transcription complex subunit 1 OS=Homo sapiens OX=9606 GN=CNOT1 PE=1 SV=2	CNOT1	5	9	9	9	266.8	+	1.25079	1.00923
O14617	AP-3 complex subunit delta-1 OS=Homo sapiens OX=9606 GN=AP3D1 PE=1 SV=1	AP3D1	9	7	7	7	130.1	+	1.81569	1.00441
Q08211	ATP-dependent RNA helicase A OS=Homo sapiens OX=9606 GN=DHX9 PE=1 SV=4	DHX9	15	17	23	17	140.9	+	2.1774	0.983589
Q96CT7	Coiled-coil domain-containing protein 124 OS=Homo sapiens OX=9606 GN=CCDC124 PE=1 SV=1	CCDC124	39	10	10	10	25.8	+	1.34443	0.96104
Q6R327	Rapamycin-insensitive companion of mTOR OS=Homo sapiens OX=9606 GN=RICTOR PE=1 SV=1	RICTOR	1	2	2	2	192.1	+	1.22256	0.955822
Q71UI9	Histone H2A.V OS=Homo sapiens OX=9606 GN=H2AZ2 PE=1 SV=3	H2AZ2	20	3	4	1	13.5	+	1.1676	0.921555
Q13263	Transcription intermediary factor 1-beta OS=Homo sapiens OX=9606 GN=TRIM28 PE=1 SV=5	TRIM28	27	17	29	17	88.5	+	1.3742	0.919118
Q15293	Reticulocalbin-1 OS=Homo sapiens OX=9606 GN=RCN1 PE=1 SV=1	RCN1	17	4	4	4	38.9	+	1.87848	0.917223
Q96II8	DISP complex protein LRCH3 OS=Homo sapiens OX=9606 GN=LRCH3 PE=1 SV=2	LRCH3	4	2	2	2	86	+	1.12642	0.915852
P16403	Histone H1.2 OS=Homo sapiens OX=9606 GN=H1-2 PE=1 SV=2	H1-2	46	13	23	4	21.4	+	3.19409	0.895592
P08473	Neprilysin OS=Homo sapiens OX=9606 GN=MME PE=1 SV=2	MME	10	6	6	6	85.5	+	1.60657	0.894889
P40938	Replication factor C subunit 3 OS=Homo sapiens OX=9606 GN=RFC3 PE=1 SV=2	RFC3	26	9	10	9	40.5	+	1.41469	0.877115
Q9H583	HEAT repeat-containing protein 1 OS=Homo sapiens OX=9606 GN=HEATR1 PE=1 SV=3	HEATR1	5	8	9	8	242.2	+	1.31918	0.867393
Q96AE4	Far upstream element-binding protein 1 OS=Homo sapiens OX=9606 GN=FUBP1 PE=1 SV=3	FUBP1	13	7	7	6	67.5	+	1.52378	0.865008
Q9Y2L1	Exosome complex exonuclease RRP44 OS=Homo sapiens OX=9606 GN=DIS3 PE=1 SV=2	DIS3	8	6	6	6	108.9	+	1.15274	0.848123
Q15397	Pumilio homolog 3 OS=Homo sapiens OX=9606 GN=PUM3 PE=1 SV=3	PUM3	10	6	6	6	73.5	+	1.61408	0.846194
Q9Y4I1	Unconventional myosin-Va OS=Homo sapiens OX=9606 GN=MYO5A PE=1 SV=2	MYO5A	3	5	5	4	215.3	+	1.28573	0.840918
Q15005	Signal peptidase complex subunit 2 OS=Homo sapiens OX=9606 GN=SPCS2 PE=1 SV=3	SPCS2	30	4	4	4	25	+	1.85644	0.839933
Q9BQ52	Zinc phosphodiesterase ELAC protein 2 OS=Homo sapiens OX=9606 GN=ELAC2 PE=1 SV=2	ELAC2	3	1	1	1	92.2	+	1.16341	0.831966
Q9BT22	Chitobiosyldiphosphodolichol beta-mannosyltransferase OS=Homo sapiens OX=9606 GN=ALG1 PE=1 SV=2	ALG1	2	1	1	1	52.5	+	1.56557	0.826621
P62424	60S ribosomal protein L7a OS=Homo sapiens OX=9606 GN=RPL7A PE=1 SV=2	RPL7A	45	17	23	17	30	+	1.44556	0.819925
Q6PGP7	Tetratricopeptide repeat protein 37 OS=Homo sapiens OX=9606 GN=TTC37 PE=1 SV=1	TTC37	11	16	17	16	175.4	+	2.03555	0.814773
Q9UBI6	Guanine nucleotide-binding protein G(I)/G(S)/G(O) subunit gamma-12 OS=Homo sapiens OX=9606 GN=GNG12 PE=1 SV=3	GNG12	79	6	19	6	8	+	1.31424	0.808372
Q14116	Interleukin-18 OS=Homo sapiens OX=9606 GN=IL18 PE=1 SV=1	IL18	5	1	1	1	22.3	+	2.16579	0.806832
P26599	Polypyrimidine tract-binding protein 1 OS=Homo sapiens OX=9606 GN=PTBP1 PE=1 SV=1	PTBP1	21	8	13	8	57.2	+	1.62908	0.802582
Q9UMS4	Pre-mRNA-processing factor 19 OS=Homo sapiens OX=9606 GN=PRPF19 PE=1 SV=1	PRPF19	4	2	2	2	55.1	+	1.46223	0.793517
P42765	3-ketoacyl-CoA thiolase, mitochondrial OS=Homo sapiens OX=9606 GN=ACAA2 PE=1 SV=2	ACAA2	34	7	8	7	41.9	+	1.50953	0.788793
P61009	Signal peptidase complex subunit 3 OS=Homo sapiens OX=9606 GN=SPCS3 PE=1 SV=1	SPCS3	7	1	1	1	20.3	+	1.23053	0.77176
P38117	Electron transfer flavoprotein subunit beta OS=Homo sapiens OX=9606 GN=ETFB PE=1 SV=3	ETFB	5	1	1	1	27.8	+	1.14683	0.770191
P51858	Hepatoma-derived growth factor OS=Homo sapiens OX=9606 GN=HDGF PE=1 SV=1	HDGF	31	7	9	7	26.8	+	1.16945	0.768158
P38432	Coilin OS=Homo sapiens OX=9606 GN=COIL PE=1 SV=1	COIL	6	3	3	3	62.6	+	1.18155	0.767555
Q12907	Vesicular integral-membrane protein VIP36 OS=Homo sapiens OX=9606 GN=LMAN2 PE=1 SV=1	LMAN2	6	2	2	2	40.2	+	1.50373	0.759029
Q92769	Histone deacetylase 2 OS=Homo sapiens OX=9606 GN=HDAC2 PE=1 SV=2	HDAC2	10	3	4	3	55.3	+	2.61355	0.758378
Q96N66	Lysophospholipid acyltransferase 7 OS=Homo sapiens OX=9606 GN=MBOAT7 PE=1 SV=2	MBOAT7	17	7	8	7	52.7	+	1.46433	0.758319
P68400	Casein kinase II subunit alpha OS=Homo sapiens OX=9606 GN=CSNK2A1 PE=1 SV=1	CSNK2A1	13	3	3	3	45.1	+	1.15269	0.753884
Q6PD62	RNA polymerase-associated protein CTR9 homolog OS=Homo sapiens OX=9606 GN=CTR9 PE=1 SV=1	CTR9	9	7	7	7	133.4	+	1.40482	0.743635
Q9Y266	Nuclear migration protein nudC OS=Homo sapiens OX=9606 GN=NUDC PE=1 SV=1	NUDC	11	4	4	4	38.2	+	2.08887	0.741888
Q9UMR2	ATP-dependent RNA helicase DDX19B OS=Homo sapiens OX=9606 GN=DDX19B PE=1 SV=1	DDX19B	18	6	6	6	53.9	+	1.53537	0.740469
Q92621	Nuclear pore complex protein Nup205 OS=Homo sapiens OX=9606 GN=NUP205 PE=1 SV=3	NUP205	9	16	17	16	227.8	+	1.77242	0.732433
Q9BRT2	Ubiquinol-cytochrome-c reductase complex assembly factor 2 OS=Homo sapiens OX=9606 GN=UQCC2 PE=1 SV=1	UQCC2	23	2	2	2	14.9	+	1.65137	0.732282
P43490	Nicotinamide phosphoribosyltransferase OS=Homo sapiens OX=9606 GN=NAMPT PE=1 SV=1	NAMPT	33	13	18	13	55.5	+	1.63273	0.730476
Q96S52	GPI transamidase component PIG-S OS=Homo sapiens OX=9606 GN=PIGS PE=1 SV=3	PIGS	10	4	4	4	61.6	+	2.30878	0.712184
Q9NTI5	Sister chromatid cohesion protein PDS5 homolog B OS=Homo sapiens OX=9606 GN=PDS5B PE=1 SV=1	PDS5B	19	25	40	23	164.6	+	1.22126	0.693621
Q9NVP1	ATP-dependent RNA helicase DDX18 OS=Homo sapiens OX=9606 GN=DDX18 PE=1 SV=2	DDX18	7	4	4	4	75.4	+	2.54476	0.692072
O75396	Vesicle-trafficking protein SEC22b OS=Homo sapiens OX=9606 GN=SEC22B PE=1 SV=5	SEC22B	28	6	8	6	24.7	+	1.39411	0.674613
Q8N6M0	Deubiquitinase OTUD6B OS=Homo sapiens OX=9606 GN=OTUD6B PE=1 SV=1	OTUD6B	4	1	1	1	33.8	+	1.91943	0.666495
P67812	Signal peptidase complex catalytic subunit SEC11A OS=Homo sapiens OX=9606 GN=SEC11A PE=1 SV=1	SEC11A	18	4	5	4	20.6	+	2.18888	0.663514
P62750	60S ribosomal protein L23a OS=Homo sapiens OX=9606 GN=RPL23A PE=1 SV=1	RPL23A	51	10	20	10	17.7	+	1.66569	0.662479
Q9BW27	Nuclear pore complex protein Nup85 OS=Homo sapiens OX=9606 GN=NUP85 PE=1 SV=1	NUP85	15	7	8	7	75	+	1.68916	0.655537
Q9BTV4	Transmembrane protein 43 OS=Homo sapiens OX=9606 GN=TMEM43 PE=1 SV=1	TMEM43	8	3	3	3	44.8	+	1.53022	0.653972
P55786	Puromycin-sensitive aminopeptidase OS=Homo sapiens OX=9606 GN=NPEPPS PE=1 SV=2	NPEPPS	12	9	9	9	103.2	+	1.26244	0.649809
Q8TB61	Adenosine 3'-phospho 5'-phosphosulfate transporter 1 OS=Homo sapiens OX=9606 GN=SLC35B2 PE=1 SV=1	SLC35B2	14	6	6	6	47.5	+	1.21943	0.636902
P40429	60S ribosomal protein L13a OS=Homo sapiens OX=9606 GN=RPL13A PE=1 SV=2	RPL13A	27	7	7	7	23.6	+	1.54037	0.631772
P63167	Dynein light chain 1, cytoplasmic OS=Homo sapiens OX=9606 GN=DYNLL1 PE=1 SV=1	DYNLL1	34	3	7	3	10.4	+	1.42765	0.63052
P55209	Nucleosome assembly protein 1-like 1 OS=Homo sapiens OX=9606 GN=NAP1L1 PE=1 SV=1	NAP1L1	17	5	8	3	45.3	+	1.70536	0.630384
O75521	Enoyl-CoA delta isomerase 2 OS=Homo sapiens OX=9606 GN=ECI2 PE=1 SV=4	ECI2	4	2	2	2	43.6	+	1.15693	0.626628
Q9H0S4	Probable ATP-dependent RNA helicase DDX47 OS=Homo sapiens OX=9606 GN=DDX47 PE=1 SV=1	DDX47	8	3	4	3	50.6	+	1.22402	0.618343
Q7Z2T5	TRMT1-like protein OS=Homo sapiens OX=9606 GN=TRMT1L PE=1 SV=2	TRMT1L	2	1	1	1	81.7	+	2.57417	0.616121
P42285	Exosome RNA helicase MTR4 OS=Homo sapiens OX=9606 GN=MTREX PE=1 SV=3	MTREX	3	3	3	3	117.7	+	1.60308	0.613205
P0DMV8	Heat shock 70 kDa protein 1A OS=Homo sapiens OX=9606 GN=HSPA1A PE=1 SV=1	HSPA1A	50	30	80	25	70	+	1.6975	0.597552
Q07955	Serine/arginine-rich splicing factor 1 OS=Homo sapiens OX=9606 GN=SRSF1 PE=1 SV=2	SRSF1	47	11	13	10	27.7	+	1.17335	0.594978
P20073	Annexin A7 OS=Homo sapiens OX=9606 GN=ANXA7 PE=1 SV=3	ANXA7	5	2	2	2	52.7	+	1.56906	0.592518
P78382	CMP-sialic acid transporter OS=Homo sapiens OX=9606 GN=SLC35A1 PE=1 SV=1	SLC35A1	4	1	1	1	36.8	+	2.1632	0.585982

## Sheet: 2_SHSY5Y_AGO_IP_Significant_UP
Accession	Description	Gene name	Coverage [%]	# Peptides	# PSMs	# Unique Peptides	MW [kDa]	SHSY5SY Nucleus KO-vs-WT significant	SHSY5SY Nucleus KO-vs-WT -Log p-value (normalized)	SHSY5SY Nucleus KO-vs-WT log2 fold change (normalized)
Q16658	Fascin OS=Homo sapiens OX=9606 GN=FSCN1 PE=1 SV=3	FSCN1	56	27	46	27	54.5	+	1.2768	4.85799
Q687X5	Metalloreductase STEAP4 OS=Homo sapiens OX=9606 GN=STEAP4 PE=1 SV=1	STEAP4	4	1	1	1	51.9	+	1.56097	3.50246
O00151	PDZ and LIM domain protein 1 OS=Homo sapiens OX=9606 GN=PDLIM1 PE=1 SV=4	PDLIM1	5	1	1	1	36	+	1.48419	3.49599
Q9BX66	Sorbin and SH3 domain-containing protein 1 OS=Homo sapiens OX=9606 GN=SORBS1 PE=1 SV=3	SORBS1	3	3	3	3	142.4	+	2.40124	3.49547
Q9NSD9	Phenylalanine--tRNA ligase beta subunit OS=Homo sapiens OX=9606 GN=FARSB PE=1 SV=3	FARSB	13	8	8	8	66.1	+	1.71154	3.35572
P63244	Receptor of activated protein C kinase 1 OS=Homo sapiens OX=9606 GN=RACK1 PE=1 SV=3	RACK1	47	15	24	15	35.1	+	1.90632	3.1277
P46060	Ran GTPase-activating protein 1 OS=Homo sapiens OX=9606 GN=RANGAP1 PE=1 SV=1	RANGAP1	14	7	9	7	63.5	+	1.61997	2.85691
Q9UNS2	COP9 signalosome complex subunit 3 OS=Homo sapiens OX=9606 GN=COPS3 PE=1 SV=3	COPS3	8	3	3	3	47.8	+	1.51171	2.80692
Q9H299	SH3 domain-binding glutamic acid-rich-like protein 3 OS=Homo sapiens OX=9606 GN=SH3BGRL3 PE=1 SV=1	SH3BGRL3	29	2	2	2	10.4	+	1.41934	2.78091
P58107	Epiplakin OS=Homo sapiens OX=9606 GN=EPPK1 PE=1 SV=3	EPPK1	36	52	67	47	555.3	+	1.14977	2.72532
P12814	Alpha-actinin-1 OS=Homo sapiens OX=9606 GN=ACTN1 PE=1 SV=2	ACTN1	51	38	80	22	103	+	1.48991	2.6791
Q99471	Prefoldin subunit 5 OS=Homo sapiens OX=9606 GN=PFDN5 PE=1 SV=2	PFDN5	10	1	1	1	17.3	+	1.12636	2.6735
O75369	Filamin-B OS=Homo sapiens OX=9606 GN=FLNB PE=1 SV=2	FLNB	54	115	197	105	278	+	1.34139	2.63548
Q71UI9	Histone H2A.V OS=Homo sapiens OX=9606 GN=H2AZ2 PE=1 SV=3	H2AZ2	20	3	4	1	13.5	+	1.13256	2.57124
Q14103	Heterogeneous nuclear ribonucleoprotein D0 OS=Homo sapiens OX=9606 GN=HNRNPD PE=1 SV=1	HNRNPD	23	10	14	10	38.4	+	1.59708	2.53343
Q16778	Histone H2B type 2-E OS=Homo sapiens OX=9606 GN=H2BC21 PE=1 SV=3	H2BC21	53	7	24	1	13.9	+	1.22081	2.44769
P35609	Alpha-actinin-2 OS=Homo sapiens OX=9606 GN=ACTN2 PE=1 SV=1	ACTN2	11	10	26	1	103.8	+	1.30052	2.42514
P38606	V-type proton ATPase catalytic subunit A OS=Homo sapiens OX=9606 GN=ATP6V1A PE=1 SV=2	ATP6V1A	10	5	6	5	68.3	+	1.17904	2.40643
Q6NXR4	TELO2-interacting protein 2 OS=Homo sapiens OX=9606 GN=TTI2 PE=1 SV=1	TTI2	6	2	2	2	56.9	+	1.67829	2.37854
Q96S59	Ran-binding protein 9 OS=Homo sapiens OX=9606 GN=RANBP9 PE=1 SV=1	RANBP9	2	1	1	1	77.8	+	2.21742	2.33418
P51116	Fragile X mental retardation syndrome-related protein 2 OS=Homo sapiens OX=9606 GN=FXR2 PE=1 SV=2	FXR2	7	3	3	1	74.2	+	1.28125	2.31984
O43707	Alpha-actinin-4 OS=Homo sapiens OX=9606 GN=ACTN4 PE=1 SV=2	ACTN4	58	54	119	39	104.8	+	1.25372	2.31599
P21333	Filamin-A OS=Homo sapiens OX=9606 GN=FLNA PE=1 SV=4	FLNA	52	116	252	106	280.6	+	1.50478	2.24852
P21291	Cysteine and glycine-rich protein 1 OS=Homo sapiens OX=9606 GN=CSRP1 PE=1 SV=3	CSRP1	29	3	3	3	20.6	+	1.54494	2.17949
Q16629	Serine/arginine-rich splicing factor 7 OS=Homo sapiens OX=9606 GN=SRSF7 PE=1 SV=1	SRSF7	16	3	3	2	27.4	+	2.06392	2.14106
Q6IBS0	Twinfilin-2 OS=Homo sapiens OX=9606 GN=TWF2 PE=1 SV=2	TWF2	15	3	3	3	39.5	+	1.34839	2.12499
P63104	14-3-3 protein zeta/delta OS=Homo sapiens OX=9606 GN=YWHAZ PE=1 SV=1	YWHAZ	44	12	18	7	27.7	+	1.23305	2.0881
P25815	Protein S100-P OS=Homo sapiens OX=9606 GN=S100P PE=1 SV=2	S100P	11	1	1	1	10.4	+	2.58963	2.07903
O43390	Heterogeneous nuclear ribonucleoprotein R OS=Homo sapiens OX=9606 GN=HNRNPR PE=1 SV=1	HNRNPR	33	17	19	11	70.9	+	1.32947	2.06575
O14979	Heterogeneous nuclear ribonucleoprotein D-like OS=Homo sapiens OX=9606 GN=HNRNPDL PE=1 SV=3	HNRNPDL	6	3	5	2	46.4	+	2.235	2.04828
P16104	Histone H2AX OS=Homo sapiens OX=9606 GN=H2AX PE=1 SV=2	H2AX	28	6	8	2	15.1	+	1.17789	2.04441
Q15149	Plectin OS=Homo sapiens OX=9606 GN=PLEC PE=1 SV=3	PLEC	50	237	317	230	531.5	+	2.08427	2.02284
Q5VWG9	Transcription initiation factor TFIID subunit 3 OS=Homo sapiens OX=9606 GN=TAF3 PE=1 SV=1	TAF3	4	3	3	3	103.5	+	1.64872	1.96214
P46940	Ras GTPase-activating-like protein IQGAP1 OS=Homo sapiens OX=9606 GN=IQGAP1 PE=1 SV=1	IQGAP1	37	54	64	53	189.1	+	1.41927	1.95886
Q9H8H0	Nucleolar protein 11 OS=Homo sapiens OX=9606 GN=NOL11 PE=1 SV=1	NOL11	4	2	2	2	81.1	+	1.17579	1.95232
Q86SE5	RNA-binding Raly-like protein OS=Homo sapiens OX=9606 GN=RALYL PE=1 SV=2	RALYL	4	1	1	1	32.3	+	1.17261	1.94642
Q8N556	Actin filament-associated protein 1 OS=Homo sapiens OX=9606 GN=AFAP1 PE=1 SV=2	AFAP1	12	9	10	9	80.7	+	2.11499	1.91882
Q07955	Serine/arginine-rich splicing factor 1 OS=Homo sapiens OX=9606 GN=SRSF1 PE=1 SV=2	SRSF1	47	11	13	10	27.7	+	3.03321	1.90309
P61326	Protein mago nashi homolog OS=Homo sapiens OX=9606 GN=MAGOH PE=1 SV=1	MAGOH	14	1	1	1	17.2	+	1.94237	1.84744
Q15287	RNA-binding protein with serine-rich domain 1 OS=Homo sapiens OX=9606 GN=RNPS1 PE=1 SV=1	RNPS1	8	2	2	2	34.2	+	2.4608	1.82196
Q92522	Histone H1.10 OS=Homo sapiens OX=9606 GN=H1-10 PE=1 SV=1	H1-10	35	9	11	9	22.5	+	1.98219	1.80425
O95817	BAG family molecular chaperone regulator 3 OS=Homo sapiens OX=9606 GN=BAG3 PE=1 SV=3	BAG3	8	4	4	4	61.6	+	1.48553	1.78814
Q9ULA0	Aspartyl aminopeptidase OS=Homo sapiens OX=9606 GN=DNPEP PE=1 SV=2	DNPEP	3	1	1	1	53.4	+	1.19386	1.78424
P42025	Beta-centractin OS=Homo sapiens OX=9606 GN=ACTR1B PE=1 SV=1	ACTR1B	9	2	2	2	42.3	+	1.53845	1.70146
P62701	40S ribosomal protein S4, X isoform OS=Homo sapiens OX=9606 GN=RPS4X PE=1 SV=2	RPS4X	49	13	22	13	29.6	+	1.58033	1.67531
P04003	C4b-binding protein alpha chain OS=Homo sapiens OX=9606 GN=C4BPA PE=1 SV=2	C4BPA	12	6	6	6	67	+	2.14479	1.65439
Q9NZL9	Methionine adenosyltransferase 2 subunit beta OS=Homo sapiens OX=9606 GN=MAT2B PE=1 SV=1	MAT2B	11	2	2	2	37.5	+	1.43613	1.62334
Q92979	Ribosomal RNA small subunit methyltransferase NEP1 OS=Homo sapiens OX=9606 GN=EMG1 PE=1 SV=4	EMG1	6	1	1	1	26.7	+	1.45721	1.61701
Q9UKM9	RNA-binding protein Raly OS=Homo sapiens OX=9606 GN=RALY PE=1 SV=1	RALY	15	4	4	4	32.4	+	1.24563	1.60752
Q99567	Nuclear pore complex protein Nup88 OS=Homo sapiens OX=9606 GN=NUP88 PE=1 SV=2	NUP88	8	4	4	4	83.5	+	2.17165	1.60429
P09661	U2 small nuclear ribonucleoprotein A' OS=Homo sapiens OX=9606 GN=SNRPA1 PE=1 SV=2	SNRPA1	9	2	2	2	28.4	+	1.5114	1.60148
P51991	Heterogeneous nuclear ribonucleoprotein A3 OS=Homo sapiens OX=9606 GN=HNRNPA3 PE=1 SV=2	HNRNPA3	15	7	9	5	39.6	+	1.56163	1.59768
Q8TEM1	Nuclear pore membrane glycoprotein 210 OS=Homo sapiens OX=9606 GN=NUP210 PE=1 SV=3	NUP210	7	8	9	8	205	+	1.85443	1.59207
Q8WXX5	DnaJ homolog subfamily C member 9 OS=Homo sapiens OX=9606 GN=DNAJC9 PE=1 SV=1	DNAJC9	15	3	4	3	29.9	+	1.41112	1.57186
O60812	Heterogeneous nuclear ribonucleoprotein C-like 1 OS=Homo sapiens OX=9606 GN=HNRNPCL1 PE=1 SV=1	HNRNPCL1	19	7	11	1	32.1	+	1.65789	1.57015
Q9NVU0	DNA-directed RNA polymerase III subunit RPC5 OS=Homo sapiens OX=9606 GN=POLR3E PE=1 SV=1	POLR3E	3	1	1	1	79.8	+	1.1454	1.55958
Q14203	Dynactin subunit 1 OS=Homo sapiens OX=9606 GN=DCTN1 PE=1 SV=3	DCTN1	7	8	9	8	141.6	+	1.81645	1.54921
Q01130	Serine/arginine-rich splicing factor 2 OS=Homo sapiens OX=9606 GN=SRSF2 PE=1 SV=4	SRSF2	19	4	6	4	25.5	+	1.77956	1.54726
P34897	Serine hydroxymethyltransferase, mitochondrial OS=Homo sapiens OX=9606 GN=SHMT2 PE=1 SV=3	SHMT2	38	17	26	16	56	+	2.69061	1.5428
P12270	Nucleoprotein TPR OS=Homo sapiens OX=9606 GN=TPR PE=1 SV=3	TPR	6	14	14	14	267.1	+	2.37863	1.52304
Q9NZI8	Insulin-like growth factor 2 mRNA-binding protein 1 OS=Homo sapiens OX=9606 GN=IGF2BP1 PE=1 SV=2	IGF2BP1	18	9	10	7	63.4	+	2.21762	1.50291
Q9Y446	Plakophilin-3 OS=Homo sapiens OX=9606 GN=PKP3 PE=1 SV=1	PKP3	6	5	5	5	87	+	1.44894	1.48775
P62140	Serine/threonine-protein phosphatase PP1-beta catalytic subunit OS=Homo sapiens OX=9606 GN=PPP1CB PE=1 SV=3	PPP1CB	19	5	5	2	37.2	+	1.69855	1.47189
Q9UGI8	Testin OS=Homo sapiens OX=9606 GN=TES PE=1 SV=1	TES	24	10	12	10	48	+	1.12809	1.46136
P52907	F-actin-capping protein subunit alpha-1 OS=Homo sapiens OX=9606 GN=CAPZA1 PE=1 SV=3	CAPZA1	67	14	26	11	32.9	+	1.1661	1.45456
Q9HCC0	Methylcrotonoyl-CoA carboxylase beta chain, mitochondrial OS=Homo sapiens OX=9606 GN=MCCC2 PE=1 SV=1	MCCC2	12	4	4	4	61.3	+	1.21005	1.4419
P04792	Heat shock protein beta-1 OS=Homo sapiens OX=9606 GN=HSPB1 PE=1 SV=2	HSPB1	67	13	25	13	22.8	+	1.81729	1.44021
P30048	Thioredoxin-dependent peroxide reductase, mitochondrial OS=Homo sapiens OX=9606 GN=PRDX3 PE=1 SV=3	PRDX3	20	5	6	5	27.7	+	1.1397	1.42652
Q15645	Pachytene checkpoint protein 2 homolog OS=Homo sapiens OX=9606 GN=TRIP13 PE=1 SV=2	TRIP13	20	8	10	8	48.5	+	1.63796	1.42248
P40939	Trifunctional enzyme subunit alpha, mitochondrial OS=Homo sapiens OX=9606 GN=HADHA PE=1 SV=2	HADHA	25	12	13	12	82.9	+	1.46262	1.40662
P15880	40S ribosomal protein S2 OS=Homo sapiens OX=9606 GN=RPS2 PE=1 SV=2	RPS2	32	11	16	11	31.3	+	1.86624	1.40654
P47755	F-actin-capping protein subunit alpha-2 OS=Homo sapiens OX=9606 GN=CAPZA2 PE=1 SV=3	CAPZA2	40	8	12	5	32.9	+	1.59307	1.39202
Q9Y5S9	RNA-binding protein 8A OS=Homo sapiens OX=9606 GN=RBM8A PE=1 SV=1	RBM8A	17	2	3	2	19.9	+	1.4165	1.38814
P35658	Nuclear pore complex protein Nup214 OS=Homo sapiens OX=9606 GN=NUP214 PE=1 SV=2	NUP214	1	1	1	1	213.5	+	1.42538	1.36518
Q5SSJ5	Heterochromatin protein 1-binding protein 3 OS=Homo sapiens OX=9606 GN=HP1BP3 PE=1 SV=1	HP1BP3	6	3	3	3	61.2	+	1.30565	1.359
P62847	40S ribosomal protein S24 OS=Homo sapiens OX=9606 GN=RPS24 PE=1 SV=1	RPS24	31	5	11	5	15.4	+	1.1755	1.34367
Q9NY12	H/ACA ribonucleoprotein complex subunit 1 OS=Homo sapiens OX=9606 GN=GAR1 PE=1 SV=1	GAR1	12	3	4	2	22.3	+	1.89928	1.32245
Q9H444	Charged multivesicular body protein 4b OS=Homo sapiens OX=9606 GN=CHMP4B PE=1 SV=1	CHMP4B	20	4	6	4	24.9	+	2.30164	1.31682
O75694	Nuclear pore complex protein Nup155 OS=Homo sapiens OX=9606 GN=NUP155 PE=1 SV=1	NUP155	2	2	2	2	155.1	+	1.63113	1.28953
P84103	Serine/arginine-rich splicing factor 3 OS=Homo sapiens OX=9606 GN=SRSF3 PE=1 SV=1	SRSF3	35	6	6	5	19.3	+	2.10438	1.28381
P22626	Heterogeneous nuclear ribonucleoproteins A2/B1 OS=Homo sapiens OX=9606 GN=HNRNPA2B1 PE=1 SV=2	HNRNPA2B1	50	14	20	13	37.4	+	1.50219	1.28165
Q96SK2	Transmembrane protein 209 OS=Homo sapiens OX=9606 GN=TMEM209 PE=1 SV=2	TMEM209	7	2	2	2	62.9	+	1.74331	1.26833
O60506	Heterogeneous nuclear ribonucleoprotein Q OS=Homo sapiens OX=9606 GN=SYNCRIP PE=1 SV=2	SYNCRIP	21	12	14	6	69.6	+	1.61195	1.24701
Q14980	Nuclear mitotic apparatus protein 1 OS=Homo sapiens OX=9606 GN=NUMA1 PE=1 SV=2	NUMA1	5	10	11	10	238.1	+	1.23664	1.23234
Q96CW1	AP-2 complex subunit mu OS=Homo sapiens OX=9606 GN=AP2M1 PE=1 SV=2	AP2M1	16	7	8	7	49.6	+	1.1777	1.23205
P14866	Heterogeneous nuclear ribonucleoprotein L OS=Homo sapiens OX=9606 GN=HNRNPL PE=1 SV=2	HNRNPL	20	9	15	9	64.1	+	1.60403	1.232
Q9NZB2	Constitutive coactivator of PPAR-gamma-like protein 1 OS=Homo sapiens OX=9606 GN=FAM120A PE=1 SV=2	FAM120A	10	9	11	9	121.8	+	1.41913	1.23193
Q32MZ4	Leucine-rich repeat flightless-interacting protein 1 OS=Homo sapiens OX=9606 GN=LRRFIP1 PE=1 SV=2	LRRFIP1	16	9	11	8	89.2	+	1.16692	1.21199
Q99961	Endophilin-A2 OS=Homo sapiens OX=9606 GN=SH3GL1 PE=1 SV=1	SH3GL1	3	1	1	1	41.5	+	1.62393	1.1997
P55769	NHP2-like protein 1 OS=Homo sapiens OX=9606 GN=SNU13 PE=1 SV=3	SNU13	9	1	1	1	14.2	+	1.55944	1.1973
Q00839	Heterogeneous nuclear ribonucleoprotein U OS=Homo sapiens OX=9606 GN=HNRNPU PE=1 SV=6	HNRNPU	26	21	28	21	90.5	+	1.71287	1.19608
Q7KZF4	Staphylococcal nuclease domain-containing protein 1 OS=Homo sapiens OX=9606 GN=SND1 PE=1 SV=1	SND1	19	15	19	15	101.9	+	2.06615	1.18586
Q7Z7E8	Ubiquitin-conjugating enzyme E2 Q1 OS=Homo sapiens OX=9606 GN=UBE2Q1 PE=1 SV=1	UBE2Q1	4	1	1	1	46.1	+	1.96688	1.18506
Q9UPN3	Microtubule-actin cross-linking factor 1, isoforms 1/2/3/5 OS=Homo sapiens OX=9606 GN=MACF1 PE=1 SV=4	MACF1	3	14	14	13	837.8	+	2.36049	1.18334
Q92974	Rho guanine nucleotide exchange factor 2 OS=Homo sapiens OX=9606 GN=ARHGEF2 PE=1 SV=4	ARHGEF2	4	4	4	4	111.5	+	2.25981	1.17871
P49792	E3 SUMO-protein ligase RanBP2 OS=Homo sapiens OX=9606 GN=RANBP2 PE=1 SV=2	RANBP2	8	18	18	18	358	+	2.68057	1.17736
Q13425	Beta-2-syntrophin OS=Homo sapiens OX=9606 GN=SNTB2 PE=1 SV=1	SNTB2	8	2	2	2	57.9	+	3.39521	1.16231
Q16531	DNA damage-binding protein 1 OS=Homo sapiens OX=9606 GN=DDB1 PE=1 SV=1	DDB1	21	18	23	18	126.9	+	1.19553	1.15383
O15143	Actin-related protein 2/3 complex subunit 1B OS=Homo sapiens OX=9606 GN=ARPC1B PE=1 SV=3	ARPC1B	21	6	6	6	40.9	+	1.47866	1.14955
Q9Y3I0	RNA-splicing ligase RtcB homolog OS=Homo sapiens OX=9606 GN=RTCB PE=1 SV=1	RTCB	19	8	8	8	55.2	+	1.48244	1.146
P78318	Immunoglobulin-binding protein 1 OS=Homo sapiens OX=9606 GN=IGBP1 PE=1 SV=1	IGBP1	14	5	5	5	39.2	+	1.35602	1.1294
P62913	60S ribosomal protein L11 OS=Homo sapiens OX=9606 GN=RPL11 PE=1 SV=2	RPL11	35	6	6	6	20.2	+	1.57961	1.12326
Q8NF91	Nesprin-1 OS=Homo sapiens OX=9606 GN=SYNE1 PE=1 SV=4	SYNE1	0	1	1	1	1010.5	+	1.23275	1.08603
P18077	60S ribosomal protein L35a OS=Homo sapiens OX=9606 GN=RPL35A PE=1 SV=2	RPL35A	47	6	9	6	12.5	+	1.77693	1.06953
Q99615	DnaJ homolog subfamily C member 7 OS=Homo sapiens OX=9606 GN=DNAJC7 PE=1 SV=2	DNAJC7	19	9	9	9	56.4	+	2.66639	1.0617
Q9UNQ2	Probable dimethyladenosine transferase OS=Homo sapiens OX=9606 GN=DIMT1 PE=1 SV=1	DIMT1	20	6	7	6	35.2	+	1.29968	1.06098
Q8IYB3	Serine/arginine repetitive matrix protein 1 OS=Homo sapiens OX=9606 GN=SRRM1 PE=1 SV=2	SRRM1	10	9	10	9	102.3	+	1.34052	1.03002
Q9BW27	Nuclear pore complex protein Nup85 OS=Homo sapiens OX=9606 GN=NUP85 PE=1 SV=1	NUP85	15	7	8	7	75	+	2.40049	1.02759
P51114	Fragile X mental retardation syndrome-related protein 1 OS=Homo sapiens OX=9606 GN=FXR1 PE=1 SV=3	FXR1	8	5	6	4	69.7	+	2.63135	1.01861
Q9BV38	WD repeat-containing protein 18 OS=Homo sapiens OX=9606 GN=WDR18 PE=1 SV=2	WDR18	3	2	2	2	47.4	+	1.45633	0.997362
P62269	40S ribosomal protein S18 OS=Homo sapiens OX=9606 GN=RPS18 PE=1 SV=3	RPS18	49	9	17	9	17.7	+	1.25684	0.976705
Q9ULX3	RNA-binding protein NOB1 OS=Homo sapiens OX=9606 GN=NOB1 PE=1 SV=1	NOB1	2	2	2	2	46.6	+	1.90258	0.964324
Q9BWJ5	Splicing factor 3B subunit 5 OS=Homo sapiens OX=9606 GN=SF3B5 PE=1 SV=1	SF3B5	17	1	1	1	10.1	+	1.48125	0.962851
P62266	40S ribosomal protein S23 OS=Homo sapiens OX=9606 GN=RPS23 PE=1 SV=3	RPS23	22	5	7	5	15.8	+	1.26516	0.961347
Q9NX24	H/ACA ribonucleoprotein complex subunit 2 OS=Homo sapiens OX=9606 GN=NHP2 PE=1 SV=1	NHP2	25	3	3	3	17.2	+	1.27546	0.954864
Q15813	Tubulin-specific chaperone E OS=Homo sapiens OX=9606 GN=TBCE PE=1 SV=1	TBCE	3	1	1	1	59.3	+	1.31634	0.944581
Q9H9G7	Protein argonaute-3 OS=Homo sapiens OX=9606 GN=AGO3 PE=1 SV=2	AGO3	32	22	31	14	97.3	+	2.09366	0.94337
P52943	Cysteine-rich protein 2 OS=Homo sapiens OX=9606 GN=CRIP2 PE=1 SV=1	CRIP2	19	2	2	2	22.5	+	2.26658	0.94267
P61158	Actin-related protein 3 OS=Homo sapiens OX=9606 GN=ACTR3 PE=1 SV=3	ACTR3	22	9	11	9	47.3	+	1.21244	0.937643
Q9Y2U8	Inner nuclear membrane protein Man1 OS=Homo sapiens OX=9606 GN=LEMD3 PE=1 SV=2	LEMD3	4	2	2	2	99.9	+	1.28388	0.93629
Q15369	Elongin-C OS=Homo sapiens OX=9606 GN=ELOC PE=1 SV=1	ELOC	9	1	1	1	12.5	+	1.15148	0.90734
P62829	60S ribosomal protein L23 OS=Homo sapiens OX=9606 GN=RPL23 PE=1 SV=1	RPL23	69	10	25	10	14.9	+	2.24713	0.906773
P49748	Very long-chain specific acyl-CoA dehydrogenase, mitochondrial OS=Homo sapiens OX=9606 GN=ACADVL PE=1 SV=1	ACADVL	14	5	5	5	70.3	+	1.58034	0.896841
Q9BXS5	AP-1 complex subunit mu-1 OS=Homo sapiens OX=9606 GN=AP1M1 PE=1 SV=3	AP1M1	7	2	2	2	48.6	+	1.62843	0.884454
P16152	Carbonyl reductase [NADPH] 1 OS=Homo sapiens OX=9606 GN=CBR1 PE=1 SV=3	CBR1	27	4	5	4	30.4	+	1.88855	0.872858
P62979	Ubiquitin-40S ribosomal protein S27a OS=Homo sapiens OX=9606 GN=RPS27A PE=1 SV=2	RPS27A	37	4	9	2	18	+	1.14824	0.856998
O95573	Fatty acid CoA ligase Acsl3 OS=Homo sapiens OX=9606 GN=ACSL3 PE=1 SV=3	ACSL3	9	5	6	5	80.4	+	2.02979	0.804395
Q9GZS3	WD repeat-containing protein 61 OS=Homo sapiens OX=9606 GN=WDR61 PE=1 SV=1	WDR61	22	3	3	3	33.6	+	1.27375	0.802938
P46063	ATP-dependent DNA helicase Q1 OS=Homo sapiens OX=9606 GN=RECQL PE=1 SV=3	RECQL	5	3	3	3	73.4	+	2.33249	0.799727
Q96HS1	Serine/threonine-protein phosphatase PGAM5, mitochondrial OS=Homo sapiens OX=9606 GN=PGAM5 PE=1 SV=2	PGAM5	41	11	13	11	32	+	1.37284	0.787356
O43324	Eukaryotic translation elongation factor 1 epsilon-1 OS=Homo sapiens OX=9606 GN=EEF1E1 PE=1 SV=1	EEF1E1	12	2	2	2	19.8	+	1.93994	0.775066
Q96SB4	SRSF protein kinase 1 OS=Homo sapiens OX=9606 GN=SRPK1 PE=1 SV=2	SRPK1	5	2	2	2	74.3	+	1.60072	0.722206
Q96EY1	DnaJ homolog subfamily A member 3, mitochondrial OS=Homo sapiens OX=9606 GN=DNAJA3 PE=1 SV=2	DNAJA3	6	2	3	2	52.5	+	1.50682	0.719097
P83731	60S ribosomal protein L24 OS=Homo sapiens OX=9606 GN=RPL24 PE=1 SV=1	RPL24	36	9	17	9	17.8	+	1.25918	0.711942
Q9ULV4	Coronin-1C OS=Homo sapiens OX=9606 GN=CORO1C PE=1 SV=1	CORO1C	31	17	21	17	53.2	+	1.39353	0.651188
Q16643	Drebrin OS=Homo sapiens OX=9606 GN=DBN1 PE=1 SV=4	DBN1	40	23	42	23	71.4	+	1.64116	0.650604
O15155	BET1 homolog OS=Homo sapiens OX=9606 GN=BET1 PE=1 SV=1	BET1	15	1	2	1	13.3	+	1.51213	0.65015
Q9HAS0	Protein Njmu-R1 OS=Homo sapiens OX=9606 GN=C17orf75 PE=1 SV=2	C17orf75	3	1	1	1	44.6	+	1.36573	0.634865
Q13409	Cytoplasmic dynein 1 intermediate chain 2 OS=Homo sapiens OX=9606 GN=DYNC1I2 PE=1 SV=3	DYNC1I2	16	8	8	8	71.4	+	1.25822	0.632975
P63208	S-phase kinase-associated protein 1 OS=Homo sapiens OX=9606 GN=SKP1 PE=1 SV=2	SKP1	21	3	4	3	18.6	+	3.01239	0.622584
P62875	DNA-directed RNA polymerases I, II, and III subunit RPABC5 OS=Homo sapiens OX=9606 GN=POLR2L PE=1 SV=1	POLR2L	13	1	1	1	7.6	+	1.28191	0.621266

## Sheet: 3_Overlap between A375 & SHSY5Y
Accession	Description	Gene name	Coverage [%]	# Peptides	# PSMs	# Unique Peptides	MW [kDa]	Significant in both	A375_Nucleus KO-vs-WT -Log p-value (normalized)	A375 Nucleus KO-vs-WT log2-fold change (normalized)	SHSY5SY Nucleus KO-vs-WT -Log p-value (normalized)	SHSY5SY Nucleus KO-vs-WT log2 fold change (normalized)
P46060	Ran GTPase-activating protein 1 OS=Homo sapiens OX=9606 GN=RANGAP1 PE=1 SV=1	RANGAP1	14	7	9	7	63.5	+	1.19642	1.31625	1.61997	2.85691
Q71UI9	Histone H2A.V OS=Homo sapiens OX=9606 GN=H2AZ2 PE=1 SV=3	H2AZ2	20	3	4	1	13.5	+	1.1676	0.921555	1.13256	2.57124
Q16778	Histone H2B type 2-E OS=Homo sapiens OX=9606 GN=H2BC21 PE=1 SV=3	H2BC21	53	7	24	1	13.9	+	1.15971	1.50992	1.22081	2.44769
Q5VWG9	Transcription initiation factor TFIID subunit 3 OS=Homo sapiens OX=9606 GN=TAF3 PE=1 SV=1	TAF3	4	3	3	3	103.5	+	1.81062	2.29702	1.64872	1.96214
Q07955	Serine/arginine-rich splicing factor 1 OS=Homo sapiens OX=9606 GN=SRSF1 PE=1 SV=2	SRSF1	47	11	13	10	27.7	+	1.17335	0.594978	3.03321	1.90309
P61326	Protein mago nashi homolog OS=Homo sapiens OX=9606 GN=MAGOH PE=1 SV=1	MAGOH	14	1	1	1	17.2	+	1.9199	1.7512	1.94237	1.84744
P62701	40S ribosomal protein S4, X isoform OS=Homo sapiens OX=9606 GN=RPS4X PE=1 SV=2	RPS4X	49	13	22	13	29.6	+	1.26403	1.40354	1.58033	1.67531
Q99567	Nuclear pore complex protein Nup88 OS=Homo sapiens OX=9606 GN=NUP88 PE=1 SV=2	NUP88	8	4	4	4	83.5	+	1.29069	1.05008	2.17165	1.60429
P62847	40S ribosomal protein S24 OS=Homo sapiens OX=9606 GN=RPS24 PE=1 SV=1	RPS24	31	5	11	5	15.4	+	2.11956	1.79253	1.1755	1.34367
Q96SK2	Transmembrane protein 209 OS=Homo sapiens OX=9606 GN=TMEM209 PE=1 SV=2	TMEM209	7	2	2	2	62.9	+	1.66999	1.41151	1.74331	1.26833
Q9NZB2	Constitutive coactivator of PPAR-gamma-like protein 1 OS=Homo sapiens OX=9606 GN=FAM120A PE=1 SV=2	FAM120A	10	9	11	9	121.8	+	2.18505	1.33401	1.41913	1.23193
Q00839	Heterogeneous nuclear ribonucleoprotein U OS=Homo sapiens OX=9606 GN=HNRNPU PE=1 SV=6	HNRNPU	26	21	28	21	90.5	+	1.91066	1.80926	1.71287	1.19608
Q7KZF4	Staphylococcal nuclease domain-containing protein 1 OS=Homo sapiens OX=9606 GN=SND1 PE=1 SV=1	SND1	19	15	19	15	101.9	+	1.57467	1.30135	2.06615	1.18586
Q8IYB3	Serine/arginine repetitive matrix protein 1 OS=Homo sapiens OX=9606 GN=SRRM1 PE=1 SV=2	SRRM1	10	9	10	9	102.3	+	1.78026	2.76759	1.34052	1.03002
Q9BW27	Nuclear pore complex protein Nup85 OS=Homo sapiens OX=9606 GN=NUP85 PE=1 SV=1	NUP85	15	7	8	7	75	+	1.68916	0.655537	2.40049	1.02759
P62269	40S ribosomal protein S18 OS=Homo sapiens OX=9606 GN=RPS18 PE=1 SV=3	RPS18	49	9	17	9	17.7	+	2.35951	2.34041	1.25684	0.976705
Q9ULX3	RNA-binding protein NOB1 OS=Homo sapiens OX=9606 GN=NOB1 PE=1 SV=1	NOB1	2	2	2	2	46.6	+	1.18679	1.0544	1.90258	0.964324
Q9BWJ5	Splicing factor 3B subunit 5 OS=Homo sapiens OX=9606 GN=SF3B5 PE=1 SV=1	SF3B5	17	1	1	1	10.1	+	1.96602	2.49018	1.48125	0.962851
P62266	40S ribosomal protein S23 OS=Homo sapiens OX=9606 GN=RPS23 PE=1 SV=3	RPS23	22	5	7	5	15.8	+	1.42028	1.04339	1.26516	0.961347
Q9H9G7	Protein argonaute-3 OS=Homo sapiens OX=9606 GN=AGO3 PE=1 SV=2	AGO3	32	22	31	14	97.3	+	1.35927	2.31835	2.09366	0.94337

## Sheet: 4_Lamin A_IP
Protein IDs	Protein names	Gene names	Sequence coverage [%]	Peptides	Unique peptides	MS/MS count	Mol. weight [kDa]	Significant	A375 LMNA_KO vs WT log2-fold change	A375 LMNA_KO vs WT -Log (p-value)
P42166	Lamina-associated polypeptide 2, isoform alpha;Thymopoietin;Thymopentin	TMPO	61.8	32	23	98	75.491	+	-10.146	3.07
P50402;A0A804HIV7;A0A804HLA2;Q5HY57;F8WEQ1;A0A804HIG7	Emerin	EMD	53.5	13	13	37	28.994	+	-9.359	3.45
O75531	Barrier-to-autointegration factor;Barrier-to-autointegration factor, N-terminally processed	BANF1	73	9	9	39	10.058	+	-8.629	2.265
P20700;E9PBF6;A0A0D9SFE5;A0A0D9SFY5	Lamin-B1	LMNB1	73	55	49	152	66.408	+	-8.536	2.556
Q9H444;P59074	Charged multivesicular body protein 4b	CHMP4B	30.8	9	9	29	24.95	+	-6.193	2.978
Q9HD42;A0A6Q8PF35;F8VUA2;F8VVT7;A0A6Q8PG85;F5H875;A0A6Q8PGM8;A0A6Q8PFX8;A0A6Q8PHU0;A0A6Q8PFF9;A0A6Q8PGI9;A0A6Q8PF26;A0A6Q8PFF8	Charged multivesicular body protein 1a	CHMP1A	30.1	7	7	19	21.703	+	-5.676	2.037
P13010;C9JZ81;H7C0H9	X-ray repair cross-complementing protein 5	XRCC5	28	19	19	37	82.704	+	-5.338	1.433
P62805	Histone H4	HIST1H4A	58.3	11	11	56	11.367	+	-5.209	2.925
P15927;Q5TEJ7;Q5TEJ0	Replication protein A 32 kDa subunit	RPA2	41.1	9	9	30	29.247	+	-4.888	2.458
Q5TEC6;K7EK07;Q6NXT2;Q71DI3;Q16695;P84243;P68431;A0A590UJL8;K7EMV3;K7EP01;A0A590UJJ6;B4DEB1;K7ES00	Histone H3;Histone H3.3C;Histone H3.2;Histone H3.1t;Histone H3.3;Histone H3.1	HIST2H3PS2;H3F3B;H3F3C;HIST2H3A;HIST3H3;H3F3A;HIST1H3A	25	4	4	10	15.43	+	-4.601	2.244
A0A6Q8PFJ0;P02545;A0A804HL68;A0A6Q8PHQ9;A0A6Q8PF80;A0A6Q8PGH0;A0A6Q8PFM1;A0A6Q8PF59;A0A6Q8PFF5	Prelamin-A/C;Lamin-A/C	LMNA	76.8	98	4	41	80.902	+	-4.392	2.388
P27694;I3L4R8;I3L2M5;I3L524	Replication protein A 70 kDa DNA-binding subunit;Replication protein A 70 kDa DNA-binding subunit, N-terminally processed	RPA1	52.4	26	26	87	68.137	+	-3.631	2.165
Q04837;A0A0G2JLD8;E7EUY5;C9K0U8	Single-stranded DNA-binding protein, mitochondrial	SSBP1	39.2	7	7	19	17.259	+	-3.185	1.903
P30050	60S ribosomal protein L12	RPL12	47.9	6	6	10	17.818	+	-2.151	1.394
A0A3B3ITT5;P47914	60S ribosomal protein L29	RPL29	9	1	1	4	18.512	+	-1.27	3.431
Q13501;E7EMC7;E9PFW8;C9JRJ8;E3W990	Sequestosome-1	SQSTM1	15.2	4	4	13	47.687	+	-1.191	2.225
K7EKV4;Q9BRG1;K7EP45;K7ENE3	Vacuolar protein-sorting-associated protein 25	VPS25	44.1	4	4	6	12.724	+	-1.025	1.737
P05387;H0YDD8	60S acidic ribosomal protein P2	RPLP2	64.3	6	6	16	11.665	+	-0.946	1.198
O95816	BAG family molecular chaperone regulator 2	BAG2	25.1	5	5	15	23.772	+	-0.912	1.345
A0A0A0MS07;A0A0A0MS08;P01857;A0A4W9A917;A0A286YES1;P01860	Ig gamma-1 chain C region;Ig gamma-3 chain C region	IGHG1;IGHG3	10.5	4	3	7	31.983	+	-0.773	1.895
G3V1A4;E9PK25;P23528;E9PLJ3;E9PQB7;E9PP50;E9PS23;Q9Y281	Cofilin-1	CFL1	24.2	3	3	11	16.811	+	-0.678	1.328
