# Supplementary material for: Loss of Lamin A leads to the nuclear translocation of AGO2 and compromised RNA interference
Source: Nucleic Acids Res. 2024 Jul 12;52(16):9917–35. doi: 10.1093/nar/gkae589 (PMC11381323; doi:10.1093/nar/gkae589)
Supplement: gkae589_Supplemental_Files [file gkae589_supplemental_files.zip › Supplemental Table 4/customXml/item1.xml]

<?xml version="1.0" encoding="utf-8"?><p:properties xmlns:p="http://schemas.microsoft.com/office/2006/metadata/properties" xmlns:xsi="http://www.w3.org/2001/XMLSchema-instance" xmlns:pc="http://schemas.microsoft.com/office/infopath/2007/PartnerControls"><documentManagement><GU_SendToDiary xmlns="ae9dd6ea-c2e4-4869-976b-8dbce2ea94e0">false</GU_SendToDiary><_dlc_DocId xmlns="e26b832e-66c0-42f3-99cf-795c2ed634b5">GU1357-1484116821-53628</_dlc_DocId><GU_AccessRight xmlns="4160d47a-ddaf-4f96-aa5a-ac84a930d3d1">0</GU_AccessRight><GU_DocumentApproval xmlns="a94ff575-881d-444c-a15f-28f2022b7885">false</GU_DocumentApproval><GU_DocStatus xmlns="231fe8cf-ccc0-454c-9b48-ac3bf72b5807">Arbetsmaterial</GU_DocStatus><_dlc_DocIdUrl xmlns="e26b832e-66c0-42f3-99cf-795c2ed634b5"><Url>https://gunet.sharepoint.com/sites/sy-grp-sarshad-lab/_layouts/15/DocIdRedir.aspx?ID=GU1357-1484116821-53628</Url><Description>GU1357-1484116821-53628</Description></_dlc_DocIdUrl><ffd98747c26642ec8caf6ec3431d5d08 xmlns="231fe8cf-ccc0-454c-9b48-ac3bf72b5807"><Terms xmlns="http://schemas.microsoft.com/office/infopath/2007/PartnerControls"><TermInfo xmlns="http://schemas.microsoft.com/office/infopath/2007/PartnerControls"><TermName xmlns="http://schemas.microsoft.com/office/infopath/2007/PartnerControls">Avd för medicinsk kemi och cellbiologi</TermName><TermId xmlns="http://schemas.microsoft.com/office/infopath/2007/PartnerControls">a5a94d98-12f4-4144-b864-da9c4228f985</TermId></TermInfo></Terms></ffd98747c26642ec8caf6ec3431d5d08><GU_EstablishedDate xmlns="4160d47a-ddaf-4f96-aa5a-ac84a930d3d1" xsi:nil="true"/><GU_ArchiveDocId xmlns="4160d47a-ddaf-4f96-aa5a-ac84a930d3d1" xsi:nil="true"/><TaxKeywordTaxHTField xmlns="e26b832e-66c0-42f3-99cf-795c2ed634b5"><Terms xmlns="http://schemas.microsoft.com/office/infopath/2007/PartnerControls"></Terms></TaxKeywordTaxHTField><GU_DocumentApprover xmlns="e26b832e-66c0-42f3-99cf-795c2ed634b5"><UserInfo><DisplayName></DisplayName><AccountId xsi:nil="true"></AccountId><AccountType/></UserInfo></GU_DocumentApprover><GU_ArchiveDocVersionId xmlns="4160d47a-ddaf-4f96-aa5a-ac84a930d3d1" xsi:nil="true"/><lcf76f155ced4ddcb4097134ff3c332f xmlns="033f9290-94f0-490b-99b8-826260e07bcb"><Terms xmlns="http://schemas.microsoft.com/office/infopath/2007/PartnerControls"></Terms></lcf76f155ced4ddcb4097134ff3c332f><GU_ArchivedBy xmlns="e26b832e-66c0-42f3-99cf-795c2ed634b5"><UserInfo><DisplayName></DisplayName><AccountId xsi:nil="true"></AccountId><AccountType/></UserInfo></GU_ArchivedBy><TaxCatchAll xmlns="e26b832e-66c0-42f3-99cf-795c2ed634b5"><Value>1</Value></TaxCatchAll><GU_DocDescription xmlns="231fe8cf-ccc0-454c-9b48-ac3bf72b5807" xsi:nil="true"/><b96f7c442203436fbdf8d4ebf5de5e7a xmlns="4160d47a-ddaf-4f96-aa5a-ac84a930d3d1"><Terms xmlns="http://schemas.microsoft.com/office/infopath/2007/PartnerControls"></Terms></b96f7c442203436fbdf8d4ebf5de5e7a><GU_ArchiveDocGuid xmlns="4160d47a-ddaf-4f96-aa5a-ac84a930d3d1" xsi:nil="true"/><GU_SiteGuid xmlns="ae9dd6ea-c2e4-4869-976b-8dbce2ea94e0" xsi:nil="true"/><GU_DocumentApprovedDate xmlns="a94ff575-881d-444c-a15f-28f2022b7885" xsi:nil="true"/><GU_DocumentApprovedBy xmlns="e26b832e-66c0-42f3-99cf-795c2ed634b5"><UserInfo><DisplayName></DisplayName><AccountId xsi:nil="true"></AccountId><AccountType/></UserInfo></GU_DocumentApprovedBy></documentManagement></p:properties>
