# Supplementary material for: Loss of Lamin A leads to the nuclear translocation of AGO2 and compromised RNA interference
Source: Nucleic Acids Res. 2024 Jul 12;52(16):9917–35. doi: 10.1093/nar/gkae589 (PMC11381323; doi:10.1093/nar/gkae589)
Supplement: gkae589_Supplemental_Files [file gkae589_supplemental_files.zip › Supplemental Table 4/customXml/itemProps1.xml]

<?xml version="1.0" encoding="UTF-8" standalone="no"?>
<ds:datastoreItem ds:itemID="{6E3FC6C2-F2C1-4DB3-8EB8-1AEAED124654}" xmlns:ds="http://schemas.openxmlformats.org/officeDocument/2006/customXml"><ds:schemaRefs><ds:schemaRef ds:uri="http://purl.org/dc/elements/1.1/"/><ds:schemaRef ds:uri="http://schemas.openxmlformats.org/package/2006/metadata/core-properties"/><ds:schemaRef ds:uri="http://schemas.microsoft.com/office/2006/documentManagement/types"/><ds:schemaRef ds:uri="a94ff575-881d-444c-a15f-28f2022b7885"/><ds:schemaRef ds:uri="033f9290-94f0-490b-99b8-826260e07bcb"/><ds:schemaRef ds:uri="http://www.w3.org/XML/1998/namespace"/><ds:schemaRef ds:uri="231fe8cf-ccc0-454c-9b48-ac3bf72b5807"/><ds:schemaRef ds:uri="http://purl.org/dc/terms/"/><ds:schemaRef ds:uri="http://schemas.microsoft.com/office/infopath/2007/PartnerControls"/><ds:schemaRef ds:uri="ae9dd6ea-c2e4-4869-976b-8dbce2ea94e0"/><ds:schemaRef ds:uri="e26b832e-66c0-42f3-99cf-795c2ed634b5"/><ds:schemaRef ds:uri="4160d47a-ddaf-4f96-aa5a-ac84a930d3d1"/><ds:schemaRef ds:uri="http://schemas.microsoft.com/office/2006/metadata/properties"/><ds:schemaRef ds:uri="http://purl.org/dc/dcmitype/"/></ds:schemaRefs></ds:datastoreItem>
