# Supplementary material for: Loss of Lamin A leads to the nuclear translocation of AGO2 and compromised RNA interference
Source: Nucleic Acids Res. 2024 Jul 12;52(16):9917–35. doi: 10.1093/nar/gkae589 (PMC11381323; doi:10.1093/nar/gkae589)
Supplement: gkae589_Supplemental_Files [file gkae589_supplemental_files.zip › Supplemental Table 4/docProps/core.xml]

<?xml version="1.0" encoding="UTF-8" standalone="yes"?>
<cp:coreProperties xmlns:cp="http://schemas.openxmlformats.org/package/2006/metadata/core-properties" xmlns:dc="http://purl.org/dc/elements/1.1/" xmlns:dcterms="http://purl.org/dc/terms/" xmlns:dcmitype="http://purl.org/dc/dcmitype/" xmlns:xsi="http://www.w3.org/2001/XMLSchema-instance"><dc:title></dc:title><dc:subject></dc:subject><dc:creator>Ivo Fabrik</dc:creator><cp:keywords></cp:keywords><dc:description></dc:description><cp:lastModifiedBy>Jed Badilla</cp:lastModifiedBy><cp:revision></cp:revision><dcterms:created xsi:type="dcterms:W3CDTF">2023-02-17T12:02:15Z</dcterms:created><dcterms:modified xsi:type="dcterms:W3CDTF">2024-03-21T05:25:17Z</dcterms:modified><cp:category></cp:category><cp:contentStatus></cp:contentStatus></cp:coreProperties>
