# Supplementary material for: Loss of Lamin A leads to the nuclear translocation of AGO2 and compromised RNA interference
Source: Nucleic Acids Res. 2024 Jul 12;52(16):9917–35. doi: 10.1093/nar/gkae589 (PMC11381323; doi:10.1093/nar/gkae589)
Supplement: gkae589_Supplemental_Files [file gkae589_supplemental_files.zip › Supplemental Table 4/xl/sharedStrings.xml]

<?xml version="1.0" encoding="UTF-8" standalone="yes"?>
<sst xmlns="http://schemas.openxmlformats.org/spreadsheetml/2006/main" count="1519" uniqueCount="1013"><si><t>3_Overlap between A375 &amp; SHSY5Y</t></si><si><t>4_Lamin IP</t></si><si><t>Accession</t></si><si><t>Description</t></si><si><t>Gene name</t></si><si><t>Coverage [%]</t></si><si><t># Peptides</t></si><si><t># PSMs</t></si><si><t># Unique Peptides</t></si><si><t>MW [kDa]</t></si><si><t>A375 Nucleus KO-vs-WT significant</t></si><si><t>A375_Nucleus KO-vs-WT -Log p-value (normalized)</t></si><si><t>A375 Nucleus KO-vs-WT log2-fold change (normalized)</t></si><si><t>Q9H9J4</t></si><si><t>Ubiquitin carboxyl-terminal hydrolase 42 OS=Homo sapiens OX=9606 GN=USP42 PE=1 SV=3</t></si><si><t>USP42</t></si><si><t>+</t></si><si><t>P83881</t></si><si><t>60S ribosomal protein L36a OS=Homo sapiens OX=9606 GN=RPL36A PE=1 SV=2</t></si><si><t>RPL36A</t></si><si><t>Q9Y3T9</t></si><si><t>Nucleolar complex protein 2 homolog OS=Homo sapiens OX=9606 GN=NOC2L PE=1 SV=4</t></si><si><t>NOC2L</t></si><si><t>Q9BV73</t></si><si><t>Centrosome-associated protein CEP250 OS=Homo sapiens OX=9606 GN=CEP250 PE=1 SV=2</t></si><si><t>CEP250</t></si><si><t>Q3YEC7</t></si><si><t>Rab-like protein 6 OS=Homo sapiens OX=9606 GN=RABL6 PE=1 SV=2</t></si><si><t>RABL6</t></si><si><t>Q9Y388</t></si><si><t>RNA-binding motif protein, X-linked 2 OS=Homo sapiens OX=9606 GN=RBMX2 PE=1 SV=2</t></si><si><t>RBMX2</t></si><si><t>A0JLT2</t></si><si><t>Mediator of RNA polymerase II transcription subunit 19 OS=Homo sapiens OX=9606 GN=MED19 PE=1 SV=2</t></si><si><t>MED19</t></si><si><t>Q9UL18</t></si><si><t>Protein argonaute-1 OS=Homo sapiens OX=9606 GN=AGO1 PE=1 SV=3</t></si><si><t>AGO1</t></si><si><t>Q8IYB3</t></si><si><t>Serine/arginine repetitive matrix protein 1 OS=Homo sapiens OX=9606 GN=SRRM1 PE=1 SV=2</t></si><si><t>SRRM1</t></si><si><t>Q9H8M2</t></si><si><t>Bromodomain-containing protein 9 OS=Homo sapiens OX=9606 GN=BRD9 PE=1 SV=2</t></si><si><t>BRD9</t></si><si><t>Q13428</t></si><si><t>Treacle protein OS=Homo sapiens OX=9606 GN=TCOF1 PE=1 SV=3</t></si><si><t>TCOF1</t></si><si><t>Q12788</t></si><si><t>Transducin beta-like protein 3 OS=Homo sapiens OX=9606 GN=TBL3 PE=1 SV=2</t></si><si><t>TBL3</t></si><si><t>Q14146</t></si><si><t>Unhealthy ribosome biogenesis protein 2 homolog OS=Homo sapiens OX=9606 GN=URB2 PE=1 SV=2</t></si><si><t>URB2</t></si><si><t>Q6P1X5</t></si><si><t>Transcription initiation factor TFIID subunit 2 OS=Homo sapiens OX=9606 GN=TAF2 PE=1 SV=3</t></si><si><t>TAF2</t></si><si><t>Q9BWJ5</t></si><si><t>Splicing factor 3B subunit 5 OS=Homo sapiens OX=9606 GN=SF3B5 PE=1 SV=1</t></si><si><t>SF3B5</t></si><si><t>P00747</t></si><si><t>Plasminogen OS=Homo sapiens OX=9606 GN=PLG PE=1 SV=2</t></si><si><t>PLG</t></si><si><t>Q6PCB5</t></si><si><t>Lysine-specific demethylase RSBN1L OS=Homo sapiens OX=9606 GN=RSBN1L PE=1 SV=2</t></si><si><t>RSBN1L</t></si><si><t>P62269</t></si><si><t>40S ribosomal protein S18 OS=Homo sapiens OX=9606 GN=RPS18 PE=1 SV=3</t></si><si><t>RPS18</t></si><si><t>Q9H9G7</t></si><si><t>Protein argonaute-3 OS=Homo sapiens OX=9606 GN=AGO3 PE=1 SV=2</t></si><si><t>AGO3</t></si><si><t>Q5JTH9</t></si><si><t>RRP12-like protein OS=Homo sapiens OX=9606 GN=RRP12 PE=1 SV=2</t></si><si><t>RRP12</t></si><si><t>Q5VWG9</t></si><si><t>Transcription initiation factor TFIID subunit 3 OS=Homo sapiens OX=9606 GN=TAF3 PE=1 SV=1</t></si><si><t>TAF3</t></si><si><t>P25398</t></si><si><t>40S ribosomal protein S12 OS=Homo sapiens OX=9606 GN=RPS12 PE=1 SV=3</t></si><si><t>RPS12</t></si><si><t>P18583</t></si><si><t>Protein SON OS=Homo sapiens OX=9606 GN=SON PE=1 SV=4</t></si><si><t>SON</t></si><si><t>P55265</t></si><si><t>Double-stranded RNA-specific adenosine deaminase OS=Homo sapiens OX=9606 GN=ADAR PE=1 SV=4</t></si><si><t>ADAR</t></si><si><t>O94906</t></si><si><t>Pre-mRNA-processing factor 6 OS=Homo sapiens OX=9606 GN=PRPF6 PE=1 SV=1</t></si><si><t>PRPF6</t></si><si><t>P27635</t></si><si><t>60S ribosomal protein L10 OS=Homo sapiens OX=9606 GN=RPL10 PE=1 SV=5</t></si><si><t>RPL10</t></si><si><t>O60832</t></si><si><t>H/ACA ribonucleoprotein complex subunit DKC1 OS=Homo sapiens OX=9606 GN=DKC1 PE=1 SV=3</t></si><si><t>DKC1</t></si><si><t>P62854</t></si><si><t>40S ribosomal protein S26 OS=Homo sapiens OX=9606 GN=RPS26 PE=1 SV=3</t></si><si><t>RPS26</t></si><si><t>P62753</t></si><si><t>40S ribosomal protein S6 OS=Homo sapiens OX=9606 GN=RPS6 PE=1 SV=1</t></si><si><t>RPS6</t></si><si><t>Q8NCA5</t></si><si><t>Protein FAM98A OS=Homo sapiens OX=9606 GN=FAM98A PE=1 SV=2</t></si><si><t>FAM98A</t></si><si><t>O75955</t></si><si><t>Flotillin-1 OS=Homo sapiens OX=9606 GN=FLOT1 PE=1 SV=3</t></si><si><t>FLOT1</t></si><si><t>P62241</t></si><si><t>40S ribosomal protein S8 OS=Homo sapiens OX=9606 GN=RPS8 PE=1 SV=2</t></si><si><t>RPS8</t></si><si><t>Q14254</t></si><si><t>Flotillin-2 OS=Homo sapiens OX=9606 GN=FLOT2 PE=1 SV=2</t></si><si><t>FLOT2</t></si><si><t>Q9NPI1</t></si><si><t>Bromodomain-containing protein 7 OS=Homo sapiens OX=9606 GN=BRD7 PE=1 SV=1</t></si><si><t>BRD7</t></si><si><t>Q8IZL8</t></si><si><t>Proline-, glutamic acid- and leucine-rich protein 1 OS=Homo sapiens OX=9606 GN=PELP1 PE=1 SV=2</t></si><si><t>PELP1</t></si><si><t>Q53GQ0</t></si><si><t>Very-long-chain 3-oxoacyl-CoA reductase OS=Homo sapiens OX=9606 GN=HSD17B12 PE=1 SV=2</t></si><si><t>HSD17B12</t></si><si><t>O60264</t></si><si><t>SWI/SNF-related matrix-associated actin-dependent regulator of chromatin subfamily A member 5 OS=Homo sapiens OX=9606 GN=SMARCA5 PE=1 SV=1</t></si><si><t>SMARCA5</t></si><si><t>Q6AI08</t></si><si><t>HEAT repeat-containing protein 6 OS=Homo sapiens OX=9606 GN=HEATR6 PE=1 SV=1</t></si><si><t>HEATR6</t></si><si><t>Q9P2E9</t></si><si><t>Ribosome-binding protein 1 OS=Homo sapiens OX=9606 GN=RRBP1 PE=1 SV=5</t></si><si><t>RRBP1</t></si><si><t>Q71UM5</t></si><si><t>40S ribosomal protein S27-like OS=Homo sapiens OX=9606 GN=RPS27L PE=1 SV=3</t></si><si><t>RPS27L</t></si><si><t>Q9NRG9</t></si><si><t>Aladin OS=Homo sapiens OX=9606 GN=AAAS PE=1 SV=1</t></si><si><t>AAAS</t></si><si><t>P67809</t></si><si><t>Y-box-binding protein 1 OS=Homo sapiens OX=9606 GN=YBX1 PE=1 SV=3</t></si><si><t>YBX1</t></si><si><t>Q00839</t></si><si><t>Heterogeneous nuclear ribonucleoprotein U OS=Homo sapiens OX=9606 GN=HNRNPU PE=1 SV=6</t></si><si><t>HNRNPU</t></si><si><t>Q9NXF1</t></si><si><t>Testis-expressed protein 10 OS=Homo sapiens OX=9606 GN=TEX10 PE=1 SV=2</t></si><si><t>TEX10</t></si><si><t>P62847</t></si><si><t>40S ribosomal protein S24 OS=Homo sapiens OX=9606 GN=RPS24 PE=1 SV=1</t></si><si><t>RPS24</t></si><si><t>Q15393</t></si><si><t>Splicing factor 3B subunit 3 OS=Homo sapiens OX=9606 GN=SF3B3 PE=1 SV=4</t></si><si><t>SF3B3</t></si><si><t>P61326</t></si><si><t>Protein mago nashi homolog OS=Homo sapiens OX=9606 GN=MAGOH PE=1 SV=1</t></si><si><t>MAGOH</t></si><si><t>P11387</t></si><si><t>DNA topoisomerase 1 OS=Homo sapiens OX=9606 GN=TOP1 PE=1 SV=2</t></si><si><t>TOP1</t></si><si><t>P60866</t></si><si><t>40S ribosomal protein S20 OS=Homo sapiens OX=9606 GN=RPS20 PE=1 SV=1</t></si><si><t>RPS20</t></si><si><t>P10412</t></si><si><t>Histone H1.4 OS=Homo sapiens OX=9606 GN=H1-4 PE=1 SV=2</t></si><si><t>H1-4</t></si><si><t>O14880</t></si><si><t>Microsomal glutathione S-transferase 3 OS=Homo sapiens OX=9606 GN=MGST3 PE=1 SV=1</t></si><si><t>MGST3</t></si><si><t>Q9BUQ8</t></si><si><t>Probable ATP-dependent RNA helicase DDX23 OS=Homo sapiens OX=9606 GN=DDX23 PE=1 SV=3</t></si><si><t>DDX23</t></si><si><t>P62263</t></si><si><t>40S ribosomal protein S14 OS=Homo sapiens OX=9606 GN=RPS14 PE=1 SV=3</t></si><si><t>RPS14</t></si><si><t>Q9Y613</t></si><si><t>FH1/FH2 domain-containing protein 1 OS=Homo sapiens OX=9606 GN=FHOD1 PE=1 SV=3</t></si><si><t>FHOD1</t></si><si><t>Q13895</t></si><si><t>Bystin OS=Homo sapiens OX=9606 GN=BYSL PE=1 SV=3</t></si><si><t>BYSL</t></si><si><t>Q04637</t></si><si><t>Eukaryotic translation initiation factor 4 gamma 1 OS=Homo sapiens OX=9606 GN=EIF4G1 PE=1 SV=4</t></si><si><t>EIF4G1</t></si><si><t>Q9NZN4</t></si><si><t>EH domain-containing protein 2 OS=Homo sapiens OX=9606 GN=EHD2 PE=1 SV=2</t></si><si><t>EHD2</t></si><si><t>P07305</t></si><si><t>Histone H1.0 OS=Homo sapiens OX=9606 GN=H1-0 PE=1 SV=3</t></si><si><t>H1-0</t></si><si><t>Q16778</t></si><si><t>Histone H2B type 2-E OS=Homo sapiens OX=9606 GN=H2BC21 PE=1 SV=3</t></si><si><t>H2BC21</t></si><si><t>Q9Y2X3</t></si><si><t>Nucleolar protein 58 OS=Homo sapiens OX=9606 GN=NOP58 PE=1 SV=1</t></si><si><t>NOP58</t></si><si><t>Q9H930</t></si><si><t>Nuclear body protein SP140-like protein OS=Homo sapiens OX=9606 GN=SP140L PE=1 SV=3</t></si><si><t>SP140L</t></si><si><t>P62249</t></si><si><t>40S ribosomal protein S16 OS=Homo sapiens OX=9606 GN=RPS16 PE=1 SV=2</t></si><si><t>RPS16</t></si><si><t>P23396</t></si><si><t>40S ribosomal protein S3 OS=Homo sapiens OX=9606 GN=RPS3 PE=1 SV=2</t></si><si><t>RPS3</t></si><si><t>Q9Y4C2</t></si><si><t>TRPM8 channel-associated factor 1 OS=Homo sapiens OX=9606 GN=TCAF1 PE=1 SV=3</t></si><si><t>TCAF1</t></si><si><t>Q96SK2</t></si><si><t>Transmembrane protein 209 OS=Homo sapiens OX=9606 GN=TMEM209 PE=1 SV=2</t></si><si><t>TMEM209</t></si><si><t>P63096</t></si><si><t>Guanine nucleotide-binding protein G(i) subunit alpha-1 OS=Homo sapiens OX=9606 GN=GNAI1 PE=1 SV=2</t></si><si><t>GNAI1</t></si><si><t>P09960</t></si><si><t>Leukotriene A-4 hydrolase OS=Homo sapiens OX=9606 GN=LTA4H PE=1 SV=2</t></si><si><t>LTA4H</t></si><si><t>Q9Y315</t></si><si><t>Deoxyribose-phosphate aldolase OS=Homo sapiens OX=9606 GN=DERA PE=1 SV=2</t></si><si><t>DERA</t></si><si><t>P62701</t></si><si><t>40S ribosomal protein S4, X isoform OS=Homo sapiens OX=9606 GN=RPS4X PE=1 SV=2</t></si><si><t>RPS4X</t></si><si><t>P46783</t></si><si><t>40S ribosomal protein S10 OS=Homo sapiens OX=9606 GN=RPS10 PE=1 SV=1</t></si><si><t>RPS10</t></si><si><t>Q9HAV4</t></si><si><t>Exportin-5 OS=Homo sapiens OX=9606 GN=XPO5 PE=1 SV=1</t></si><si><t>XPO5</t></si><si><t>Q9BVP2</t></si><si><t>Guanine nucleotide-binding protein-like 3 OS=Homo sapiens OX=9606 GN=GNL3 PE=1 SV=2</t></si><si><t>GNL3</t></si><si><t>Q03701</t></si><si><t>CCAAT/enhancer-binding protein zeta OS=Homo sapiens OX=9606 GN=CEBPZ PE=1 SV=3</t></si><si><t>CEBPZ</t></si><si><t>Q9Y2W1</t></si><si><t>Thyroid hormone receptor-associated protein 3 OS=Homo sapiens OX=9606 GN=THRAP3 PE=1 SV=2</t></si><si><t>THRAP3</t></si><si><t>Q9BTX1</t></si><si><t>Nucleoporin NDC1 OS=Homo sapiens OX=9606 GN=NDC1 PE=1 SV=2</t></si><si><t>NDC1</t></si><si><t>Q9NZB2</t></si><si><t>Constitutive coactivator of PPAR-gamma-like protein 1 OS=Homo sapiens OX=9606 GN=FAM120A PE=1 SV=2</t></si><si><t>FAM120A</t></si><si><t>Q10471</t></si><si><t>Polypeptide N-acetylgalactosaminyltransferase 2 OS=Homo sapiens OX=9606 GN=GALNT2 PE=1 SV=1</t></si><si><t>GALNT2</t></si><si><t>P46060</t></si><si><t>Ran GTPase-activating protein 1 OS=Homo sapiens OX=9606 GN=RANGAP1 PE=1 SV=1</t></si><si><t>RANGAP1</t></si><si><t>Q8TAD4</t></si><si><t>Zinc transporter 5 OS=Homo sapiens OX=9606 GN=SLC30A5 PE=1 SV=1</t></si><si><t>SLC30A5</t></si><si><t>Q7KZF4</t></si><si><t>Staphylococcal nuclease domain-containing protein 1 OS=Homo sapiens OX=9606 GN=SND1 PE=1 SV=1</t></si><si><t>SND1</t></si><si><t>Q86WA8</t></si><si><t>Lon protease homolog 2, peroxisomal OS=Homo sapiens OX=9606 GN=LONP2 PE=1 SV=1</t></si><si><t>LONP2</t></si><si><t>Q9Y305</t></si><si><t>Acyl-coenzyme A thioesterase 9, mitochondrial OS=Homo sapiens OX=9606 GN=ACOT9 PE=1 SV=2</t></si><si><t>ACOT9</t></si><si><t>P05423</t></si><si><t>DNA-directed RNA polymerase III subunit RPC4 OS=Homo sapiens OX=9606 GN=POLR3D PE=1 SV=2</t></si><si><t>POLR3D</t></si><si><t>Q01629</t></si><si><t>Interferon-induced transmembrane protein 2 OS=Homo sapiens OX=9606 GN=IFITM2 PE=1 SV=2</t></si><si><t>IFITM2</t></si><si><t>Q13310</t></si><si><t>Polyadenylate-binding protein 4 OS=Homo sapiens OX=9606 GN=PABPC4 PE=1 SV=1</t></si><si><t>PABPC4</t></si><si><t>P08708</t></si><si><t>40S ribosomal protein S17 OS=Homo sapiens OX=9606 GN=RPS17 PE=1 SV=2</t></si><si><t>RPS17</t></si><si><t>Q5BKY9</t></si><si><t>Protein FAM133B OS=Homo sapiens OX=9606 GN=FAM133B PE=1 SV=1</t></si><si><t>FAM133B</t></si><si><t>Q9UKV8</t></si><si><t>Protein argonaute-2 OS=Homo sapiens OX=9606 GN=AGO2 PE=1 SV=3</t></si><si><t>AGO2</t></si><si><t>P13995</t></si><si><t>Bifunctional methylenetetrahydrofolate dehydrogenase/cyclohydrolase, mitochondrial OS=Homo sapiens OX=9606 GN=MTHFD2 PE=1 SV=2</t></si><si><t>MTHFD2</t></si><si><t>Q9UNE7</t></si><si><t>E3 ubiquitin-protein ligase CHIP OS=Homo sapiens OX=9606 GN=STUB1 PE=1 SV=2</t></si><si><t>STUB1</t></si><si><t>Q86YR5</t></si><si><t>G-protein-signaling modulator 1 OS=Homo sapiens OX=9606 GN=GPSM1 PE=1 SV=2</t></si><si><t>GPSM1</t></si><si><t>P07858</t></si><si><t>Cathepsin B OS=Homo sapiens OX=9606 GN=CTSB PE=1 SV=3</t></si><si><t>CTSB</t></si><si><t>P84098</t></si><si><t>60S ribosomal protein L19 OS=Homo sapiens OX=9606 GN=RPL19 PE=1 SV=1</t></si><si><t>RPL19</t></si><si><t>Q92598</t></si><si><t>Heat shock protein 105 kDa OS=Homo sapiens OX=9606 GN=HSPH1 PE=1 SV=1</t></si><si><t>HSPH1</t></si><si><t>Q93050</t></si><si><t>V-type proton ATPase 116 kDa subunit a 1 OS=Homo sapiens OX=9606 GN=ATP6V0A1 PE=1 SV=3</t></si><si><t>ATP6V0A1</t></si><si><t>Q9Y2S7</t></si><si><t>Polymerase delta-interacting protein 2 OS=Homo sapiens OX=9606 GN=POLDIP2 PE=1 SV=1</t></si><si><t>POLDIP2</t></si><si><t>P62244</t></si><si><t>40S ribosomal protein S15a OS=Homo sapiens OX=9606 GN=RPS15A PE=1 SV=2</t></si><si><t>RPS15A</t></si><si><t>P11021</t></si><si><t>Endoplasmic reticulum chaperone BiP OS=Homo sapiens OX=9606 GN=HSPA5 PE=1 SV=2</t></si><si><t>HSPA5</t></si><si><t>P25440</t></si><si><t>Bromodomain-containing protein 2 OS=Homo sapiens OX=9606 GN=BRD2 PE=1 SV=2</t></si><si><t>BRD2</t></si><si><t>Q08J23</t></si><si><t>RNA cytosine C(5)-methyltransferase NSUN2 OS=Homo sapiens OX=9606 GN=NSUN2 PE=1 SV=2</t></si><si><t>NSUN2</t></si><si><t>Q13765</t></si><si><t>Nascent polypeptide-associated complex subunit alpha OS=Homo sapiens OX=9606 GN=NACA PE=1 SV=1</t></si><si><t>NACA</t></si><si><t>Q8N9Q2</t></si><si><t>Protein SREK1IP1 OS=Homo sapiens OX=9606 GN=SREK1IP1 PE=1 SV=1</t></si><si><t>SREK1IP1</t></si><si><t>Q9UIV1</t></si><si><t>CCR4-NOT transcription complex subunit 7 OS=Homo sapiens OX=9606 GN=CNOT7 PE=1 SV=3</t></si><si><t>CNOT7</t></si><si><t>P42766</t></si><si><t>60S ribosomal protein L35 OS=Homo sapiens OX=9606 GN=RPL35 PE=1 SV=2</t></si><si><t>RPL35</t></si><si><t>Q8NHP8</t></si><si><t>Putative phospholipase B-like 2 OS=Homo sapiens OX=9606 GN=PLBD2 PE=1 SV=2</t></si><si><t>PLBD2</t></si><si><t>O75533</t></si><si><t>Splicing factor 3B subunit 1 OS=Homo sapiens OX=9606 GN=SF3B1 PE=1 SV=3</t></si><si><t>SF3B1</t></si><si><t>P22087</t></si><si><t>rRNA 2'-O-methyltransferase fibrillarin OS=Homo sapiens OX=9606 GN=FBL PE=1 SV=2</t></si><si><t>FBL</t></si><si><t>Q9H0J9</t></si><si><t>Protein mono-ADP-ribosyltransferase PARP12 OS=Homo sapiens OX=9606 GN=PARP12 PE=1 SV=1</t></si><si><t>PARP12</t></si><si><t>P17858</t></si><si><t>ATP-dependent 6-phosphofructokinase, liver type OS=Homo sapiens OX=9606 GN=PFKL PE=1 SV=6</t></si><si><t>PFKL</t></si><si><t>Q9NRC1</t></si><si><t>Suppressor of tumorigenicity 7 protein OS=Homo sapiens OX=9606 GN=ST7 PE=1 SV=1</t></si><si><t>ST7</t></si><si><t>Q96FQ6</t></si><si><t>Protein S100-A16 OS=Homo sapiens OX=9606 GN=S100A16 PE=1 SV=1</t></si><si><t>S100A16</t></si><si><t>Q9ULX3</t></si><si><t>RNA-binding protein NOB1 OS=Homo sapiens OX=9606 GN=NOB1 PE=1 SV=1</t></si><si><t>NOB1</t></si><si><t>Q99567</t></si><si><t>Nuclear pore complex protein Nup88 OS=Homo sapiens OX=9606 GN=NUP88 PE=1 SV=2</t></si><si><t>NUP88</t></si><si><t>P62266</t></si><si><t>40S ribosomal protein S23 OS=Homo sapiens OX=9606 GN=RPS23 PE=1 SV=3</t></si><si><t>RPS23</t></si><si><t>Q15020</t></si><si><t>Squamous cell carcinoma antigen recognized by T-cells 3 OS=Homo sapiens OX=9606 GN=SART3 PE=1 SV=1</t></si><si><t>SART3</t></si><si><t>Q9Y5S1</t></si><si><t>Transient receptor potential cation channel subfamily V member 2 OS=Homo sapiens OX=9606 GN=TRPV2 PE=1 SV=1</t></si><si><t>TRPV2</t></si><si><t>P50502</t></si><si><t>Hsc70-interacting protein OS=Homo sapiens OX=9606 GN=ST13 PE=1 SV=2</t></si><si><t>ST13</t></si><si><t>Q07065</t></si><si><t>Cytoskeleton-associated protein 4 OS=Homo sapiens OX=9606 GN=CKAP4 PE=1 SV=2</t></si><si><t>CKAP4</t></si><si><t>Q6NYC8</t></si><si><t>Phostensin OS=Homo sapiens OX=9606 GN=PPP1R18 PE=1 SV=1</t></si><si><t>PPP1R18</t></si><si><t>Q9UG63</t></si><si><t>ATP-binding cassette sub-family F member 2 OS=Homo sapiens OX=9606 GN=ABCF2 PE=1 SV=2</t></si><si><t>ABCF2</t></si><si><t>Q96DM3</t></si><si><t>Regulator of MON1-CCZ1 complex OS=Homo sapiens OX=9606 GN=RMC1 PE=1 SV=2</t></si><si><t>RMC1</t></si><si><t>A5YKK6</t></si><si><t>CCR4-NOT transcription complex subunit 1 OS=Homo sapiens OX=9606 GN=CNOT1 PE=1 SV=2</t></si><si><t>CNOT1</t></si><si><t>O14617</t></si><si><t>AP-3 complex subunit delta-1 OS=Homo sapiens OX=9606 GN=AP3D1 PE=1 SV=1</t></si><si><t>AP3D1</t></si><si><t>Q08211</t></si><si><t>ATP-dependent RNA helicase A OS=Homo sapiens OX=9606 GN=DHX9 PE=1 SV=4</t></si><si><t>DHX9</t></si><si><t>Q96CT7</t></si><si><t>Coiled-coil domain-containing protein 124 OS=Homo sapiens OX=9606 GN=CCDC124 PE=1 SV=1</t></si><si><t>CCDC124</t></si><si><t>Q6R327</t></si><si><t>Rapamycin-insensitive companion of mTOR OS=Homo sapiens OX=9606 GN=RICTOR PE=1 SV=1</t></si><si><t>RICTOR</t></si><si><t>Q71UI9</t></si><si><t>Histone H2A.V OS=Homo sapiens OX=9606 GN=H2AZ2 PE=1 SV=3</t></si><si><t>H2AZ2</t></si><si><t>Q13263</t></si><si><t>Transcription intermediary factor 1-beta OS=Homo sapiens OX=9606 GN=TRIM28 PE=1 SV=5</t></si><si><t>TRIM28</t></si><si><t>Q15293</t></si><si><t>Reticulocalbin-1 OS=Homo sapiens OX=9606 GN=RCN1 PE=1 SV=1</t></si><si><t>RCN1</t></si><si><t>Q96II8</t></si><si><t>DISP complex protein LRCH3 OS=Homo sapiens OX=9606 GN=LRCH3 PE=1 SV=2</t></si><si><t>LRCH3</t></si><si><t>P16403</t></si><si><t>Histone H1.2 OS=Homo sapiens OX=9606 GN=H1-2 PE=1 SV=2</t></si><si><t>H1-2</t></si><si><t>P08473</t></si><si><t>Neprilysin OS=Homo sapiens OX=9606 GN=MME PE=1 SV=2</t></si><si><t>MME</t></si><si><t>P40938</t></si><si><t>Replication factor C subunit 3 OS=Homo sapiens OX=9606 GN=RFC3 PE=1 SV=2</t></si><si><t>RFC3</t></si><si><t>Q9H583</t></si><si><t>HEAT repeat-containing protein 1 OS=Homo sapiens OX=9606 GN=HEATR1 PE=1 SV=3</t></si><si><t>HEATR1</t></si><si><t>Q96AE4</t></si><si><t>Far upstream element-binding protein 1 OS=Homo sapiens OX=9606 GN=FUBP1 PE=1 SV=3</t></si><si><t>FUBP1</t></si><si><t>Q9Y2L1</t></si><si><t>Exosome complex exonuclease RRP44 OS=Homo sapiens OX=9606 GN=DIS3 PE=1 SV=2</t></si><si><t>DIS3</t></si><si><t>Q15397</t></si><si><t>Pumilio homolog 3 OS=Homo sapiens OX=9606 GN=PUM3 PE=1 SV=3</t></si><si><t>PUM3</t></si><si><t>Q9Y4I1</t></si><si><t>Unconventional myosin-Va OS=Homo sapiens OX=9606 GN=MYO5A PE=1 SV=2</t></si><si><t>MYO5A</t></si><si><t>Q15005</t></si><si><t>Signal peptidase complex subunit 2 OS=Homo sapiens OX=9606 GN=SPCS2 PE=1 SV=3</t></si><si><t>SPCS2</t></si><si><t>Q9BQ52</t></si><si><t>Zinc phosphodiesterase ELAC protein 2 OS=Homo sapiens OX=9606 GN=ELAC2 PE=1 SV=2</t></si><si><t>ELAC2</t></si><si><t>Q9BT22</t></si><si><t>Chitobiosyldiphosphodolichol beta-mannosyltransferase OS=Homo sapiens OX=9606 GN=ALG1 PE=1 SV=2</t></si><si><t>ALG1</t></si><si><t>P62424</t></si><si><t>60S ribosomal protein L7a OS=Homo sapiens OX=9606 GN=RPL7A PE=1 SV=2</t></si><si><t>RPL7A</t></si><si><t>Q6PGP7</t></si><si><t>Tetratricopeptide repeat protein 37 OS=Homo sapiens OX=9606 GN=TTC37 PE=1 SV=1</t></si><si><t>TTC37</t></si><si><t>Q9UBI6</t></si><si><t>Guanine nucleotide-binding protein G(I)/G(S)/G(O) subunit gamma-12 OS=Homo sapiens OX=9606 GN=GNG12 PE=1 SV=3</t></si><si><t>GNG12</t></si><si><t>Q14116</t></si><si><t>Interleukin-18 OS=Homo sapiens OX=9606 GN=IL18 PE=1 SV=1</t></si><si><t>IL18</t></si><si><t>P26599</t></si><si><t>Polypyrimidine tract-binding protein 1 OS=Homo sapiens OX=9606 GN=PTBP1 PE=1 SV=1</t></si><si><t>PTBP1</t></si><si><t>Q9UMS4</t></si><si><t>Pre-mRNA-processing factor 19 OS=Homo sapiens OX=9606 GN=PRPF19 PE=1 SV=1</t></si><si><t>PRPF19</t></si><si><t>P42765</t></si><si><t>3-ketoacyl-CoA thiolase, mitochondrial OS=Homo sapiens OX=9606 GN=ACAA2 PE=1 SV=2</t></si><si><t>ACAA2</t></si><si><t>P61009</t></si><si><t>Signal peptidase complex subunit 3 OS=Homo sapiens OX=9606 GN=SPCS3 PE=1 SV=1</t></si><si><t>SPCS3</t></si><si><t>P38117</t></si><si><t>Electron transfer flavoprotein subunit beta OS=Homo sapiens OX=9606 GN=ETFB PE=1 SV=3</t></si><si><t>ETFB</t></si><si><t>P51858</t></si><si><t>Hepatoma-derived growth factor OS=Homo sapiens OX=9606 GN=HDGF PE=1 SV=1</t></si><si><t>HDGF</t></si><si><t>P38432</t></si><si><t>Coilin OS=Homo sapiens OX=9606 GN=COIL PE=1 SV=1</t></si><si><t>COIL</t></si><si><t>Q12907</t></si><si><t>Vesicular integral-membrane protein VIP36 OS=Homo sapiens OX=9606 GN=LMAN2 PE=1 SV=1</t></si><si><t>LMAN2</t></si><si><t>Q92769</t></si><si><t>Histone deacetylase 2 OS=Homo sapiens OX=9606 GN=HDAC2 PE=1 SV=2</t></si><si><t>HDAC2</t></si><si><t>Q96N66</t></si><si><t>Lysophospholipid acyltransferase 7 OS=Homo sapiens OX=9606 GN=MBOAT7 PE=1 SV=2</t></si><si><t>MBOAT7</t></si><si><t>P68400</t></si><si><t>Casein kinase II subunit alpha OS=Homo sapiens OX=9606 GN=CSNK2A1 PE=1 SV=1</t></si><si><t>CSNK2A1</t></si><si><t>Q6PD62</t></si><si><t>RNA polymerase-associated protein CTR9 homolog OS=Homo sapiens OX=9606 GN=CTR9 PE=1 SV=1</t></si><si><t>CTR9</t></si><si><t>Q9Y266</t></si><si><t>Nuclear migration protein nudC OS=Homo sapiens OX=9606 GN=NUDC PE=1 SV=1</t></si><si><t>NUDC</t></si><si><t>Q9UMR2</t></si><si><t>ATP-dependent RNA helicase DDX19B OS=Homo sapiens OX=9606 GN=DDX19B PE=1 SV=1</t></si><si><t>DDX19B</t></si><si><t>Q92621</t></si><si><t>Nuclear pore complex protein Nup205 OS=Homo sapiens OX=9606 GN=NUP205 PE=1 SV=3</t></si><si><t>NUP205</t></si><si><t>Q9BRT2</t></si><si><t>Ubiquinol-cytochrome-c reductase complex assembly factor 2 OS=Homo sapiens OX=9606 GN=UQCC2 PE=1 SV=1</t></si><si><t>UQCC2</t></si><si><t>P43490</t></si><si><t>Nicotinamide phosphoribosyltransferase OS=Homo sapiens OX=9606 GN=NAMPT PE=1 SV=1</t></si><si><t>NAMPT</t></si><si><t>Q96S52</t></si><si><t>GPI transamidase component PIG-S OS=Homo sapiens OX=9606 GN=PIGS PE=1 SV=3</t></si><si><t>PIGS</t></si><si><t>Q9NTI5</t></si><si><t>Sister chromatid cohesion protein PDS5 homolog B OS=Homo sapiens OX=9606 GN=PDS5B PE=1 SV=1</t></si><si><t>PDS5B</t></si><si><t>Q9NVP1</t></si><si><t>ATP-dependent RNA helicase DDX18 OS=Homo sapiens OX=9606 GN=DDX18 PE=1 SV=2</t></si><si><t>DDX18</t></si><si><t>O75396</t></si><si><t>Vesicle-trafficking protein SEC22b OS=Homo sapiens OX=9606 GN=SEC22B PE=1 SV=5</t></si><si><t>SEC22B</t></si><si><t>Q8N6M0</t></si><si><t>Deubiquitinase OTUD6B OS=Homo sapiens OX=9606 GN=OTUD6B PE=1 SV=1</t></si><si><t>OTUD6B</t></si><si><t>P67812</t></si><si><t>Signal peptidase complex catalytic subunit SEC11A OS=Homo sapiens OX=9606 GN=SEC11A PE=1 SV=1</t></si><si><t>SEC11A</t></si><si><t>P62750</t></si><si><t>60S ribosomal protein L23a OS=Homo sapiens OX=9606 GN=RPL23A PE=1 SV=1</t></si><si><t>RPL23A</t></si><si><t>Q9BW27</t></si><si><t>Nuclear pore complex protein Nup85 OS=Homo sapiens OX=9606 GN=NUP85 PE=1 SV=1</t></si><si><t>NUP85</t></si><si><t>Q9BTV4</t></si><si><t>Transmembrane protein 43 OS=Homo sapiens OX=9606 GN=TMEM43 PE=1 SV=1</t></si><si><t>TMEM43</t></si><si><t>P55786</t></si><si><t>Puromycin-sensitive aminopeptidase OS=Homo sapiens OX=9606 GN=NPEPPS PE=1 SV=2</t></si><si><t>NPEPPS</t></si><si><t>Q8TB61</t></si><si><t>Adenosine 3'-phospho 5'-phosphosulfate transporter 1 OS=Homo sapiens OX=9606 GN=SLC35B2 PE=1 SV=1</t></si><si><t>SLC35B2</t></si><si><t>P40429</t></si><si><t>60S ribosomal protein L13a OS=Homo sapiens OX=9606 GN=RPL13A PE=1 SV=2</t></si><si><t>RPL13A</t></si><si><t>P63167</t></si><si><t>Dynein light chain 1, cytoplasmic OS=Homo sapiens OX=9606 GN=DYNLL1 PE=1 SV=1</t></si><si><t>DYNLL1</t></si><si><t>P55209</t></si><si><t>Nucleosome assembly protein 1-like 1 OS=Homo sapiens OX=9606 GN=NAP1L1 PE=1 SV=1</t></si><si><t>NAP1L1</t></si><si><t>O75521</t></si><si><t>Enoyl-CoA delta isomerase 2 OS=Homo sapiens OX=9606 GN=ECI2 PE=1 SV=4</t></si><si><t>ECI2</t></si><si><t>Q9H0S4</t></si><si><t>Probable ATP-dependent RNA helicase DDX47 OS=Homo sapiens OX=9606 GN=DDX47 PE=1 SV=1</t></si><si><t>DDX47</t></si><si><t>Q7Z2T5</t></si><si><t>TRMT1-like protein OS=Homo sapiens OX=9606 GN=TRMT1L PE=1 SV=2</t></si><si><t>TRMT1L</t></si><si><t>P42285</t></si><si><t>Exosome RNA helicase MTR4 OS=Homo sapiens OX=9606 GN=MTREX PE=1 SV=3</t></si><si><t>MTREX</t></si><si><t>P0DMV8</t></si><si><t>Heat shock 70 kDa protein 1A OS=Homo sapiens OX=9606 GN=HSPA1A PE=1 SV=1</t></si><si><t>HSPA1A</t></si><si><t>Q07955</t></si><si><t>Serine/arginine-rich splicing factor 1 OS=Homo sapiens OX=9606 GN=SRSF1 PE=1 SV=2</t></si><si><t>SRSF1</t></si><si><t>P20073</t></si><si><t>Annexin A7 OS=Homo sapiens OX=9606 GN=ANXA7 PE=1 SV=3</t></si><si><t>ANXA7</t></si><si><t>P78382</t></si><si><t>CMP-sialic acid transporter OS=Homo sapiens OX=9606 GN=SLC35A1 PE=1 SV=1</t></si><si><t>SLC35A1</t></si><si><t>SHSY5SY Nucleus KO-vs-WT significant</t></si><si><t>SHSY5SY Nucleus KO-vs-WT -Log p-value (normalized)</t></si><si><t>SHSY5SY Nucleus KO-vs-WT log2 fold change (normalized)</t></si><si><t>Q16658</t></si><si><t>Fascin OS=Homo sapiens OX=9606 GN=FSCN1 PE=1 SV=3</t></si><si><t>FSCN1</t></si><si><t>Q687X5</t></si><si><t>Metalloreductase STEAP4 OS=Homo sapiens OX=9606 GN=STEAP4 PE=1 SV=1</t></si><si><t>STEAP4</t></si><si><t>O00151</t></si><si><t>PDZ and LIM domain protein 1 OS=Homo sapiens OX=9606 GN=PDLIM1 PE=1 SV=4</t></si><si><t>PDLIM1</t></si><si><t>Q9BX66</t></si><si><t>Sorbin and SH3 domain-containing protein 1 OS=Homo sapiens OX=9606 GN=SORBS1 PE=1 SV=3</t></si><si><t>SORBS1</t></si><si><t>Q9NSD9</t></si><si><t>Phenylalanine--tRNA ligase beta subunit OS=Homo sapiens OX=9606 GN=FARSB PE=1 SV=3</t></si><si><t>FARSB</t></si><si><t>P63244</t></si><si><t>Receptor of activated protein C kinase 1 OS=Homo sapiens OX=9606 GN=RACK1 PE=1 SV=3</t></si><si><t>RACK1</t></si><si><t>Q9UNS2</t></si><si><t>COP9 signalosome complex subunit 3 OS=Homo sapiens OX=9606 GN=COPS3 PE=1 SV=3</t></si><si><t>COPS3</t></si><si><t>Q9H299</t></si><si><t>SH3 domain-binding glutamic acid-rich-like protein 3 OS=Homo sapiens OX=9606 GN=SH3BGRL3 PE=1 SV=1</t></si><si><t>SH3BGRL3</t></si><si><t>P58107</t></si><si><t>Epiplakin OS=Homo sapiens OX=9606 GN=EPPK1 PE=1 SV=3</t></si><si><t>EPPK1</t></si><si><t>P12814</t></si><si><t>Alpha-actinin-1 OS=Homo sapiens OX=9606 GN=ACTN1 PE=1 SV=2</t></si><si><t>ACTN1</t></si><si><t>Q99471</t></si><si><t>Prefoldin subunit 5 OS=Homo sapiens OX=9606 GN=PFDN5 PE=1 SV=2</t></si><si><t>PFDN5</t></si><si><t>O75369</t></si><si><t>Filamin-B OS=Homo sapiens OX=9606 GN=FLNB PE=1 SV=2</t></si><si><t>FLNB</t></si><si><t>Q14103</t></si><si><t>Heterogeneous nuclear ribonucleoprotein D0 OS=Homo sapiens OX=9606 GN=HNRNPD PE=1 SV=1</t></si><si><t>HNRNPD</t></si><si><t>P35609</t></si><si><t>Alpha-actinin-2 OS=Homo sapiens OX=9606 GN=ACTN2 PE=1 SV=1</t></si><si><t>ACTN2</t></si><si><t>P38606</t></si><si><t>V-type proton ATPase catalytic subunit A OS=Homo sapiens OX=9606 GN=ATP6V1A PE=1 SV=2</t></si><si><t>ATP6V1A</t></si><si><t>Q6NXR4</t></si><si><t>TELO2-interacting protein 2 OS=Homo sapiens OX=9606 GN=TTI2 PE=1 SV=1</t></si><si><t>TTI2</t></si><si><t>Q96S59</t></si><si><t>Ran-binding protein 9 OS=Homo sapiens OX=9606 GN=RANBP9 PE=1 SV=1</t></si><si><t>RANBP9</t></si><si><t>P51116</t></si><si><t>Fragile X mental retardation syndrome-related protein 2 OS=Homo sapiens OX=9606 GN=FXR2 PE=1 SV=2</t></si><si><t>FXR2</t></si><si><t>O43707</t></si><si><t>Alpha-actinin-4 OS=Homo sapiens OX=9606 GN=ACTN4 PE=1 SV=2</t></si><si><t>ACTN4</t></si><si><t>P21333</t></si><si><t>Filamin-A OS=Homo sapiens OX=9606 GN=FLNA PE=1 SV=4</t></si><si><t>FLNA</t></si><si><t>P21291</t></si><si><t>Cysteine and glycine-rich protein 1 OS=Homo sapiens OX=9606 GN=CSRP1 PE=1 SV=3</t></si><si><t>CSRP1</t></si><si><t>Q16629</t></si><si><t>Serine/arginine-rich splicing factor 7 OS=Homo sapiens OX=9606 GN=SRSF7 PE=1 SV=1</t></si><si><t>SRSF7</t></si><si><t>Q6IBS0</t></si><si><t>Twinfilin-2 OS=Homo sapiens OX=9606 GN=TWF2 PE=1 SV=2</t></si><si><t>TWF2</t></si><si><t>P63104</t></si><si><t>14-3-3 protein zeta/delta OS=Homo sapiens OX=9606 GN=YWHAZ PE=1 SV=1</t></si><si><t>YWHAZ</t></si><si><t>P25815</t></si><si><t>Protein S100-P OS=Homo sapiens OX=9606 GN=S100P PE=1 SV=2</t></si><si><t>S100P</t></si><si><t>O43390</t></si><si><t>Heterogeneous nuclear ribonucleoprotein R OS=Homo sapiens OX=9606 GN=HNRNPR PE=1 SV=1</t></si><si><t>HNRNPR</t></si><si><t>O14979</t></si><si><t>Heterogeneous nuclear ribonucleoprotein D-like OS=Homo sapiens OX=9606 GN=HNRNPDL PE=1 SV=3</t></si><si><t>HNRNPDL</t></si><si><t>P16104</t></si><si><t>Histone H2AX OS=Homo sapiens OX=9606 GN=H2AX PE=1 SV=2</t></si><si><t>H2AX</t></si><si><t>Q15149</t></si><si><t>Plectin OS=Homo sapiens OX=9606 GN=PLEC PE=1 SV=3</t></si><si><t>PLEC</t></si><si><t>P46940</t></si><si><t>Ras GTPase-activating-like protein IQGAP1 OS=Homo sapiens OX=9606 GN=IQGAP1 PE=1 SV=1</t></si><si><t>IQGAP1</t></si><si><t>Q9H8H0</t></si><si><t>Nucleolar protein 11 OS=Homo sapiens OX=9606 GN=NOL11 PE=1 SV=1</t></si><si><t>NOL11</t></si><si><t>Q86SE5</t></si><si><t>RNA-binding Raly-like protein OS=Homo sapiens OX=9606 GN=RALYL PE=1 SV=2</t></si><si><t>RALYL</t></si><si><t>Q8N556</t></si><si><t>Actin filament-associated protein 1 OS=Homo sapiens OX=9606 GN=AFAP1 PE=1 SV=2</t></si><si><t>AFAP1</t></si><si><t>Q15287</t></si><si><t>RNA-binding protein with serine-rich domain 1 OS=Homo sapiens OX=9606 GN=RNPS1 PE=1 SV=1</t></si><si><t>RNPS1</t></si><si><t>Q92522</t></si><si><t>Histone H1.10 OS=Homo sapiens OX=9606 GN=H1-10 PE=1 SV=1</t></si><si><t>H1-10</t></si><si><t>O95817</t></si><si><t>BAG family molecular chaperone regulator 3 OS=Homo sapiens OX=9606 GN=BAG3 PE=1 SV=3</t></si><si><t>BAG3</t></si><si><t>Q9ULA0</t></si><si><t>Aspartyl aminopeptidase OS=Homo sapiens OX=9606 GN=DNPEP PE=1 SV=2</t></si><si><t>DNPEP</t></si><si><t>P42025</t></si><si><t>Beta-centractin OS=Homo sapiens OX=9606 GN=ACTR1B PE=1 SV=1</t></si><si><t>ACTR1B</t></si><si><t>P04003</t></si><si><t>C4b-binding protein alpha chain OS=Homo sapiens OX=9606 GN=C4BPA PE=1 SV=2</t></si><si><t>C4BPA</t></si><si><t>Q9NZL9</t></si><si><t>Methionine adenosyltransferase 2 subunit beta OS=Homo sapiens OX=9606 GN=MAT2B PE=1 SV=1</t></si><si><t>MAT2B</t></si><si><t>Q92979</t></si><si><t>Ribosomal RNA small subunit methyltransferase NEP1 OS=Homo sapiens OX=9606 GN=EMG1 PE=1 SV=4</t></si><si><t>EMG1</t></si><si><t>Q9UKM9</t></si><si><t>RNA-binding protein Raly OS=Homo sapiens OX=9606 GN=RALY PE=1 SV=1</t></si><si><t>RALY</t></si><si><t>P09661</t></si><si><t>U2 small nuclear ribonucleoprotein A' OS=Homo sapiens OX=9606 GN=SNRPA1 PE=1 SV=2</t></si><si><t>SNRPA1</t></si><si><t>P51991</t></si><si><t>Heterogeneous nuclear ribonucleoprotein A3 OS=Homo sapiens OX=9606 GN=HNRNPA3 PE=1 SV=2</t></si><si><t>HNRNPA3</t></si><si><t>Q8TEM1</t></si><si><t>Nuclear pore membrane glycoprotein 210 OS=Homo sapiens OX=9606 GN=NUP210 PE=1 SV=3</t></si><si><t>NUP210</t></si><si><t>Q8WXX5</t></si><si><t>DnaJ homolog subfamily C member 9 OS=Homo sapiens OX=9606 GN=DNAJC9 PE=1 SV=1</t></si><si><t>DNAJC9</t></si><si><t>O60812</t></si><si><t>Heterogeneous nuclear ribonucleoprotein C-like 1 OS=Homo sapiens OX=9606 GN=HNRNPCL1 PE=1 SV=1</t></si><si><t>HNRNPCL1</t></si><si><t>Q9NVU0</t></si><si><t>DNA-directed RNA polymerase III subunit RPC5 OS=Homo sapiens OX=9606 GN=POLR3E PE=1 SV=1</t></si><si><t>POLR3E</t></si><si><t>Q14203</t></si><si><t>Dynactin subunit 1 OS=Homo sapiens OX=9606 GN=DCTN1 PE=1 SV=3</t></si><si><t>DCTN1</t></si><si><t>Q01130</t></si><si><t>Serine/arginine-rich splicing factor 2 OS=Homo sapiens OX=9606 GN=SRSF2 PE=1 SV=4</t></si><si><t>SRSF2</t></si><si><t>P34897</t></si><si><t>Serine hydroxymethyltransferase, mitochondrial OS=Homo sapiens OX=9606 GN=SHMT2 PE=1 SV=3</t></si><si><t>SHMT2</t></si><si><t>P12270</t></si><si><t>Nucleoprotein TPR OS=Homo sapiens OX=9606 GN=TPR PE=1 SV=3</t></si><si><t>TPR</t></si><si><t>Q9NZI8</t></si><si><t>Insulin-like growth factor 2 mRNA-binding protein 1 OS=Homo sapiens OX=9606 GN=IGF2BP1 PE=1 SV=2</t></si><si><t>IGF2BP1</t></si><si><t>Q9Y446</t></si><si><t>Plakophilin-3 OS=Homo sapiens OX=9606 GN=PKP3 PE=1 SV=1</t></si><si><t>PKP3</t></si><si><t>P62140</t></si><si><t>Serine/threonine-protein phosphatase PP1-beta catalytic subunit OS=Homo sapiens OX=9606 GN=PPP1CB PE=1 SV=3</t></si><si><t>PPP1CB</t></si><si><t>Q9UGI8</t></si><si><t>Testin OS=Homo sapiens OX=9606 GN=TES PE=1 SV=1</t></si><si><t>TES</t></si><si><t>P52907</t></si><si><t>F-actin-capping protein subunit alpha-1 OS=Homo sapiens OX=9606 GN=CAPZA1 PE=1 SV=3</t></si><si><t>CAPZA1</t></si><si><t>Q9HCC0</t></si><si><t>Methylcrotonoyl-CoA carboxylase beta chain, mitochondrial OS=Homo sapiens OX=9606 GN=MCCC2 PE=1 SV=1</t></si><si><t>MCCC2</t></si><si><t>P04792</t></si><si><t>Heat shock protein beta-1 OS=Homo sapiens OX=9606 GN=HSPB1 PE=1 SV=2</t></si><si><t>HSPB1</t></si><si><t>P30048</t></si><si><t>Thioredoxin-dependent peroxide reductase, mitochondrial OS=Homo sapiens OX=9606 GN=PRDX3 PE=1 SV=3</t></si><si><t>PRDX3</t></si><si><t>Q15645</t></si><si><t>Pachytene checkpoint protein 2 homolog OS=Homo sapiens OX=9606 GN=TRIP13 PE=1 SV=2</t></si><si><t>TRIP13</t></si><si><t>P40939</t></si><si><t>Trifunctional enzyme subunit alpha, mitochondrial OS=Homo sapiens OX=9606 GN=HADHA PE=1 SV=2</t></si><si><t>HADHA</t></si><si><t>P15880</t></si><si><t>40S ribosomal protein S2 OS=Homo sapiens OX=9606 GN=RPS2 PE=1 SV=2</t></si><si><t>RPS2</t></si><si><t>P47755</t></si><si><t>F-actin-capping protein subunit alpha-2 OS=Homo sapiens OX=9606 GN=CAPZA2 PE=1 SV=3</t></si><si><t>CAPZA2</t></si><si><t>Q9Y5S9</t></si><si><t>RNA-binding protein 8A OS=Homo sapiens OX=9606 GN=RBM8A PE=1 SV=1</t></si><si><t>RBM8A</t></si><si><t>P35658</t></si><si><t>Nuclear pore complex protein Nup214 OS=Homo sapiens OX=9606 GN=NUP214 PE=1 SV=2</t></si><si><t>NUP214</t></si><si><t>Q5SSJ5</t></si><si><t>Heterochromatin protein 1-binding protein 3 OS=Homo sapiens OX=9606 GN=HP1BP3 PE=1 SV=1</t></si><si><t>HP1BP3</t></si><si><t>Q9NY12</t></si><si><t>H/ACA ribonucleoprotein complex subunit 1 OS=Homo sapiens OX=9606 GN=GAR1 PE=1 SV=1</t></si><si><t>GAR1</t></si><si><t>Q9H444</t></si><si><t>Charged multivesicular body protein 4b OS=Homo sapiens OX=9606 GN=CHMP4B PE=1 SV=1</t></si><si><t>CHMP4B</t></si><si><t>O75694</t></si><si><t>Nuclear pore complex protein Nup155 OS=Homo sapiens OX=9606 GN=NUP155 PE=1 SV=1</t></si><si><t>NUP155</t></si><si><t>P84103</t></si><si><t>Serine/arginine-rich splicing factor 3 OS=Homo sapiens OX=9606 GN=SRSF3 PE=1 SV=1</t></si><si><t>SRSF3</t></si><si><t>P22626</t></si><si><t>Heterogeneous nuclear ribonucleoproteins A2/B1 OS=Homo sapiens OX=9606 GN=HNRNPA2B1 PE=1 SV=2</t></si><si><t>HNRNPA2B1</t></si><si><t>O60506</t></si><si><t>Heterogeneous nuclear ribonucleoprotein Q OS=Homo sapiens OX=9606 GN=SYNCRIP PE=1 SV=2</t></si><si><t>SYNCRIP</t></si><si><t>Q14980</t></si><si><t>Nuclear mitotic apparatus protein 1 OS=Homo sapiens OX=9606 GN=NUMA1 PE=1 SV=2</t></si><si><t>NUMA1</t></si><si><t>Q96CW1</t></si><si><t>AP-2 complex subunit mu OS=Homo sapiens OX=9606 GN=AP2M1 PE=1 SV=2</t></si><si><t>AP2M1</t></si><si><t>P14866</t></si><si><t>Heterogeneous nuclear ribonucleoprotein L OS=Homo sapiens OX=9606 GN=HNRNPL PE=1 SV=2</t></si><si><t>HNRNPL</t></si><si><t>Q32MZ4</t></si><si><t>Leucine-rich repeat flightless-interacting protein 1 OS=Homo sapiens OX=9606 GN=LRRFIP1 PE=1 SV=2</t></si><si><t>LRRFIP1</t></si><si><t>Q99961</t></si><si><t>Endophilin-A2 OS=Homo sapiens OX=9606 GN=SH3GL1 PE=1 SV=1</t></si><si><t>SH3GL1</t></si><si><t>P55769</t></si><si><t>NHP2-like protein 1 OS=Homo sapiens OX=9606 GN=SNU13 PE=1 SV=3</t></si><si><t>SNU13</t></si><si><t>Q7Z7E8</t></si><si><t>Ubiquitin-conjugating enzyme E2 Q1 OS=Homo sapiens OX=9606 GN=UBE2Q1 PE=1 SV=1</t></si><si><t>UBE2Q1</t></si><si><t>Q9UPN3</t></si><si><t>Microtubule-actin cross-linking factor 1, isoforms 1/2/3/5 OS=Homo sapiens OX=9606 GN=MACF1 PE=1 SV=4</t></si><si><t>MACF1</t></si><si><t>Q92974</t></si><si><t>Rho guanine nucleotide exchange factor 2 OS=Homo sapiens OX=9606 GN=ARHGEF2 PE=1 SV=4</t></si><si><t>ARHGEF2</t></si><si><t>P49792</t></si><si><t>E3 SUMO-protein ligase RanBP2 OS=Homo sapiens OX=9606 GN=RANBP2 PE=1 SV=2</t></si><si><t>RANBP2</t></si><si><t>Q13425</t></si><si><t>Beta-2-syntrophin OS=Homo sapiens OX=9606 GN=SNTB2 PE=1 SV=1</t></si><si><t>SNTB2</t></si><si><t>Q16531</t></si><si><t>DNA damage-binding protein 1 OS=Homo sapiens OX=9606 GN=DDB1 PE=1 SV=1</t></si><si><t>DDB1</t></si><si><t>O15143</t></si><si><t>Actin-related protein 2/3 complex subunit 1B OS=Homo sapiens OX=9606 GN=ARPC1B PE=1 SV=3</t></si><si><t>ARPC1B</t></si><si><t>Q9Y3I0</t></si><si><t>RNA-splicing ligase RtcB homolog OS=Homo sapiens OX=9606 GN=RTCB PE=1 SV=1</t></si><si><t>RTCB</t></si><si><t>P78318</t></si><si><t>Immunoglobulin-binding protein 1 OS=Homo sapiens OX=9606 GN=IGBP1 PE=1 SV=1</t></si><si><t>IGBP1</t></si><si><t>P62913</t></si><si><t>60S ribosomal protein L11 OS=Homo sapiens OX=9606 GN=RPL11 PE=1 SV=2</t></si><si><t>RPL11</t></si><si><t>Q8NF91</t></si><si><t>Nesprin-1 OS=Homo sapiens OX=9606 GN=SYNE1 PE=1 SV=4</t></si><si><t>SYNE1</t></si><si><t>P18077</t></si><si><t>60S ribosomal protein L35a OS=Homo sapiens OX=9606 GN=RPL35A PE=1 SV=2</t></si><si><t>RPL35A</t></si><si><t>Q99615</t></si><si><t>DnaJ homolog subfamily C member 7 OS=Homo sapiens OX=9606 GN=DNAJC7 PE=1 SV=2</t></si><si><t>DNAJC7</t></si><si><t>Q9UNQ2</t></si><si><t>Probable dimethyladenosine transferase OS=Homo sapiens OX=9606 GN=DIMT1 PE=1 SV=1</t></si><si><t>DIMT1</t></si><si><t>P51114</t></si><si><t>Fragile X mental retardation syndrome-related protein 1 OS=Homo sapiens OX=9606 GN=FXR1 PE=1 SV=3</t></si><si><t>FXR1</t></si><si><t>Q9BV38</t></si><si><t>WD repeat-containing protein 18 OS=Homo sapiens OX=9606 GN=WDR18 PE=1 SV=2</t></si><si><t>WDR18</t></si><si><t>Q9NX24</t></si><si><t>H/ACA ribonucleoprotein complex subunit 2 OS=Homo sapiens OX=9606 GN=NHP2 PE=1 SV=1</t></si><si><t>NHP2</t></si><si><t>Q15813</t></si><si><t>Tubulin-specific chaperone E OS=Homo sapiens OX=9606 GN=TBCE PE=1 SV=1</t></si><si><t>TBCE</t></si><si><t>P52943</t></si><si><t>Cysteine-rich protein 2 OS=Homo sapiens OX=9606 GN=CRIP2 PE=1 SV=1</t></si><si><t>CRIP2</t></si><si><t>P61158</t></si><si><t>Actin-related protein 3 OS=Homo sapiens OX=9606 GN=ACTR3 PE=1 SV=3</t></si><si><t>ACTR3</t></si><si><t>Q9Y2U8</t></si><si><t>Inner nuclear membrane protein Man1 OS=Homo sapiens OX=9606 GN=LEMD3 PE=1 SV=2</t></si><si><t>LEMD3</t></si><si><t>Q15369</t></si><si><t>Elongin-C OS=Homo sapiens OX=9606 GN=ELOC PE=1 SV=1</t></si><si><t>ELOC</t></si><si><t>P62829</t></si><si><t>60S ribosomal protein L23 OS=Homo sapiens OX=9606 GN=RPL23 PE=1 SV=1</t></si><si><t>RPL23</t></si><si><t>P49748</t></si><si><t>Very long-chain specific acyl-CoA dehydrogenase, mitochondrial OS=Homo sapiens OX=9606 GN=ACADVL PE=1 SV=1</t></si><si><t>ACADVL</t></si><si><t>Q9BXS5</t></si><si><t>AP-1 complex subunit mu-1 OS=Homo sapiens OX=9606 GN=AP1M1 PE=1 SV=3</t></si><si><t>AP1M1</t></si><si><t>P16152</t></si><si><t>Carbonyl reductase [NADPH] 1 OS=Homo sapiens OX=9606 GN=CBR1 PE=1 SV=3</t></si><si><t>CBR1</t></si><si><t>P62979</t></si><si><t>Ubiquitin-40S ribosomal protein S27a OS=Homo sapiens OX=9606 GN=RPS27A PE=1 SV=2</t></si><si><t>RPS27A</t></si><si><t>O95573</t></si><si><t>Fatty acid CoA ligase Acsl3 OS=Homo sapiens OX=9606 GN=ACSL3 PE=1 SV=3</t></si><si><t>ACSL3</t></si><si><t>Q9GZS3</t></si><si><t>WD repeat-containing protein 61 OS=Homo sapiens OX=9606 GN=WDR61 PE=1 SV=1</t></si><si><t>WDR61</t></si><si><t>P46063</t></si><si><t>ATP-dependent DNA helicase Q1 OS=Homo sapiens OX=9606 GN=RECQL PE=1 SV=3</t></si><si><t>RECQL</t></si><si><t>Q96HS1</t></si><si><t>Serine/threonine-protein phosphatase PGAM5, mitochondrial OS=Homo sapiens OX=9606 GN=PGAM5 PE=1 SV=2</t></si><si><t>PGAM5</t></si><si><t>O43324</t></si><si><t>Eukaryotic translation elongation factor 1 epsilon-1 OS=Homo sapiens OX=9606 GN=EEF1E1 PE=1 SV=1</t></si><si><t>EEF1E1</t></si><si><t>Q96SB4</t></si><si><t>SRSF protein kinase 1 OS=Homo sapiens OX=9606 GN=SRPK1 PE=1 SV=2</t></si><si><t>SRPK1</t></si><si><t>Q96EY1</t></si><si><t>DnaJ homolog subfamily A member 3, mitochondrial OS=Homo sapiens OX=9606 GN=DNAJA3 PE=1 SV=2</t></si><si><t>DNAJA3</t></si><si><t>P83731</t></si><si><t>60S ribosomal protein L24 OS=Homo sapiens OX=9606 GN=RPL24 PE=1 SV=1</t></si><si><t>RPL24</t></si><si><t>Q9ULV4</t></si><si><t>Coronin-1C OS=Homo sapiens OX=9606 GN=CORO1C PE=1 SV=1</t></si><si><t>CORO1C</t></si><si><t>Q16643</t></si><si><t>Drebrin OS=Homo sapiens OX=9606 GN=DBN1 PE=1 SV=4</t></si><si><t>DBN1</t></si><si><t>O15155</t></si><si><t>BET1 homolog OS=Homo sapiens OX=9606 GN=BET1 PE=1 SV=1</t></si><si><t>BET1</t></si><si><t>Q9HAS0</t></si><si><t>Protein Njmu-R1 OS=Homo sapiens OX=9606 GN=C17orf75 PE=1 SV=2</t></si><si><t>C17orf75</t></si><si><t>Q13409</t></si><si><t>Cytoplasmic dynein 1 intermediate chain 2 OS=Homo sapiens OX=9606 GN=DYNC1I2 PE=1 SV=3</t></si><si><t>DYNC1I2</t></si><si><t>P63208</t></si><si><t>S-phase kinase-associated protein 1 OS=Homo sapiens OX=9606 GN=SKP1 PE=1 SV=2</t></si><si><t>SKP1</t></si><si><t>P62875</t></si><si><t>DNA-directed RNA polymerases I, II, and III subunit RPABC5 OS=Homo sapiens OX=9606 GN=POLR2L PE=1 SV=1</t></si><si><t>POLR2L</t></si><si><t>Significant in both</t></si><si><t>Protein IDs</t></si><si><t>Protein names</t></si><si><t>Gene names</t></si><si><t>Mol. weight [kDa]</t></si><si><t>Significant</t></si><si><t>P42166</t></si><si><t>Lamina-associated polypeptide 2, isoform alpha;Thymopoietin;Thymopentin</t></si><si><t>TMPO</t></si><si><t>P50402;A0A804HIV7;A0A804HLA2;Q5HY57;F8WEQ1;A0A804HIG7</t></si><si><t>Emerin</t></si><si><t>EMD</t></si><si><t>O75531</t></si><si><t>Barrier-to-autointegration factor;Barrier-to-autointegration factor, N-terminally processed</t></si><si><t>BANF1</t></si><si><t>P20700;E9PBF6;A0A0D9SFE5;A0A0D9SFY5</t></si><si><t>Lamin-B1</t></si><si><t>LMNB1</t></si><si><t>Q9H444;P59074</t></si><si><t>Charged multivesicular body protein 4b</t></si><si><t>Q9HD42;A0A6Q8PF35;F8VUA2;F8VVT7;A0A6Q8PG85;F5H875;A0A6Q8PGM8;A0A6Q8PFX8;A0A6Q8PHU0;A0A6Q8PFF9;A0A6Q8PGI9;A0A6Q8PF26;A0A6Q8PFF8</t></si><si><t>Charged multivesicular body protein 1a</t></si><si><t>CHMP1A</t></si><si><t>P13010;C9JZ81;H7C0H9</t></si><si><t>X-ray repair cross-complementing protein 5</t></si><si><t>XRCC5</t></si><si><t>P62805</t></si><si><t>Histone H4</t></si><si><t>HIST1H4A</t></si><si><t>P15927;Q5TEJ7;Q5TEJ0</t></si><si><t>Replication protein A 32 kDa subunit</t></si><si><t>RPA2</t></si><si><t>Q5TEC6;K7EK07;Q6NXT2;Q71DI3;Q16695;P84243;P68431;A0A590UJL8;K7EMV3;K7EP01;A0A590UJJ6;B4DEB1;K7ES00</t></si><si><t>Histone H3;Histone H3.3C;Histone H3.2;Histone H3.1t;Histone H3.3;Histone H3.1</t></si><si><t>HIST2H3PS2;H3F3B;H3F3C;HIST2H3A;HIST3H3;H3F3A;HIST1H3A</t></si><si><t>A0A6Q8PFJ0;P02545;A0A804HL68;A0A6Q8PHQ9;A0A6Q8PF80;A0A6Q8PGH0;A0A6Q8PFM1;A0A6Q8PF59;A0A6Q8PFF5</t></si><si><t>Prelamin-A/C;Lamin-A/C</t></si><si><t>LMNA</t></si><si><t>P27694;I3L4R8;I3L2M5;I3L524</t></si><si><t>Replication protein A 70 kDa DNA-binding subunit;Replication protein A 70 kDa DNA-binding subunit, N-terminally processed</t></si><si><t>RPA1</t></si><si><t>Q04837;A0A0G2JLD8;E7EUY5;C9K0U8</t></si><si><t>Single-stranded DNA-binding protein, mitochondrial</t></si><si><t>SSBP1</t></si><si><t>P30050</t></si><si><t>60S ribosomal protein L12</t></si><si><t>RPL12</t></si><si><t>A0A3B3ITT5;P47914</t></si><si><t>60S ribosomal protein L29</t></si><si><t>RPL29</t></si><si><t>Q13501;E7EMC7;E9PFW8;C9JRJ8;E3W990</t></si><si><t>Sequestosome-1</t></si><si><t>SQSTM1</t></si><si><t>K7EKV4;Q9BRG1;K7EP45;K7ENE3</t></si><si><t>Vacuolar protein-sorting-associated protein 25</t></si><si><t>VPS25</t></si><si><t>P05387;H0YDD8</t></si><si><t>60S acidic ribosomal protein P2</t></si><si><t>RPLP2</t></si><si><t>O95816</t></si><si><t>BAG family molecular chaperone regulator 2</t></si><si><t>BAG2</t></si><si><t>A0A0A0MS07;A0A0A0MS08;P01857;A0A4W9A917;A0A286YES1;P01860</t></si><si><t>Ig gamma-1 chain C region;Ig gamma-3 chain C region</t></si><si><t>IGHG1;IGHG3</t></si><si><t>G3V1A4;E9PK25;P23528;E9PLJ3;E9PQB7;E9PP50;E9PS23;Q9Y281</t></si><si><t>Cofilin-1</t></si><si><t>CFL1</t></si><si><t>Sequence coverage [%]</t></si><si><t>Peptides</t></si><si><t>Unique peptides</t></si><si><t>MS/MS count</t></si><si><t>A375 LMNA_KO vs WT log2-fold change</t></si><si><t>A375 LMNA_KO vs WT -Log (p-value)</t></si><si><t>1_A375_AGO_IP_Significant_UP</t></si><si><t>2_SHSY5Y_AGO_IP_Significant_UP</t></si><si><t>T6B peptide pulldown of AGO proteins from nucleus of A375 Lamin A KO cells: Significantly upregulated proteins interacting with nuclear AGO proteins in A375 Lamin A KO cells as compared with A375 WT cells (not expressing nuclear AGO proteins)</t></si><si><t>T6B peptide pulldown of AGO proteins from nucleus of SHSY5Y Lamin A KO cells: Significantly upregulated proteins interacting with nuclear AGO proteins in SHSY5Y Lamin A KO cells as compared with SHSY5Y WT cells (not expressing nuclear AGO proteins)</t></si><si><t>Common significant mass spectrometry hits for nuclear AGO proteins in A375 and SHSY5Y Lamin A KO cells</t></si><si><t>Lamin A immunoprecipitation in A375 WT and Lamin A KO cells: Lamin A interactome in A375 WT cells upon comparison with A375 Lamin A KO cells</t></si><si><t>Table 4: Supplemental file for Mass spectrometry data</t></si></sst>
