# Supplementary material for: Loss of Lamin A leads to the nuclear translocation of AGO2 and compromised RNA interference
Source: Nucleic Acids Res. 2024 Jul 12;52(16):9917–35. doi: 10.1093/nar/gkae589 (PMC11381323; doi:10.1093/nar/gkae589)
Supplement: gkae589_Supplemental_Files [file gkae589_supplemental_files.zip › Supplemental Table 4/xl/workbook.xml]

<?xml version="1.0" encoding="UTF-8" standalone="yes"?>
<workbook xmlns="http://schemas.openxmlformats.org/spreadsheetml/2006/main" xmlns:r="http://schemas.openxmlformats.org/officeDocument/2006/relationships" xmlns:mc="http://schemas.openxmlformats.org/markup-compatibility/2006" mc:Ignorable="x15 xr xr6 xr10 xr2" xmlns:x15="http://schemas.microsoft.com/office/spreadsheetml/2010/11/main" xmlns:xr="http://schemas.microsoft.com/office/spreadsheetml/2014/revision" xmlns:xr6="http://schemas.microsoft.com/office/spreadsheetml/2016/revision6" xmlns:xr10="http://schemas.microsoft.com/office/spreadsheetml/2016/revision10" xmlns:xr2="http://schemas.microsoft.com/office/spreadsheetml/2015/revision2"><fileVersion appName="xl" lastEdited="7" lowestEdited="7" rupBuild="25225"/><workbookPr defaultThemeVersion="166925"/><mc:AlternateContent xmlns:mc="http://schemas.openxmlformats.org/markup-compatibility/2006"><mc:Choice Requires="x15"><x15ac:absPath url="C:\Users\kramp\Downloads\SPi-Downloads\For NAR 20-Mar-2024\" xmlns:x15ac="http://schemas.microsoft.com/office/spreadsheetml/2010/11/ac"/></mc:Choice></mc:AlternateContent><xr:revisionPtr revIDLastSave="0" documentId="13_ncr:1_{8F39D325-C417-480D-BFCA-69D6AE19D964}" xr6:coauthVersionLast="47" xr6:coauthVersionMax="47" xr10:uidLastSave="{00000000-0000-0000-0000-000000000000}"/><bookViews><workbookView xWindow="0" yWindow="600" windowWidth="20490" windowHeight="10920" xr2:uid="{00000000-000D-0000-FFFF-FFFF00000000}"/></bookViews><sheets><sheet name="Description" sheetId="11" r:id="rId1"/><sheet name="1_A375_AGO_IP_Significant_UP" sheetId="9" r:id="rId2"/><sheet name="2_SHSY5Y_AGO_IP_Significant_UP" sheetId="10" r:id="rId3"/><sheet name="3_Overlap between A375 &amp; SHSY5Y" sheetId="8" r:id="rId4"/><sheet name="4_Lamin A_IP" sheetId="14" r:id="rId5"/></sheets><calcPr calcId="191028" iterate="1" iterateCount="1"/><extLst><ext uri="{B58B0392-4F1F-4190-BB64-5DF3571DCE5F}" xmlns:xcalcf="http://schemas.microsoft.com/office/spreadsheetml/2018/calcfeatures"><xcalcf:calcFeatures><xcalcf:feature name="microsoft.com:RD"/><xcalcf:feature name="microsoft.com:Single"/><xcalcf:feature name="microsoft.com:FV"/><xcalcf:feature name="microsoft.com:CNMTM"/><xcalcf:feature name="microsoft.com:LET_WF"/><xcalcf:feature name="microsoft.com:LAMBDA_WF"/></xcalcf:calcFeatures></ext></extLst></workbook>
