# Supplementary material for: Loss of Lamin A leads to the nuclear translocation of AGO2 and compromised RNA interference
Source: Nucleic Acids Res. 2024 Jul 12;52(16):9917–35. doi: 10.1093/nar/gkae589 (PMC11381323; doi:10.1093/nar/gkae589)
Supplement: gkae589_Supplemental_Files [file gkae589_supplemental_files.zip › Supplemental Table 4/xl/worksheets/sheet1.xml]

<?xml version="1.0" encoding="UTF-8" standalone="yes"?>
<worksheet xmlns="http://schemas.openxmlformats.org/spreadsheetml/2006/main" xmlns:r="http://schemas.openxmlformats.org/officeDocument/2006/relationships" xmlns:mc="http://schemas.openxmlformats.org/markup-compatibility/2006" mc:Ignorable="x14ac xr xr2 xr3" xmlns:x14ac="http://schemas.microsoft.com/office/spreadsheetml/2009/9/ac" xmlns:xr="http://schemas.microsoft.com/office/spreadsheetml/2014/revision" xmlns:xr2="http://schemas.microsoft.com/office/spreadsheetml/2015/revision2" xmlns:xr3="http://schemas.microsoft.com/office/spreadsheetml/2016/revision3" xr:uid="{D7D93C2A-A559-481C-864F-F118FFC3808C}"><dimension ref="A1:A13"/><sheetViews><sheetView tabSelected="1" workbookViewId="0"><selection activeCell="E4" sqref="E4"/></sheetView></sheetViews><sheetFormatPr defaultColWidth="8.85546875" defaultRowHeight="15" x14ac:dyDescent="0.25"/><sheetData><row r="1" spans="1:1" ht="15.75" x14ac:dyDescent="0.25"><c r="A1" s="10" t="s"><v>1012</v></c></row><row r="3" spans="1:1" ht="15.75" x14ac:dyDescent="0.25"><c r="A3" s="10" t="s"><v>1006</v></c></row><row r="4" spans="1:1" x14ac:dyDescent="0.25"><c r="A4" t="s"><v>1008</v></c></row><row r="6" spans="1:1" ht="15.75" x14ac:dyDescent="0.25"><c r="A6" s="10" t="s"><v>1007</v></c></row><row r="7" spans="1:1" x14ac:dyDescent="0.25"><c r="A7" t="s"><v>1009</v></c></row><row r="9" spans="1:1" ht="15.75" x14ac:dyDescent="0.25"><c r="A9" s="10" t="s"><v>0</v></c></row><row r="10" spans="1:1" x14ac:dyDescent="0.25"><c r="A10" t="s"><v>1010</v></c></row><row r="12" spans="1:1" ht="15.75" x14ac:dyDescent="0.25"><c r="A12" s="10" t="s"><v>1</v></c></row><row r="13" spans="1:1" x14ac:dyDescent="0.25"><c r="A13" t="s"><v>1011</v></c></row></sheetData><pageMargins left="0.7" right="0.7" top="0.78740157499999996" bottom="0.78740157499999996" header="0.3" footer="0.3"/></worksheet>
