# Supplementary material for: Loss of Lamin A leads to the nuclear translocation of AGO2 and compromised RNA interference
Source: Nucleic Acids Res. 2024 Jul 12;52(16):9917–35. doi: 10.1093/nar/gkae589 (PMC11381323; doi:10.1093/nar/gkae589)
Supplement: gkae589_Supplemental_Files [file gkae589_supplemental_files.zip › Supplemental Table 4/xl/worksheets/sheet2.xml]

<?xml version="1.0" encoding="UTF-8" standalone="yes"?>
<worksheet xmlns="http://schemas.openxmlformats.org/spreadsheetml/2006/main" xmlns:r="http://schemas.openxmlformats.org/officeDocument/2006/relationships" xmlns:mc="http://schemas.openxmlformats.org/markup-compatibility/2006" mc:Ignorable="x14ac xr xr2 xr3" xmlns:x14ac="http://schemas.microsoft.com/office/spreadsheetml/2009/9/ac" xmlns:xr="http://schemas.microsoft.com/office/spreadsheetml/2014/revision" xmlns:xr2="http://schemas.microsoft.com/office/spreadsheetml/2015/revision2" xmlns:xr3="http://schemas.microsoft.com/office/spreadsheetml/2016/revision3" xr:uid="{ED48C2F8-F3E5-4F71-A836-DA652FEB9672}"><dimension ref="A1:K185"/><sheetViews><sheetView workbookViewId="0"><selection activeCell="A39" sqref="A39"/></sheetView></sheetViews><sheetFormatPr defaultColWidth="8.85546875" defaultRowHeight="15" x14ac:dyDescent="0.25"/><cols><col min="1" max="1" width="9.140625" bestFit="1" customWidth="1"/><col min="2" max="2" width="28.42578125" customWidth="1"/><col min="3" max="3" width="10.42578125" bestFit="1" customWidth="1"/><col min="4" max="4" width="12.140625" bestFit="1" customWidth="1"/><col min="5" max="5" width="9.7109375" bestFit="1" customWidth="1"/><col min="6" max="6" width="7.140625" bestFit="1" customWidth="1"/><col min="7" max="7" width="16.28515625" bestFit="1" customWidth="1"/><col min="8" max="8" width="9.42578125" bestFit="1" customWidth="1"/><col min="9" max="9" width="22.85546875" customWidth="1"/><col min="10" max="10" width="21.7109375" customWidth="1"/><col min="11" max="11" width="23.140625" customWidth="1"/></cols><sheetData><row r="1" spans="1:11" ht="45.75" thickBot="1" x14ac:dyDescent="0.3"><c r="A1" s="3" t="s"><v>2</v></c><c r="B1" s="3" t="s"><v>3</v></c><c r="C1" s="3" t="s"><v>4</v></c><c r="D1" s="3" t="s"><v>5</v></c><c r="E1" s="3" t="s"><v>6</v></c><c r="F1" s="3" t="s"><v>7</v></c><c r="G1" s="3" t="s"><v>8</v></c><c r="H1" s="3" t="s"><v>9</v></c><c r="I1" s="4" t="s"><v>10</v></c><c r="J1" s="4" t="s"><v>11</v></c><c r="K1" s="4" t="s"><v>12</v></c></row><row r="2" spans="1:11" ht="15.75" thickTop="1" x14ac:dyDescent="0.25"><c r="A2" t="s"><v>13</v></c><c r="B2" t="s"><v>14</v></c><c r="C2" t="s"><v>15</v></c><c r="D2" s="1"><v>1</v></c><c r="E2" s="1"><v>1</v></c><c r="F2" s="1"><v>1</v></c><c r="G2" s="1"><v>1</v></c><c r="H2" s="1"><v>145.30000000000001</v></c><c r="I2" s="2" t="s"><v>16</v></c><c r="J2" s="2"><v>1.2006870782196499</v></c><c r="K2" s="2"><v>5.2573947906494096</v></c></row><row r="3" spans="1:11" x14ac:dyDescent="0.25"><c r="A3" t="s"><v>17</v></c><c r="B3" t="s"><v>18</v></c><c r="C3" t="s"><v>19</v></c><c r="D3" s="1"><v>26</v></c><c r="E3" s="1"><v>5</v></c><c r="F3" s="1"><v>5</v></c><c r="G3" s="1"><v>2</v></c><c r="H3" s="1"><v>12.4</v></c><c r="I3" s="2" t="s"><v>16</v></c><c r="J3" s="2"><v>1.8381566601441399</v></c><c r="K3" s="2"><v>5.1602931991219503</v></c></row><row r="4" spans="1:11" x14ac:dyDescent="0.25"><c r="A4" t="s"><v>20</v></c><c r="B4" t="s"><v>21</v></c><c r="C4" t="s"><v>22</v></c><c r="D4" s="1"><v>10</v></c><c r="E4" s="1"><v>8</v></c><c r="F4" s="1"><v>10</v></c><c r="G4" s="1"><v>8</v></c><c r="H4" s="1"><v>84.9</v></c><c r="I4" s="2" t="s"><v>16</v></c><c r="J4" s="2"><v>2.29717505863524</v></c><c r="K4" s="2"><v>3.6040518283843999</v></c></row><row r="5" spans="1:11" x14ac:dyDescent="0.25"><c r="A5" t="s"><v>23</v></c><c r="B5" t="s"><v>24</v></c><c r="C5" t="s"><v>25</v></c><c r="D5" s="1"><v>0</v></c><c r="E5" s="1"><v>1</v></c><c r="F5" s="1"><v>1</v></c><c r="G5" s="1"><v>1</v></c><c r="H5" s="1"><v>281</v></c><c r="I5" s="2" t="s"><v>16</v></c><c r="J5" s="2"><v>1.97958351757672</v></c><c r="K5" s="2"><v>3.5613881349563599</v></c></row><row r="6" spans="1:11" x14ac:dyDescent="0.25"><c r="A6" t="s"><v>26</v></c><c r="B6" t="s"><v>27</v></c><c r="C6" t="s"><v>28</v></c><c r="D6" s="1"><v>6</v></c><c r="E6" s="1"><v>5</v></c><c r="F6" s="1"><v>5</v></c><c r="G6" s="1"><v>5</v></c><c r="H6" s="1"><v>79.5</v></c><c r="I6" s="2" t="s"><v>16</v></c><c r="J6" s="2"><v>1.9212935208740101</v></c><c r="K6" s="2"><v>3.1039260625839198</v></c></row><row r="7" spans="1:11" x14ac:dyDescent="0.25"><c r="A7" t="s"><v>29</v></c><c r="B7" t="s"><v>30</v></c><c r="C7" t="s"><v>31</v></c><c r="D7" s="1"><v>9</v></c><c r="E7" s="1"><v>3</v></c><c r="F7" s="1"><v>3</v></c><c r="G7" s="1"><v>3</v></c><c r="H7" s="1"><v>37.299999999999997</v></c><c r="I7" s="2" t="s"><v>16</v></c><c r="J7" s="2"><v>1.8686172077818299</v></c><c r="K7" s="2"><v>3.0444336533546399</v></c></row><row r="8" spans="1:11" x14ac:dyDescent="0.25"><c r="A8" t="s"><v>32</v></c><c r="B8" t="s"><v>33</v></c><c r="C8" t="s"><v>34</v></c><c r="D8" s="1"><v>15</v></c><c r="E8" s="1"><v>3</v></c><c r="F8" s="1"><v>4</v></c><c r="G8" s="1"><v>3</v></c><c r="H8" s="1"><v>26.3</v></c><c r="I8" s="2" t="s"><v>16</v></c><c r="J8" s="2"><v>1.6205541430427099</v></c><c r="K8" s="2"><v>2.8460162878036499</v></c></row><row r="9" spans="1:11" x14ac:dyDescent="0.25"><c r="A9" t="s"><v>35</v></c><c r="B9" t="s"><v>36</v></c><c r="C9" t="s"><v>37</v></c><c r="D9" s="1"><v>36</v></c><c r="E9" s="1"><v>24</v></c><c r="F9" s="1"><v>34</v></c><c r="G9" s="1"><v>16</v></c><c r="H9" s="1"><v>97.2</v></c><c r="I9" s="2" t="s"><v>16</v></c><c r="J9" s="2"><v>1.98021069797953</v></c><c r="K9" s="2"><v>2.8123302459716801</v></c></row><row r="10" spans="1:11" x14ac:dyDescent="0.25"><c r="A10" t="s"><v>38</v></c><c r="B10" t="s"><v>39</v></c><c r="C10" t="s"><v>40</v></c><c r="D10" s="1"><v>10</v></c><c r="E10" s="1"><v>9</v></c><c r="F10" s="1"><v>10</v></c><c r="G10" s="1"><v>9</v></c><c r="H10" s="1"><v>102.3</v></c><c r="I10" s="2" t="s"><v>16</v></c><c r="J10" s="2"><v>1.78026343726743</v></c><c r="K10" s="2"><v>2.76758873462677</v></c></row><row r="11" spans="1:11" x14ac:dyDescent="0.25"><c r="A11" t="s"><v>41</v></c><c r="B11" t="s"><v>42</v></c><c r="C11" t="s"><v>43</v></c><c r="D11" s="1"><v>5</v></c><c r="E11" s="1"><v>2</v></c><c r="F11" s="1"><v>4</v></c><c r="G11" s="1"><v>2</v></c><c r="H11" s="1"><v>67</v></c><c r="I11" s="2" t="s"><v>16</v></c><c r="J11" s="2"><v>1.8159852819801201</v></c><c r="K11" s="2"><v>2.7591687142849</v></c></row><row r="12" spans="1:11" x14ac:dyDescent="0.25"><c r="A12" t="s"><v>44</v></c><c r="B12" t="s"><v>45</v></c><c r="C12" t="s"><v>46</v></c><c r="D12" s="1"><v>6</v></c><c r="E12" s="1"><v>10</v></c><c r="F12" s="1"><v>17</v></c><c r="G12" s="1"><v>10</v></c><c r="H12" s="1"><v>152</v></c><c r="I12" s="2" t="s"><v>16</v></c><c r="J12" s="2"><v>1.6810411530293301</v></c><c r="K12" s="2"><v>2.6764976978302002</v></c></row><row r="13" spans="1:11" x14ac:dyDescent="0.25"><c r="A13" t="s"><v>47</v></c><c r="B13" t="s"><v>48</v></c><c r="C13" t="s"><v>49</v></c><c r="D13" s="1"><v>11</v></c><c r="E13" s="1"><v>6</v></c><c r="F13" s="1"><v>6</v></c><c r="G13" s="1"><v>6</v></c><c r="H13" s="1"><v>89</v></c><c r="I13" s="2" t="s"><v>16</v></c><c r="J13" s="2"><v>2.3449712822106998</v></c><c r="K13" s="2"><v>2.5451141595840499</v></c></row><row r="14" spans="1:11" x14ac:dyDescent="0.25"><c r="A14" t="s"><v>50</v></c><c r="B14" t="s"><v>51</v></c><c r="C14" t="s"><v>52</v></c><c r="D14" s="1"><v>4</v></c><c r="E14" s="1"><v>5</v></c><c r="F14" s="1"><v>5</v></c><c r="G14" s="1"><v>5</v></c><c r="H14" s="1"><v>170.4</v></c><c r="I14" s="2" t="s"><v>16</v></c><c r="J14" s="2"><v>2.07880875537372</v></c><c r="K14" s="2"><v>2.5416495800018302</v></c></row><row r="15" spans="1:11" x14ac:dyDescent="0.25"><c r="A15" t="s"><v>53</v></c><c r="B15" t="s"><v>54</v></c><c r="C15" t="s"><v>55</v></c><c r="D15" s="1"><v>2</v></c><c r="E15" s="1"><v>1</v></c><c r="F15" s="1"><v>1</v></c><c r="G15" s="1"><v>1</v></c><c r="H15" s="1"><v>136.9</v></c><c r="I15" s="2" t="s"><v>16</v></c><c r="J15" s="2"><v>1.12586830157467</v></c><c r="K15" s="2"><v>2.5382705330848698</v></c></row><row r="16" spans="1:11" x14ac:dyDescent="0.25"><c r="A16" t="s"><v>56</v></c><c r="B16" t="s"><v>57</v></c><c r="C16" t="s"><v>58</v></c><c r="D16" s="1"><v>17</v></c><c r="E16" s="1"><v>1</v></c><c r="F16" s="1"><v>1</v></c><c r="G16" s="1"><v>1</v></c><c r="H16" s="1"><v>10.1</v></c><c r="I16" s="2" t="s"><v>16</v></c><c r="J16" s="2"><v>1.96601502219353</v></c><c r="K16" s="2"><v>2.4901760816574101</v></c></row><row r="17" spans="1:11" x14ac:dyDescent="0.25"><c r="A17" t="s"><v>59</v></c><c r="B17" t="s"><v>60</v></c><c r="C17" t="s"><v>61</v></c><c r="D17" s="1"><v>5</v></c><c r="E17" s="1"><v>4</v></c><c r="F17" s="1"><v>7</v></c><c r="G17" s="1"><v>4</v></c><c r="H17" s="1"><v>90.5</v></c><c r="I17" s="2" t="s"><v>16</v></c><c r="J17" s="2"><v>2.8610112694061902</v></c><c r="K17" s="2"><v>2.44839310646057</v></c></row><row r="18" spans="1:11" x14ac:dyDescent="0.25"><c r="A18" t="s"><v>62</v></c><c r="B18" t="s"><v>63</v></c><c r="C18" t="s"><v>64</v></c><c r="D18" s="1"><v>1</v></c><c r="E18" s="1"><v>1</v></c><c r="F18" s="1"><v>1</v></c><c r="G18" s="1"><v>1</v></c><c r="H18" s="1"><v>94.8</v></c><c r="I18" s="2" t="s"><v>16</v></c><c r="J18" s="2"><v>1.8189103688555699</v></c><c r="K18" s="2"><v>2.4303828477859502</v></c></row><row r="19" spans="1:11" x14ac:dyDescent="0.25"><c r="A19" t="s"><v>65</v></c><c r="B19" t="s"><v>66</v></c><c r="C19" t="s"><v>67</v></c><c r="D19" s="1"><v>49</v></c><c r="E19" s="1"><v>9</v></c><c r="F19" s="1"><v>17</v></c><c r="G19" s="1"><v>9</v></c><c r="H19" s="1"><v>17.7</v></c><c r="I19" s="2" t="s"><v>16</v></c><c r="J19" s="2"><v>2.3595078238742602</v></c><c r="K19" s="2"><v>2.3404138088226301</v></c></row><row r="20" spans="1:11" x14ac:dyDescent="0.25"><c r="A20" t="s"><v>68</v></c><c r="B20" t="s"><v>69</v></c><c r="C20" t="s"><v>70</v></c><c r="D20" s="1"><v>32</v></c><c r="E20" s="1"><v>22</v></c><c r="F20" s="1"><v>31</v></c><c r="G20" s="1"><v>14</v></c><c r="H20" s="1"><v>97.3</v></c><c r="I20" s="2" t="s"><v>16</v></c><c r="J20" s="2"><v>1.3592749545899001</v></c><c r="K20" s="2"><v>2.31834936141968</v></c></row><row r="21" spans="1:11" x14ac:dyDescent="0.25"><c r="A21" t="s"><v>71</v></c><c r="B21" t="s"><v>72</v></c><c r="C21" t="s"><v>73</v></c><c r="D21" s="1"><v>4</v></c><c r="E21" s="1"><v>6</v></c><c r="F21" s="1"><v>9</v></c><c r="G21" s="1"><v>6</v></c><c r="H21" s="1"><v>143.6</v></c><c r="I21" s="2" t="s"><v>16</v></c><c r="J21" s="2"><v>1.9883973692107999</v></c><c r="K21" s="2"><v>2.3164293766021702</v></c></row><row r="22" spans="1:11" x14ac:dyDescent="0.25"><c r="A22" t="s"><v>74</v></c><c r="B22" t="s"><v>75</v></c><c r="C22" t="s"><v>76</v></c><c r="D22" s="1"><v>4</v></c><c r="E22" s="1"><v>3</v></c><c r="F22" s="1"><v>3</v></c><c r="G22" s="1"><v>3</v></c><c r="H22" s="1"><v>103.5</v></c><c r="I22" s="2" t="s"><v>16</v></c><c r="J22" s="2"><v>1.8106185103436101</v></c><c r="K22" s="2"><v>2.2970175743103001</v></c></row><row r="23" spans="1:11" x14ac:dyDescent="0.25"><c r="A23" t="s"><v>77</v></c><c r="B23" t="s"><v>78</v></c><c r="C23" t="s"><v>79</v></c><c r="D23" s="1"><v>52</v></c><c r="E23" s="1"><v>7</v></c><c r="F23" s="1"><v>14</v></c><c r="G23" s="1"><v>7</v></c><c r="H23" s="1"><v>14.5</v></c><c r="I23" s="2" t="s"><v>16</v></c><c r="J23" s="2"><v>2.3703743310815799</v></c><c r="K23" s="2"><v>2.2383465766906698</v></c></row><row r="24" spans="1:11" x14ac:dyDescent="0.25"><c r="A24" t="s"><v>80</v></c><c r="B24" t="s"><v>81</v></c><c r="C24" t="s"><v>82</v></c><c r="D24" s="1"><v>0</v></c><c r="E24" s="1"><v>1</v></c><c r="F24" s="1"><v>1</v></c><c r="G24" s="1"><v>1</v></c><c r="H24" s="1"><v>263.7</v></c><c r="I24" s="2" t="s"><v>16</v></c><c r="J24" s="2"><v>1.27648786604478</v></c><c r="K24" s="2"><v>2.1801201105117798</v></c></row><row r="25" spans="1:11" x14ac:dyDescent="0.25"><c r="A25" t="s"><v>83</v></c><c r="B25" t="s"><v>84</v></c><c r="C25" t="s"><v>85</v></c><c r="D25" s="1"><v>5</v></c><c r="E25" s="1"><v>6</v></c><c r="F25" s="1"><v>6</v></c><c r="G25" s="1"><v>6</v></c><c r="H25" s="1"><v>136</v></c><c r="I25" s="2" t="s"><v>16</v></c><c r="J25" s="2"><v>2.7013753202183799</v></c><c r="K25" s="2"><v>2.17902278900146</v></c></row><row r="26" spans="1:11" x14ac:dyDescent="0.25"><c r="A26" t="s"><v>86</v></c><c r="B26" t="s"><v>87</v></c><c r="C26" t="s"><v>88</v></c><c r="D26" s="1"><v>12</v></c><c r="E26" s="1"><v>12</v></c><c r="F26" s="1"><v>15</v></c><c r="G26" s="1"><v>12</v></c><c r="H26" s="1"><v>106.9</v></c><c r="I26" s="2" t="s"><v>16</v></c><c r="J26" s="2"><v>1.9271285458974301</v></c><c r="K26" s="2"><v>2.11202788352966</v></c></row><row r="27" spans="1:11" x14ac:dyDescent="0.25"><c r="A27" t="s"><v>89</v></c><c r="B27" t="s"><v>90</v></c><c r="C27" t="s"><v>91</v></c><c r="D27" s="1"><v>42</v></c><c r="E27" s="1"><v>11</v></c><c r="F27" s="1"><v>24</v></c><c r="G27" s="1"><v>11</v></c><c r="H27" s="1"><v>24.6</v></c><c r="I27" s="2" t="s"><v>16</v></c><c r="J27" s="2"><v>1.5616018371409901</v></c><c r="K27" s="2"><v>2.0736751556396502</v></c></row><row r="28" spans="1:11" x14ac:dyDescent="0.25"><c r="A28" t="s"><v>92</v></c><c r="B28" t="s"><v>93</v></c><c r="C28" t="s"><v>94</v></c><c r="D28" s="1"><v>17</v></c><c r="E28" s="1"><v>7</v></c><c r="F28" s="1"><v>7</v></c><c r="G28" s="1"><v>7</v></c><c r="H28" s="1"><v>57.6</v></c><c r="I28" s="2" t="s"><v>16</v></c><c r="J28" s="2"><v>2.0936911011485599</v></c><c r="K28" s="2"><v>2.0268149375915501</v></c></row><row r="29" spans="1:11" x14ac:dyDescent="0.25"><c r="A29" t="s"><v>95</v></c><c r="B29" t="s"><v>96</v></c><c r="C29" t="s"><v>97</v></c><c r="D29" s="1"><v>27</v></c><c r="E29" s="1"><v>3</v></c><c r="F29" s="1"><v>5</v></c><c r="G29" s="1"><v>3</v></c><c r="H29" s="1"><v>13</v></c><c r="I29" s="2" t="s"><v>16</v></c><c r="J29" s="2"><v>2.6247050260612701</v></c><c r="K29" s="2"><v>1.9663952589035001</v></c></row><row r="30" spans="1:11" x14ac:dyDescent="0.25"><c r="A30" t="s"><v>98</v></c><c r="B30" t="s"><v>99</v></c><c r="C30" t="s"><v>100</v></c><c r="D30" s="1"><v>32</v></c><c r="E30" s="1"><v>10</v></c><c r="F30" s="1"><v>17</v></c><c r="G30" s="1"><v>10</v></c><c r="H30" s="1"><v>28.7</v></c><c r="I30" s="2" t="s"><v>16</v></c><c r="J30" s="2"><v>1.7744239234214101</v></c><c r="K30" s="2"><v>1.96593618392944</v></c></row><row r="31" spans="1:11" x14ac:dyDescent="0.25"><c r="A31" t="s"><v>101</v></c><c r="B31" t="s"><v>102</v></c><c r="C31" t="s"><v>103</v></c><c r="D31" s="1"><v>8</v></c><c r="E31" s="1"><v>2</v></c><c r="F31" s="1"><v>2</v></c><c r="G31" s="1"><v>2</v></c><c r="H31" s="1"><v>55.2</v></c><c r="I31" s="2" t="s"><v>16</v></c><c r="J31" s="2"><v>1.6575488667709599</v></c><c r="K31" s="2"><v>1.94494521617889</v></c></row><row r="32" spans="1:11" x14ac:dyDescent="0.25"><c r="A32" t="s"><v>104</v></c><c r="B32" t="s"><v>105</v></c><c r="C32" t="s"><v>106</v></c><c r="D32" s="1"><v>38</v></c><c r="E32" s="1"><v>15</v></c><c r="F32" s="1"><v>18</v></c><c r="G32" s="1"><v>15</v></c><c r="H32" s="1"><v>47.3</v></c><c r="I32" s="2" t="s"><v>16</v></c><c r="J32" s="2"><v>1.4925982394209201</v></c><c r="K32" s="2"><v>1.93844413757324</v></c></row><row r="33" spans="1:11" x14ac:dyDescent="0.25"><c r="A33" t="s"><v>107</v></c><c r="B33" t="s"><v>108</v></c><c r="C33" t="s"><v>109</v></c><c r="D33" s="1"><v>45</v></c><c r="E33" s="1"><v>9</v></c><c r="F33" s="1"><v>15</v></c><c r="G33" s="1"><v>9</v></c><c r="H33" s="1"><v>24.2</v></c><c r="I33" s="2" t="s"><v>16</v></c><c r="J33" s="2"><v>2.1631915975078999</v></c><c r="K33" s="2"><v>1.9159464836120601</v></c></row><row r="34" spans="1:11" x14ac:dyDescent="0.25"><c r="A34" t="s"><v>110</v></c><c r="B34" t="s"><v>111</v></c><c r="C34" t="s"><v>112</v></c><c r="D34" s="1"><v>25</v></c><c r="E34" s="1"><v>9</v></c><c r="F34" s="1"><v>10</v></c><c r="G34" s="1"><v>9</v></c><c r="H34" s="1"><v>47</v></c><c r="I34" s="2" t="s"><v>16</v></c><c r="J34" s="2"><v>1.4200374200597601</v></c><c r="K34" s="2"><v>1.9110739231109599</v></c></row><row r="35" spans="1:11" x14ac:dyDescent="0.25"><c r="A35" t="s"><v>113</v></c><c r="B35" t="s"><v>114</v></c><c r="C35" t="s"><v>115</v></c><c r="D35" s="1"><v>2</v></c><c r="E35" s="1"><v>1</v></c><c r="F35" s="1"><v>1</v></c><c r="G35" s="1"><v>1</v></c><c r="H35" s="1"><v>74.099999999999994</v></c><c r="I35" s="2" t="s"><v>16</v></c><c r="J35" s="2"><v>1.43873579401563</v></c><c r="K35" s="2"><v>1.9067965745925901</v></c></row><row r="36" spans="1:11" x14ac:dyDescent="0.25"><c r="A36" t="s"><v>116</v></c><c r="B36" t="s"><v>117</v></c><c r="C36" t="s"><v>118</v></c><c r="D36" s="1"><v>3</v></c><c r="E36" s="1"><v>3</v></c><c r="F36" s="1"><v>3</v></c><c r="G36" s="1"><v>3</v></c><c r="H36" s="1"><v>119.6</v></c><c r="I36" s="2" t="s"><v>16</v></c><c r="J36" s="2"><v>2.8560754387870699</v></c><c r="K36" s="2"><v>1.90299201011658</v></c></row><row r="37" spans="1:11" x14ac:dyDescent="0.25"><c r="A37" t="s"><v>119</v></c><c r="B37" t="s"><v>120</v></c><c r="C37" t="s"><v>121</v></c><c r="D37" s="1"><v>9</v></c><c r="E37" s="1"><v>3</v></c><c r="F37" s="1"><v>3</v></c><c r="G37" s="1"><v>3</v></c><c r="H37" s="1"><v>34.299999999999997</v></c><c r="I37" s="2" t="s"><v>16</v></c><c r="J37" s="2"><v>2.27787944906343</v></c><c r="K37" s="2"><v>1.8927077054977399</v></c></row><row r="38" spans="1:11" x14ac:dyDescent="0.25"><c r="A38" t="s"><v>122</v></c><c r="B38" t="s"><v>123</v></c><c r="C38" t="s"><v>124</v></c><c r="D38" s="1"><v>3</v></c><c r="E38" s="1"><v>2</v></c><c r="F38" s="1"><v>2</v></c><c r="G38" s="1"><v>2</v></c><c r="H38" s="1"><v>121.8</v></c><c r="I38" s="2" t="s"><v>16</v></c><c r="J38" s="2"><v>1.7607212567921899</v></c><c r="K38" s="2"><v>1.8918720483779901</v></c></row><row r="39" spans="1:11" x14ac:dyDescent="0.25"><c r="A39" t="s"><v>125</v></c><c r="B39" t="s"><v>126</v></c><c r="C39" t="s"><v>127</v></c><c r="D39" s="1"><v>2</v></c><c r="E39" s="1"><v>2</v></c><c r="F39" s="1"><v>2</v></c><c r="G39" s="1"><v>2</v></c><c r="H39" s="1"><v>128.69999999999999</v></c><c r="I39" s="2" t="s"><v>16</v></c><c r="J39" s="2"><v>1.42154071280849</v></c><c r="K39" s="2"><v>1.88897204399109</v></c></row><row r="40" spans="1:11" x14ac:dyDescent="0.25"><c r="A40" t="s"><v>128</v></c><c r="B40" t="s"><v>129</v></c><c r="C40" t="s"><v>130</v></c><c r="D40" s="1"><v>3</v></c><c r="E40" s="1"><v>2</v></c><c r="F40" s="1"><v>2</v></c><c r="G40" s="1"><v>2</v></c><c r="H40" s="1"><v>152.4</v></c><c r="I40" s="2" t="s"><v>16</v></c><c r="J40" s="2"><v>1.4190119461944199</v></c><c r="K40" s="2"><v>1.85126406699419</v></c></row><row r="41" spans="1:11" x14ac:dyDescent="0.25"><c r="A41" t="s"><v>131</v></c><c r="B41" t="s"><v>132</v></c><c r="C41" t="s"><v>133</v></c><c r="D41" s="1"><v>39</v></c><c r="E41" s="1"><v>4</v></c><c r="F41" s="1"><v>11</v></c><c r="G41" s="1"><v>1</v></c><c r="H41" s="1"><v>9.5</v></c><c r="I41" s="2" t="s"><v>16</v></c><c r="J41" s="2"><v>1.43484161484452</v></c><c r="K41" s="2"><v>1.84148389101028</v></c></row><row r="42" spans="1:11" x14ac:dyDescent="0.25"><c r="A42" t="s"><v>134</v></c><c r="B42" t="s"><v>135</v></c><c r="C42" t="s"><v>136</v></c><c r="D42" s="1"><v>9</v></c><c r="E42" s="1"><v>4</v></c><c r="F42" s="1"><v>4</v></c><c r="G42" s="1"><v>4</v></c><c r="H42" s="1"><v>59.5</v></c><c r="I42" s="2" t="s"><v>16</v></c><c r="J42" s="2"><v>1.7679086223279801</v></c><c r="K42" s="2"><v>1.83801865577698</v></c></row><row r="43" spans="1:11" x14ac:dyDescent="0.25"><c r="A43" t="s"><v>137</v></c><c r="B43" t="s"><v>138</v></c><c r="C43" t="s"><v>139</v></c><c r="D43" s="1"><v>42</v></c><c r="E43" s="1"><v>7</v></c><c r="F43" s="1"><v>10</v></c><c r="G43" s="1"><v>6</v></c><c r="H43" s="1"><v>35.9</v></c><c r="I43" s="2" t="s"><v>16</v></c><c r="J43" s="2"><v>1.27485239604495</v></c><c r="K43" s="2"><v>1.8224405050277701</v></c></row><row r="44" spans="1:11" x14ac:dyDescent="0.25"><c r="A44" t="s"><v>140</v></c><c r="B44" t="s"><v>141</v></c><c r="C44" t="s"><v>142</v></c><c r="D44" s="1"><v>26</v></c><c r="E44" s="1"><v>21</v></c><c r="F44" s="1"><v>28</v></c><c r="G44" s="1"><v>21</v></c><c r="H44" s="1"><v>90.5</v></c><c r="I44" s="2" t="s"><v>16</v></c><c r="J44" s="2"><v>1.91066436707651</v></c><c r="K44" s="2"><v>1.80925846099854</v></c></row><row r="45" spans="1:11" x14ac:dyDescent="0.25"><c r="A45" t="s"><v>143</v></c><c r="B45" t="s"><v>144</v></c><c r="C45" t="s"><v>145</v></c><c r="D45" s="1"><v>6</v></c><c r="E45" s="1"><v>4</v></c><c r="F45" s="1"><v>4</v></c><c r="G45" s="1"><v>4</v></c><c r="H45" s="1"><v>105.6</v></c><c r="I45" s="2" t="s"><v>16</v></c><c r="J45" s="2"><v>1.8711874176352099</v></c><c r="K45" s="2"><v>1.79954266548157</v></c></row><row r="46" spans="1:11" x14ac:dyDescent="0.25"><c r="A46" t="s"><v>146</v></c><c r="B46" t="s"><v>147</v></c><c r="C46" t="s"><v>148</v></c><c r="D46" s="1"><v>31</v></c><c r="E46" s="1"><v>5</v></c><c r="F46" s="1"><v>11</v></c><c r="G46" s="1"><v>5</v></c><c r="H46" s="1"><v>15.4</v></c><c r="I46" s="2" t="s"><v>16</v></c><c r="J46" s="2"><v>2.1195630096835498</v></c><c r="K46" s="2"><v>1.79252910614014</v></c></row><row r="47" spans="1:11" x14ac:dyDescent="0.25"><c r="A47" t="s"><v>149</v></c><c r="B47" t="s"><v>150</v></c><c r="C47" t="s"><v>151</v></c><c r="D47" s="1"><v>13</v></c><c r="E47" s="1"><v>12</v></c><c r="F47" s="1"><v>12</v></c><c r="G47" s="1"><v>12</v></c><c r="H47" s="1"><v>135.5</v></c><c r="I47" s="2" t="s"><v>16</v></c><c r="J47" s="2"><v>1.9572036426330199</v></c><c r="K47" s="2"><v>1.78362512588501</v></c></row><row r="48" spans="1:11" x14ac:dyDescent="0.25"><c r="A48" t="s"><v>152</v></c><c r="B48" t="s"><v>153</v></c><c r="C48" t="s"><v>154</v></c><c r="D48" s="1"><v>14</v></c><c r="E48" s="1"><v>1</v></c><c r="F48" s="1"><v>1</v></c><c r="G48" s="1"><v>1</v></c><c r="H48" s="1"><v>17.2</v></c><c r="I48" s="2" t="s"><v>16</v></c><c r="J48" s="2"><v>1.91989853845557</v></c><c r="K48" s="2"><v>1.75119797885418</v></c></row><row r="49" spans="1:11" x14ac:dyDescent="0.25"><c r="A49" t="s"><v>155</v></c><c r="B49" t="s"><v>156</v></c><c r="C49" t="s"><v>157</v></c><c r="D49" s="1"><v>12</v></c><c r="E49" s="1"><v>9</v></c><c r="F49" s="1"><v>12</v></c><c r="G49" s="1"><v>9</v></c><c r="H49" s="1"><v>90.7</v></c><c r="I49" s="2" t="s"><v>16</v></c><c r="J49" s="2"><v>1.4569797648194001</v></c><c r="K49" s="2"><v>1.7381398677825901</v></c></row><row r="50" spans="1:11" x14ac:dyDescent="0.25"><c r="A50" t="s"><v>158</v></c><c r="B50" t="s"><v>159</v></c><c r="C50" t="s"><v>160</v></c><c r="D50" s="1"><v>37</v></c><c r="E50" s="1"><v>7</v></c><c r="F50" s="1"><v>11</v></c><c r="G50" s="1"><v>7</v></c><c r="H50" s="1"><v>13.4</v></c><c r="I50" s="2" t="s"><v>16</v></c><c r="J50" s="2"><v>2.1141185628816901</v></c><c r="K50" s="2"><v>1.7327089309692401</v></c></row><row r="51" spans="1:11" x14ac:dyDescent="0.25"><c r="A51" t="s"><v>161</v></c><c r="B51" t="s"><v>162</v></c><c r="C51" t="s"><v>163</v></c><c r="D51" s="1"><v>36</v></c><c r="E51" s="1"><v>11</v></c><c r="F51" s="1"><v>23</v></c><c r="G51" s="1"><v>1</v></c><c r="H51" s="1"><v>21.9</v></c><c r="I51" s="2" t="s"><v>16</v></c><c r="J51" s="2"><v>1.7895302847285499</v></c><c r="K51" s="2"><v>1.7098708152771001</v></c></row><row r="52" spans="1:11" x14ac:dyDescent="0.25"><c r="A52" t="s"><v>164</v></c><c r="B52" t="s"><v>165</v></c><c r="C52" t="s"><v>166</v></c><c r="D52" s="1"><v>5</v></c><c r="E52" s="1"><v>1</v></c><c r="F52" s="1"><v>1</v></c><c r="G52" s="1"><v>1</v></c><c r="H52" s="1"><v>16.5</v></c><c r="I52" s="2" t="s"><v>16</v></c><c r="J52" s="2"><v>1.24093865016376</v></c><c r="K52" s="2"><v>1.6852734088897701</v></c></row><row r="53" spans="1:11" x14ac:dyDescent="0.25"><c r="A53" t="s"><v>167</v></c><c r="B53" t="s"><v>168</v></c><c r="C53" t="s"><v>169</v></c><c r="D53" s="1"><v>2</v></c><c r="E53" s="1"><v>2</v></c><c r="F53" s="1"><v>2</v></c><c r="G53" s="1"><v>2</v></c><c r="H53" s="1"><v>95.5</v></c><c r="I53" s="2" t="s"><v>16</v></c><c r="J53" s="2"><v>1.72817109912955</v></c><c r="K53" s="2"><v>1.6755996942520099</v></c></row><row r="54" spans="1:11" x14ac:dyDescent="0.25"><c r="A54" t="s"><v>170</v></c><c r="B54" t="s"><v>171</v></c><c r="C54" t="s"><v>172</v></c><c r="D54" s="1"><v>42</v></c><c r="E54" s="1"><v>9</v></c><c r="F54" s="1"><v>15</v></c><c r="G54" s="1"><v>9</v></c><c r="H54" s="1"><v>16.3</v></c><c r="I54" s="2" t="s"><v>16</v></c><c r="J54" s="2"><v>1.83385892908899</v></c><c r="K54" s="2"><v>1.6717357635498</v></c></row><row r="55" spans="1:11" x14ac:dyDescent="0.25"><c r="A55" t="s"><v>173</v></c><c r="B55" t="s"><v>174</v></c><c r="C55" t="s"><v>175</v></c><c r="D55" s="1"><v>4</v></c><c r="E55" s="1"><v>4</v></c><c r="F55" s="1"><v>5</v></c><c r="G55" s="1"><v>4</v></c><c r="H55" s="1"><v>126.5</v></c><c r="I55" s="2" t="s"><v>16</v></c><c r="J55" s="2"><v>1.67453748526736</v></c><c r="K55" s="2"><v>1.66879630088806</v></c></row><row r="56" spans="1:11" x14ac:dyDescent="0.25"><c r="A56" t="s"><v>176</v></c><c r="B56" t="s"><v>177</v></c><c r="C56" t="s"><v>178</v></c><c r="D56" s="1"><v>7</v></c><c r="E56" s="1"><v>3</v></c><c r="F56" s="1"><v>3</v></c><c r="G56" s="1"><v>3</v></c><c r="H56" s="1"><v>49.6</v></c><c r="I56" s="2" t="s"><v>16</v></c><c r="J56" s="2"><v>2.0502813770878898</v></c><c r="K56" s="2"><v>1.66604399681091</v></c></row><row r="57" spans="1:11" x14ac:dyDescent="0.25"><c r="A57" t="s"><v>179</v></c><c r="B57" t="s"><v>180</v></c><c r="C57" t="s"><v>181</v></c><c r="D57" s="1"><v>9</v></c><c r="E57" s="1"><v>14</v></c><c r="F57" s="1"><v>14</v></c><c r="G57" s="1"><v>14</v></c><c r="H57" s="1"><v>175.4</v></c><c r="I57" s="2" t="s"><v>16</v></c><c r="J57" s="2"><v>1.61612668094796</v></c><c r="K57" s="2"><v>1.59565925598145</v></c></row><row r="58" spans="1:11" x14ac:dyDescent="0.25"><c r="A58" t="s"><v>182</v></c><c r="B58" t="s"><v>183</v></c><c r="C58" t="s"><v>184</v></c><c r="D58" s="1"><v>7</v></c><c r="E58" s="1"><v>4</v></c><c r="F58" s="1"><v>4</v></c><c r="G58" s="1"><v>3</v></c><c r="H58" s="1"><v>61.1</v></c><c r="I58" s="2" t="s"><v>16</v></c><c r="J58" s="2"><v>2.292047898091</v></c><c r="K58" s="2"><v>1.5650223493576001</v></c></row><row r="59" spans="1:11" x14ac:dyDescent="0.25"><c r="A59" t="s"><v>185</v></c><c r="B59" t="s"><v>186</v></c><c r="C59" t="s"><v>187</v></c><c r="D59" s="1"><v>16</v></c><c r="E59" s="1"><v>3</v></c><c r="F59" s="1"><v>3</v></c><c r="G59" s="1"><v>3</v></c><c r="H59" s="1"><v>20.9</v></c><c r="I59" s="2" t="s"><v>16</v></c><c r="J59" s="2"><v>1.3324882012632899</v></c><c r="K59" s="2"><v>1.5594568252563501</v></c></row><row r="60" spans="1:11" x14ac:dyDescent="0.25"><c r="A60" t="s"><v>188</v></c><c r="B60" t="s"><v>189</v></c><c r="C60" t="s"><v>190</v></c><c r="D60" s="1"><v>53</v></c><c r="E60" s="1"><v>7</v></c><c r="F60" s="1"><v>24</v></c><c r="G60" s="1"><v>1</v></c><c r="H60" s="1"><v>13.9</v></c><c r="I60" s="2" t="s"><v>16</v></c><c r="J60" s="2"><v>1.1597091239130399</v></c><c r="K60" s="2"><v>1.5099163651466401</v></c></row><row r="61" spans="1:11" x14ac:dyDescent="0.25"><c r="A61" t="s"><v>191</v></c><c r="B61" t="s"><v>192</v></c><c r="C61" t="s"><v>193</v></c><c r="D61" s="1"><v>13</v></c><c r="E61" s="1"><v>6</v></c><c r="F61" s="1"><v>7</v></c><c r="G61" s="1"><v>6</v></c><c r="H61" s="1"><v>59.5</v></c><c r="I61" s="2" t="s"><v>16</v></c><c r="J61" s="2"><v>1.2324706918512001</v></c><c r="K61" s="2"><v>1.49232053756714</v></c></row><row r="62" spans="1:11" x14ac:dyDescent="0.25"><c r="A62" t="s"><v>194</v></c><c r="B62" t="s"><v>195</v></c><c r="C62" t="s"><v>196</v></c><c r="D62" s="1"><v>1</v></c><c r="E62" s="1"><v>1</v></c><c r="F62" s="1"><v>1</v></c><c r="G62" s="1"><v>1</v></c><c r="H62" s="1"><v>67</v></c><c r="I62" s="2" t="s"><v>16</v></c><c r="J62" s="2"><v>1.8349234842286399</v></c><c r="K62" s="2"><v>1.4920140504837001</v></c></row><row r="63" spans="1:11" x14ac:dyDescent="0.25"><c r="A63" t="s"><v>197</v></c><c r="B63" t="s"><v>198</v></c><c r="C63" t="s"><v>199</v></c><c r="D63" s="1"><v>46</v></c><c r="E63" s="1"><v>9</v></c><c r="F63" s="1"><v>13</v></c><c r="G63" s="1"><v>9</v></c><c r="H63" s="1"><v>16.399999999999999</v></c><c r="I63" s="2" t="s"><v>16</v></c><c r="J63" s="2"><v>1.43436216533259</v></c><c r="K63" s="2"><v>1.4878004789352399</v></c></row><row r="64" spans="1:11" x14ac:dyDescent="0.25"><c r="A64" t="s"><v>200</v></c><c r="B64" t="s"><v>201</v></c><c r="C64" t="s"><v>202</v></c><c r="D64" s="1"><v>79</v></c><c r="E64" s="1"><v>20</v></c><c r="F64" s="1"><v>51</v></c><c r="G64" s="1"><v>20</v></c><c r="H64" s="1"><v>26.7</v></c><c r="I64" s="2" t="s"><v>16</v></c><c r="J64" s="2"><v>2.162543624619</v></c><c r="K64" s="2"><v>1.4650802612304701</v></c></row><row r="65" spans="1:11" x14ac:dyDescent="0.25"><c r="A65" t="s"><v>203</v></c><c r="B65" t="s"><v>204</v></c><c r="C65" t="s"><v>205</v></c><c r="D65" s="1"><v>3</v></c><c r="E65" s="1"><v>2</v></c><c r="F65" s="1"><v>2</v></c><c r="G65" s="1"><v>2</v></c><c r="H65" s="1"><v>102.1</v></c><c r="I65" s="2" t="s"><v>16</v></c><c r="J65" s="2"><v>1.44524651990389</v></c><c r="K65" s="2"><v>1.4381952285766599</v></c></row><row r="66" spans="1:11" x14ac:dyDescent="0.25"><c r="A66" t="s"><v>206</v></c><c r="B66" t="s"><v>207</v></c><c r="C66" t="s"><v>208</v></c><c r="D66" s="1"><v>7</v></c><c r="E66" s="1"><v>2</v></c><c r="F66" s="1"><v>2</v></c><c r="G66" s="1"><v>2</v></c><c r="H66" s="1"><v>62.9</v></c><c r="I66" s="2" t="s"><v>16</v></c><c r="J66" s="2"><v>1.6699865173235899</v></c><c r="K66" s="2"><v>1.41151010990143</v></c></row><row r="67" spans="1:11" x14ac:dyDescent="0.25"><c r="A67" t="s"><v>209</v></c><c r="B67" t="s"><v>210</v></c><c r="C67" t="s"><v>211</v></c><c r="D67" s="1"><v>23</v></c><c r="E67" s="1"><v>8</v></c><c r="F67" s="1"><v>11</v></c><c r="G67" s="1"><v>4</v></c><c r="H67" s="1"><v>40.299999999999997</v></c><c r="I67" s="2" t="s"><v>16</v></c><c r="J67" s="2"><v>1.54551728933338</v></c><c r="K67" s="2"><v>1.41132909059525</v></c></row><row r="68" spans="1:11" x14ac:dyDescent="0.25"><c r="A68" t="s"><v>212</v></c><c r="B68" t="s"><v>213</v></c><c r="C68" t="s"><v>214</v></c><c r="D68" s="1"><v>6</v></c><c r="E68" s="1"><v>3</v></c><c r="F68" s="1"><v>5</v></c><c r="G68" s="1"><v>3</v></c><c r="H68" s="1"><v>69.2</v></c><c r="I68" s="2" t="s"><v>16</v></c><c r="J68" s="2"><v>1.13799551862852</v></c><c r="K68" s="2"><v>1.40479612350464</v></c></row><row r="69" spans="1:11" x14ac:dyDescent="0.25"><c r="A69" t="s"><v>215</v></c><c r="B69" t="s"><v>216</v></c><c r="C69" t="s"><v>217</v></c><c r="D69" s="1"><v>19</v></c><c r="E69" s="1"><v>4</v></c><c r="F69" s="1"><v>4</v></c><c r="G69" s="1"><v>4</v></c><c r="H69" s="1"><v>35.200000000000003</v></c><c r="I69" s="2" t="s"><v>16</v></c><c r="J69" s="2"><v>1.89145083782964</v></c><c r="K69" s="2"><v>1.4040393829345701</v></c></row><row r="70" spans="1:11" x14ac:dyDescent="0.25"><c r="A70" t="s"><v>218</v></c><c r="B70" t="s"><v>219</v></c><c r="C70" t="s"><v>220</v></c><c r="D70" s="1"><v>49</v></c><c r="E70" s="1"><v>13</v></c><c r="F70" s="1"><v>22</v></c><c r="G70" s="1"><v>13</v></c><c r="H70" s="1"><v>29.6</v></c><c r="I70" s="2" t="s"><v>16</v></c><c r="J70" s="2"><v>1.26402613397902</v></c><c r="K70" s="2"><v>1.4035406112670901</v></c></row><row r="71" spans="1:11" x14ac:dyDescent="0.25"><c r="A71" t="s"><v>221</v></c><c r="B71" t="s"><v>222</v></c><c r="C71" t="s"><v>223</v></c><c r="D71" s="1"><v>43</v></c><c r="E71" s="1"><v>8</v></c><c r="F71" s="1"><v>15</v></c><c r="G71" s="1"><v>7</v></c><c r="H71" s="1"><v>18.899999999999999</v></c><c r="I71" s="2" t="s"><v>16</v></c><c r="J71" s="2"><v>1.81962958907341</v></c><c r="K71" s="2"><v>1.3928208351135301</v></c></row><row r="72" spans="1:11" x14ac:dyDescent="0.25"><c r="A72" t="s"><v>224</v></c><c r="B72" t="s"><v>225</v></c><c r="C72" t="s"><v>226</v></c><c r="D72" s="1"><v>5</v></c><c r="E72" s="1"><v>4</v></c><c r="F72" s="1"><v>7</v></c><c r="G72" s="1"><v>4</v></c><c r="H72" s="1"><v>136.19999999999999</v></c><c r="I72" s="2" t="s"><v>16</v></c><c r="J72" s="2"><v>1.45950316736005</v></c><c r="K72" s="2"><v>1.3888099193573</v></c></row><row r="73" spans="1:11" x14ac:dyDescent="0.25"><c r="A73" t="s"><v>227</v></c><c r="B73" t="s"><v>228</v></c><c r="C73" t="s"><v>229</v></c><c r="D73" s="1"><v>14</v></c><c r="E73" s="1"><v>6</v></c><c r="F73" s="1"><v>7</v></c><c r="G73" s="1"><v>6</v></c><c r="H73" s="1"><v>62</v></c><c r="I73" s="2" t="s"><v>16</v></c><c r="J73" s="2"><v>1.5829402458069299</v></c><c r="K73" s="2"><v>1.3831202983856199</v></c></row><row r="74" spans="1:11" x14ac:dyDescent="0.25"><c r="A74" t="s"><v>230</v></c><c r="B74" t="s"><v>231</v></c><c r="C74" t="s"><v>232</v></c><c r="D74" s="1"><v>8</v></c><c r="E74" s="1"><v>7</v></c><c r="F74" s="1"><v>7</v></c><c r="G74" s="1"><v>7</v></c><c r="H74" s="1"><v>120.9</v></c><c r="I74" s="2" t="s"><v>16</v></c><c r="J74" s="2"><v>1.76205390723712</v></c><c r="K74" s="2"><v>1.37949919700623</v></c></row><row r="75" spans="1:11" x14ac:dyDescent="0.25"><c r="A75" t="s"><v>233</v></c><c r="B75" t="s"><v>234</v></c><c r="C75" t="s"><v>235</v></c><c r="D75" s="1"><v>11</v></c><c r="E75" s="1"><v>9</v></c><c r="F75" s="1"><v>10</v></c><c r="G75" s="1"><v>9</v></c><c r="H75" s="1"><v>108.6</v></c><c r="I75" s="2" t="s"><v>16</v></c><c r="J75" s="2"><v>1.2093983708215701</v></c><c r="K75" s="2"><v>1.3547616004943801</v></c></row><row r="76" spans="1:11" x14ac:dyDescent="0.25"><c r="A76" t="s"><v>236</v></c><c r="B76" t="s"><v>237</v></c><c r="C76" t="s"><v>238</v></c><c r="D76" s="1"><v>5</v></c><c r="E76" s="1"><v>2</v></c><c r="F76" s="1"><v>2</v></c><c r="G76" s="1"><v>2</v></c><c r="H76" s="1"><v>76.3</v></c><c r="I76" s="2" t="s"><v>16</v></c><c r="J76" s="2"><v>2.2078227512293198</v></c><c r="K76" s="2"><v>1.3488907814025899</v></c></row><row r="77" spans="1:11" x14ac:dyDescent="0.25"><c r="A77" t="s"><v>239</v></c><c r="B77" t="s"><v>240</v></c><c r="C77" t="s"><v>241</v></c><c r="D77" s="1"><v>10</v></c><c r="E77" s="1"><v>9</v></c><c r="F77" s="1"><v>11</v></c><c r="G77" s="1"><v>9</v></c><c r="H77" s="1"><v>121.8</v></c><c r="I77" s="2" t="s"><v>16</v></c><c r="J77" s="2"><v>2.18505044761516</v></c><c r="K77" s="2"><v>1.3340148925781301</v></c></row><row r="78" spans="1:11" x14ac:dyDescent="0.25"><c r="A78" t="s"><v>242</v></c><c r="B78" t="s"><v>243</v></c><c r="C78" t="s"><v>244</v></c><c r="D78" s="1"><v>1</v></c><c r="E78" s="1"><v>1</v></c><c r="F78" s="1"><v>1</v></c><c r="G78" s="1"><v>1</v></c><c r="H78" s="1"><v>64.7</v></c><c r="I78" s="2" t="s"><v>16</v></c><c r="J78" s="2"><v>1.7231007468880599</v></c><c r="K78" s="2"><v>1.3215130567550699</v></c></row><row r="79" spans="1:11" x14ac:dyDescent="0.25"><c r="A79" t="s"><v>245</v></c><c r="B79" t="s"><v>246</v></c><c r="C79" t="s"><v>247</v></c><c r="D79" s="1"><v>14</v></c><c r="E79" s="1"><v>7</v></c><c r="F79" s="1"><v>9</v></c><c r="G79" s="1"><v>7</v></c><c r="H79" s="1"><v>63.5</v></c><c r="I79" s="2" t="s"><v>16</v></c><c r="J79" s="2"><v>1.19641952581046</v></c><c r="K79" s="2"><v>1.31624579429626</v></c></row><row r="80" spans="1:11" x14ac:dyDescent="0.25"><c r="A80" t="s"><v>248</v></c><c r="B80" t="s"><v>249</v></c><c r="C80" t="s"><v>250</v></c><c r="D80" s="1"><v>3</v></c><c r="E80" s="1"><v>1</v></c><c r="F80" s="1"><v>1</v></c><c r="G80" s="1"><v>1</v></c><c r="H80" s="1"><v>84</v></c><c r="I80" s="2" t="s"><v>16</v></c><c r="J80" s="2"><v>1.50889549428042</v></c><c r="K80" s="2"><v>1.31173360347748</v></c></row><row r="81" spans="1:11" x14ac:dyDescent="0.25"><c r="A81" t="s"><v>251</v></c><c r="B81" t="s"><v>252</v></c><c r="C81" t="s"><v>253</v></c><c r="D81" s="1"><v>19</v></c><c r="E81" s="1"><v>15</v></c><c r="F81" s="1"><v>19</v></c><c r="G81" s="1"><v>15</v></c><c r="H81" s="1"><v>101.9</v></c><c r="I81" s="2" t="s"><v>16</v></c><c r="J81" s="2"><v>1.5746727785252399</v></c><c r="K81" s="2"><v>1.30134701728821</v></c></row><row r="82" spans="1:11" x14ac:dyDescent="0.25"><c r="A82" t="s"><v>254</v></c><c r="B82" t="s"><v>255</v></c><c r="C82" t="s"><v>256</v></c><c r="D82" s="1"><v>30</v></c><c r="E82" s="1"><v>21</v></c><c r="F82" s="1"><v>30</v></c><c r="G82" s="1"><v>21</v></c><c r="H82" s="1"><v>94.6</v></c><c r="I82" s="2" t="s"><v>16</v></c><c r="J82" s="2"><v>2.0874581535000201</v></c><c r="K82" s="2"><v>1.27833032608032</v></c></row><row r="83" spans="1:11" x14ac:dyDescent="0.25"><c r="A83" t="s"><v>257</v></c><c r="B83" t="s"><v>258</v></c><c r="C83" t="s"><v>259</v></c><c r="D83" s="1"><v>19</v></c><c r="E83" s="1"><v>8</v></c><c r="F83" s="1"><v>9</v></c><c r="G83" s="1"><v>8</v></c><c r="H83" s="1"><v>49.9</v></c><c r="I83" s="2" t="s"><v>16</v></c><c r="J83" s="2"><v>2.70858306348955</v></c><c r="K83" s="2"><v>1.2729964256286599</v></c></row><row r="84" spans="1:11" x14ac:dyDescent="0.25"><c r="A84" t="s"><v>260</v></c><c r="B84" t="s"><v>261</v></c><c r="C84" t="s"><v>262</v></c><c r="D84" s="1"><v>10</v></c><c r="E84" s="1"><v>3</v></c><c r="F84" s="1"><v>4</v></c><c r="G84" s="1"><v>3</v></c><c r="H84" s="1"><v>44.4</v></c><c r="I84" s="2" t="s"><v>16</v></c><c r="J84" s="2"><v>1.1547163329433801</v></c><c r="K84" s="2"><v>1.2643171697855</v></c></row><row r="85" spans="1:11" x14ac:dyDescent="0.25"><c r="A85" t="s"><v>263</v></c><c r="B85" t="s"><v>264</v></c><c r="C85" t="s"><v>265</v></c><c r="D85" s="1"><v>12</v></c><c r="E85" s="1"><v>1</v></c><c r="F85" s="1"><v>2</v></c><c r="G85" s="1"><v>1</v></c><c r="H85" s="1"><v>14.6</v></c><c r="I85" s="2" t="s"><v>16</v></c><c r="J85" s="2"><v>1.1360122208241199</v></c><c r="K85" s="2"><v>1.26280128955841</v></c></row><row r="86" spans="1:11" x14ac:dyDescent="0.25"><c r="A86" t="s"><v>266</v></c><c r="B86" t="s"><v>267</v></c><c r="C86" t="s"><v>268</v></c><c r="D86" s="1"><v>17</v></c><c r="E86" s="1"><v>10</v></c><c r="F86" s="1"><v>12</v></c><c r="G86" s="1"><v>6</v></c><c r="H86" s="1"><v>70.7</v></c><c r="I86" s="2" t="s"><v>16</v></c><c r="J86" s="2"><v>2.26392073707837</v></c><c r="K86" s="2"><v>1.2597253322601301</v></c></row><row r="87" spans="1:11" x14ac:dyDescent="0.25"><c r="A87" t="s"><v>269</v></c><c r="B87" t="s"><v>270</v></c><c r="C87" t="s"><v>271</v></c><c r="D87" s="1"><v>50</v></c><c r="E87" s="1"><v>8</v></c><c r="F87" s="1"><v>16</v></c><c r="G87" s="1"><v>8</v></c><c r="H87" s="1"><v>15.5</v></c><c r="I87" s="2" t="s"><v>16</v></c><c r="J87" s="2"><v>2.1286477071329299</v></c><c r="K87" s="2"><v>1.2527930736541699</v></c></row><row r="88" spans="1:11" x14ac:dyDescent="0.25"><c r="A88" t="s"><v>272</v></c><c r="B88" t="s"><v>273</v></c><c r="C88" t="s"><v>274</v></c><c r="D88" s="1"><v>13</v></c><c r="E88" s="1"><v>3</v></c><c r="F88" s="1"><v>4</v></c><c r="G88" s="1"><v>3</v></c><c r="H88" s="1"><v>28.4</v></c><c r="I88" s="2" t="s"><v>16</v></c><c r="J88" s="2"><v>1.2789489946027299</v></c><c r="K88" s="2"><v>1.2366364002227801</v></c></row><row r="89" spans="1:11" x14ac:dyDescent="0.25"><c r="A89" t="s"><v>275</v></c><c r="B89" t="s"><v>276</v></c><c r="C89" t="s"><v>277</v></c><c r="D89" s="1"><v>43</v></c><c r="E89" s="1"><v>32</v></c><c r="F89" s="1"><v>54</v></c><c r="G89" s="1"><v>26</v></c><c r="H89" s="1"><v>97.1</v></c><c r="I89" s="2" t="s"><v>16</v></c><c r="J89" s="2"><v>1.5397884415598799</v></c><c r="K89" s="2"><v>1.22759914398193</v></c></row><row r="90" spans="1:11" x14ac:dyDescent="0.25"><c r="A90" t="s"><v>278</v></c><c r="B90" t="s"><v>279</v></c><c r="C90" t="s"><v>280</v></c><c r="D90" s="1"><v>19</v></c><c r="E90" s="1"><v>5</v></c><c r="F90" s="1"><v>5</v></c><c r="G90" s="1"><v>5</v></c><c r="H90" s="1"><v>37.9</v></c><c r="I90" s="2" t="s"><v>16</v></c><c r="J90" s="2"><v>1.17907273520905</v></c><c r="K90" s="2"><v>1.2249554395675699</v></c></row><row r="91" spans="1:11" x14ac:dyDescent="0.25"><c r="A91" t="s"><v>281</v></c><c r="B91" t="s"><v>282</v></c><c r="C91" t="s"><v>283</v></c><c r="D91" s="1"><v>68</v></c><c r="E91" s="1"><v>26</v></c><c r="F91" s="1"><v>57</v></c><c r="G91" s="1"><v>26</v></c><c r="H91" s="1"><v>34.799999999999997</v></c><c r="I91" s="2" t="s"><v>16</v></c><c r="J91" s="2"><v>1.89940368339877</v></c><c r="K91" s="2"><v>1.22358870506287</v></c></row><row r="92" spans="1:11" x14ac:dyDescent="0.25"><c r="A92" t="s"><v>284</v></c><c r="B92" t="s"><v>285</v></c><c r="C92" t="s"><v>286</v></c><c r="D92" s="1"><v>10</v></c><c r="E92" s="1"><v>6</v></c><c r="F92" s="1"><v>6</v></c><c r="G92" s="1"><v>6</v></c><c r="H92" s="1"><v>74.5</v></c><c r="I92" s="2" t="s"><v>16</v></c><c r="J92" s="2"><v>1.45045259329267</v></c><c r="K92" s="2"><v>1.20527362823486</v></c></row><row r="93" spans="1:11" x14ac:dyDescent="0.25"><c r="A93" t="s"><v>287</v></c><c r="B93" t="s"><v>288</v></c><c r="C93" t="s"><v>289</v></c><c r="D93" s="1"><v>10</v></c><c r="E93" s="1"><v>2</v></c><c r="F93" s="1"><v>2</v></c><c r="G93" s="1"><v>2</v></c><c r="H93" s="1"><v>37.799999999999997</v></c><c r="I93" s="2" t="s"><v>16</v></c><c r="J93" s="2"><v>1.1449410647009499</v></c><c r="K93" s="2"><v>1.19298768043518</v></c></row><row r="94" spans="1:11" x14ac:dyDescent="0.25"><c r="A94" t="s"><v>290</v></c><c r="B94" t="s"><v>291</v></c><c r="C94" t="s"><v>292</v></c><c r="D94" s="1"><v>26</v></c><c r="E94" s="1"><v>7</v></c><c r="F94" s="1"><v>8</v></c><c r="G94" s="1"><v>7</v></c><c r="H94" s="1"><v>23.5</v></c><c r="I94" s="2" t="s"><v>16</v></c><c r="J94" s="2"><v>1.98290818202034</v></c><c r="K94" s="2"><v>1.1923964023590099</v></c></row><row r="95" spans="1:11" x14ac:dyDescent="0.25"><c r="A95" t="s"><v>293</v></c><c r="B95" t="s"><v>294</v></c><c r="C95" t="s"><v>295</v></c><c r="D95" s="1"><v>26</v></c><c r="E95" s="1"><v>20</v></c><c r="F95" s="1"><v>22</v></c><c r="G95" s="1"><v>18</v></c><c r="H95" s="1"><v>96.8</v></c><c r="I95" s="2" t="s"><v>16</v></c><c r="J95" s="2"><v>1.9213797859466399</v></c><c r="K95" s="2"><v>1.1890053749084499</v></c></row><row r="96" spans="1:11" x14ac:dyDescent="0.25"><c r="A96" t="s"><v>296</v></c><c r="B96" t="s"><v>297</v></c><c r="C96" t="s"><v>298</v></c><c r="D96" s="1"><v>7</v></c><c r="E96" s="1"><v>5</v></c><c r="F96" s="1"><v>5</v></c><c r="G96" s="1"><v>4</v></c><c r="H96" s="1"><v>96.4</v></c><c r="I96" s="2" t="s"><v>16</v></c><c r="J96" s="2"><v>1.5166075659233</v></c><c r="K96" s="2"><v>1.1824006438255299</v></c></row><row r="97" spans="1:11" x14ac:dyDescent="0.25"><c r="A97" t="s"><v>299</v></c><c r="B97" t="s"><v>300</v></c><c r="C97" t="s"><v>301</v></c><c r="D97" s="1"><v>6</v></c><c r="E97" s="1"><v>2</v></c><c r="F97" s="1"><v>3</v></c><c r="G97" s="1"><v>2</v></c><c r="H97" s="1"><v>42</v></c><c r="I97" s="2" t="s"><v>16</v></c><c r="J97" s="2"><v>2.10947765042792</v></c><c r="K97" s="2"><v>1.17287874221802</v></c></row><row r="98" spans="1:11" x14ac:dyDescent="0.25"><c r="A98" t="s"><v>302</v></c><c r="B98" t="s"><v>303</v></c><c r="C98" t="s"><v>304</v></c><c r="D98" s="1"><v>38</v></c><c r="E98" s="1"><v>7</v></c><c r="F98" s="1"><v>12</v></c><c r="G98" s="1"><v>7</v></c><c r="H98" s="1"><v>14.8</v></c><c r="I98" s="2" t="s"><v>16</v></c><c r="J98" s="2"><v>1.6368546167731499</v></c><c r="K98" s="2"><v>1.1685721874237101</v></c></row><row r="99" spans="1:11" x14ac:dyDescent="0.25"><c r="A99" t="s"><v>305</v></c><c r="B99" t="s"><v>306</v></c><c r="C99" t="s"><v>307</v></c><c r="D99" s="1"><v>59</v></c><c r="E99" s="1"><v>44</v></c><c r="F99" s="1"><v>94</v></c><c r="G99" s="1"><v>41</v></c><c r="H99" s="1"><v>72.3</v></c><c r="I99" s="2" t="s"><v>16</v></c><c r="J99" s="2"><v>1.4018210954158501</v></c><c r="K99" s="2"><v>1.15153932571411</v></c></row><row r="100" spans="1:11" x14ac:dyDescent="0.25"><c r="A100" t="s"><v>308</v></c><c r="B100" t="s"><v>309</v></c><c r="C100" t="s"><v>310</v></c><c r="D100" s="1"><v>1</v></c><c r="E100" s="1"><v>1</v></c><c r="F100" s="1"><v>1</v></c><c r="G100" s="1"><v>1</v></c><c r="H100" s="1"><v>88</v></c><c r="I100" s="2" t="s"><v>16</v></c><c r="J100" s="2"><v>1.2880845269868799</v></c><c r="K100" s="2"><v>1.1493875980377199</v></c></row><row r="101" spans="1:11" x14ac:dyDescent="0.25"><c r="A101" t="s"><v>311</v></c><c r="B101" t="s"><v>312</v></c><c r="C101" t="s"><v>313</v></c><c r="D101" s="1"><v>23</v></c><c r="E101" s="1"><v>14</v></c><c r="F101" s="1"><v>17</v></c><c r="G101" s="1"><v>14</v></c><c r="H101" s="1"><v>86.4</v></c><c r="I101" s="2" t="s"><v>16</v></c><c r="J101" s="2"><v>2.0619253100946899</v></c><c r="K101" s="2"><v>1.1342689990997299</v></c></row><row r="102" spans="1:11" x14ac:dyDescent="0.25"><c r="A102" t="s"><v>314</v></c><c r="B102" t="s"><v>315</v></c><c r="C102" t="s"><v>316</v></c><c r="D102" s="1"><v>39</v></c><c r="E102" s="1"><v>5</v></c><c r="F102" s="1"><v>9</v></c><c r="G102" s="1"><v>5</v></c><c r="H102" s="1"><v>23.4</v></c><c r="I102" s="2" t="s"><v>16</v></c><c r="J102" s="2"><v>1.2553122673177199</v></c><c r="K102" s="2"><v>1.1318156719207799</v></c></row><row r="103" spans="1:11" x14ac:dyDescent="0.25"><c r="A103" t="s"><v>317</v></c><c r="B103" t="s"><v>318</v></c><c r="C103" t="s"><v>319</v></c><c r="D103" s="1"><v>13</v></c><c r="E103" s="1"><v>3</v></c><c r="F103" s="1"><v>3</v></c><c r="G103" s="1"><v>3</v></c><c r="H103" s="1"><v>18.2</v></c><c r="I103" s="2" t="s"><v>16</v></c><c r="J103" s="2"><v>1.94451165939177</v></c><c r="K103" s="2"><v>1.13022220134735</v></c></row><row r="104" spans="1:11" x14ac:dyDescent="0.25"><c r="A104" t="s"><v>320</v></c><c r="B104" t="s"><v>321</v></c><c r="C104" t="s"><v>322</v></c><c r="D104" s="1"><v>5</v></c><c r="E104" s="1"><v>1</v></c><c r="F104" s="1"><v>1</v></c><c r="G104" s="1"><v>1</v></c><c r="H104" s="1"><v>32.700000000000003</v></c><c r="I104" s="2" t="s"><v>16</v></c><c r="J104" s="2"><v>1.65320285755134</v></c><c r="K104" s="2"><v>1.11988961696625</v></c></row><row r="105" spans="1:11" x14ac:dyDescent="0.25"><c r="A105" t="s"><v>323</v></c><c r="B105" t="s"><v>324</v></c><c r="C105" t="s"><v>325</v></c><c r="D105" s="1"><v>33</v></c><c r="E105" s="1"><v>5</v></c><c r="F105" s="1"><v>9</v></c><c r="G105" s="1"><v>5</v></c><c r="H105" s="1"><v>14.5</v></c><c r="I105" s="2" t="s"><v>16</v></c><c r="J105" s="2"><v>1.36776854793742</v></c><c r="K105" s="2"><v>1.1176333427429199</v></c></row><row r="106" spans="1:11" x14ac:dyDescent="0.25"><c r="A106" t="s"><v>326</v></c><c r="B106" t="s"><v>327</v></c><c r="C106" t="s"><v>328</v></c><c r="D106" s="1"><v>10</v></c><c r="E106" s="1"><v>7</v></c><c r="F106" s="1"><v>7</v></c><c r="G106" s="1"><v>7</v></c><c r="H106" s="1"><v>65.400000000000006</v></c><c r="I106" s="2" t="s"><v>16</v></c><c r="J106" s="2"><v>1.23552314838772</v></c><c r="K106" s="2"><v>1.11139976978302</v></c></row><row r="107" spans="1:11" x14ac:dyDescent="0.25"><c r="A107" t="s"><v>329</v></c><c r="B107" t="s"><v>330</v></c><c r="C107" t="s"><v>331</v></c><c r="D107" s="1"><v>6</v></c><c r="E107" s="1"><v>7</v></c><c r="F107" s="1"><v>7</v></c><c r="G107" s="1"><v>7</v></c><c r="H107" s="1"><v>145.69999999999999</v></c><c r="I107" s="2" t="s"><v>16</v></c><c r="J107" s="2"><v>1.7401157202633</v></c><c r="K107" s="2"><v>1.10307765007019</v></c></row><row r="108" spans="1:11" x14ac:dyDescent="0.25"><c r="A108" t="s"><v>332</v></c><c r="B108" t="s"><v>333</v></c><c r="C108" t="s"><v>334</v></c><c r="D108" s="1"><v>37</v></c><c r="E108" s="1"><v>11</v></c><c r="F108" s="1"><v>15</v></c><c r="G108" s="1"><v>11</v></c><c r="H108" s="1"><v>33.799999999999997</v></c><c r="I108" s="2" t="s"><v>16</v></c><c r="J108" s="2"><v>1.3218579578996299</v></c><c r="K108" s="2"><v>1.08881115913391</v></c></row><row r="109" spans="1:11" x14ac:dyDescent="0.25"><c r="A109" t="s"><v>335</v></c><c r="B109" t="s"><v>336</v></c><c r="C109" t="s"><v>337</v></c><c r="D109" s="1"><v>4</v></c><c r="E109" s="1"><v>2</v></c><c r="F109" s="1"><v>3</v></c><c r="G109" s="1"><v>2</v></c><c r="H109" s="1"><v>79</v></c><c r="I109" s="2" t="s"><v>16</v></c><c r="J109" s="2"><v>1.1447335180548699</v></c><c r="K109" s="2"><v>1.0804133415222199</v></c></row><row r="110" spans="1:11" x14ac:dyDescent="0.25"><c r="A110" t="s"><v>338</v></c><c r="B110" t="s"><v>339</v></c><c r="C110" t="s"><v>340</v></c><c r="D110" s="1"><v>22</v></c><c r="E110" s="1"><v>16</v></c><c r="F110" s="1"><v>21</v></c><c r="G110" s="1"><v>11</v></c><c r="H110" s="1"><v>85</v></c><c r="I110" s="2" t="s"><v>16</v></c><c r="J110" s="2"><v>1.2587158839188299</v></c><c r="K110" s="2"><v>1.0792582035064699</v></c></row><row r="111" spans="1:11" x14ac:dyDescent="0.25"><c r="A111" t="s"><v>341</v></c><c r="B111" t="s"><v>342</v></c><c r="C111" t="s"><v>343</v></c><c r="D111" s="1"><v>5</v></c><c r="E111" s="1"><v>2</v></c><c r="F111" s="1"><v>2</v></c><c r="G111" s="1"><v>2</v></c><c r="H111" s="1"><v>67.099999999999994</v></c><c r="I111" s="2" t="s"><v>16</v></c><c r="J111" s="2"><v>1.21331412016636</v></c><c r="K111" s="2"><v>1.07340836524963</v></c></row><row r="112" spans="1:11" x14ac:dyDescent="0.25"><c r="A112" t="s"><v>344</v></c><c r="B112" t="s"><v>345</v></c><c r="C112" t="s"><v>346</v></c><c r="D112" s="1"><v>12</v></c><c r="E112" s="1"><v>1</v></c><c r="F112" s="1"><v>1</v></c><c r="G112" s="1"><v>1</v></c><c r="H112" s="1"><v>11.8</v></c><c r="I112" s="2" t="s"><v>16</v></c><c r="J112" s="2"><v>1.3545996413016499</v></c><c r="K112" s="2"><v>1.0550639629364</v></c></row><row r="113" spans="1:11" x14ac:dyDescent="0.25"><c r="A113" t="s"><v>347</v></c><c r="B113" t="s"><v>348</v></c><c r="C113" t="s"><v>349</v></c><c r="D113" s="1"><v>2</v></c><c r="E113" s="1"><v>2</v></c><c r="F113" s="1"><v>2</v></c><c r="G113" s="1"><v>2</v></c><c r="H113" s="1"><v>46.6</v></c><c r="I113" s="2" t="s"><v>16</v></c><c r="J113" s="2"><v>1.18679480203756</v></c><c r="K113" s="2"><v>1.0543957948684699</v></c></row><row r="114" spans="1:11" x14ac:dyDescent="0.25"><c r="A114" t="s"><v>350</v></c><c r="B114" t="s"><v>351</v></c><c r="C114" t="s"><v>352</v></c><c r="D114" s="1"><v>8</v></c><c r="E114" s="1"><v>4</v></c><c r="F114" s="1"><v>4</v></c><c r="G114" s="1"><v>4</v></c><c r="H114" s="1"><v>83.5</v></c><c r="I114" s="2" t="s"><v>16</v></c><c r="J114" s="2"><v>1.2906860467680801</v></c><c r="K114" s="2"><v>1.0500807762146001</v></c></row><row r="115" spans="1:11" x14ac:dyDescent="0.25"><c r="A115" t="s"><v>353</v></c><c r="B115" t="s"><v>354</v></c><c r="C115" t="s"><v>355</v></c><c r="D115" s="1"><v>22</v></c><c r="E115" s="1"><v>5</v></c><c r="F115" s="1"><v>7</v></c><c r="G115" s="1"><v>5</v></c><c r="H115" s="1"><v>15.8</v></c><c r="I115" s="2" t="s"><v>16</v></c><c r="J115" s="2"><v>1.4202779528815801</v></c><c r="K115" s="2"><v>1.0433943271637001</v></c></row><row r="116" spans="1:11" x14ac:dyDescent="0.25"><c r="A116" t="s"><v>356</v></c><c r="B116" t="s"><v>357</v></c><c r="C116" t="s"><v>358</v></c><c r="D116" s="1"><v>4</v></c><c r="E116" s="1"><v>4</v></c><c r="F116" s="1"><v>4</v></c><c r="G116" s="1"><v>4</v></c><c r="H116" s="1"><v>109.9</v></c><c r="I116" s="2" t="s"><v>16</v></c><c r="J116" s="2"><v>1.1936197201130301</v></c><c r="K116" s="2"><v>1.0422723293304399</v></c></row><row r="117" spans="1:11" x14ac:dyDescent="0.25"><c r="A117" t="s"><v>359</v></c><c r="B117" t="s"><v>360</v></c><c r="C117" t="s"><v>361</v></c><c r="D117" s="1"><v>3</v></c><c r="E117" s="1"><v>2</v></c><c r="F117" s="1"><v>2</v></c><c r="G117" s="1"><v>2</v></c><c r="H117" s="1"><v>85.9</v></c><c r="I117" s="2" t="s"><v>16</v></c><c r="J117" s="2"><v>3.75930045881065</v></c><c r="K117" s="2"><v>1.0390441417694101</v></c></row><row r="118" spans="1:11" x14ac:dyDescent="0.25"><c r="A118" t="s"><v>362</v></c><c r="B118" t="s"><v>363</v></c><c r="C118" t="s"><v>364</v></c><c r="D118" s="1"><v>14</v></c><c r="E118" s="1"><v>5</v></c><c r="F118" s="1"><v>6</v></c><c r="G118" s="1"><v>5</v></c><c r="H118" s="1"><v>41.3</v></c><c r="I118" s="2" t="s"><v>16</v></c><c r="J118" s="2"><v>1.1401949119157</v></c><c r="K118" s="2"><v>1.0307428836822501</v></c></row><row r="119" spans="1:11" x14ac:dyDescent="0.25"><c r="A119" t="s"><v>365</v></c><c r="B119" t="s"><v>366</v></c><c r="C119" t="s"><v>367</v></c><c r="D119" s="1"><v>52</v></c><c r="E119" s="1"><v>28</v></c><c r="F119" s="1"><v>34</v></c><c r="G119" s="1"><v>27</v></c><c r="H119" s="1"><v>66</v></c><c r="I119" s="2" t="s"><v>16</v></c><c r="J119" s="2"><v>2.5878610751342301</v></c><c r="K119" s="2"><v>1.02438163757324</v></c></row><row r="120" spans="1:11" x14ac:dyDescent="0.25"><c r="A120" t="s"><v>368</v></c><c r="B120" t="s"><v>369</v></c><c r="C120" t="s"><v>370</v></c><c r="D120" s="1"><v>19</v></c><c r="E120" s="1"><v>11</v></c><c r="F120" s="1"><v>13</v></c><c r="G120" s="1"><v>11</v></c><c r="H120" s="1"><v>67.900000000000006</v></c><c r="I120" s="2" t="s"><v>16</v></c><c r="J120" s="2"><v>1.1421980612329501</v></c><c r="K120" s="2"><v>1.0153222084045399</v></c></row><row r="121" spans="1:11" x14ac:dyDescent="0.25"><c r="A121" t="s"><v>371</v></c><c r="B121" t="s"><v>372</v></c><c r="C121" t="s"><v>373</v></c><c r="D121" s="1"><v>14</v></c><c r="E121" s="1"><v>7</v></c><c r="F121" s="1"><v>11</v></c><c r="G121" s="1"><v>7</v></c><c r="H121" s="1"><v>71.2</v></c><c r="I121" s="2" t="s"><v>16</v></c><c r="J121" s="2"><v>1.14322555170537</v></c><c r="K121" s="2"><v>1.0104074478149401</v></c></row><row r="122" spans="1:11" x14ac:dyDescent="0.25"><c r="A122" t="s"><v>374</v></c><c r="B122" t="s"><v>375</v></c><c r="C122" t="s"><v>376</v></c><c r="D122" s="1"><v>2</v></c><c r="E122" s="1"><v>1</v></c><c r="F122" s="1"><v>1</v></c><c r="G122" s="1"><v>1</v></c><c r="H122" s="1"><v>74.900000000000006</v></c><c r="I122" s="2" t="s"><v>16</v></c><c r="J122" s="2"><v>1.3219446413078699</v></c><c r="K122" s="2"><v>1.009432554245</v></c></row><row r="123" spans="1:11" x14ac:dyDescent="0.25"><c r="A123" t="s"><v>377</v></c><c r="B123" t="s"><v>378</v></c><c r="C123" t="s"><v>379</v></c><c r="D123" s="1"><v>5</v></c><c r="E123" s="1"><v>9</v></c><c r="F123" s="1"><v>9</v></c><c r="G123" s="1"><v>9</v></c><c r="H123" s="1"><v>266.8</v></c><c r="I123" s="2" t="s"><v>16</v></c><c r="J123" s="2"><v>1.25078649564569</v></c><c r="K123" s="2"><v>1.00923180580139</v></c></row><row r="124" spans="1:11" x14ac:dyDescent="0.25"><c r="A124" t="s"><v>380</v></c><c r="B124" t="s"><v>381</v></c><c r="C124" t="s"><v>382</v></c><c r="D124" s="1"><v>9</v></c><c r="E124" s="1"><v>7</v></c><c r="F124" s="1"><v>7</v></c><c r="G124" s="1"><v>7</v></c><c r="H124" s="1"><v>130.1</v></c><c r="I124" s="2" t="s"><v>16</v></c><c r="J124" s="2"><v>1.81569129452436</v></c><c r="K124" s="2"><v>1.0044078826904299</v></c></row><row r="125" spans="1:11" x14ac:dyDescent="0.25"><c r="A125" t="s"><v>383</v></c><c r="B125" t="s"><v>384</v></c><c r="C125" t="s"><v>385</v></c><c r="D125" s="1"><v>15</v></c><c r="E125" s="1"><v>17</v></c><c r="F125" s="1"><v>23</v></c><c r="G125" s="1"><v>17</v></c><c r="H125" s="1"><v>140.9</v></c><c r="I125" s="2" t="s"><v>16</v></c><c r="J125" s="2"><v>2.1773994542661299</v></c><c r="K125" s="2"><v>0.98358917236328103</v></c></row><row r="126" spans="1:11" x14ac:dyDescent="0.25"><c r="A126" t="s"><v>386</v></c><c r="B126" t="s"><v>387</v></c><c r="C126" t="s"><v>388</v></c><c r="D126" s="1"><v>39</v></c><c r="E126" s="1"><v>10</v></c><c r="F126" s="1"><v>10</v></c><c r="G126" s="1"><v>10</v></c><c r="H126" s="1"><v>25.8</v></c><c r="I126" s="2" t="s"><v>16</v></c><c r="J126" s="2"><v>1.3444268841697</v></c><c r="K126" s="2"><v>0.96103978157043501</v></c></row><row r="127" spans="1:11" x14ac:dyDescent="0.25"><c r="A127" t="s"><v>389</v></c><c r="B127" t="s"><v>390</v></c><c r="C127" t="s"><v>391</v></c><c r="D127" s="1"><v>1</v></c><c r="E127" s="1"><v>2</v></c><c r="F127" s="1"><v>2</v></c><c r="G127" s="1"><v>2</v></c><c r="H127" s="1"><v>192.1</v></c><c r="I127" s="2" t="s"><v>16</v></c><c r="J127" s="2"><v>1.2225621714671799</v></c><c r="K127" s="2"><v>0.95582246780395497</v></c></row><row r="128" spans="1:11" x14ac:dyDescent="0.25"><c r="A128" t="s"><v>392</v></c><c r="B128" t="s"><v>393</v></c><c r="C128" t="s"><v>394</v></c><c r="D128" s="1"><v>20</v></c><c r="E128" s="1"><v>3</v></c><c r="F128" s="1"><v>4</v></c><c r="G128" s="1"><v>1</v></c><c r="H128" s="1"><v>13.5</v></c><c r="I128" s="2" t="s"><v>16</v></c><c r="J128" s="2"><v>1.1675975601553601</v></c><c r="K128" s="2"><v>0.92155480384826705</v></c></row><row r="129" spans="1:11" x14ac:dyDescent="0.25"><c r="A129" t="s"><v>395</v></c><c r="B129" t="s"><v>396</v></c><c r="C129" t="s"><v>397</v></c><c r="D129" s="1"><v>27</v></c><c r="E129" s="1"><v>17</v></c><c r="F129" s="1"><v>29</v></c><c r="G129" s="1"><v>17</v></c><c r="H129" s="1"><v>88.5</v></c><c r="I129" s="2" t="s"><v>16</v></c><c r="J129" s="2"><v>1.3741970575240501</v></c><c r="K129" s="2"><v>0.91911768913268999</v></c></row><row r="130" spans="1:11" x14ac:dyDescent="0.25"><c r="A130" t="s"><v>398</v></c><c r="B130" t="s"><v>399</v></c><c r="C130" t="s"><v>400</v></c><c r="D130" s="1"><v>17</v></c><c r="E130" s="1"><v>4</v></c><c r="F130" s="1"><v>4</v></c><c r="G130" s="1"><v>4</v></c><c r="H130" s="1"><v>38.9</v></c><c r="I130" s="2" t="s"><v>16</v></c><c r="J130" s="2"><v>1.87847936865785</v></c><c r="K130" s="2"><v>0.91722345352172896</v></c></row><row r="131" spans="1:11" x14ac:dyDescent="0.25"><c r="A131" t="s"><v>401</v></c><c r="B131" t="s"><v>402</v></c><c r="C131" t="s"><v>403</v></c><c r="D131" s="1"><v>4</v></c><c r="E131" s="1"><v>2</v></c><c r="F131" s="1"><v>2</v></c><c r="G131" s="1"><v>2</v></c><c r="H131" s="1"><v>86</v></c><c r="I131" s="2" t="s"><v>16</v></c><c r="J131" s="2"><v>1.1264151284472801</v></c><c r="K131" s="2"><v>0.91585166752338398</v></c></row><row r="132" spans="1:11" x14ac:dyDescent="0.25"><c r="A132" t="s"><v>404</v></c><c r="B132" t="s"><v>405</v></c><c r="C132" t="s"><v>406</v></c><c r="D132" s="1"><v>46</v></c><c r="E132" s="1"><v>13</v></c><c r="F132" s="1"><v>23</v></c><c r="G132" s="1"><v>4</v></c><c r="H132" s="1"><v>21.4</v></c><c r="I132" s="2" t="s"><v>16</v></c><c r="J132" s="2"><v>3.1940918902444002</v></c><c r="K132" s="2"><v>0.89559221267700195</v></c></row><row r="133" spans="1:11" x14ac:dyDescent="0.25"><c r="A133" t="s"><v>407</v></c><c r="B133" t="s"><v>408</v></c><c r="C133" t="s"><v>409</v></c><c r="D133" s="1"><v>10</v></c><c r="E133" s="1"><v>6</v></c><c r="F133" s="1"><v>6</v></c><c r="G133" s="1"><v>6</v></c><c r="H133" s="1"><v>85.5</v></c><c r="I133" s="2" t="s"><v>16</v></c><c r="J133" s="2"><v>1.60657037622101</v></c><c r="K133" s="2"><v>0.89488875865936302</v></c></row><row r="134" spans="1:11" x14ac:dyDescent="0.25"><c r="A134" t="s"><v>410</v></c><c r="B134" t="s"><v>411</v></c><c r="C134" t="s"><v>412</v></c><c r="D134" s="1"><v>26</v></c><c r="E134" s="1"><v>9</v></c><c r="F134" s="1"><v>10</v></c><c r="G134" s="1"><v>9</v></c><c r="H134" s="1"><v>40.5</v></c><c r="I134" s="2" t="s"><v>16</v></c><c r="J134" s="2"><v>1.4146873647401601</v></c><c r="K134" s="2"><v>0.87711524963378895</v></c></row><row r="135" spans="1:11" x14ac:dyDescent="0.25"><c r="A135" t="s"><v>413</v></c><c r="B135" t="s"><v>414</v></c><c r="C135" t="s"><v>415</v></c><c r="D135" s="1"><v>5</v></c><c r="E135" s="1"><v>8</v></c><c r="F135" s="1"><v>9</v></c><c r="G135" s="1"><v>8</v></c><c r="H135" s="1"><v>242.2</v></c><c r="I135" s="2" t="s"><v>16</v></c><c r="J135" s="2"><v>1.3191759913171901</v></c><c r="K135" s="2"><v>0.86739253997802701</v></c></row><row r="136" spans="1:11" x14ac:dyDescent="0.25"><c r="A136" t="s"><v>416</v></c><c r="B136" t="s"><v>417</v></c><c r="C136" t="s"><v>418</v></c><c r="D136" s="1"><v>13</v></c><c r="E136" s="1"><v>7</v></c><c r="F136" s="1"><v>7</v></c><c r="G136" s="1"><v>6</v></c><c r="H136" s="1"><v>67.5</v></c><c r="I136" s="2" t="s"><v>16</v></c><c r="J136" s="2"><v>1.52377827678373</v></c><c r="K136" s="2"><v>0.86500823497772195</v></c></row><row r="137" spans="1:11" x14ac:dyDescent="0.25"><c r="A137" t="s"><v>419</v></c><c r="B137" t="s"><v>420</v></c><c r="C137" t="s"><v>421</v></c><c r="D137" s="1"><v>8</v></c><c r="E137" s="1"><v>6</v></c><c r="F137" s="1"><v>6</v></c><c r="G137" s="1"><v>6</v></c><c r="H137" s="1"><v>108.9</v></c><c r="I137" s="2" t="s"><v>16</v></c><c r="J137" s="2"><v>1.1527403452518199</v></c><c r="K137" s="2"><v>0.84812307357788097</v></c></row><row r="138" spans="1:11" x14ac:dyDescent="0.25"><c r="A138" t="s"><v>422</v></c><c r="B138" t="s"><v>423</v></c><c r="C138" t="s"><v>424</v></c><c r="D138" s="1"><v>10</v></c><c r="E138" s="1"><v>6</v></c><c r="F138" s="1"><v>6</v></c><c r="G138" s="1"><v>6</v></c><c r="H138" s="1"><v>73.5</v></c><c r="I138" s="2" t="s"><v>16</v></c><c r="J138" s="2"><v>1.6140800183185799</v></c><c r="K138" s="2"><v>0.84619355201721203</v></c></row><row r="139" spans="1:11" x14ac:dyDescent="0.25"><c r="A139" t="s"><v>425</v></c><c r="B139" t="s"><v>426</v></c><c r="C139" t="s"><v>427</v></c><c r="D139" s="1"><v>3</v></c><c r="E139" s="1"><v>5</v></c><c r="F139" s="1"><v>5</v></c><c r="G139" s="1"><v>4</v></c><c r="H139" s="1"><v>215.3</v></c><c r="I139" s="2" t="s"><v>16</v></c><c r="J139" s="2"><v>1.2857260099416301</v></c><c r="K139" s="2"><v>0.84091806411743197</v></c></row><row r="140" spans="1:11" x14ac:dyDescent="0.25"><c r="A140" t="s"><v>428</v></c><c r="B140" t="s"><v>429</v></c><c r="C140" t="s"><v>430</v></c><c r="D140" s="1"><v>30</v></c><c r="E140" s="1"><v>4</v></c><c r="F140" s="1"><v>4</v></c><c r="G140" s="1"><v>4</v></c><c r="H140" s="1"><v>25</v></c><c r="I140" s="2" t="s"><v>16</v></c><c r="J140" s="2"><v>1.8564360129855899</v></c><c r="K140" s="2"><v>0.83993268013000499</v></c></row><row r="141" spans="1:11" x14ac:dyDescent="0.25"><c r="A141" t="s"><v>431</v></c><c r="B141" t="s"><v>432</v></c><c r="C141" t="s"><v>433</v></c><c r="D141" s="1"><v>3</v></c><c r="E141" s="1"><v>1</v></c><c r="F141" s="1"><v>1</v></c><c r="G141" s="1"><v>1</v></c><c r="H141" s="1"><v>92.2</v></c><c r="I141" s="2" t="s"><v>16</v></c><c r="J141" s="2"><v>1.16341340961969</v></c><c r="K141" s="2"><v>0.83196628093719505</v></c></row><row r="142" spans="1:11" x14ac:dyDescent="0.25"><c r="A142" t="s"><v>434</v></c><c r="B142" t="s"><v>435</v></c><c r="C142" t="s"><v>436</v></c><c r="D142" s="1"><v>2</v></c><c r="E142" s="1"><v>1</v></c><c r="F142" s="1"><v>1</v></c><c r="G142" s="1"><v>1</v></c><c r="H142" s="1"><v>52.5</v></c><c r="I142" s="2" t="s"><v>16</v></c><c r="J142" s="2"><v>1.5655695609837901</v></c><c r="K142" s="2"><v>0.82662105560302701</v></c></row><row r="143" spans="1:11" x14ac:dyDescent="0.25"><c r="A143" t="s"><v>437</v></c><c r="B143" t="s"><v>438</v></c><c r="C143" t="s"><v>439</v></c><c r="D143" s="1"><v>45</v></c><c r="E143" s="1"><v>17</v></c><c r="F143" s="1"><v>23</v></c><c r="G143" s="1"><v>17</v></c><c r="H143" s="1"><v>30</v></c><c r="I143" s="2" t="s"><v>16</v></c><c r="J143" s="2"><v>1.4455588750682</v></c><c r="K143" s="2"><v>0.81992506980895996</v></c></row><row r="144" spans="1:11" x14ac:dyDescent="0.25"><c r="A144" t="s"><v>440</v></c><c r="B144" t="s"><v>441</v></c><c r="C144" t="s"><v>442</v></c><c r="D144" s="1"><v>11</v></c><c r="E144" s="1"><v>16</v></c><c r="F144" s="1"><v>17</v></c><c r="G144" s="1"><v>16</v></c><c r="H144" s="1"><v>175.4</v></c><c r="I144" s="2" t="s"><v>16</v></c><c r="J144" s="2"><v>2.0355469668353501</v></c><c r="K144" s="2"><v>0.81477332115173295</v></c></row><row r="145" spans="1:11" x14ac:dyDescent="0.25"><c r="A145" t="s"><v>443</v></c><c r="B145" t="s"><v>444</v></c><c r="C145" t="s"><v>445</v></c><c r="D145" s="1"><v>79</v></c><c r="E145" s="1"><v>6</v></c><c r="F145" s="1"><v>19</v></c><c r="G145" s="1"><v>6</v></c><c r="H145" s="1"><v>8</v></c><c r="I145" s="2" t="s"><v>16</v></c><c r="J145" s="2"><v>1.3142396672383601</v></c><c r="K145" s="2"><v>0.80837249755859397</v></c></row><row r="146" spans="1:11" x14ac:dyDescent="0.25"><c r="A146" t="s"><v>446</v></c><c r="B146" t="s"><v>447</v></c><c r="C146" t="s"><v>448</v></c><c r="D146" s="1"><v>5</v></c><c r="E146" s="1"><v>1</v></c><c r="F146" s="1"><v>1</v></c><c r="G146" s="1"><v>1</v></c><c r="H146" s="1"><v>22.3</v></c><c r="I146" s="2" t="s"><v>16</v></c><c r="J146" s="2"><v>2.1657859229529501</v></c><c r="K146" s="2"><v>0.80683219432830799</v></c></row><row r="147" spans="1:11" x14ac:dyDescent="0.25"><c r="A147" t="s"><v>449</v></c><c r="B147" t="s"><v>450</v></c><c r="C147" t="s"><v>451</v></c><c r="D147" s="1"><v>21</v></c><c r="E147" s="1"><v>8</v></c><c r="F147" s="1"><v>13</v></c><c r="G147" s="1"><v>8</v></c><c r="H147" s="1"><v>57.2</v></c><c r="I147" s="2" t="s"><v>16</v></c><c r="J147" s="2"><v>1.62907878307826</v></c><c r="K147" s="2"><v>0.802581787109375</v></c></row><row r="148" spans="1:11" x14ac:dyDescent="0.25"><c r="A148" t="s"><v>452</v></c><c r="B148" t="s"><v>453</v></c><c r="C148" t="s"><v>454</v></c><c r="D148" s="1"><v>4</v></c><c r="E148" s="1"><v>2</v></c><c r="F148" s="1"><v>2</v></c><c r="G148" s="1"><v>2</v></c><c r="H148" s="1"><v>55.1</v></c><c r="I148" s="2" t="s"><v>16</v></c><c r="J148" s="2"><v>1.46223279633966</v></c><c r="K148" s="2"><v>0.79351675510406505</v></c></row><row r="149" spans="1:11" x14ac:dyDescent="0.25"><c r="A149" t="s"><v>455</v></c><c r="B149" t="s"><v>456</v></c><c r="C149" t="s"><v>457</v></c><c r="D149" s="1"><v>34</v></c><c r="E149" s="1"><v>7</v></c><c r="F149" s="1"><v>8</v></c><c r="G149" s="1"><v>7</v></c><c r="H149" s="1"><v>41.9</v></c><c r="I149" s="2" t="s"><v>16</v></c><c r="J149" s="2"><v>1.5095313187897199</v></c><c r="K149" s="2"><v>0.78879284858703602</v></c></row><row r="150" spans="1:11" x14ac:dyDescent="0.25"><c r="A150" t="s"><v>458</v></c><c r="B150" t="s"><v>459</v></c><c r="C150" t="s"><v>460</v></c><c r="D150" s="1"><v>7</v></c><c r="E150" s="1"><v>1</v></c><c r="F150" s="1"><v>1</v></c><c r="G150" s="1"><v>1</v></c><c r="H150" s="1"><v>20.3</v></c><c r="I150" s="2" t="s"><v>16</v></c><c r="J150" s="2"><v>1.2305274057496001</v></c><c r="K150" s="2"><v>0.77175951004028298</v></c></row><row r="151" spans="1:11" x14ac:dyDescent="0.25"><c r="A151" t="s"><v>461</v></c><c r="B151" t="s"><v>462</v></c><c r="C151" t="s"><v>463</v></c><c r="D151" s="1"><v>5</v></c><c r="E151" s="1"><v>1</v></c><c r="F151" s="1"><v>1</v></c><c r="G151" s="1"><v>1</v></c><c r="H151" s="1"><v>27.8</v></c><c r="I151" s="2" t="s"><v>16</v></c><c r="J151" s="2"><v>1.1468312315410001</v></c><c r="K151" s="2"><v>0.77019095420837402</v></c></row><row r="152" spans="1:11" x14ac:dyDescent="0.25"><c r="A152" t="s"><v>464</v></c><c r="B152" t="s"><v>465</v></c><c r="C152" t="s"><v>466</v></c><c r="D152" s="1"><v>31</v></c><c r="E152" s="1"><v>7</v></c><c r="F152" s="1"><v>9</v></c><c r="G152" s="1"><v>7</v></c><c r="H152" s="1"><v>26.8</v></c><c r="I152" s="2" t="s"><v>16</v></c><c r="J152" s="2"><v>1.16945012105852</v></c><c r="K152" s="2"><v>0.768157958984375</v></c></row><row r="153" spans="1:11" x14ac:dyDescent="0.25"><c r="A153" t="s"><v>467</v></c><c r="B153" t="s"><v>468</v></c><c r="C153" t="s"><v>469</v></c><c r="D153" s="1"><v>6</v></c><c r="E153" s="1"><v>3</v></c><c r="F153" s="1"><v>3</v></c><c r="G153" s="1"><v>3</v></c><c r="H153" s="1"><v>62.6</v></c><c r="I153" s="2" t="s"><v>16</v></c><c r="J153" s="2"><v>1.18155085841015</v></c><c r="K153" s="2"><v>0.76755487918853804</v></c></row><row r="154" spans="1:11" x14ac:dyDescent="0.25"><c r="A154" t="s"><v>470</v></c><c r="B154" t="s"><v>471</v></c><c r="C154" t="s"><v>472</v></c><c r="D154" s="1"><v>6</v></c><c r="E154" s="1"><v>2</v></c><c r="F154" s="1"><v>2</v></c><c r="G154" s="1"><v>2</v></c><c r="H154" s="1"><v>40.200000000000003</v></c><c r="I154" s="2" t="s"><v>16</v></c><c r="J154" s="2"><v>1.5037286626361399</v></c><c r="K154" s="2"><v>0.75902915000915505</v></c></row><row r="155" spans="1:11" x14ac:dyDescent="0.25"><c r="A155" t="s"><v>473</v></c><c r="B155" t="s"><v>474</v></c><c r="C155" t="s"><v>475</v></c><c r="D155" s="1"><v>10</v></c><c r="E155" s="1"><v>3</v></c><c r="F155" s="1"><v>4</v></c><c r="G155" s="1"><v>3</v></c><c r="H155" s="1"><v>55.3</v></c><c r="I155" s="2" t="s"><v>16</v></c><c r="J155" s="2"><v>2.6135533559131101</v></c><c r="K155" s="2"><v>0.75837802886962902</v></c></row><row r="156" spans="1:11" x14ac:dyDescent="0.25"><c r="A156" t="s"><v>476</v></c><c r="B156" t="s"><v>477</v></c><c r="C156" t="s"><v>478</v></c><c r="D156" s="1"><v>17</v></c><c r="E156" s="1"><v>7</v></c><c r="F156" s="1"><v>8</v></c><c r="G156" s="1"><v>7</v></c><c r="H156" s="1"><v>52.7</v></c><c r="I156" s="2" t="s"><v>16</v></c><c r="J156" s="2"><v>1.46433148862201</v></c><c r="K156" s="2"><v>0.75831890106201205</v></c></row><row r="157" spans="1:11" x14ac:dyDescent="0.25"><c r="A157" t="s"><v>479</v></c><c r="B157" t="s"><v>480</v></c><c r="C157" t="s"><v>481</v></c><c r="D157" s="1"><v>13</v></c><c r="E157" s="1"><v>3</v></c><c r="F157" s="1"><v>3</v></c><c r="G157" s="1"><v>3</v></c><c r="H157" s="1"><v>45.1</v></c><c r="I157" s="2" t="s"><v>16</v></c><c r="J157" s="2"><v>1.1526887546106599</v></c><c r="K157" s="2"><v>0.753884077072144</v></c></row><row r="158" spans="1:11" x14ac:dyDescent="0.25"><c r="A158" t="s"><v>482</v></c><c r="B158" t="s"><v>483</v></c><c r="C158" t="s"><v>484</v></c><c r="D158" s="1"><v>9</v></c><c r="E158" s="1"><v>7</v></c><c r="F158" s="1"><v>7</v></c><c r="G158" s="1"><v>7</v></c><c r="H158" s="1"><v>133.4</v></c><c r="I158" s="2" t="s"><v>16</v></c><c r="J158" s="2"><v>1.40482301181608</v></c><c r="K158" s="2"><v>0.74363470077514604</v></c></row><row r="159" spans="1:11" x14ac:dyDescent="0.25"><c r="A159" t="s"><v>485</v></c><c r="B159" t="s"><v>486</v></c><c r="C159" t="s"><v>487</v></c><c r="D159" s="1"><v>11</v></c><c r="E159" s="1"><v>4</v></c><c r="F159" s="1"><v>4</v></c><c r="G159" s="1"><v>4</v></c><c r="H159" s="1"><v>38.200000000000003</v></c><c r="I159" s="2" t="s"><v>16</v></c><c r="J159" s="2"><v>2.08886899904005</v></c><c r="K159" s="2"><v>0.74188804626464799</v></c></row><row r="160" spans="1:11" x14ac:dyDescent="0.25"><c r="A160" t="s"><v>488</v></c><c r="B160" t="s"><v>489</v></c><c r="C160" t="s"><v>490</v></c><c r="D160" s="1"><v>18</v></c><c r="E160" s="1"><v>6</v></c><c r="F160" s="1"><v>6</v></c><c r="G160" s="1"><v>6</v></c><c r="H160" s="1"><v>53.9</v></c><c r="I160" s="2" t="s"><v>16</v></c><c r="J160" s="2"><v>1.53537326861815</v></c><c r="K160" s="2"><v>0.74046897888183605</v></c></row><row r="161" spans="1:11" x14ac:dyDescent="0.25"><c r="A161" t="s"><v>491</v></c><c r="B161" t="s"><v>492</v></c><c r="C161" t="s"><v>493</v></c><c r="D161" s="1"><v>9</v></c><c r="E161" s="1"><v>16</v></c><c r="F161" s="1"><v>17</v></c><c r="G161" s="1"><v>16</v></c><c r="H161" s="1"><v>227.8</v></c><c r="I161" s="2" t="s"><v>16</v></c><c r="J161" s="2"><v>1.77241563859954</v></c><c r="K161" s="2"><v>0.732432842254639</v></c></row><row r="162" spans="1:11" x14ac:dyDescent="0.25"><c r="A162" t="s"><v>494</v></c><c r="B162" t="s"><v>495</v></c><c r="C162" t="s"><v>496</v></c><c r="D162" s="1"><v>23</v></c><c r="E162" s="1"><v>2</v></c><c r="F162" s="1"><v>2</v></c><c r="G162" s="1"><v>2</v></c><c r="H162" s="1"><v>14.9</v></c><c r="I162" s="2" t="s"><v>16</v></c><c r="J162" s="2"><v>1.65136696782315</v></c><c r="K162" s="2"><v>0.73228168487548795</v></c></row><row r="163" spans="1:11" x14ac:dyDescent="0.25"><c r="A163" t="s"><v>497</v></c><c r="B163" t="s"><v>498</v></c><c r="C163" t="s"><v>499</v></c><c r="D163" s="1"><v>33</v></c><c r="E163" s="1"><v>13</v></c><c r="F163" s="1"><v>18</v></c><c r="G163" s="1"><v>13</v></c><c r="H163" s="1"><v>55.5</v></c><c r="I163" s="2" t="s"><v>16</v></c><c r="J163" s="2"><v>1.6327308885831999</v></c><c r="K163" s="2"><v>0.73047614097595204</v></c></row><row r="164" spans="1:11" x14ac:dyDescent="0.25"><c r="A164" t="s"><v>500</v></c><c r="B164" t="s"><v>501</v></c><c r="C164" t="s"><v>502</v></c><c r="D164" s="1"><v>10</v></c><c r="E164" s="1"><v>4</v></c><c r="F164" s="1"><v>4</v></c><c r="G164" s="1"><v>4</v></c><c r="H164" s="1"><v>61.6</v></c><c r="I164" s="2" t="s"><v>16</v></c><c r="J164" s="2"><v>2.3087812925587698</v></c><c r="K164" s="2"><v>0.71218395233154297</v></c></row><row r="165" spans="1:11" x14ac:dyDescent="0.25"><c r="A165" t="s"><v>503</v></c><c r="B165" t="s"><v>504</v></c><c r="C165" t="s"><v>505</v></c><c r="D165" s="1"><v>19</v></c><c r="E165" s="1"><v>25</v></c><c r="F165" s="1"><v>40</v></c><c r="G165" s="1"><v>23</v></c><c r="H165" s="1"><v>164.6</v></c><c r="I165" s="2" t="s"><v>16</v></c><c r="J165" s="2"><v>1.2212562368145801</v></c><c r="K165" s="2"><v>0.69362068176269498</v></c></row><row r="166" spans="1:11" x14ac:dyDescent="0.25"><c r="A166" t="s"><v>506</v></c><c r="B166" t="s"><v>507</v></c><c r="C166" t="s"><v>508</v></c><c r="D166" s="1"><v>7</v></c><c r="E166" s="1"><v>4</v></c><c r="F166" s="1"><v>4</v></c><c r="G166" s="1"><v>4</v></c><c r="H166" s="1"><v>75.400000000000006</v></c><c r="I166" s="2" t="s"><v>16</v></c><c r="J166" s="2"><v>2.5447550129647398</v></c><c r="K166" s="2"><v>0.692072153091431</v></c></row><row r="167" spans="1:11" x14ac:dyDescent="0.25"><c r="A167" t="s"><v>509</v></c><c r="B167" t="s"><v>510</v></c><c r="C167" t="s"><v>511</v></c><c r="D167" s="1"><v>28</v></c><c r="E167" s="1"><v>6</v></c><c r="F167" s="1"><v>8</v></c><c r="G167" s="1"><v>6</v></c><c r="H167" s="1"><v>24.7</v></c><c r="I167" s="2" t="s"><v>16</v></c><c r="J167" s="2"><v>1.3941146628192</v></c><c r="K167" s="2"><v>0.67461252212524403</v></c></row><row r="168" spans="1:11" x14ac:dyDescent="0.25"><c r="A168" t="s"><v>512</v></c><c r="B168" t="s"><v>513</v></c><c r="C168" t="s"><v>514</v></c><c r="D168" s="1"><v>4</v></c><c r="E168" s="1"><v>1</v></c><c r="F168" s="1"><v>1</v></c><c r="G168" s="1"><v>1</v></c><c r="H168" s="1"><v>33.799999999999997</v></c><c r="I168" s="2" t="s"><v>16</v></c><c r="J168" s="2"><v>1.91943311949316</v></c><c r="K168" s="2"><v>0.66649544239044201</v></c></row><row r="169" spans="1:11" x14ac:dyDescent="0.25"><c r="A169" t="s"><v>515</v></c><c r="B169" t="s"><v>516</v></c><c r="C169" t="s"><v>517</v></c><c r="D169" s="1"><v>18</v></c><c r="E169" s="1"><v>4</v></c><c r="F169" s="1"><v>5</v></c><c r="G169" s="1"><v>4</v></c><c r="H169" s="1"><v>20.6</v></c><c r="I169" s="2" t="s"><v>16</v></c><c r="J169" s="2"><v>2.1888837767528502</v></c><c r="K169" s="2"><v>0.66351389884948697</v></c></row><row r="170" spans="1:11" x14ac:dyDescent="0.25"><c r="A170" t="s"><v>518</v></c><c r="B170" t="s"><v>519</v></c><c r="C170" t="s"><v>520</v></c><c r="D170" s="1"><v>51</v></c><c r="E170" s="1"><v>10</v></c><c r="F170" s="1"><v>20</v></c><c r="G170" s="1"><v>10</v></c><c r="H170" s="1"><v>17.7</v></c><c r="I170" s="2" t="s"><v>16</v></c><c r="J170" s="2"><v>1.6656913906797599</v></c><c r="K170" s="2"><v>0.66247940063476596</v></c></row><row r="171" spans="1:11" x14ac:dyDescent="0.25"><c r="A171" t="s"><v>521</v></c><c r="B171" t="s"><v>522</v></c><c r="C171" t="s"><v>523</v></c><c r="D171" s="1"><v>15</v></c><c r="E171" s="1"><v>7</v></c><c r="F171" s="1"><v>8</v></c><c r="G171" s="1"><v>7</v></c><c r="H171" s="1"><v>75</v></c><c r="I171" s="2" t="s"><v>16</v></c><c r="J171" s="2"><v>1.6891630912768201</v></c><c r="K171" s="2"><v>0.655536890029907</v></c></row><row r="172" spans="1:11" x14ac:dyDescent="0.25"><c r="A172" t="s"><v>524</v></c><c r="B172" t="s"><v>525</v></c><c r="C172" t="s"><v>526</v></c><c r="D172" s="1"><v>8</v></c><c r="E172" s="1"><v>3</v></c><c r="F172" s="1"><v>3</v></c><c r="G172" s="1"><v>3</v></c><c r="H172" s="1"><v>44.8</v></c><c r="I172" s="2" t="s"><v>16</v></c><c r="J172" s="2"><v>1.5302173874263401</v></c><c r="K172" s="2"><v>0.65397167205810502</v></c></row><row r="173" spans="1:11" x14ac:dyDescent="0.25"><c r="A173" t="s"><v>527</v></c><c r="B173" t="s"><v>528</v></c><c r="C173" t="s"><v>529</v></c><c r="D173" s="1"><v>12</v></c><c r="E173" s="1"><v>9</v></c><c r="F173" s="1"><v>9</v></c><c r="G173" s="1"><v>9</v></c><c r="H173" s="1"><v>103.2</v></c><c r="I173" s="2" t="s"><v>16</v></c><c r="J173" s="2"><v>1.2624372059139499</v></c><c r="K173" s="2"><v>0.64980888366699197</v></c></row><row r="174" spans="1:11" x14ac:dyDescent="0.25"><c r="A174" t="s"><v>530</v></c><c r="B174" t="s"><v>531</v></c><c r="C174" t="s"><v>532</v></c><c r="D174" s="1"><v>14</v></c><c r="E174" s="1"><v>6</v></c><c r="F174" s="1"><v>6</v></c><c r="G174" s="1"><v>6</v></c><c r="H174" s="1"><v>47.5</v></c><c r="I174" s="2" t="s"><v>16</v></c><c r="J174" s="2"><v>1.2194267466183899</v></c><c r="K174" s="2"><v>0.63690185546875</v></c></row><row r="175" spans="1:11" x14ac:dyDescent="0.25"><c r="A175" t="s"><v>533</v></c><c r="B175" t="s"><v>534</v></c><c r="C175" t="s"><v>535</v></c><c r="D175" s="1"><v>27</v></c><c r="E175" s="1"><v>7</v></c><c r="F175" s="1"><v>7</v></c><c r="G175" s="1"><v>7</v></c><c r="H175" s="1"><v>23.6</v></c><c r="I175" s="2" t="s"><v>16</v></c><c r="J175" s="2"><v>1.5403664101668</v></c><c r="K175" s="2"><v>0.63177227973937999</v></c></row><row r="176" spans="1:11" x14ac:dyDescent="0.25"><c r="A176" t="s"><v>536</v></c><c r="B176" t="s"><v>537</v></c><c r="C176" t="s"><v>538</v></c><c r="D176" s="1"><v>34</v></c><c r="E176" s="1"><v>3</v></c><c r="F176" s="1"><v>7</v></c><c r="G176" s="1"><v>3</v></c><c r="H176" s="1"><v>10.4</v></c><c r="I176" s="2" t="s"><v>16</v></c><c r="J176" s="2"><v>1.4276544352895799</v></c><c r="K176" s="2"><v>0.63052034378051802</v></c></row><row r="177" spans="1:11" x14ac:dyDescent="0.25"><c r="A177" t="s"><v>539</v></c><c r="B177" t="s"><v>540</v></c><c r="C177" t="s"><v>541</v></c><c r="D177" s="1"><v>17</v></c><c r="E177" s="1"><v>5</v></c><c r="F177" s="1"><v>8</v></c><c r="G177" s="1"><v>3</v></c><c r="H177" s="1"><v>45.3</v></c><c r="I177" s="2" t="s"><v>16</v></c><c r="J177" s="2"><v>1.7053567040852</v></c><c r="K177" s="2"><v>0.63038372993469205</v></c></row><row r="178" spans="1:11" x14ac:dyDescent="0.25"><c r="A178" t="s"><v>542</v></c><c r="B178" t="s"><v>543</v></c><c r="C178" t="s"><v>544</v></c><c r="D178" s="1"><v>4</v></c><c r="E178" s="1"><v>2</v></c><c r="F178" s="1"><v>2</v></c><c r="G178" s="1"><v>2</v></c><c r="H178" s="1"><v>43.6</v></c><c r="I178" s="2" t="s"><v>16</v></c><c r="J178" s="2"><v>1.156934142533</v></c><c r="K178" s="2"><v>0.62662816047668501</v></c></row><row r="179" spans="1:11" x14ac:dyDescent="0.25"><c r="A179" t="s"><v>545</v></c><c r="B179" t="s"><v>546</v></c><c r="C179" t="s"><v>547</v></c><c r="D179" s="1"><v>8</v></c><c r="E179" s="1"><v>3</v></c><c r="F179" s="1"><v>4</v></c><c r="G179" s="1"><v>3</v></c><c r="H179" s="1"><v>50.6</v></c><c r="I179" s="2" t="s"><v>16</v></c><c r="J179" s="2"><v>1.2240240348599101</v></c><c r="K179" s="2"><v>0.61834335327148404</v></c></row><row r="180" spans="1:11" x14ac:dyDescent="0.25"><c r="A180" t="s"><v>548</v></c><c r="B180" t="s"><v>549</v></c><c r="C180" t="s"><v>550</v></c><c r="D180" s="1"><v>2</v></c><c r="E180" s="1"><v>1</v></c><c r="F180" s="1"><v>1</v></c><c r="G180" s="1"><v>1</v></c><c r="H180" s="1"><v>81.7</v></c><c r="I180" s="2" t="s"><v>16</v></c><c r="J180" s="2"><v>2.5741700808868901</v></c><c r="K180" s="2"><v>0.61612057685852095</v></c></row><row r="181" spans="1:11" x14ac:dyDescent="0.25"><c r="A181" t="s"><v>551</v></c><c r="B181" t="s"><v>552</v></c><c r="C181" t="s"><v>553</v></c><c r="D181" s="1"><v>3</v></c><c r="E181" s="1"><v>3</v></c><c r="F181" s="1"><v>3</v></c><c r="G181" s="1"><v>3</v></c><c r="H181" s="1"><v>117.7</v></c><c r="I181" s="2" t="s"><v>16</v></c><c r="J181" s="2"><v>1.6030816637426799</v></c><c r="K181" s="2"><v>0.61320519447326705</v></c></row><row r="182" spans="1:11" x14ac:dyDescent="0.25"><c r="A182" t="s"><v>554</v></c><c r="B182" t="s"><v>555</v></c><c r="C182" t="s"><v>556</v></c><c r="D182" s="1"><v>50</v></c><c r="E182" s="1"><v>30</v></c><c r="F182" s="1"><v>80</v></c><c r="G182" s="1"><v>25</v></c><c r="H182" s="1"><v>70</v></c><c r="I182" s="2" t="s"><v>16</v></c><c r="J182" s="2"><v>1.6975018797072901</v></c><c r="K182" s="2"><v>0.59755158424377397</v></c></row><row r="183" spans="1:11" x14ac:dyDescent="0.25"><c r="A183" t="s"><v>557</v></c><c r="B183" t="s"><v>558</v></c><c r="C183" t="s"><v>559</v></c><c r="D183" s="1"><v>47</v></c><c r="E183" s="1"><v>11</v></c><c r="F183" s="1"><v>13</v></c><c r="G183" s="1"><v>10</v></c><c r="H183" s="1"><v>27.7</v></c><c r="I183" s="2" t="s"><v>16</v></c><c r="J183" s="2"><v>1.1733503754418699</v></c><c r="K183" s="2"><v>0.59497761726379395</v></c></row><row r="184" spans="1:11" x14ac:dyDescent="0.25"><c r="A184" t="s"><v>560</v></c><c r="B184" t="s"><v>561</v></c><c r="C184" t="s"><v>562</v></c><c r="D184" s="1"><v>5</v></c><c r="E184" s="1"><v>2</v></c><c r="F184" s="1"><v>2</v></c><c r="G184" s="1"><v>2</v></c><c r="H184" s="1"><v>52.7</v></c><c r="I184" s="2" t="s"><v>16</v></c><c r="J184" s="2"><v>1.56905618544171</v></c><c r="K184" s="2"><v>0.592518210411072</v></c></row><row r="185" spans="1:11" x14ac:dyDescent="0.25"><c r="A185" t="s"><v>563</v></c><c r="B185" t="s"><v>564</v></c><c r="C185" t="s"><v>565</v></c><c r="D185" s="1"><v>4</v></c><c r="E185" s="1"><v>1</v></c><c r="F185" s="1"><v>1</v></c><c r="G185" s="1"><v>1</v></c><c r="H185" s="1"><v>36.799999999999997</v></c><c r="I185" s="2" t="s"><v>16</v></c><c r="J185" s="2"><v>2.1632023306412198</v></c><c r="K185" s="2"><v>0.58598160743713401</v></c></row></sheetData><pageMargins left="0.7" right="0.7" top="0.78740157499999996" bottom="0.78740157499999996" header="0.3" footer="0.3"/></worksheet>
