# Supplementary material for: Loss of Lamin A leads to the nuclear translocation of AGO2 and compromised RNA interference
Source: Nucleic Acids Res. 2024 Jul 12;52(16):9917–35. doi: 10.1093/nar/gkae589 (PMC11381323; doi:10.1093/nar/gkae589)
Supplement: gkae589_Supplemental_Files [file gkae589_supplemental_files.zip › Supplemental Table 4/xl/worksheets/sheet3.xml]

<?xml version="1.0" encoding="UTF-8" standalone="yes"?>
<worksheet xmlns="http://schemas.openxmlformats.org/spreadsheetml/2006/main" xmlns:r="http://schemas.openxmlformats.org/officeDocument/2006/relationships" xmlns:mc="http://schemas.openxmlformats.org/markup-compatibility/2006" mc:Ignorable="x14ac xr xr2 xr3" xmlns:x14ac="http://schemas.microsoft.com/office/spreadsheetml/2009/9/ac" xmlns:xr="http://schemas.microsoft.com/office/spreadsheetml/2014/revision" xmlns:xr2="http://schemas.microsoft.com/office/spreadsheetml/2015/revision2" xmlns:xr3="http://schemas.microsoft.com/office/spreadsheetml/2016/revision3" xr:uid="{8823405F-62AB-4017-B0C7-436B9C9CA273}"><dimension ref="A1:K142"/><sheetViews><sheetView workbookViewId="0"><selection activeCell="K115" sqref="K115"/></sheetView></sheetViews><sheetFormatPr defaultColWidth="8.85546875" defaultRowHeight="15" x14ac:dyDescent="0.25"/><cols><col min="1" max="1" width="9.140625" bestFit="1" customWidth="1"/><col min="2" max="2" width="43.140625" customWidth="1"/><col min="3" max="3" width="11.140625" bestFit="1" customWidth="1"/><col min="4" max="4" width="12.140625" bestFit="1" customWidth="1"/><col min="5" max="5" width="9.7109375" bestFit="1" customWidth="1"/><col min="6" max="6" width="7.140625" bestFit="1" customWidth="1"/><col min="7" max="7" width="16.28515625" bestFit="1" customWidth="1"/><col min="8" max="8" width="9.42578125" bestFit="1" customWidth="1"/><col min="9" max="9" width="19.85546875" customWidth="1"/><col min="10" max="10" width="24.140625" customWidth="1"/><col min="11" max="11" width="25.42578125" customWidth="1"/></cols><sheetData><row r="1" spans="1:11" ht="45.75" thickBot="1" x14ac:dyDescent="0.3"><c r="A1" s="3" t="s"><v>2</v></c><c r="B1" s="3" t="s"><v>3</v></c><c r="C1" s="3" t="s"><v>4</v></c><c r="D1" s="3" t="s"><v>5</v></c><c r="E1" s="3" t="s"><v>6</v></c><c r="F1" s="3" t="s"><v>7</v></c><c r="G1" s="3" t="s"><v>8</v></c><c r="H1" s="3" t="s"><v>9</v></c><c r="I1" s="8" t="s"><v>566</v></c><c r="J1" s="8" t="s"><v>567</v></c><c r="K1" s="8" t="s"><v>568</v></c></row><row r="2" spans="1:11" ht="15.75" thickTop="1" x14ac:dyDescent="0.25"><c r="A2" t="s"><v>569</v></c><c r="B2" t="s"><v>570</v></c><c r="C2" t="s"><v>571</v></c><c r="D2" s="1"><v>56</v></c><c r="E2" s="1"><v>27</v></c><c r="F2" s="1"><v>46</v></c><c r="G2" s="1"><v>27</v></c><c r="H2" s="1"><v>54.5</v></c><c r="I2" s="2" t="s"><v>16</v></c><c r="J2" s="2"><v>1.2767987325785399</v></c><c r="K2" s="2"><v>4.8579900264739999</v></c></row><row r="3" spans="1:11" x14ac:dyDescent="0.25"><c r="A3" t="s"><v>572</v></c><c r="B3" t="s"><v>573</v></c><c r="C3" t="s"><v>574</v></c><c r="D3" s="1"><v>4</v></c><c r="E3" s="1"><v>1</v></c><c r="F3" s="1"><v>1</v></c><c r="G3" s="1"><v>1</v></c><c r="H3" s="1"><v>51.9</v></c><c r="I3" s="2" t="s"><v>16</v></c><c r="J3" s="2"><v>1.5609711577029499</v></c><c r="K3" s="2"><v>3.5024572610855098</v></c></row><row r="4" spans="1:11" x14ac:dyDescent="0.25"><c r="A4" t="s"><v>575</v></c><c r="B4" t="s"><v>576</v></c><c r="C4" t="s"><v>577</v></c><c r="D4" s="1"><v>5</v></c><c r="E4" s="1"><v>1</v></c><c r="F4" s="1"><v>1</v></c><c r="G4" s="1"><v>1</v></c><c r="H4" s="1"><v>36</v></c><c r="I4" s="2" t="s"><v>16</v></c><c r="J4" s="2"><v>1.4841909049428199</v></c><c r="K4" s="2"><v>3.49599289894104</v></c></row><row r="5" spans="1:11" x14ac:dyDescent="0.25"><c r="A5" t="s"><v>578</v></c><c r="B5" t="s"><v>579</v></c><c r="C5" t="s"><v>580</v></c><c r="D5" s="1"><v>3</v></c><c r="E5" s="1"><v>3</v></c><c r="F5" s="1"><v>3</v></c><c r="G5" s="1"><v>3</v></c><c r="H5" s="1"><v>142.4</v></c><c r="I5" s="2" t="s"><v>16</v></c><c r="J5" s="2"><v>2.4012413423971899</v></c><c r="K5" s="2"><v>3.49546575546265</v></c></row><row r="6" spans="1:11" x14ac:dyDescent="0.25"><c r="A6" t="s"><v>581</v></c><c r="B6" t="s"><v>582</v></c><c r="C6" t="s"><v>583</v></c><c r="D6" s="1"><v>13</v></c><c r="E6" s="1"><v>8</v></c><c r="F6" s="1"><v>8</v></c><c r="G6" s="1"><v>8</v></c><c r="H6" s="1"><v>66.099999999999994</v></c><c r="I6" s="2" t="s"><v>16</v></c><c r="J6" s="2"><v>1.71153974229224</v></c><c r="K6" s="2"><v>3.35572457313538</v></c></row><row r="7" spans="1:11" x14ac:dyDescent="0.25"><c r="A7" t="s"><v>584</v></c><c r="B7" t="s"><v>585</v></c><c r="C7" t="s"><v>586</v></c><c r="D7" s="1"><v>47</v></c><c r="E7" s="1"><v>15</v></c><c r="F7" s="1"><v>24</v></c><c r="G7" s="1"><v>15</v></c><c r="H7" s="1"><v>35.1</v></c><c r="I7" s="2" t="s"><v>16</v></c><c r="J7" s="2"><v>1.90632164987414</v></c><c r="K7" s="2"><v>3.12769746780396</v></c></row><row r="8" spans="1:11" x14ac:dyDescent="0.25"><c r="A8" t="s"><v>245</v></c><c r="B8" t="s"><v>246</v></c><c r="C8" t="s"><v>247</v></c><c r="D8" s="1"><v>14</v></c><c r="E8" s="1"><v>7</v></c><c r="F8" s="1"><v>9</v></c><c r="G8" s="1"><v>7</v></c><c r="H8" s="1"><v>63.5</v></c><c r="I8" s="2" t="s"><v>16</v></c><c r="J8" s="2"><v>1.61996913025095</v></c><c r="K8" s="2"><v>2.8569090366363499</v></c></row><row r="9" spans="1:11" x14ac:dyDescent="0.25"><c r="A9" t="s"><v>587</v></c><c r="B9" t="s"><v>588</v></c><c r="C9" t="s"><v>589</v></c><c r="D9" s="1"><v>8</v></c><c r="E9" s="1"><v>3</v></c><c r="F9" s="1"><v>3</v></c><c r="G9" s="1"><v>3</v></c><c r="H9" s="1"><v>47.8</v></c><c r="I9" s="2" t="s"><v>16</v></c><c r="J9" s="2"><v>1.5117111191869901</v></c><c r="K9" s="2"><v>2.8069180548191102</v></c></row><row r="10" spans="1:11" x14ac:dyDescent="0.25"><c r="A10" t="s"><v>590</v></c><c r="B10" t="s"><v>591</v></c><c r="C10" t="s"><v>592</v></c><c r="D10" s="1"><v>29</v></c><c r="E10" s="1"><v>2</v></c><c r="F10" s="1"><v>2</v></c><c r="G10" s="1"><v>2</v></c><c r="H10" s="1"><v>10.4</v></c><c r="I10" s="2" t="s"><v>16</v></c><c r="J10" s="2"><v>1.4193429167799501</v></c><c r="K10" s="2"><v>2.7809125855565102</v></c></row><row r="11" spans="1:11" x14ac:dyDescent="0.25"><c r="A11" t="s"><v>593</v></c><c r="B11" t="s"><v>594</v></c><c r="C11" t="s"><v>595</v></c><c r="D11" s="1"><v>36</v></c><c r="E11" s="1"><v>52</v></c><c r="F11" s="1"><v>67</v></c><c r="G11" s="1"><v>47</v></c><c r="H11" s="1"><v>555.29999999999995</v></c><c r="I11" s="2" t="s"><v>16</v></c><c r="J11" s="2"><v>1.1497675458782</v></c><c r="K11" s="2"><v>2.7253179550170898</v></c></row><row r="12" spans="1:11" x14ac:dyDescent="0.25"><c r="A12" t="s"><v>596</v></c><c r="B12" t="s"><v>597</v></c><c r="C12" t="s"><v>598</v></c><c r="D12" s="1"><v>51</v></c><c r="E12" s="1"><v>38</v></c><c r="F12" s="1"><v>80</v></c><c r="G12" s="1"><v>22</v></c><c r="H12" s="1"><v>103</v></c><c r="I12" s="2" t="s"><v>16</v></c><c r="J12" s="2"><v>1.48991232551771</v></c><c r="K12" s="2"><v>2.6790957450866699</v></c></row><row r="13" spans="1:11" x14ac:dyDescent="0.25"><c r="A13" t="s"><v>599</v></c><c r="B13" t="s"><v>600</v></c><c r="C13" t="s"><v>601</v></c><c r="D13" s="1"><v>10</v></c><c r="E13" s="1"><v>1</v></c><c r="F13" s="1"><v>1</v></c><c r="G13" s="1"><v>1</v></c><c r="H13" s="1"><v>17.3</v></c><c r="I13" s="2" t="s"><v>16</v></c><c r="J13" s="2"><v>1.1263609021342</v></c><c r="K13" s="2"><v>2.6734973192215001</v></c></row><row r="14" spans="1:11" x14ac:dyDescent="0.25"><c r="A14" t="s"><v>602</v></c><c r="B14" t="s"><v>603</v></c><c r="C14" t="s"><v>604</v></c><c r="D14" s="1"><v>54</v></c><c r="E14" s="1"><v>115</v></c><c r="F14" s="1"><v>197</v></c><c r="G14" s="1"><v>105</v></c><c r="H14" s="1"><v>278</v></c><c r="I14" s="2" t="s"><v>16</v></c><c r="J14" s="2"><v>1.3413873521764299</v></c><c r="K14" s="2"><v>2.63547611236572</v></c></row><row r="15" spans="1:11" x14ac:dyDescent="0.25"><c r="A15" t="s"><v>392</v></c><c r="B15" t="s"><v>393</v></c><c r="C15" t="s"><v>394</v></c><c r="D15" s="1"><v>20</v></c><c r="E15" s="1"><v>3</v></c><c r="F15" s="1"><v>4</v></c><c r="G15" s="1"><v>1</v></c><c r="H15" s="1"><v>13.5</v></c><c r="I15" s="2" t="s"><v>16</v></c><c r="J15" s="2"><v>1.1325610218256299</v></c><c r="K15" s="2"><v>2.5712401866912802</v></c></row><row r="16" spans="1:11" x14ac:dyDescent="0.25"><c r="A16" t="s"><v>605</v></c><c r="B16" t="s"><v>606</v></c><c r="C16" t="s"><v>607</v></c><c r="D16" s="1"><v>23</v></c><c r="E16" s="1"><v>10</v></c><c r="F16" s="1"><v>14</v></c><c r="G16" s="1"><v>10</v></c><c r="H16" s="1"><v>38.4</v></c><c r="I16" s="2" t="s"><v>16</v></c><c r="J16" s="2"><v>1.5970787850386901</v></c><c r="K16" s="2"><v>2.5334300994872998</v></c></row><row r="17" spans="1:11" x14ac:dyDescent="0.25"><c r="A17" t="s"><v>188</v></c><c r="B17" t="s"><v>189</v></c><c r="C17" t="s"><v>190</v></c><c r="D17" s="1"><v>53</v></c><c r="E17" s="1"><v>7</v></c><c r="F17" s="1"><v>24</v></c><c r="G17" s="1"><v>1</v></c><c r="H17" s="1"><v>13.9</v></c><c r="I17" s="2" t="s"><v>16</v></c><c r="J17" s="2"><v>1.2208092793432599</v></c><c r="K17" s="2"><v>2.44768619537354</v></c></row><row r="18" spans="1:11" x14ac:dyDescent="0.25"><c r="A18" t="s"><v>608</v></c><c r="B18" t="s"><v>609</v></c><c r="C18" t="s"><v>610</v></c><c r="D18" s="1"><v>11</v></c><c r="E18" s="1"><v>10</v></c><c r="F18" s="1"><v>26</v></c><c r="G18" s="1"><v>1</v></c><c r="H18" s="1"><v>103.8</v></c><c r="I18" s="2" t="s"><v>16</v></c><c r="J18" s="2"><v>1.3005178596659199</v></c><c r="K18" s="2"><v>2.4251363277435298</v></c></row><row r="19" spans="1:11" x14ac:dyDescent="0.25"><c r="A19" t="s"><v>611</v></c><c r="B19" t="s"><v>612</v></c><c r="C19" t="s"><v>613</v></c><c r="D19" s="1"><v>10</v></c><c r="E19" s="1"><v>5</v></c><c r="F19" s="1"><v>6</v></c><c r="G19" s="1"><v>5</v></c><c r="H19" s="1"><v>68.3</v></c><c r="I19" s="2" t="s"><v>16</v></c><c r="J19" s="2"><v>1.17904382034027</v></c><c r="K19" s="2"><v>2.40643239021301</v></c></row><row r="20" spans="1:11" x14ac:dyDescent="0.25"><c r="A20" t="s"><v>614</v></c><c r="B20" t="s"><v>615</v></c><c r="C20" t="s"><v>616</v></c><c r="D20" s="1"><v>6</v></c><c r="E20" s="1"><v>2</v></c><c r="F20" s="1"><v>2</v></c><c r="G20" s="1"><v>2</v></c><c r="H20" s="1"><v>56.9</v></c><c r="I20" s="2" t="s"><v>16</v></c><c r="J20" s="2"><v>1.67829284896691</v></c><c r="K20" s="2"><v>2.37853920459747</v></c></row><row r="21" spans="1:11" x14ac:dyDescent="0.25"><c r="A21" t="s"><v>617</v></c><c r="B21" t="s"><v>618</v></c><c r="C21" t="s"><v>619</v></c><c r="D21" s="1"><v>2</v></c><c r="E21" s="1"><v>1</v></c><c r="F21" s="1"><v>1</v></c><c r="G21" s="1"><v>1</v></c><c r="H21" s="1"><v>77.8</v></c><c r="I21" s="2" t="s"><v>16</v></c><c r="J21" s="2"><v>2.2174153115404098</v></c><c r="K21" s="2"><v>2.3341755867004399</v></c></row><row r="22" spans="1:11" x14ac:dyDescent="0.25"><c r="A22" t="s"><v>620</v></c><c r="B22" t="s"><v>621</v></c><c r="C22" t="s"><v>622</v></c><c r="D22" s="1"><v>7</v></c><c r="E22" s="1"><v>3</v></c><c r="F22" s="1"><v>3</v></c><c r="G22" s="1"><v>1</v></c><c r="H22" s="1"><v>74.2</v></c><c r="I22" s="2" t="s"><v>16</v></c><c r="J22" s="2"><v>1.2812501479944001</v></c><c r="K22" s="2"><v>2.3198407888412498</v></c></row><row r="23" spans="1:11" x14ac:dyDescent="0.25"><c r="A23" t="s"><v>623</v></c><c r="B23" t="s"><v>624</v></c><c r="C23" t="s"><v>625</v></c><c r="D23" s="1"><v>58</v></c><c r="E23" s="1"><v>54</v></c><c r="F23" s="1"><v>119</v></c><c r="G23" s="1"><v>39</v></c><c r="H23" s="1"><v>104.8</v></c><c r="I23" s="2" t="s"><v>16</v></c><c r="J23" s="2"><v>1.2537238796135</v></c><c r="K23" s="2"><v>2.3159928321838401</v></c></row><row r="24" spans="1:11" x14ac:dyDescent="0.25"><c r="A24" t="s"><v>626</v></c><c r="B24" t="s"><v>627</v></c><c r="C24" t="s"><v>628</v></c><c r="D24" s="1"><v>52</v></c><c r="E24" s="1"><v>116</v></c><c r="F24" s="1"><v>252</v></c><c r="G24" s="1"><v>106</v></c><c r="H24" s="1"><v>280.60000000000002</v></c><c r="I24" s="2" t="s"><v>16</v></c><c r="J24" s="2"><v>1.5047844913033901</v></c><c r="K24" s="2"><v>2.2485160827636701</v></c></row><row r="25" spans="1:11" x14ac:dyDescent="0.25"><c r="A25" t="s"><v>629</v></c><c r="B25" t="s"><v>630</v></c><c r="C25" t="s"><v>631</v></c><c r="D25" s="1"><v>29</v></c><c r="E25" s="1"><v>3</v></c><c r="F25" s="1"><v>3</v></c><c r="G25" s="1"><v>3</v></c><c r="H25" s="1"><v>20.6</v></c><c r="I25" s="2" t="s"><v>16</v></c><c r="J25" s="2"><v>1.5449374186965701</v></c><c r="K25" s="2"><v>2.1794862747192401</v></c></row><row r="26" spans="1:11" x14ac:dyDescent="0.25"><c r="A26" t="s"><v>632</v></c><c r="B26" t="s"><v>633</v></c><c r="C26" t="s"><v>634</v></c><c r="D26" s="1"><v>16</v></c><c r="E26" s="1"><v>3</v></c><c r="F26" s="1"><v>3</v></c><c r="G26" s="1"><v>2</v></c><c r="H26" s="1"><v>27.4</v></c><c r="I26" s="2" t="s"><v>16</v></c><c r="J26" s="2"><v>2.0639192939848701</v></c><c r="K26" s="2"><v>2.14106225967407</v></c></row><row r="27" spans="1:11" x14ac:dyDescent="0.25"><c r="A27" t="s"><v>635</v></c><c r="B27" t="s"><v>636</v></c><c r="C27" t="s"><v>637</v></c><c r="D27" s="1"><v>15</v></c><c r="E27" s="1"><v>3</v></c><c r="F27" s="1"><v>3</v></c><c r="G27" s="1"><v>3</v></c><c r="H27" s="1"><v>39.5</v></c><c r="I27" s="2" t="s"><v>16</v></c><c r="J27" s="2"><v>1.3483865165868201</v></c><c r="K27" s="2"><v>2.1249854564666699</v></c></row><row r="28" spans="1:11" x14ac:dyDescent="0.25"><c r="A28" t="s"><v>638</v></c><c r="B28" t="s"><v>639</v></c><c r="C28" t="s"><v>640</v></c><c r="D28" s="1"><v>44</v></c><c r="E28" s="1"><v>12</v></c><c r="F28" s="1"><v>18</v></c><c r="G28" s="1"><v>7</v></c><c r="H28" s="1"><v>27.7</v></c><c r="I28" s="2" t="s"><v>16</v></c><c r="J28" s="2"><v>1.23304831684209</v></c><c r="K28" s="2"><v>2.08809590339661</v></c></row><row r="29" spans="1:11" x14ac:dyDescent="0.25"><c r="A29" t="s"><v>641</v></c><c r="B29" t="s"><v>642</v></c><c r="C29" t="s"><v>643</v></c><c r="D29" s="1"><v>11</v></c><c r="E29" s="1"><v>1</v></c><c r="F29" s="1"><v>1</v></c><c r="G29" s="1"><v>1</v></c><c r="H29" s="1"><v>10.4</v></c><c r="I29" s="2" t="s"><v>16</v></c><c r="J29" s="2"><v>2.5896250803929899</v></c><c r="K29" s="2"><v>2.0790257453918501</v></c></row><row r="30" spans="1:11" x14ac:dyDescent="0.25"><c r="A30" t="s"><v>644</v></c><c r="B30" t="s"><v>645</v></c><c r="C30" t="s"><v>646</v></c><c r="D30" s="1"><v>33</v></c><c r="E30" s="1"><v>17</v></c><c r="F30" s="1"><v>19</v></c><c r="G30" s="1"><v>11</v></c><c r="H30" s="1"><v>70.900000000000006</v></c><c r="I30" s="2" t="s"><v>16</v></c><c r="J30" s="2"><v>1.3294742918507301</v></c><c r="K30" s="2"><v>2.0657544136047399</v></c></row><row r="31" spans="1:11" x14ac:dyDescent="0.25"><c r="A31" t="s"><v>647</v></c><c r="B31" t="s"><v>648</v></c><c r="C31" t="s"><v>649</v></c><c r="D31" s="1"><v>6</v></c><c r="E31" s="1"><v>3</v></c><c r="F31" s="1"><v>5</v></c><c r="G31" s="1"><v>2</v></c><c r="H31" s="1"><v>46.4</v></c><c r="I31" s="2" t="s"><v>16</v></c><c r="J31" s="2"><v>2.2349963383286702</v></c><c r="K31" s="2"><v>2.0482821464538601</v></c></row><row r="32" spans="1:11" x14ac:dyDescent="0.25"><c r="A32" t="s"><v>650</v></c><c r="B32" t="s"><v>651</v></c><c r="C32" t="s"><v>652</v></c><c r="D32" s="1"><v>28</v></c><c r="E32" s="1"><v>6</v></c><c r="F32" s="1"><v>8</v></c><c r="G32" s="1"><v>2</v></c><c r="H32" s="1"><v>15.1</v></c><c r="I32" s="2" t="s"><v>16</v></c><c r="J32" s="2"><v>1.17789190285682</v></c><c r="K32" s="2"><v>2.0444147586822501</v></c></row><row r="33" spans="1:11" x14ac:dyDescent="0.25"><c r="A33" t="s"><v>653</v></c><c r="B33" t="s"><v>654</v></c><c r="C33" t="s"><v>655</v></c><c r="D33" s="1"><v>50</v></c><c r="E33" s="1"><v>237</v></c><c r="F33" s="1"><v>317</v></c><c r="G33" s="1"><v>230</v></c><c r="H33" s="1"><v>531.5</v></c><c r="I33" s="2" t="s"><v>16</v></c><c r="J33" s="2"><v>2.0842745493341299</v></c><c r="K33" s="2"><v>2.0228357315063499</v></c></row><row r="34" spans="1:11" x14ac:dyDescent="0.25"><c r="A34" t="s"><v>74</v></c><c r="B34" t="s"><v>75</v></c><c r="C34" t="s"><v>76</v></c><c r="D34" s="1"><v>4</v></c><c r="E34" s="1"><v>3</v></c><c r="F34" s="1"><v>3</v></c><c r="G34" s="1"><v>3</v></c><c r="H34" s="1"><v>103.5</v></c><c r="I34" s="2" t="s"><v>16</v></c><c r="J34" s="2"><v>1.6487246818886701</v></c><c r="K34" s="2"><v>1.9621435403823899</v></c></row><row r="35" spans="1:11" x14ac:dyDescent="0.25"><c r="A35" t="s"><v>656</v></c><c r="B35" t="s"><v>657</v></c><c r="C35" t="s"><v>658</v></c><c r="D35" s="1"><v>37</v></c><c r="E35" s="1"><v>54</v></c><c r="F35" s="1"><v>64</v></c><c r="G35" s="1"><v>53</v></c><c r="H35" s="1"><v>189.1</v></c><c r="I35" s="2" t="s"><v>16</v></c><c r="J35" s="2"><v>1.4192677748874101</v></c><c r="K35" s="2"><v>1.95885610580444</v></c></row><row r="36" spans="1:11" x14ac:dyDescent="0.25"><c r="A36" t="s"><v>659</v></c><c r="B36" t="s"><v>660</v></c><c r="C36" t="s"><v>661</v></c><c r="D36" s="1"><v>4</v></c><c r="E36" s="1"><v>2</v></c><c r="F36" s="1"><v>2</v></c><c r="G36" s="1"><v>2</v></c><c r="H36" s="1"><v>81.099999999999994</v></c><c r="I36" s="2" t="s"><v>16</v></c><c r="J36" s="2"><v>1.1757891883686</v></c><c r="K36" s="2"><v>1.95232152938843</v></c></row><row r="37" spans="1:11" x14ac:dyDescent="0.25"><c r="A37" t="s"><v>662</v></c><c r="B37" t="s"><v>663</v></c><c r="C37" t="s"><v>664</v></c><c r="D37" s="1"><v>4</v></c><c r="E37" s="1"><v>1</v></c><c r="F37" s="1"><v>1</v></c><c r="G37" s="1"><v>1</v></c><c r="H37" s="1"><v>32.299999999999997</v></c><c r="I37" s="2" t="s"><v>16</v></c><c r="J37" s="2"><v>1.17260773684595</v></c><c r="K37" s="2"><v>1.9464180469512899</v></c></row><row r="38" spans="1:11" x14ac:dyDescent="0.25"><c r="A38" t="s"><v>665</v></c><c r="B38" t="s"><v>666</v></c><c r="C38" t="s"><v>667</v></c><c r="D38" s="1"><v>12</v></c><c r="E38" s="1"><v>9</v></c><c r="F38" s="1"><v>10</v></c><c r="G38" s="1"><v>9</v></c><c r="H38" s="1"><v>80.7</v></c><c r="I38" s="2" t="s"><v>16</v></c><c r="J38" s="2"><v>2.1149920592228399</v></c><c r="K38" s="2"><v>1.91882300376892</v></c></row><row r="39" spans="1:11" x14ac:dyDescent="0.25"><c r="A39" t="s"><v>557</v></c><c r="B39" t="s"><v>558</v></c><c r="C39" t="s"><v>559</v></c><c r="D39" s="1"><v>47</v></c><c r="E39" s="1"><v>11</v></c><c r="F39" s="1"><v>13</v></c><c r="G39" s="1"><v>10</v></c><c r="H39" s="1"><v>27.7</v></c><c r="I39" s="2" t="s"><v>16</v></c><c r="J39" s="2"><v>3.03320843394701</v></c><c r="K39" s="2"><v>1.9030852317810101</v></c></row><row r="40" spans="1:11" x14ac:dyDescent="0.25"><c r="A40" t="s"><v>152</v></c><c r="B40" t="s"><v>153</v></c><c r="C40" t="s"><v>154</v></c><c r="D40" s="1"><v>14</v></c><c r="E40" s="1"><v>1</v></c><c r="F40" s="1"><v>1</v></c><c r="G40" s="1"><v>1</v></c><c r="H40" s="1"><v>17.2</v></c><c r="I40" s="2" t="s"><v>16</v></c><c r="J40" s="2"><v>1.9423688925915299</v></c><c r="K40" s="2"><v>1.8474434614181501</v></c></row><row r="41" spans="1:11" x14ac:dyDescent="0.25"><c r="A41" t="s"><v>668</v></c><c r="B41" t="s"><v>669</v></c><c r="C41" t="s"><v>670</v></c><c r="D41" s="1"><v>8</v></c><c r="E41" s="1"><v>2</v></c><c r="F41" s="1"><v>2</v></c><c r="G41" s="1"><v>2</v></c><c r="H41" s="1"><v>34.200000000000003</v></c><c r="I41" s="2" t="s"><v>16</v></c><c r="J41" s="2"><v>2.46079800745588</v></c><c r="K41" s="2"><v>1.8219618797302199</v></c></row><row r="42" spans="1:11" x14ac:dyDescent="0.25"><c r="A42" t="s"><v>671</v></c><c r="B42" t="s"><v>672</v></c><c r="C42" t="s"><v>673</v></c><c r="D42" s="1"><v>35</v></c><c r="E42" s="1"><v>9</v></c><c r="F42" s="1"><v>11</v></c><c r="G42" s="1"><v>9</v></c><c r="H42" s="1"><v>22.5</v></c><c r="I42" s="2" t="s"><v>16</v></c><c r="J42" s="2"><v>1.9821908799791299</v></c><c r="K42" s="2"><v>1.8042516708373999</v></c></row><row r="43" spans="1:11" x14ac:dyDescent="0.25"><c r="A43" t="s"><v>674</v></c><c r="B43" t="s"><v>675</v></c><c r="C43" t="s"><v>676</v></c><c r="D43" s="1"><v>8</v></c><c r="E43" s="1"><v>4</v></c><c r="F43" s="1"><v>4</v></c><c r="G43" s="1"><v>4</v></c><c r="H43" s="1"><v>61.6</v></c><c r="I43" s="2" t="s"><v>16</v></c><c r="J43" s="2"><v>1.48553445289644</v></c><c r="K43" s="2"><v>1.7881445884704601</v></c></row><row r="44" spans="1:11" x14ac:dyDescent="0.25"><c r="A44" t="s"><v>677</v></c><c r="B44" t="s"><v>678</v></c><c r="C44" t="s"><v>679</v></c><c r="D44" s="1"><v>3</v></c><c r="E44" s="1"><v>1</v></c><c r="F44" s="1"><v>1</v></c><c r="G44" s="1"><v>1</v></c><c r="H44" s="1"><v>53.4</v></c><c r="I44" s="2" t="s"><v>16</v></c><c r="J44" s="2"><v>1.1938605937667399</v></c><c r="K44" s="2"><v>1.7842384576797501</v></c></row><row r="45" spans="1:11" x14ac:dyDescent="0.25"><c r="A45" t="s"><v>680</v></c><c r="B45" t="s"><v>681</v></c><c r="C45" t="s"><v>682</v></c><c r="D45" s="1"><v>9</v></c><c r="E45" s="1"><v>2</v></c><c r="F45" s="1"><v>2</v></c><c r="G45" s="1"><v>2</v></c><c r="H45" s="1"><v>42.3</v></c><c r="I45" s="2" t="s"><v>16</v></c><c r="J45" s="2"><v>1.5384529769808</v></c><c r="K45" s="2"><v>1.70145583152771</v></c></row><row r="46" spans="1:11" x14ac:dyDescent="0.25"><c r="A46" t="s"><v>218</v></c><c r="B46" t="s"><v>219</v></c><c r="C46" t="s"><v>220</v></c><c r="D46" s="1"><v>49</v></c><c r="E46" s="1"><v>13</v></c><c r="F46" s="1"><v>22</v></c><c r="G46" s="1"><v>13</v></c><c r="H46" s="1"><v>29.6</v></c><c r="I46" s="2" t="s"><v>16</v></c><c r="J46" s="2"><v>1.58032688098134</v></c><c r="K46" s="2"><v>1.67530870437622</v></c></row><row r="47" spans="1:11" x14ac:dyDescent="0.25"><c r="A47" t="s"><v>683</v></c><c r="B47" t="s"><v>684</v></c><c r="C47" t="s"><v>685</v></c><c r="D47" s="1"><v>12</v></c><c r="E47" s="1"><v>6</v></c><c r="F47" s="1"><v>6</v></c><c r="G47" s="1"><v>6</v></c><c r="H47" s="1"><v>67</v></c><c r="I47" s="2" t="s"><v>16</v></c><c r="J47" s="2"><v>2.1447894297551802</v></c><c r="K47" s="2"><v>1.6543936729431199</v></c></row><row r="48" spans="1:11" x14ac:dyDescent="0.25"><c r="A48" t="s"><v>686</v></c><c r="B48" t="s"><v>687</v></c><c r="C48" t="s"><v>688</v></c><c r="D48" s="1"><v>11</v></c><c r="E48" s="1"><v>2</v></c><c r="F48" s="1"><v>2</v></c><c r="G48" s="1"><v>2</v></c><c r="H48" s="1"><v>37.5</v></c><c r="I48" s="2" t="s"><v>16</v></c><c r="J48" s="2"><v>1.4361341004855701</v></c><c r="K48" s="2"><v>1.62334156036377</v></c></row><row r="49" spans="1:11" x14ac:dyDescent="0.25"><c r="A49" t="s"><v>689</v></c><c r="B49" t="s"><v>690</v></c><c r="C49" t="s"><v>691</v></c><c r="D49" s="1"><v>6</v></c><c r="E49" s="1"><v>1</v></c><c r="F49" s="1"><v>1</v></c><c r="G49" s="1"><v>1</v></c><c r="H49" s="1"><v>26.7</v></c><c r="I49" s="2" t="s"><v>16</v></c><c r="J49" s="2"><v>1.4572103049978899</v></c><c r="K49" s="2"><v>1.61700916290283</v></c></row><row r="50" spans="1:11" x14ac:dyDescent="0.25"><c r="A50" t="s"><v>692</v></c><c r="B50" t="s"><v>693</v></c><c r="C50" t="s"><v>694</v></c><c r="D50" s="1"><v>15</v></c><c r="E50" s="1"><v>4</v></c><c r="F50" s="1"><v>4</v></c><c r="G50" s="1"><v>4</v></c><c r="H50" s="1"><v>32.4</v></c><c r="I50" s="2" t="s"><v>16</v></c><c r="J50" s="2"><v>1.24563337247323</v></c><c r="K50" s="2"><v>1.6075236797332799</v></c></row><row r="51" spans="1:11" x14ac:dyDescent="0.25"><c r="A51" t="s"><v>350</v></c><c r="B51" t="s"><v>351</v></c><c r="C51" t="s"><v>352</v></c><c r="D51" s="1"><v>8</v></c><c r="E51" s="1"><v>4</v></c><c r="F51" s="1"><v>4</v></c><c r="G51" s="1"><v>4</v></c><c r="H51" s="1"><v>83.5</v></c><c r="I51" s="2" t="s"><v>16</v></c><c r="J51" s="2"><v>2.1716537249504899</v></c><c r="K51" s="2"><v>1.6042947769164999</v></c></row><row r="52" spans="1:11" x14ac:dyDescent="0.25"><c r="A52" t="s"><v>695</v></c><c r="B52" t="s"><v>696</v></c><c r="C52" t="s"><v>697</v></c><c r="D52" s="1"><v>9</v></c><c r="E52" s="1"><v>2</v></c><c r="F52" s="1"><v>2</v></c><c r="G52" s="1"><v>2</v></c><c r="H52" s="1"><v>28.4</v></c><c r="I52" s="2" t="s"><v>16</v></c><c r="J52" s="2"><v>1.51140035805048</v></c><c r="K52" s="2"><v>1.6014778614044201</v></c></row><row r="53" spans="1:11" x14ac:dyDescent="0.25"><c r="A53" t="s"><v>698</v></c><c r="B53" t="s"><v>699</v></c><c r="C53" t="s"><v>700</v></c><c r="D53" s="1"><v>15</v></c><c r="E53" s="1"><v>7</v></c><c r="F53" s="1"><v>9</v></c><c r="G53" s="1"><v>5</v></c><c r="H53" s="1"><v>39.6</v></c><c r="I53" s="2" t="s"><v>16</v></c><c r="J53" s="2"><v>1.56163007517368</v></c><c r="K53" s="2"><v>1.59768390655518</v></c></row><row r="54" spans="1:11" x14ac:dyDescent="0.25"><c r="A54" t="s"><v>701</v></c><c r="B54" t="s"><v>702</v></c><c r="C54" t="s"><v>703</v></c><c r="D54" s="1"><v>7</v></c><c r="E54" s="1"><v>8</v></c><c r="F54" s="1"><v>9</v></c><c r="G54" s="1"><v>8</v></c><c r="H54" s="1"><v>205</v></c><c r="I54" s="2" t="s"><v>16</v></c><c r="J54" s="2"><v>1.8544320221463899</v></c><c r="K54" s="2"><v>1.5920665264129601</v></c></row><row r="55" spans="1:11" x14ac:dyDescent="0.25"><c r="A55" t="s"><v>704</v></c><c r="B55" t="s"><v>705</v></c><c r="C55" t="s"><v>706</v></c><c r="D55" s="1"><v>15</v></c><c r="E55" s="1"><v>3</v></c><c r="F55" s="1"><v>4</v></c><c r="G55" s="1"><v>3</v></c><c r="H55" s="1"><v>29.9</v></c><c r="I55" s="2" t="s"><v>16</v></c><c r="J55" s="2"><v>1.41112130046619</v></c><c r="K55" s="2"><v>1.5718636512756301</v></c></row><row r="56" spans="1:11" x14ac:dyDescent="0.25"><c r="A56" t="s"><v>707</v></c><c r="B56" t="s"><v>708</v></c><c r="C56" t="s"><v>709</v></c><c r="D56" s="1"><v>19</v></c><c r="E56" s="1"><v>7</v></c><c r="F56" s="1"><v>11</v></c><c r="G56" s="1"><v>1</v></c><c r="H56" s="1"><v>32.1</v></c><c r="I56" s="2" t="s"><v>16</v></c><c r="J56" s="2"><v>1.6578889689341101</v></c><c r="K56" s="2"><v>1.57015156745911</v></c></row><row r="57" spans="1:11" x14ac:dyDescent="0.25"><c r="A57" t="s"><v>710</v></c><c r="B57" t="s"><v>711</v></c><c r="C57" t="s"><v>712</v></c><c r="D57" s="1"><v>3</v></c><c r="E57" s="1"><v>1</v></c><c r="F57" s="1"><v>1</v></c><c r="G57" s="1"><v>1</v></c><c r="H57" s="1"><v>79.8</v></c><c r="I57" s="2" t="s"><v>16</v></c><c r="J57" s="2"><v>1.1453951441439201</v></c><c r="K57" s="2"><v>1.5595772266387899</v></c></row><row r="58" spans="1:11" x14ac:dyDescent="0.25"><c r="A58" t="s"><v>713</v></c><c r="B58" t="s"><v>714</v></c><c r="C58" t="s"><v>715</v></c><c r="D58" s="1"><v>7</v></c><c r="E58" s="1"><v>8</v></c><c r="F58" s="1"><v>9</v></c><c r="G58" s="1"><v>8</v></c><c r="H58" s="1"><v>141.6</v></c><c r="I58" s="2" t="s"><v>16</v></c><c r="J58" s="2"><v>1.8164532798972499</v></c><c r="K58" s="2"><v>1.5492115020752</v></c></row><row r="59" spans="1:11" x14ac:dyDescent="0.25"><c r="A59" t="s"><v>716</v></c><c r="B59" t="s"><v>717</v></c><c r="C59" t="s"><v>718</v></c><c r="D59" s="1"><v>19</v></c><c r="E59" s="1"><v>4</v></c><c r="F59" s="1"><v>6</v></c><c r="G59" s="1"><v>4</v></c><c r="H59" s="1"><v>25.5</v></c><c r="I59" s="2" t="s"><v>16</v></c><c r="J59" s="2"><v>1.7795630944696199</v></c><c r="K59" s="2"><v>1.54725885391235</v></c></row><row r="60" spans="1:11" x14ac:dyDescent="0.25"><c r="A60" t="s"><v>719</v></c><c r="B60" t="s"><v>720</v></c><c r="C60" t="s"><v>721</v></c><c r="D60" s="1"><v>38</v></c><c r="E60" s="1"><v>17</v></c><c r="F60" s="1"><v>26</v></c><c r="G60" s="1"><v>16</v></c><c r="H60" s="1"><v>56</v></c><c r="I60" s="2" t="s"><v>16</v></c><c r="J60" s="2"><v>2.69061004113198</v></c><c r="K60" s="2"><v>1.5428044795989999</v></c></row><row r="61" spans="1:11" x14ac:dyDescent="0.25"><c r="A61" t="s"><v>722</v></c><c r="B61" t="s"><v>723</v></c><c r="C61" t="s"><v>724</v></c><c r="D61" s="1"><v>6</v></c><c r="E61" s="1"><v>14</v></c><c r="F61" s="1"><v>14</v></c><c r="G61" s="1"><v>14</v></c><c r="H61" s="1"><v>267.10000000000002</v></c><c r="I61" s="2" t="s"><v>16</v></c><c r="J61" s="2"><v>2.3786300244245302</v></c><c r="K61" s="2"><v>1.52304244041443</v></c></row><row r="62" spans="1:11" x14ac:dyDescent="0.25"><c r="A62" t="s"><v>725</v></c><c r="B62" t="s"><v>726</v></c><c r="C62" t="s"><v>727</v></c><c r="D62" s="1"><v>18</v></c><c r="E62" s="1"><v>9</v></c><c r="F62" s="1"><v>10</v></c><c r="G62" s="1"><v>7</v></c><c r="H62" s="1"><v>63.4</v></c><c r="I62" s="2" t="s"><v>16</v></c><c r="J62" s="2"><v>2.2176191888473502</v></c><c r="K62" s="2"><v>1.5029106140136701</v></c></row><row r="63" spans="1:11" x14ac:dyDescent="0.25"><c r="A63" t="s"><v>728</v></c><c r="B63" t="s"><v>729</v></c><c r="C63" t="s"><v>730</v></c><c r="D63" s="1"><v>6</v></c><c r="E63" s="1"><v>5</v></c><c r="F63" s="1"><v>5</v></c><c r="G63" s="1"><v>5</v></c><c r="H63" s="1"><v>87</v></c><c r="I63" s="2" t="s"><v>16</v></c><c r="J63" s="2"><v>1.4489412193885201</v></c><c r="K63" s="2"><v>1.487748503685</v></c></row><row r="64" spans="1:11" x14ac:dyDescent="0.25"><c r="A64" t="s"><v>731</v></c><c r="B64" t="s"><v>732</v></c><c r="C64" t="s"><v>733</v></c><c r="D64" s="1"><v>19</v></c><c r="E64" s="1"><v>5</v></c><c r="F64" s="1"><v>5</v></c><c r="G64" s="1"><v>2</v></c><c r="H64" s="1"><v>37.200000000000003</v></c><c r="I64" s="2" t="s"><v>16</v></c><c r="J64" s="2"><v>1.6985505316417699</v></c><c r="K64" s="2"><v>1.4718921184539799</v></c></row><row r="65" spans="1:11" x14ac:dyDescent="0.25"><c r="A65" t="s"><v>734</v></c><c r="B65" t="s"><v>735</v></c><c r="C65" t="s"><v>736</v></c><c r="D65" s="1"><v>24</v></c><c r="E65" s="1"><v>10</v></c><c r="F65" s="1"><v>12</v></c><c r="G65" s="1"><v>10</v></c><c r="H65" s="1"><v>48</v></c><c r="I65" s="2" t="s"><v>16</v></c><c r="J65" s="2"><v>1.12808589331352</v></c><c r="K65" s="2"><v>1.4613630771637001</v></c></row><row r="66" spans="1:11" x14ac:dyDescent="0.25"><c r="A66" t="s"><v>737</v></c><c r="B66" t="s"><v>738</v></c><c r="C66" t="s"><v>739</v></c><c r="D66" s="1"><v>67</v></c><c r="E66" s="1"><v>14</v></c><c r="F66" s="1"><v>26</v></c><c r="G66" s="1"><v>11</v></c><c r="H66" s="1"><v>32.9</v></c><c r="I66" s="2" t="s"><v>16</v></c><c r="J66" s="2"><v>1.16610327236367</v></c><c r="K66" s="2"><v>1.4545583724975599</v></c></row><row r="67" spans="1:11" x14ac:dyDescent="0.25"><c r="A67" t="s"><v>740</v></c><c r="B67" t="s"><v>741</v></c><c r="C67" t="s"><v>742</v></c><c r="D67" s="1"><v>12</v></c><c r="E67" s="1"><v>4</v></c><c r="F67" s="1"><v>4</v></c><c r="G67" s="1"><v>4</v></c><c r="H67" s="1"><v>61.3</v></c><c r="I67" s="2" t="s"><v>16</v></c><c r="J67" s="2"><v>1.21004837596</v></c><c r="K67" s="2"><v>1.44190120697021</v></c></row><row r="68" spans="1:11" x14ac:dyDescent="0.25"><c r="A68" t="s"><v>743</v></c><c r="B68" t="s"><v>744</v></c><c r="C68" t="s"><v>745</v></c><c r="D68" s="1"><v>67</v></c><c r="E68" s="1"><v>13</v></c><c r="F68" s="1"><v>25</v></c><c r="G68" s="1"><v>13</v></c><c r="H68" s="1"><v>22.8</v></c><c r="I68" s="2" t="s"><v>16</v></c><c r="J68" s="2"><v>1.81728748059741</v></c><c r="K68" s="2"><v>1.4402072429657</v></c></row><row r="69" spans="1:11" x14ac:dyDescent="0.25"><c r="A69" t="s"><v>746</v></c><c r="B69" t="s"><v>747</v></c><c r="C69" t="s"><v>748</v></c><c r="D69" s="1"><v>20</v></c><c r="E69" s="1"><v>5</v></c><c r="F69" s="1"><v>6</v></c><c r="G69" s="1"><v>5</v></c><c r="H69" s="1"><v>27.7</v></c><c r="I69" s="2" t="s"><v>16</v></c><c r="J69" s="2"><v>1.13970173546377</v></c><c r="K69" s="2"><v>1.42652368545532</v></c></row><row r="70" spans="1:11" x14ac:dyDescent="0.25"><c r="A70" t="s"><v>749</v></c><c r="B70" t="s"><v>750</v></c><c r="C70" t="s"><v>751</v></c><c r="D70" s="1"><v>20</v></c><c r="E70" s="1"><v>8</v></c><c r="F70" s="1"><v>10</v></c><c r="G70" s="1"><v>8</v></c><c r="H70" s="1"><v>48.5</v></c><c r="I70" s="2" t="s"><v>16</v></c><c r="J70" s="2"><v>1.6379606150277899</v></c><c r="K70" s="2"><v>1.4224777221679701</v></c></row><row r="71" spans="1:11" x14ac:dyDescent="0.25"><c r="A71" t="s"><v>752</v></c><c r="B71" t="s"><v>753</v></c><c r="C71" t="s"><v>754</v></c><c r="D71" s="1"><v>25</v></c><c r="E71" s="1"><v>12</v></c><c r="F71" s="1"><v>13</v></c><c r="G71" s="1"><v>12</v></c><c r="H71" s="1"><v>82.9</v></c><c r="I71" s="2" t="s"><v>16</v></c><c r="J71" s="2"><v>1.46261625385901</v></c><c r="K71" s="2"><v>1.4066240787506099</v></c></row><row r="72" spans="1:11" x14ac:dyDescent="0.25"><c r="A72" t="s"><v>755</v></c><c r="B72" t="s"><v>756</v></c><c r="C72" t="s"><v>757</v></c><c r="D72" s="1"><v>32</v></c><c r="E72" s="1"><v>11</v></c><c r="F72" s="1"><v>16</v></c><c r="G72" s="1"><v>11</v></c><c r="H72" s="1"><v>31.3</v></c><c r="I72" s="2" t="s"><v>16</v></c><c r="J72" s="2"><v>1.8662391028492</v></c><c r="K72" s="2"><v>1.40654468536377</v></c></row><row r="73" spans="1:11" x14ac:dyDescent="0.25"><c r="A73" t="s"><v>758</v></c><c r="B73" t="s"><v>759</v></c><c r="C73" t="s"><v>760</v></c><c r="D73" s="1"><v>40</v></c><c r="E73" s="1"><v>8</v></c><c r="F73" s="1"><v>12</v></c><c r="G73" s="1"><v>5</v></c><c r="H73" s="1"><v>32.9</v></c><c r="I73" s="2" t="s"><v>16</v></c><c r="J73" s="2"><v>1.59307455119942</v></c><c r="K73" s="2"><v>1.39201831817627</v></c></row><row r="74" spans="1:11" x14ac:dyDescent="0.25"><c r="A74" t="s"><v>761</v></c><c r="B74" t="s"><v>762</v></c><c r="C74" t="s"><v>763</v></c><c r="D74" s="1"><v>17</v></c><c r="E74" s="1"><v>2</v></c><c r="F74" s="1"><v>3</v></c><c r="G74" s="1"><v>2</v></c><c r="H74" s="1"><v>19.899999999999999</v></c><c r="I74" s="2" t="s"><v>16</v></c><c r="J74" s="2"><v>1.41650321403164</v></c><c r="K74" s="2"><v>1.3881363868713399</v></c></row><row r="75" spans="1:11" x14ac:dyDescent="0.25"><c r="A75" t="s"><v>764</v></c><c r="B75" t="s"><v>765</v></c><c r="C75" t="s"><v>766</v></c><c r="D75" s="1"><v>1</v></c><c r="E75" s="1"><v>1</v></c><c r="F75" s="1"><v>1</v></c><c r="G75" s="1"><v>1</v></c><c r="H75" s="1"><v>213.5</v></c><c r="I75" s="2" t="s"><v>16</v></c><c r="J75" s="2"><v>1.4253822688339199</v></c><c r="K75" s="2"><v>1.3651802539825399</v></c></row><row r="76" spans="1:11" x14ac:dyDescent="0.25"><c r="A76" t="s"><v>767</v></c><c r="B76" t="s"><v>768</v></c><c r="C76" t="s"><v>769</v></c><c r="D76" s="1"><v>6</v></c><c r="E76" s="1"><v>3</v></c><c r="F76" s="1"><v>3</v></c><c r="G76" s="1"><v>3</v></c><c r="H76" s="1"><v>61.2</v></c><c r="I76" s="2" t="s"><v>16</v></c><c r="J76" s="2"><v>1.30564803541659</v></c><c r="K76" s="2"><v>1.35900413990021</v></c></row><row r="77" spans="1:11" x14ac:dyDescent="0.25"><c r="A77" t="s"><v>146</v></c><c r="B77" t="s"><v>147</v></c><c r="C77" t="s"><v>148</v></c><c r="D77" s="1"><v>31</v></c><c r="E77" s="1"><v>5</v></c><c r="F77" s="1"><v>11</v></c><c r="G77" s="1"><v>5</v></c><c r="H77" s="1"><v>15.4</v></c><c r="I77" s="2" t="s"><v>16</v></c><c r="J77" s="2"><v>1.1755003041680501</v></c><c r="K77" s="2"><v>1.343665599823</v></c></row><row r="78" spans="1:11" x14ac:dyDescent="0.25"><c r="A78" t="s"><v>770</v></c><c r="B78" t="s"><v>771</v></c><c r="C78" t="s"><v>772</v></c><c r="D78" s="1"><v>12</v></c><c r="E78" s="1"><v>3</v></c><c r="F78" s="1"><v>4</v></c><c r="G78" s="1"><v>2</v></c><c r="H78" s="1"><v>22.3</v></c><c r="I78" s="2" t="s"><v>16</v></c><c r="J78" s="2"><v>1.8992823738223099</v></c><c r="K78" s="2"><v>1.32244801521301</v></c></row><row r="79" spans="1:11" x14ac:dyDescent="0.25"><c r="A79" t="s"><v>773</v></c><c r="B79" t="s"><v>774</v></c><c r="C79" t="s"><v>775</v></c><c r="D79" s="1"><v>20</v></c><c r="E79" s="1"><v>4</v></c><c r="F79" s="1"><v>6</v></c><c r="G79" s="1"><v>4</v></c><c r="H79" s="1"><v>24.9</v></c><c r="I79" s="2" t="s"><v>16</v></c><c r="J79" s="2"><v>2.30164496288586</v></c><c r="K79" s="2"><v>1.31681656837463</v></c></row><row r="80" spans="1:11" x14ac:dyDescent="0.25"><c r="A80" t="s"><v>776</v></c><c r="B80" t="s"><v>777</v></c><c r="C80" t="s"><v>778</v></c><c r="D80" s="1"><v>2</v></c><c r="E80" s="1"><v>2</v></c><c r="F80" s="1"><v>2</v></c><c r="G80" s="1"><v>2</v></c><c r="H80" s="1"><v>155.1</v></c><c r="I80" s="2" t="s"><v>16</v></c><c r="J80" s="2"><v>1.6311293635241699</v></c><c r="K80" s="2"><v>1.2895317077636701</v></c></row><row r="81" spans="1:11" x14ac:dyDescent="0.25"><c r="A81" t="s"><v>779</v></c><c r="B81" t="s"><v>780</v></c><c r="C81" t="s"><v>781</v></c><c r="D81" s="1"><v>35</v></c><c r="E81" s="1"><v>6</v></c><c r="F81" s="1"><v>6</v></c><c r="G81" s="1"><v>5</v></c><c r="H81" s="1"><v>19.3</v></c><c r="I81" s="2" t="s"><v>16</v></c><c r="J81" s="2"><v>2.1043751126491399</v></c><c r="K81" s="2"><v>1.2838091850280799</v></c></row><row r="82" spans="1:11" x14ac:dyDescent="0.25"><c r="A82" t="s"><v>782</v></c><c r="B82" t="s"><v>783</v></c><c r="C82" t="s"><v>784</v></c><c r="D82" s="1"><v>50</v></c><c r="E82" s="1"><v>14</v></c><c r="F82" s="1"><v>20</v></c><c r="G82" s="1"><v>13</v></c><c r="H82" s="1"><v>37.4</v></c><c r="I82" s="2" t="s"><v>16</v></c><c r="J82" s="2"><v>1.5021907585956</v></c><c r="K82" s="2"><v>1.2816526889801001</v></c></row><row r="83" spans="1:11" x14ac:dyDescent="0.25"><c r="A83" t="s"><v>206</v></c><c r="B83" t="s"><v>207</v></c><c r="C83" t="s"><v>208</v></c><c r="D83" s="1"><v>7</v></c><c r="E83" s="1"><v>2</v></c><c r="F83" s="1"><v>2</v></c><c r="G83" s="1"><v>2</v></c><c r="H83" s="1"><v>62.9</v></c><c r="I83" s="2" t="s"><v>16</v></c><c r="J83" s="2"><v>1.74331199694848</v></c><c r="K83" s="2"><v>1.26832604408264</v></c></row><row r="84" spans="1:11" x14ac:dyDescent="0.25"><c r="A84" t="s"><v>785</v></c><c r="B84" t="s"><v>786</v></c><c r="C84" t="s"><v>787</v></c><c r="D84" s="1"><v>21</v></c><c r="E84" s="1"><v>12</v></c><c r="F84" s="1"><v>14</v></c><c r="G84" s="1"><v>6</v></c><c r="H84" s="1"><v>69.599999999999994</v></c><c r="I84" s="2" t="s"><v>16</v></c><c r="J84" s="2"><v>1.61194959798448</v></c><c r="K84" s="2"><v>1.2470111846923799</v></c></row><row r="85" spans="1:11" x14ac:dyDescent="0.25"><c r="A85" t="s"><v>788</v></c><c r="B85" t="s"><v>789</v></c><c r="C85" t="s"><v>790</v></c><c r="D85" s="1"><v>5</v></c><c r="E85" s="1"><v>10</v></c><c r="F85" s="1"><v>11</v></c><c r="G85" s="1"><v>10</v></c><c r="H85" s="1"><v>238.1</v></c><c r="I85" s="2" t="s"><v>16</v></c><c r="J85" s="2"><v>1.2366400338680501</v></c><c r="K85" s="2"><v>1.2323410511016799</v></c></row><row r="86" spans="1:11" x14ac:dyDescent="0.25"><c r="A86" t="s"><v>791</v></c><c r="B86" t="s"><v>792</v></c><c r="C86" t="s"><v>793</v></c><c r="D86" s="1"><v>16</v></c><c r="E86" s="1"><v>7</v></c><c r="F86" s="1"><v>8</v></c><c r="G86" s="1"><v>7</v></c><c r="H86" s="1"><v>49.6</v></c><c r="I86" s="2" t="s"><v>16</v></c><c r="J86" s="2"><v>1.1777007566637101</v></c><c r="K86" s="2"><v>1.23205065727234</v></c></row><row r="87" spans="1:11" x14ac:dyDescent="0.25"><c r="A87" t="s"><v>794</v></c><c r="B87" t="s"><v>795</v></c><c r="C87" t="s"><v>796</v></c><c r="D87" s="1"><v>20</v></c><c r="E87" s="1"><v>9</v></c><c r="F87" s="1"><v>15</v></c><c r="G87" s="1"><v>9</v></c><c r="H87" s="1"><v>64.099999999999994</v></c><c r="I87" s="2" t="s"><v>16</v></c><c r="J87" s="2"><v>1.6040331332354101</v></c><c r="K87" s="2"><v>1.2319960594177199</v></c></row><row r="88" spans="1:11" x14ac:dyDescent="0.25"><c r="A88" t="s"><v>239</v></c><c r="B88" t="s"><v>240</v></c><c r="C88" t="s"><v>241</v></c><c r="D88" s="1"><v>10</v></c><c r="E88" s="1"><v>9</v></c><c r="F88" s="1"><v>11</v></c><c r="G88" s="1"><v>9</v></c><c r="H88" s="1"><v>121.8</v></c><c r="I88" s="2" t="s"><v>16</v></c><c r="J88" s="2"><v>1.4191278886030601</v></c><c r="K88" s="2"><v>1.2319316864013701</v></c></row><row r="89" spans="1:11" x14ac:dyDescent="0.25"><c r="A89" t="s"><v>797</v></c><c r="B89" t="s"><v>798</v></c><c r="C89" t="s"><v>799</v></c><c r="D89" s="1"><v>16</v></c><c r="E89" s="1"><v>9</v></c><c r="F89" s="1"><v>11</v></c><c r="G89" s="1"><v>8</v></c><c r="H89" s="1"><v>89.2</v></c><c r="I89" s="2" t="s"><v>16</v></c><c r="J89" s="2"><v>1.1669168790933899</v></c><c r="K89" s="2"><v>1.21198582649231</v></c></row><row r="90" spans="1:11" x14ac:dyDescent="0.25"><c r="A90" t="s"><v>800</v></c><c r="B90" t="s"><v>801</v></c><c r="C90" t="s"><v>802</v></c><c r="D90" s="1"><v>3</v></c><c r="E90" s="1"><v>1</v></c><c r="F90" s="1"><v>1</v></c><c r="G90" s="1"><v>1</v></c><c r="H90" s="1"><v>41.5</v></c><c r="I90" s="2" t="s"><v>16</v></c><c r="J90" s="2"><v>1.62393281921579</v></c><c r="K90" s="2"><v>1.1997002363205</v></c></row><row r="91" spans="1:11" x14ac:dyDescent="0.25"><c r="A91" t="s"><v>803</v></c><c r="B91" t="s"><v>804</v></c><c r="C91" t="s"><v>805</v></c><c r="D91" s="1"><v>9</v></c><c r="E91" s="1"><v>1</v></c><c r="F91" s="1"><v>1</v></c><c r="G91" s="1"><v>1</v></c><c r="H91" s="1"><v>14.2</v></c><c r="I91" s="2" t="s"><v>16</v></c><c r="J91" s="2"><v>1.5594351015380501</v></c><c r="K91" s="2"><v>1.1973017454147299</v></c></row><row r="92" spans="1:11" x14ac:dyDescent="0.25"><c r="A92" t="s"><v>140</v></c><c r="B92" t="s"><v>141</v></c><c r="C92" t="s"><v>142</v></c><c r="D92" s="1"><v>26</v></c><c r="E92" s="1"><v>21</v></c><c r="F92" s="1"><v>28</v></c><c r="G92" s="1"><v>21</v></c><c r="H92" s="1"><v>90.5</v></c><c r="I92" s="2" t="s"><v>16</v></c><c r="J92" s="2"><v>1.7128748224154799</v></c><c r="K92" s="2"><v>1.19607734680176</v></c></row><row r="93" spans="1:11" x14ac:dyDescent="0.25"><c r="A93" t="s"><v>251</v></c><c r="B93" t="s"><v>252</v></c><c r="C93" t="s"><v>253</v></c><c r="D93" s="1"><v>19</v></c><c r="E93" s="1"><v>15</v></c><c r="F93" s="1"><v>19</v></c><c r="G93" s="1"><v>15</v></c><c r="H93" s="1"><v>101.9</v></c><c r="I93" s="2" t="s"><v>16</v></c><c r="J93" s="2"><v>2.0661456773902702</v></c><c r="K93" s="2"><v>1.1858594417571999</v></c></row><row r="94" spans="1:11" x14ac:dyDescent="0.25"><c r="A94" t="s"><v>806</v></c><c r="B94" t="s"><v>807</v></c><c r="C94" t="s"><v>808</v></c><c r="D94" s="1"><v>4</v></c><c r="E94" s="1"><v>1</v></c><c r="F94" s="1"><v>1</v></c><c r="G94" s="1"><v>1</v></c><c r="H94" s="1"><v>46.1</v></c><c r="I94" s="2" t="s"><v>16</v></c><c r="J94" s="2"><v>1.96687967058117</v></c><c r="K94" s="2"><v>1.18505752086639</v></c></row><row r="95" spans="1:11" x14ac:dyDescent="0.25"><c r="A95" t="s"><v>809</v></c><c r="B95" t="s"><v>810</v></c><c r="C95" t="s"><v>811</v></c><c r="D95" s="1"><v>3</v></c><c r="E95" s="1"><v>14</v></c><c r="F95" s="1"><v>14</v></c><c r="G95" s="1"><v>13</v></c><c r="H95" s="1"><v>837.8</v></c><c r="I95" s="2" t="s"><v>16</v></c><c r="J95" s="2"><v>2.3604949490432601</v></c><c r="K95" s="2"><v>1.18333768844604</v></c></row><row r="96" spans="1:11" x14ac:dyDescent="0.25"><c r="A96" t="s"><v>812</v></c><c r="B96" t="s"><v>813</v></c><c r="C96" t="s"><v>814</v></c><c r="D96" s="1"><v>4</v></c><c r="E96" s="1"><v>4</v></c><c r="F96" s="1"><v>4</v></c><c r="G96" s="1"><v>4</v></c><c r="H96" s="1"><v>111.5</v></c><c r="I96" s="2" t="s"><v>16</v></c><c r="J96" s="2"><v>2.25980669162825</v></c><c r="K96" s="2"><v>1.1787068843841599</v></c></row><row r="97" spans="1:11" x14ac:dyDescent="0.25"><c r="A97" t="s"><v>815</v></c><c r="B97" t="s"><v>816</v></c><c r="C97" t="s"><v>817</v></c><c r="D97" s="1"><v>8</v></c><c r="E97" s="1"><v>18</v></c><c r="F97" s="1"><v>18</v></c><c r="G97" s="1"><v>18</v></c><c r="H97" s="1"><v>358</v></c><c r="I97" s="2" t="s"><v>16</v></c><c r="J97" s="2"><v>2.6805719456360699</v></c><c r="K97" s="2"><v>1.17736291885376</v></c></row><row r="98" spans="1:11" x14ac:dyDescent="0.25"><c r="A98" t="s"><v>818</v></c><c r="B98" t="s"><v>819</v></c><c r="C98" t="s"><v>820</v></c><c r="D98" s="1"><v>8</v></c><c r="E98" s="1"><v>2</v></c><c r="F98" s="1"><v>2</v></c><c r="G98" s="1"><v>2</v></c><c r="H98" s="1"><v>57.9</v></c><c r="I98" s="2" t="s"><v>16</v></c><c r="J98" s="2"><v>3.3952075818482701</v></c><c r="K98" s="2"><v>1.16230988502502</v></c></row><row r="99" spans="1:11" x14ac:dyDescent="0.25"><c r="A99" t="s"><v>821</v></c><c r="B99" t="s"><v>822</v></c><c r="C99" t="s"><v>823</v></c><c r="D99" s="1"><v>21</v></c><c r="E99" s="1"><v>18</v></c><c r="F99" s="1"><v>23</v></c><c r="G99" s="1"><v>18</v></c><c r="H99" s="1"><v>126.9</v></c><c r="I99" s="2" t="s"><v>16</v></c><c r="J99" s="2"><v>1.19552782238547</v></c><c r="K99" s="2"><v>1.15383148193359</v></c></row><row r="100" spans="1:11" x14ac:dyDescent="0.25"><c r="A100" t="s"><v>824</v></c><c r="B100" t="s"><v>825</v></c><c r="C100" t="s"><v>826</v></c><c r="D100" s="1"><v>21</v></c><c r="E100" s="1"><v>6</v></c><c r="F100" s="1"><v>6</v></c><c r="G100" s="1"><v>6</v></c><c r="H100" s="1"><v>40.9</v></c><c r="I100" s="2" t="s"><v>16</v></c><c r="J100" s="2"><v>1.47866364814743</v></c><c r="K100" s="2"><v>1.1495506763458301</v></c></row><row r="101" spans="1:11" x14ac:dyDescent="0.25"><c r="A101" t="s"><v>827</v></c><c r="B101" t="s"><v>828</v></c><c r="C101" t="s"><v>829</v></c><c r="D101" s="1"><v>19</v></c><c r="E101" s="1"><v>8</v></c><c r="F101" s="1"><v>8</v></c><c r="G101" s="1"><v>8</v></c><c r="H101" s="1"><v>55.2</v></c><c r="I101" s="2" t="s"><v>16</v></c><c r="J101" s="2"><v>1.4824398789609801</v></c><c r="K101" s="2"><v>1.14600229263306</v></c></row><row r="102" spans="1:11" x14ac:dyDescent="0.25"><c r="A102" t="s"><v>830</v></c><c r="B102" t="s"><v>831</v></c><c r="C102" t="s"><v>832</v></c><c r="D102" s="1"><v>14</v></c><c r="E102" s="1"><v>5</v></c><c r="F102" s="1"><v>5</v></c><c r="G102" s="1"><v>5</v></c><c r="H102" s="1"><v>39.200000000000003</v></c><c r="I102" s="2" t="s"><v>16</v></c><c r="J102" s="2"><v>1.3560181729967999</v></c><c r="K102" s="2"><v>1.12940049171448</v></c></row><row r="103" spans="1:11" x14ac:dyDescent="0.25"><c r="A103" t="s"><v>833</v></c><c r="B103" t="s"><v>834</v></c><c r="C103" t="s"><v>835</v></c><c r="D103" s="1"><v>35</v></c><c r="E103" s="1"><v>6</v></c><c r="F103" s="1"><v>6</v></c><c r="G103" s="1"><v>6</v></c><c r="H103" s="1"><v>20.2</v></c><c r="I103" s="2" t="s"><v>16</v></c><c r="J103" s="2"><v>1.5796077385701801</v></c><c r="K103" s="2"><v>1.1232604980468801</v></c></row><row r="104" spans="1:11" x14ac:dyDescent="0.25"><c r="A104" t="s"><v>836</v></c><c r="B104" t="s"><v>837</v></c><c r="C104" t="s"><v>838</v></c><c r="D104" s="1"><v>0</v></c><c r="E104" s="1"><v>1</v></c><c r="F104" s="1"><v>1</v></c><c r="G104" s="1"><v>1</v></c><c r="H104" s="1"><v>1010.5</v></c><c r="I104" s="2" t="s"><v>16</v></c><c r="J104" s="2"><v>1.2327490766629501</v></c><c r="K104" s="2"><v>1.0860288143157999</v></c></row><row r="105" spans="1:11" x14ac:dyDescent="0.25"><c r="A105" t="s"><v>839</v></c><c r="B105" t="s"><v>840</v></c><c r="C105" t="s"><v>841</v></c><c r="D105" s="1"><v>47</v></c><c r="E105" s="1"><v>6</v></c><c r="F105" s="1"><v>9</v></c><c r="G105" s="1"><v>6</v></c><c r="H105" s="1"><v>12.5</v></c><c r="I105" s="2" t="s"><v>16</v></c><c r="J105" s="2"><v>1.77692836339599</v></c><c r="K105" s="2"><v>1.0695319175720199</v></c></row><row r="106" spans="1:11" x14ac:dyDescent="0.25"><c r="A106" t="s"><v>842</v></c><c r="B106" t="s"><v>843</v></c><c r="C106" t="s"><v>844</v></c><c r="D106" s="1"><v>19</v></c><c r="E106" s="1"><v>9</v></c><c r="F106" s="1"><v>9</v></c><c r="G106" s="1"><v>9</v></c><c r="H106" s="1"><v>56.4</v></c><c r="I106" s="2" t="s"><v>16</v></c><c r="J106" s="2"><v>2.6663889389211501</v></c><c r="K106" s="2"><v>1.06170105934143</v></c></row><row r="107" spans="1:11" x14ac:dyDescent="0.25"><c r="A107" t="s"><v>845</v></c><c r="B107" t="s"><v>846</v></c><c r="C107" t="s"><v>847</v></c><c r="D107" s="1"><v>20</v></c><c r="E107" s="1"><v>6</v></c><c r="F107" s="1"><v>7</v></c><c r="G107" s="1"><v>6</v></c><c r="H107" s="1"><v>35.200000000000003</v></c><c r="I107" s="2" t="s"><v>16</v></c><c r="J107" s="2"><v>1.2996843711445001</v></c><c r="K107" s="2"><v>1.0609810352325399</v></c></row><row r="108" spans="1:11" x14ac:dyDescent="0.25"><c r="A108" t="s"><v>38</v></c><c r="B108" t="s"><v>39</v></c><c r="C108" t="s"><v>40</v></c><c r="D108" s="1"><v>10</v></c><c r="E108" s="1"><v>9</v></c><c r="F108" s="1"><v>10</v></c><c r="G108" s="1"><v>9</v></c><c r="H108" s="1"><v>102.3</v></c><c r="I108" s="2" t="s"><v>16</v></c><c r="J108" s="2"><v>1.3405172530753899</v></c><c r="K108" s="2"><v>1.0300235748291</v></c></row><row r="109" spans="1:11" x14ac:dyDescent="0.25"><c r="A109" t="s"><v>521</v></c><c r="B109" t="s"><v>522</v></c><c r="C109" t="s"><v>523</v></c><c r="D109" s="1"><v>15</v></c><c r="E109" s="1"><v>7</v></c><c r="F109" s="1"><v>8</v></c><c r="G109" s="1"><v>7</v></c><c r="H109" s="1"><v>75</v></c><c r="I109" s="2" t="s"><v>16</v></c><c r="J109" s="2"><v>2.40048975691843</v></c><c r="K109" s="2"><v>1.0275948047637899</v></c></row><row r="110" spans="1:11" x14ac:dyDescent="0.25"><c r="A110" t="s"><v>848</v></c><c r="B110" t="s"><v>849</v></c><c r="C110" t="s"><v>850</v></c><c r="D110" s="1"><v>8</v></c><c r="E110" s="1"><v>5</v></c><c r="F110" s="1"><v>6</v></c><c r="G110" s="1"><v>4</v></c><c r="H110" s="1"><v>69.7</v></c><c r="I110" s="2" t="s"><v>16</v></c><c r="J110" s="2"><v>2.6313506788830399</v></c><c r="K110" s="2"><v>1.0186064243316699</v></c></row><row r="111" spans="1:11" x14ac:dyDescent="0.25"><c r="A111" t="s"><v>851</v></c><c r="B111" t="s"><v>852</v></c><c r="C111" t="s"><v>853</v></c><c r="D111" s="1"><v>3</v></c><c r="E111" s="1"><v>2</v></c><c r="F111" s="1"><v>2</v></c><c r="G111" s="1"><v>2</v></c><c r="H111" s="1"><v>47.4</v></c><c r="I111" s="2" t="s"><v>16</v></c><c r="J111" s="2"><v>1.45632642457226</v></c><c r="K111" s="2"><v>0.99736237525939897</v></c></row><row r="112" spans="1:11" x14ac:dyDescent="0.25"><c r="A112" t="s"><v>65</v></c><c r="B112" t="s"><v>66</v></c><c r="C112" t="s"><v>67</v></c><c r="D112" s="1"><v>49</v></c><c r="E112" s="1"><v>9</v></c><c r="F112" s="1"><v>17</v></c><c r="G112" s="1"><v>9</v></c><c r="H112" s="1"><v>17.7</v></c><c r="I112" s="2" t="s"><v>16</v></c><c r="J112" s="2"><v>1.25684174157662</v></c><c r="K112" s="2"><v>0.97670483589172397</v></c></row><row r="113" spans="1:11" x14ac:dyDescent="0.25"><c r="A113" t="s"><v>347</v></c><c r="B113" t="s"><v>348</v></c><c r="C113" t="s"><v>349</v></c><c r="D113" s="1"><v>2</v></c><c r="E113" s="1"><v>2</v></c><c r="F113" s="1"><v>2</v></c><c r="G113" s="1"><v>2</v></c><c r="H113" s="1"><v>46.6</v></c><c r="I113" s="2" t="s"><v>16</v></c><c r="J113" s="2"><v>1.90258388434702</v></c><c r="K113" s="2"><v>0.96432447433471702</v></c></row><row r="114" spans="1:11" x14ac:dyDescent="0.25"><c r="A114" t="s"><v>56</v></c><c r="B114" t="s"><v>57</v></c><c r="C114" t="s"><v>58</v></c><c r="D114" s="1"><v>17</v></c><c r="E114" s="1"><v>1</v></c><c r="F114" s="1"><v>1</v></c><c r="G114" s="1"><v>1</v></c><c r="H114" s="1"><v>10.1</v></c><c r="I114" s="2" t="s"><v>16</v></c><c r="J114" s="2"><v>1.48125365335121</v></c><c r="K114" s="2"><v>0.96285057067871105</v></c></row><row r="115" spans="1:11" x14ac:dyDescent="0.25"><c r="A115" t="s"><v>353</v></c><c r="B115" t="s"><v>354</v></c><c r="C115" t="s"><v>355</v></c><c r="D115" s="1"><v>22</v></c><c r="E115" s="1"><v>5</v></c><c r="F115" s="1"><v>7</v></c><c r="G115" s="1"><v>5</v></c><c r="H115" s="1"><v>15.8</v></c><c r="I115" s="2" t="s"><v>16</v></c><c r="J115" s="2"><v>1.26516403132547</v></c><c r="K115" s="2"><v>0.96134662628173795</v></c></row><row r="116" spans="1:11" x14ac:dyDescent="0.25"><c r="A116" t="s"><v>854</v></c><c r="B116" t="s"><v>855</v></c><c r="C116" t="s"><v>856</v></c><c r="D116" s="1"><v>25</v></c><c r="E116" s="1"><v>3</v></c><c r="F116" s="1"><v>3</v></c><c r="G116" s="1"><v>3</v></c><c r="H116" s="1"><v>17.2</v></c><c r="I116" s="2" t="s"><v>16</v></c><c r="J116" s="2"><v>1.2754645504489699</v></c><c r="K116" s="2"><v>0.95486378669738803</v></c></row><row r="117" spans="1:11" x14ac:dyDescent="0.25"><c r="A117" t="s"><v>857</v></c><c r="B117" t="s"><v>858</v></c><c r="C117" t="s"><v>859</v></c><c r="D117" s="1"><v>3</v></c><c r="E117" s="1"><v>1</v></c><c r="F117" s="1"><v>1</v></c><c r="G117" s="1"><v>1</v></c><c r="H117" s="1"><v>59.3</v></c><c r="I117" s="2" t="s"><v>16</v></c><c r="J117" s="2"><v>1.3163385611925</v></c><c r="K117" s="2"><v>0.94458091259002697</v></c></row><row r="118" spans="1:11" x14ac:dyDescent="0.25"><c r="A118" t="s"><v>68</v></c><c r="B118" t="s"><v>69</v></c><c r="C118" t="s"><v>70</v></c><c r="D118" s="1"><v>32</v></c><c r="E118" s="1"><v>22</v></c><c r="F118" s="1"><v>31</v></c><c r="G118" s="1"><v>14</v></c><c r="H118" s="1"><v>97.3</v></c><c r="I118" s="2" t="s"><v>16</v></c><c r="J118" s="2"><v>2.0936595764076702</v></c><c r="K118" s="2"><v>0.94336962699890103</v></c></row><row r="119" spans="1:11" x14ac:dyDescent="0.25"><c r="A119" t="s"><v>860</v></c><c r="B119" t="s"><v>861</v></c><c r="C119" t="s"><v>862</v></c><c r="D119" s="1"><v>19</v></c><c r="E119" s="1"><v>2</v></c><c r="F119" s="1"><v>2</v></c><c r="G119" s="1"><v>2</v></c><c r="H119" s="1"><v>22.5</v></c><c r="I119" s="2" t="s"><v>16</v></c><c r="J119" s="2"><v>2.2665794070794201</v></c><c r="K119" s="2"><v>0.94266963005065896</v></c></row><row r="120" spans="1:11" x14ac:dyDescent="0.25"><c r="A120" t="s"><v>863</v></c><c r="B120" t="s"><v>864</v></c><c r="C120" t="s"><v>865</v></c><c r="D120" s="1"><v>22</v></c><c r="E120" s="1"><v>9</v></c><c r="F120" s="1"><v>11</v></c><c r="G120" s="1"><v>9</v></c><c r="H120" s="1"><v>47.3</v></c><c r="I120" s="2" t="s"><v>16</v></c><c r="J120" s="2"><v>1.21244344773708</v></c><c r="K120" s="2"><v>0.93764305114746105</v></c></row><row r="121" spans="1:11" x14ac:dyDescent="0.25"><c r="A121" t="s"><v>866</v></c><c r="B121" t="s"><v>867</v></c><c r="C121" t="s"><v>868</v></c><c r="D121" s="1"><v>4</v></c><c r="E121" s="1"><v>2</v></c><c r="F121" s="1"><v>2</v></c><c r="G121" s="1"><v>2</v></c><c r="H121" s="1"><v>99.9</v></c><c r="I121" s="2" t="s"><v>16</v></c><c r="J121" s="2"><v>1.28388483729888</v></c><c r="K121" s="2"><v>0.93628978729248002</v></c></row><row r="122" spans="1:11" x14ac:dyDescent="0.25"><c r="A122" t="s"><v>869</v></c><c r="B122" t="s"><v>870</v></c><c r="C122" t="s"><v>871</v></c><c r="D122" s="1"><v>9</v></c><c r="E122" s="1"><v>1</v></c><c r="F122" s="1"><v>1</v></c><c r="G122" s="1"><v>1</v></c><c r="H122" s="1"><v>12.5</v></c><c r="I122" s="2" t="s"><v>16</v></c><c r="J122" s="2"><v>1.15147598692833</v></c><c r="K122" s="2"><v>0.90733957290649403</v></c></row><row r="123" spans="1:11" x14ac:dyDescent="0.25"><c r="A123" t="s"><v>872</v></c><c r="B123" t="s"><v>873</v></c><c r="C123" t="s"><v>874</v></c><c r="D123" s="1"><v>69</v></c><c r="E123" s="1"><v>10</v></c><c r="F123" s="1"><v>25</v></c><c r="G123" s="1"><v>10</v></c><c r="H123" s="1"><v>14.9</v></c><c r="I123" s="2" t="s"><v>16</v></c><c r="J123" s="2"><v>2.2471316514050801</v></c><c r="K123" s="2"><v>0.90677309036254905</v></c></row><row r="124" spans="1:11" x14ac:dyDescent="0.25"><c r="A124" t="s"><v>875</v></c><c r="B124" t="s"><v>876</v></c><c r="C124" t="s"><v>877</v></c><c r="D124" s="1"><v>14</v></c><c r="E124" s="1"><v>5</v></c><c r="F124" s="1"><v>5</v></c><c r="G124" s="1"><v>5</v></c><c r="H124" s="1"><v>70.3</v></c><c r="I124" s="2" t="s"><v>16</v></c><c r="J124" s="2"><v>1.5803445366114</v></c><c r="K124" s="2"><v>0.89684057235717796</v></c></row><row r="125" spans="1:11" x14ac:dyDescent="0.25"><c r="A125" t="s"><v>878</v></c><c r="B125" t="s"><v>879</v></c><c r="C125" t="s"><v>880</v></c><c r="D125" s="1"><v>7</v></c><c r="E125" s="1"><v>2</v></c><c r="F125" s="1"><v>2</v></c><c r="G125" s="1"><v>2</v></c><c r="H125" s="1"><v>48.6</v></c><c r="I125" s="2" t="s"><v>16</v></c><c r="J125" s="2"><v>1.62842555496529</v></c><c r="K125" s="2"><v>0.88445425033569303</v></c></row><row r="126" spans="1:11" x14ac:dyDescent="0.25"><c r="A126" t="s"><v>881</v></c><c r="B126" t="s"><v>882</v></c><c r="C126" t="s"><v>883</v></c><c r="D126" s="1"><v>27</v></c><c r="E126" s="1"><v>4</v></c><c r="F126" s="1"><v>5</v></c><c r="G126" s="1"><v>4</v></c><c r="H126" s="1"><v>30.4</v></c><c r="I126" s="2" t="s"><v>16</v></c><c r="J126" s="2"><v>1.8885455254502199</v></c><c r="K126" s="2"><v>0.872858285903931</v></c></row><row r="127" spans="1:11" x14ac:dyDescent="0.25"><c r="A127" t="s"><v>884</v></c><c r="B127" t="s"><v>885</v></c><c r="C127" t="s"><v>886</v></c><c r="D127" s="1"><v>37</v></c><c r="E127" s="1"><v>4</v></c><c r="F127" s="1"><v>9</v></c><c r="G127" s="1"><v>2</v></c><c r="H127" s="1"><v>18</v></c><c r="I127" s="2" t="s"><v>16</v></c><c r="J127" s="2"><v>1.1482379086521599</v></c><c r="K127" s="2"><v>0.85699820518493697</v></c></row><row r="128" spans="1:11" x14ac:dyDescent="0.25"><c r="A128" t="s"><v>887</v></c><c r="B128" t="s"><v>888</v></c><c r="C128" t="s"><v>889</v></c><c r="D128" s="1"><v>9</v></c><c r="E128" s="1"><v>5</v></c><c r="F128" s="1"><v>6</v></c><c r="G128" s="1"><v>5</v></c><c r="H128" s="1"><v>80.400000000000006</v></c><c r="I128" s="2" t="s"><v>16</v></c><c r="J128" s="2"><v>2.0297852137892201</v></c><c r="K128" s="2"><v>0.80439472198486295</v></c></row><row r="129" spans="1:11" x14ac:dyDescent="0.25"><c r="A129" t="s"><v>890</v></c><c r="B129" t="s"><v>891</v></c><c r="C129" t="s"><v>892</v></c><c r="D129" s="1"><v>22</v></c><c r="E129" s="1"><v>3</v></c><c r="F129" s="1"><v>3</v></c><c r="G129" s="1"><v>3</v></c><c r="H129" s="1"><v>33.6</v></c><c r="I129" s="2" t="s"><v>16</v></c><c r="J129" s="2"><v>1.2737541668203101</v></c><c r="K129" s="2"><v>0.80293798446655296</v></c></row><row r="130" spans="1:11" x14ac:dyDescent="0.25"><c r="A130" t="s"><v>893</v></c><c r="B130" t="s"><v>894</v></c><c r="C130" t="s"><v>895</v></c><c r="D130" s="1"><v>5</v></c><c r="E130" s="1"><v>3</v></c><c r="F130" s="1"><v>3</v></c><c r="G130" s="1"><v>3</v></c><c r="H130" s="1"><v>73.400000000000006</v></c><c r="I130" s="2" t="s"><v>16</v></c><c r="J130" s="2"><v>2.3324932660374298</v></c><c r="K130" s="2"><v>0.79972732067108199</v></c></row><row r="131" spans="1:11" x14ac:dyDescent="0.25"><c r="A131" t="s"><v>896</v></c><c r="B131" t="s"><v>897</v></c><c r="C131" t="s"><v>898</v></c><c r="D131" s="1"><v>41</v></c><c r="E131" s="1"><v>11</v></c><c r="F131" s="1"><v>13</v></c><c r="G131" s="1"><v>11</v></c><c r="H131" s="1"><v>32</v></c><c r="I131" s="2" t="s"><v>16</v></c><c r="J131" s="2"><v>1.37284059513941</v></c><c r="K131" s="2"><v>0.787356376647949</v></c></row><row r="132" spans="1:11" x14ac:dyDescent="0.25"><c r="A132" t="s"><v>899</v></c><c r="B132" t="s"><v>900</v></c><c r="C132" t="s"><v>901</v></c><c r="D132" s="1"><v>12</v></c><c r="E132" s="1"><v>2</v></c><c r="F132" s="1"><v>2</v></c><c r="G132" s="1"><v>2</v></c><c r="H132" s="1"><v>19.8</v></c><c r="I132" s="2" t="s"><v>16</v></c><c r="J132" s="2"><v>1.9399418962464501</v></c><c r="K132" s="2"><v>0.775065898895264</v></c></row><row r="133" spans="1:11" x14ac:dyDescent="0.25"><c r="A133" t="s"><v>902</v></c><c r="B133" t="s"><v>903</v></c><c r="C133" t="s"><v>904</v></c><c r="D133" s="1"><v>5</v></c><c r="E133" s="1"><v>2</v></c><c r="F133" s="1"><v>2</v></c><c r="G133" s="1"><v>2</v></c><c r="H133" s="1"><v>74.3</v></c><c r="I133" s="2" t="s"><v>16</v></c><c r="J133" s="2"><v>1.60071772799339</v></c><c r="K133" s="2"><v>0.72220611572265603</v></c></row><row r="134" spans="1:11" x14ac:dyDescent="0.25"><c r="A134" t="s"><v>905</v></c><c r="B134" t="s"><v>906</v></c><c r="C134" t="s"><v>907</v></c><c r="D134" s="1"><v>6</v></c><c r="E134" s="1"><v>2</v></c><c r="F134" s="1"><v>3</v></c><c r="G134" s="1"><v>2</v></c><c r="H134" s="1"><v>52.5</v></c><c r="I134" s="2" t="s"><v>16</v></c><c r="J134" s="2"><v>1.5068167983666101</v></c><c r="K134" s="2"><v>0.71909713745117199</v></c></row><row r="135" spans="1:11" x14ac:dyDescent="0.25"><c r="A135" t="s"><v>908</v></c><c r="B135" t="s"><v>909</v></c><c r="C135" t="s"><v>910</v></c><c r="D135" s="1"><v>36</v></c><c r="E135" s="1"><v>9</v></c><c r="F135" s="1"><v>17</v></c><c r="G135" s="1"><v>9</v></c><c r="H135" s="1"><v>17.8</v></c><c r="I135" s="2" t="s"><v>16</v></c><c r="J135" s="2"><v>1.2591772579720999</v></c><c r="K135" s="2"><v>0.71194219589233398</v></c></row><row r="136" spans="1:11" x14ac:dyDescent="0.25"><c r="A136" t="s"><v>911</v></c><c r="B136" t="s"><v>912</v></c><c r="C136" t="s"><v>913</v></c><c r="D136" s="1"><v>31</v></c><c r="E136" s="1"><v>17</v></c><c r="F136" s="1"><v>21</v></c><c r="G136" s="1"><v>17</v></c><c r="H136" s="1"><v>53.2</v></c><c r="I136" s="2" t="s"><v>16</v></c><c r="J136" s="2"><v>1.3935329959662699</v></c><c r="K136" s="2"><v>0.65118837356567405</v></c></row><row r="137" spans="1:11" x14ac:dyDescent="0.25"><c r="A137" t="s"><v>914</v></c><c r="B137" t="s"><v>915</v></c><c r="C137" t="s"><v>916</v></c><c r="D137" s="1"><v>40</v></c><c r="E137" s="1"><v>23</v></c><c r="F137" s="1"><v>42</v></c><c r="G137" s="1"><v>23</v></c><c r="H137" s="1"><v>71.400000000000006</v></c><c r="I137" s="2" t="s"><v>16</v></c><c r="J137" s="2"><v>1.64116050629846</v></c><c r="K137" s="2"><v>0.650604248046875</v></c></row><row r="138" spans="1:11" x14ac:dyDescent="0.25"><c r="A138" t="s"><v>917</v></c><c r="B138" t="s"><v>918</v></c><c r="C138" t="s"><v>919</v></c><c r="D138" s="1"><v>15</v></c><c r="E138" s="1"><v>1</v></c><c r="F138" s="1"><v>2</v></c><c r="G138" s="1"><v>1</v></c><c r="H138" s="1"><v>13.3</v></c><c r="I138" s="2" t="s"><v>16</v></c><c r="J138" s="2"><v>1.51213162823622</v></c><c r="K138" s="2"><v>0.65014982223510698</v></c></row><row r="139" spans="1:11" x14ac:dyDescent="0.25"><c r="A139" t="s"><v>920</v></c><c r="B139" t="s"><v>921</v></c><c r="C139" t="s"><v>922</v></c><c r="D139" s="1"><v>3</v></c><c r="E139" s="1"><v>1</v></c><c r="F139" s="1"><v>1</v></c><c r="G139" s="1"><v>1</v></c><c r="H139" s="1"><v>44.6</v></c><c r="I139" s="2" t="s"><v>16</v></c><c r="J139" s="2"><v>1.36573277758936</v></c><c r="K139" s="2"><v>0.63486480712890603</v></c></row><row r="140" spans="1:11" x14ac:dyDescent="0.25"><c r="A140" t="s"><v>923</v></c><c r="B140" t="s"><v>924</v></c><c r="C140" t="s"><v>925</v></c><c r="D140" s="1"><v>16</v></c><c r="E140" s="1"><v>8</v></c><c r="F140" s="1"><v>8</v></c><c r="G140" s="1"><v>8</v></c><c r="H140" s="1"><v>71.400000000000006</v></c><c r="I140" s="2" t="s"><v>16</v></c><c r="J140" s="2"><v>1.2582181037473901</v></c><c r="K140" s="2"><v>0.63297462463378895</v></c></row><row r="141" spans="1:11" x14ac:dyDescent="0.25"><c r="A141" t="s"><v>926</v></c><c r="B141" t="s"><v>927</v></c><c r="C141" t="s"><v>928</v></c><c r="D141" s="1"><v>21</v></c><c r="E141" s="1"><v>3</v></c><c r="F141" s="1"><v>4</v></c><c r="G141" s="1"><v>3</v></c><c r="H141" s="1"><v>18.600000000000001</v></c><c r="I141" s="2" t="s"><v>16</v></c><c r="J141" s="2"><v>3.01238585957634</v></c><c r="K141" s="2"><v>0.62258410453796398</v></c></row><row r="142" spans="1:11" x14ac:dyDescent="0.25"><c r="A142" t="s"><v>929</v></c><c r="B142" t="s"><v>930</v></c><c r="C142" t="s"><v>931</v></c><c r="D142" s="1"><v>13</v></c><c r="E142" s="1"><v>1</v></c><c r="F142" s="1"><v>1</v></c><c r="G142" s="1"><v>1</v></c><c r="H142" s="1"><v>7.6</v></c><c r="I142" s="2" t="s"><v>16</v></c><c r="J142" s="2"><v>1.28191459634308</v></c><c r="K142" s="2"><v>0.62126636505126998</v></c></row></sheetData><pageMargins left="0.7" right="0.7" top="0.78740157499999996" bottom="0.78740157499999996" header="0.3" footer="0.3"/></worksheet>
