# Supplementary material for: Loss of Lamin A leads to the nuclear translocation of AGO2 and compromised RNA interference
Source: Nucleic Acids Res. 2024 Jul 12;52(16):9917–35. doi: 10.1093/nar/gkae589 (PMC11381323; doi:10.1093/nar/gkae589)
Supplement: gkae589_Supplemental_Files [file gkae589_supplemental_files.zip › Supplemental Table 4/xl/worksheets/sheet4.xml]

<?xml version="1.0" encoding="UTF-8" standalone="yes"?>
<worksheet xmlns="http://schemas.openxmlformats.org/spreadsheetml/2006/main" xmlns:r="http://schemas.openxmlformats.org/officeDocument/2006/relationships" xmlns:mc="http://schemas.openxmlformats.org/markup-compatibility/2006" mc:Ignorable="x14ac xr xr2 xr3" xmlns:x14ac="http://schemas.microsoft.com/office/spreadsheetml/2009/9/ac" xmlns:xr="http://schemas.microsoft.com/office/spreadsheetml/2014/revision" xmlns:xr2="http://schemas.microsoft.com/office/spreadsheetml/2015/revision2" xmlns:xr3="http://schemas.microsoft.com/office/spreadsheetml/2016/revision3" xr:uid="{B0B37C9E-FE06-4DD5-9614-41A2F54C5D7D}"><dimension ref="A1:M21"/><sheetViews><sheetView workbookViewId="0"><selection activeCell="G6" sqref="G6"/></sheetView></sheetViews><sheetFormatPr defaultColWidth="8.85546875" defaultRowHeight="15" x14ac:dyDescent="0.25"/><cols><col min="1" max="1" width="9.140625" bestFit="1" customWidth="1"/><col min="2" max="2" width="71.42578125" customWidth="1"/><col min="3" max="3" width="10.42578125" bestFit="1" customWidth="1"/><col min="4" max="4" width="12.140625" bestFit="1" customWidth="1"/><col min="5" max="5" width="9.7109375" bestFit="1" customWidth="1"/><col min="7" max="7" width="16.28515625" bestFit="1" customWidth="1"/><col min="8" max="8" width="9.42578125" bestFit="1" customWidth="1"/><col min="9" max="9" width="16.28515625" style="5" bestFit="1" customWidth="1"/><col min="10" max="11" width="21.7109375" customWidth="1"/><col min="12" max="12" width="23.85546875" customWidth="1"/><col min="13" max="13" width="25.42578125" customWidth="1"/></cols><sheetData><row r="1" spans="1:13" ht="45.75" thickBot="1" x14ac:dyDescent="0.3"><c r="A1" s="3" t="s"><v>2</v></c><c r="B1" s="3" t="s"><v>3</v></c><c r="C1" s="3" t="s"><v>4</v></c><c r="D1" s="3" t="s"><v>5</v></c><c r="E1" s="3" t="s"><v>6</v></c><c r="F1" s="3" t="s"><v>7</v></c><c r="G1" s="3" t="s"><v>8</v></c><c r="H1" s="3" t="s"><v>9</v></c><c r="I1" s="9" t="s"><v>932</v></c><c r="J1" s="6" t="s"><v>11</v></c><c r="K1" s="6" t="s"><v>12</v></c><c r="L1" s="7" t="s"><v>567</v></c><c r="M1" s="7" t="s"><v>568</v></c></row><row r="2" spans="1:13" ht="15.75" thickTop="1" x14ac:dyDescent="0.25"><c r="A2" t="s"><v>245</v></c><c r="B2" t="s"><v>246</v></c><c r="C2" t="s"><v>247</v></c><c r="D2" s="5"><v>14</v></c><c r="E2" s="5"><v>7</v></c><c r="F2" s="5"><v>9</v></c><c r="G2" s="5"><v>7</v></c><c r="H2" s="5"><v>63.5</v></c><c r="I2" s="5" t="s"><v>16</v></c><c r="J2" s="2"><v>1.19641952581046</v></c><c r="K2" s="2"><v>1.31624579429626</v></c><c r="L2" s="2"><v>1.61996913025095</v></c><c r="M2" s="2"><v>2.8569090366363499</v></c></row><row r="3" spans="1:13" x14ac:dyDescent="0.25"><c r="A3" t="s"><v>392</v></c><c r="B3" t="s"><v>393</v></c><c r="C3" t="s"><v>394</v></c><c r="D3" s="5"><v>20</v></c><c r="E3" s="5"><v>3</v></c><c r="F3" s="5"><v>4</v></c><c r="G3" s="5"><v>1</v></c><c r="H3" s="5"><v>13.5</v></c><c r="I3" s="5" t="s"><v>16</v></c><c r="J3" s="2"><v>1.1675975601553601</v></c><c r="K3" s="2"><v>0.92155480384826705</v></c><c r="L3" s="2"><v>1.1325610218256299</v></c><c r="M3" s="2"><v>2.5712401866912802</v></c></row><row r="4" spans="1:13" x14ac:dyDescent="0.25"><c r="A4" t="s"><v>188</v></c><c r="B4" t="s"><v>189</v></c><c r="C4" t="s"><v>190</v></c><c r="D4" s="5"><v>53</v></c><c r="E4" s="5"><v>7</v></c><c r="F4" s="5"><v>24</v></c><c r="G4" s="5"><v>1</v></c><c r="H4" s="5"><v>13.9</v></c><c r="I4" s="5" t="s"><v>16</v></c><c r="J4" s="2"><v>1.1597091239130399</v></c><c r="K4" s="2"><v>1.5099163651466401</v></c><c r="L4" s="2"><v>1.2208092793432599</v></c><c r="M4" s="2"><v>2.44768619537354</v></c></row><row r="5" spans="1:13" x14ac:dyDescent="0.25"><c r="A5" t="s"><v>74</v></c><c r="B5" t="s"><v>75</v></c><c r="C5" t="s"><v>76</v></c><c r="D5" s="5"><v>4</v></c><c r="E5" s="5"><v>3</v></c><c r="F5" s="5"><v>3</v></c><c r="G5" s="5"><v>3</v></c><c r="H5" s="5"><v>103.5</v></c><c r="I5" s="5" t="s"><v>16</v></c><c r="J5" s="2"><v>1.8106185103436101</v></c><c r="K5" s="2"><v>2.2970175743103001</v></c><c r="L5" s="2"><v>1.6487246818886701</v></c><c r="M5" s="2"><v>1.9621435403823899</v></c></row><row r="6" spans="1:13" x14ac:dyDescent="0.25"><c r="A6" t="s"><v>557</v></c><c r="B6" t="s"><v>558</v></c><c r="C6" t="s"><v>559</v></c><c r="D6" s="5"><v>47</v></c><c r="E6" s="5"><v>11</v></c><c r="F6" s="5"><v>13</v></c><c r="G6" s="5"><v>10</v></c><c r="H6" s="5"><v>27.7</v></c><c r="I6" s="5" t="s"><v>16</v></c><c r="J6" s="2"><v>1.1733503754418699</v></c><c r="K6" s="2"><v>0.59497761726379395</v></c><c r="L6" s="2"><v>3.03320843394701</v></c><c r="M6" s="2"><v>1.9030852317810101</v></c></row><row r="7" spans="1:13" x14ac:dyDescent="0.25"><c r="A7" t="s"><v>152</v></c><c r="B7" t="s"><v>153</v></c><c r="C7" t="s"><v>154</v></c><c r="D7" s="5"><v>14</v></c><c r="E7" s="5"><v>1</v></c><c r="F7" s="5"><v>1</v></c><c r="G7" s="5"><v>1</v></c><c r="H7" s="5"><v>17.2</v></c><c r="I7" s="5" t="s"><v>16</v></c><c r="J7" s="2"><v>1.91989853845557</v></c><c r="K7" s="2"><v>1.75119797885418</v></c><c r="L7" s="2"><v>1.9423688925915299</v></c><c r="M7" s="2"><v>1.8474434614181501</v></c></row><row r="8" spans="1:13" x14ac:dyDescent="0.25"><c r="A8" t="s"><v>218</v></c><c r="B8" t="s"><v>219</v></c><c r="C8" t="s"><v>220</v></c><c r="D8" s="5"><v>49</v></c><c r="E8" s="5"><v>13</v></c><c r="F8" s="5"><v>22</v></c><c r="G8" s="5"><v>13</v></c><c r="H8" s="5"><v>29.6</v></c><c r="I8" s="5" t="s"><v>16</v></c><c r="J8" s="2"><v>1.26402613397902</v></c><c r="K8" s="2"><v>1.4035406112670901</v></c><c r="L8" s="2"><v>1.58032688098134</v></c><c r="M8" s="2"><v>1.67530870437622</v></c></row><row r="9" spans="1:13" x14ac:dyDescent="0.25"><c r="A9" t="s"><v>350</v></c><c r="B9" t="s"><v>351</v></c><c r="C9" t="s"><v>352</v></c><c r="D9" s="5"><v>8</v></c><c r="E9" s="5"><v>4</v></c><c r="F9" s="5"><v>4</v></c><c r="G9" s="5"><v>4</v></c><c r="H9" s="5"><v>83.5</v></c><c r="I9" s="5" t="s"><v>16</v></c><c r="J9" s="2"><v>1.2906860467680801</v></c><c r="K9" s="2"><v>1.0500807762146001</v></c><c r="L9" s="2"><v>2.1716537249504899</v></c><c r="M9" s="2"><v>1.6042947769164999</v></c></row><row r="10" spans="1:13" x14ac:dyDescent="0.25"><c r="A10" t="s"><v>146</v></c><c r="B10" t="s"><v>147</v></c><c r="C10" t="s"><v>148</v></c><c r="D10" s="5"><v>31</v></c><c r="E10" s="5"><v>5</v></c><c r="F10" s="5"><v>11</v></c><c r="G10" s="5"><v>5</v></c><c r="H10" s="5"><v>15.4</v></c><c r="I10" s="5" t="s"><v>16</v></c><c r="J10" s="2"><v>2.1195630096835498</v></c><c r="K10" s="2"><v>1.79252910614014</v></c><c r="L10" s="2"><v>1.1755003041680501</v></c><c r="M10" s="2"><v>1.343665599823</v></c></row><row r="11" spans="1:13" x14ac:dyDescent="0.25"><c r="A11" t="s"><v>206</v></c><c r="B11" t="s"><v>207</v></c><c r="C11" t="s"><v>208</v></c><c r="D11" s="5"><v>7</v></c><c r="E11" s="5"><v>2</v></c><c r="F11" s="5"><v>2</v></c><c r="G11" s="5"><v>2</v></c><c r="H11" s="5"><v>62.9</v></c><c r="I11" s="5" t="s"><v>16</v></c><c r="J11" s="2"><v>1.6699865173235899</v></c><c r="K11" s="2"><v>1.41151010990143</v></c><c r="L11" s="2"><v>1.74331199694848</v></c><c r="M11" s="2"><v>1.26832604408264</v></c></row><row r="12" spans="1:13" x14ac:dyDescent="0.25"><c r="A12" t="s"><v>239</v></c><c r="B12" t="s"><v>240</v></c><c r="C12" t="s"><v>241</v></c><c r="D12" s="5"><v>10</v></c><c r="E12" s="5"><v>9</v></c><c r="F12" s="5"><v>11</v></c><c r="G12" s="5"><v>9</v></c><c r="H12" s="5"><v>121.8</v></c><c r="I12" s="5" t="s"><v>16</v></c><c r="J12" s="2"><v>2.18505044761516</v></c><c r="K12" s="2"><v>1.3340148925781301</v></c><c r="L12" s="2"><v>1.4191278886030601</v></c><c r="M12" s="2"><v>1.2319316864013701</v></c></row><row r="13" spans="1:13" x14ac:dyDescent="0.25"><c r="A13" t="s"><v>140</v></c><c r="B13" t="s"><v>141</v></c><c r="C13" t="s"><v>142</v></c><c r="D13" s="5"><v>26</v></c><c r="E13" s="5"><v>21</v></c><c r="F13" s="5"><v>28</v></c><c r="G13" s="5"><v>21</v></c><c r="H13" s="5"><v>90.5</v></c><c r="I13" s="5" t="s"><v>16</v></c><c r="J13" s="2"><v>1.91066436707651</v></c><c r="K13" s="2"><v>1.80925846099854</v></c><c r="L13" s="2"><v>1.7128748224154799</v></c><c r="M13" s="2"><v>1.19607734680176</v></c></row><row r="14" spans="1:13" x14ac:dyDescent="0.25"><c r="A14" t="s"><v>251</v></c><c r="B14" t="s"><v>252</v></c><c r="C14" t="s"><v>253</v></c><c r="D14" s="5"><v>19</v></c><c r="E14" s="5"><v>15</v></c><c r="F14" s="5"><v>19</v></c><c r="G14" s="5"><v>15</v></c><c r="H14" s="5"><v>101.9</v></c><c r="I14" s="5" t="s"><v>16</v></c><c r="J14" s="2"><v>1.5746727785252399</v></c><c r="K14" s="2"><v>1.30134701728821</v></c><c r="L14" s="2"><v>2.0661456773902702</v></c><c r="M14" s="2"><v>1.1858594417571999</v></c></row><row r="15" spans="1:13" x14ac:dyDescent="0.25"><c r="A15" t="s"><v>38</v></c><c r="B15" t="s"><v>39</v></c><c r="C15" t="s"><v>40</v></c><c r="D15" s="5"><v>10</v></c><c r="E15" s="5"><v>9</v></c><c r="F15" s="5"><v>10</v></c><c r="G15" s="5"><v>9</v></c><c r="H15" s="5"><v>102.3</v></c><c r="I15" s="5" t="s"><v>16</v></c><c r="J15" s="2"><v>1.78026343726743</v></c><c r="K15" s="2"><v>2.76758873462677</v></c><c r="L15" s="2"><v>1.3405172530753899</v></c><c r="M15" s="2"><v>1.0300235748291</v></c></row><row r="16" spans="1:13" x14ac:dyDescent="0.25"><c r="A16" t="s"><v>521</v></c><c r="B16" t="s"><v>522</v></c><c r="C16" t="s"><v>523</v></c><c r="D16" s="5"><v>15</v></c><c r="E16" s="5"><v>7</v></c><c r="F16" s="5"><v>8</v></c><c r="G16" s="5"><v>7</v></c><c r="H16" s="5"><v>75</v></c><c r="I16" s="5" t="s"><v>16</v></c><c r="J16" s="2"><v>1.6891630912768201</v></c><c r="K16" s="2"><v>0.655536890029907</v></c><c r="L16" s="2"><v>2.40048975691843</v></c><c r="M16" s="2"><v>1.0275948047637899</v></c></row><row r="17" spans="1:13" x14ac:dyDescent="0.25"><c r="A17" t="s"><v>65</v></c><c r="B17" t="s"><v>66</v></c><c r="C17" t="s"><v>67</v></c><c r="D17" s="5"><v>49</v></c><c r="E17" s="5"><v>9</v></c><c r="F17" s="5"><v>17</v></c><c r="G17" s="5"><v>9</v></c><c r="H17" s="5"><v>17.7</v></c><c r="I17" s="5" t="s"><v>16</v></c><c r="J17" s="2"><v>2.3595078238742602</v></c><c r="K17" s="2"><v>2.3404138088226301</v></c><c r="L17" s="2"><v>1.25684174157662</v></c><c r="M17" s="2"><v>0.97670483589172397</v></c></row><row r="18" spans="1:13" x14ac:dyDescent="0.25"><c r="A18" t="s"><v>347</v></c><c r="B18" t="s"><v>348</v></c><c r="C18" t="s"><v>349</v></c><c r="D18" s="5"><v>2</v></c><c r="E18" s="5"><v>2</v></c><c r="F18" s="5"><v>2</v></c><c r="G18" s="5"><v>2</v></c><c r="H18" s="5"><v>46.6</v></c><c r="I18" s="5" t="s"><v>16</v></c><c r="J18" s="2"><v>1.18679480203756</v></c><c r="K18" s="2"><v>1.0543957948684699</v></c><c r="L18" s="2"><v>1.90258388434702</v></c><c r="M18" s="2"><v>0.96432447433471702</v></c></row><row r="19" spans="1:13" x14ac:dyDescent="0.25"><c r="A19" t="s"><v>56</v></c><c r="B19" t="s"><v>57</v></c><c r="C19" t="s"><v>58</v></c><c r="D19" s="5"><v>17</v></c><c r="E19" s="5"><v>1</v></c><c r="F19" s="5"><v>1</v></c><c r="G19" s="5"><v>1</v></c><c r="H19" s="5"><v>10.1</v></c><c r="I19" s="5" t="s"><v>16</v></c><c r="J19" s="2"><v>1.96601502219353</v></c><c r="K19" s="2"><v>2.4901760816574101</v></c><c r="L19" s="2"><v>1.48125365335121</v></c><c r="M19" s="2"><v>0.96285057067871105</v></c></row><row r="20" spans="1:13" x14ac:dyDescent="0.25"><c r="A20" t="s"><v>353</v></c><c r="B20" t="s"><v>354</v></c><c r="C20" t="s"><v>355</v></c><c r="D20" s="5"><v>22</v></c><c r="E20" s="5"><v>5</v></c><c r="F20" s="5"><v>7</v></c><c r="G20" s="5"><v>5</v></c><c r="H20" s="5"><v>15.8</v></c><c r="I20" s="5" t="s"><v>16</v></c><c r="J20" s="2"><v>1.4202779528815801</v></c><c r="K20" s="2"><v>1.0433943271637001</v></c><c r="L20" s="2"><v>1.26516403132547</v></c><c r="M20" s="2"><v>0.96134662628173795</v></c></row><row r="21" spans="1:13" x14ac:dyDescent="0.25"><c r="A21" t="s"><v>68</v></c><c r="B21" t="s"><v>69</v></c><c r="C21" t="s"><v>70</v></c><c r="D21" s="5"><v>32</v></c><c r="E21" s="5"><v>22</v></c><c r="F21" s="5"><v>31</v></c><c r="G21" s="5"><v>14</v></c><c r="H21" s="5"><v>97.3</v></c><c r="I21" s="5" t="s"><v>16</v></c><c r="J21" s="2"><v>1.3592749545899001</v></c><c r="K21" s="2"><v>2.31834936141968</v></c><c r="L21" s="2"><v>2.0936595764076702</v></c><c r="M21" s="2"><v>0.94336962699890103</v></c></row></sheetData><pageMargins left="0.7" right="0.7" top="0.78740157499999996" bottom="0.78740157499999996" header="0.3" footer="0.3"/><pageSetup paperSize="9" orientation="portrait" r:id="rId1"/></worksheet>
