# Supplementary material for: Loss of Lamin A leads to the nuclear translocation of AGO2 and compromised RNA interference
Source: Nucleic Acids Res. 2024 Jul 12;52(16):9917–35. doi: 10.1093/nar/gkae589 (PMC11381323; doi:10.1093/nar/gkae589)
Supplement: gkae589_Supplemental_Files [file gkae589_supplemental_files.zip › Supplemental Table 4/xl/worksheets/sheet5.xml]

<?xml version="1.0" encoding="UTF-8" standalone="yes"?>
<worksheet xmlns="http://schemas.openxmlformats.org/spreadsheetml/2006/main" xmlns:r="http://schemas.openxmlformats.org/officeDocument/2006/relationships" xmlns:mc="http://schemas.openxmlformats.org/markup-compatibility/2006" mc:Ignorable="x14ac xr xr2 xr3" xmlns:x14ac="http://schemas.microsoft.com/office/spreadsheetml/2009/9/ac" xmlns:xr="http://schemas.microsoft.com/office/spreadsheetml/2014/revision" xmlns:xr2="http://schemas.microsoft.com/office/spreadsheetml/2015/revision2" xmlns:xr3="http://schemas.microsoft.com/office/spreadsheetml/2016/revision3" xr:uid="{4ACE6A5D-5EC8-400B-AE63-A2A6D605987F}"><dimension ref="A1:K22"/><sheetViews><sheetView workbookViewId="0"><selection activeCell="J31" sqref="J31"/></sheetView></sheetViews><sheetFormatPr defaultColWidth="8.85546875" defaultRowHeight="15" x14ac:dyDescent="0.25"/><cols><col min="1" max="1" width="21.7109375" customWidth="1"/><col min="2" max="2" width="29.42578125" customWidth="1"/><col min="3" max="3" width="15.7109375" customWidth="1"/><col min="4" max="4" width="20.7109375" bestFit="1" customWidth="1"/><col min="5" max="5" width="8.28515625" bestFit="1" customWidth="1"/><col min="6" max="6" width="14.85546875" bestFit="1" customWidth="1"/><col min="7" max="7" width="12.7109375" bestFit="1" customWidth="1"/><col min="8" max="8" width="16.140625" bestFit="1" customWidth="1"/><col min="9" max="9" width="9.7109375" bestFit="1" customWidth="1"/><col min="10" max="10" width="20" bestFit="1" customWidth="1"/><col min="11" max="11" width="19.7109375" customWidth="1"/></cols><sheetData><row r="1" spans="1:11" ht="30.75" thickBot="1" x14ac:dyDescent="0.3"><c r="A1" s="11" t="s"><v>933</v></c><c r="B1" s="11" t="s"><v>934</v></c><c r="C1" s="11" t="s"><v>935</v></c><c r="D1" s="11" t="s"><v>1000</v></c><c r="E1" s="11" t="s"><v>1001</v></c><c r="F1" s="11" t="s"><v>1002</v></c><c r="G1" s="11" t="s"><v>1003</v></c><c r="H1" s="11" t="s"><v>936</v></c><c r="I1" s="4" t="s"><v>937</v></c><c r="J1" s="4" t="s"><v>1004</v></c><c r="K1" s="4" t="s"><v>1005</v></c></row><row r="2" spans="1:11" ht="15.75" thickTop="1" x14ac:dyDescent="0.25"><c r="A2" t="s"><v>938</v></c><c r="B2" t="s"><v>939</v></c><c r="C2" t="s"><v>940</v></c><c r="D2" s="1"><v>61.8</v></c><c r="E2" s="1"><v>32</v></c><c r="F2" s="1"><v>23</v></c><c r="G2" s="1"><v>98</v></c><c r="H2" s="1"><v>75.491</v></c><c r="I2" s="1" t="s"><v>16</v></c><c r="J2" s="1"><v>-10.146000000000001</v></c><c r="K2" s="1"><v>3.07</v></c></row><row r="3" spans="1:11" x14ac:dyDescent="0.25"><c r="A3" s="12" t="s"><v>941</v></c><c r="B3" s="12" t="s"><v>942</v></c><c r="C3" s="12" t="s"><v>943</v></c><c r="D3" s="13"><v>53.5</v></c><c r="E3" s="13"><v>13</v></c><c r="F3" s="13"><v>13</v></c><c r="G3" s="13"><v>37</v></c><c r="H3" s="13"><v>28.994</v></c><c r="I3" s="13" t="s"><v>16</v></c><c r="J3" s="13"><v>-9.359</v></c><c r="K3" s="13"><v>3.45</v></c></row><row r="4" spans="1:11" x14ac:dyDescent="0.25"><c r="A4" s="12" t="s"><v>944</v></c><c r="B4" s="12" t="s"><v>945</v></c><c r="C4" s="12" t="s"><v>946</v></c><c r="D4" s="13"><v>73</v></c><c r="E4" s="13"><v>9</v></c><c r="F4" s="13"><v>9</v></c><c r="G4" s="13"><v>39</v></c><c r="H4" s="13"><v>10.058</v></c><c r="I4" s="13" t="s"><v>16</v></c><c r="J4" s="13"><v>-8.6289999999999996</v></c><c r="K4" s="13"><v>2.2650000000000001</v></c></row><row r="5" spans="1:11" x14ac:dyDescent="0.25"><c r="A5" s="12" t="s"><v>947</v></c><c r="B5" s="12" t="s"><v>948</v></c><c r="C5" s="12" t="s"><v>949</v></c><c r="D5" s="13"><v>73</v></c><c r="E5" s="13"><v>55</v></c><c r="F5" s="13"><v>49</v></c><c r="G5" s="13"><v>152</v></c><c r="H5" s="13"><v>66.408000000000001</v></c><c r="I5" s="13" t="s"><v>16</v></c><c r="J5" s="13"><v>-8.5359999999999996</v></c><c r="K5" s="13"><v>2.556</v></c></row><row r="6" spans="1:11" x14ac:dyDescent="0.25"><c r="A6" s="12" t="s"><v>950</v></c><c r="B6" s="12" t="s"><v>951</v></c><c r="C6" s="12" t="s"><v>775</v></c><c r="D6" s="13"><v>30.8</v></c><c r="E6" s="13"><v>9</v></c><c r="F6" s="13"><v>9</v></c><c r="G6" s="13"><v>29</v></c><c r="H6" s="13"><v>24.95</v></c><c r="I6" s="13" t="s"><v>16</v></c><c r="J6" s="13"><v>-6.1929999999999996</v></c><c r="K6" s="13"><v>2.9780000000000002</v></c></row><row r="7" spans="1:11" x14ac:dyDescent="0.25"><c r="A7" s="12" t="s"><v>952</v></c><c r="B7" s="12" t="s"><v>953</v></c><c r="C7" s="12" t="s"><v>954</v></c><c r="D7" s="13"><v>30.1</v></c><c r="E7" s="13"><v>7</v></c><c r="F7" s="13"><v>7</v></c><c r="G7" s="13"><v>19</v></c><c r="H7" s="13"><v>21.702999999999999</v></c><c r="I7" s="13" t="s"><v>16</v></c><c r="J7" s="13"><v>-5.6760000000000002</v></c><c r="K7" s="13"><v>2.0369999999999999</v></c></row><row r="8" spans="1:11" x14ac:dyDescent="0.25"><c r="A8" s="12" t="s"><v>955</v></c><c r="B8" s="12" t="s"><v>956</v></c><c r="C8" s="12" t="s"><v>957</v></c><c r="D8" s="13"><v>28</v></c><c r="E8" s="13"><v>19</v></c><c r="F8" s="13"><v>19</v></c><c r="G8" s="13"><v>37</v></c><c r="H8" s="13"><v>82.703999999999994</v></c><c r="I8" s="13" t="s"><v>16</v></c><c r="J8" s="13"><v>-5.3380000000000001</v></c><c r="K8" s="13"><v>1.4330000000000001</v></c></row><row r="9" spans="1:11" x14ac:dyDescent="0.25"><c r="A9" s="12" t="s"><v>958</v></c><c r="B9" s="12" t="s"><v>959</v></c><c r="C9" s="12" t="s"><v>960</v></c><c r="D9" s="13"><v>58.3</v></c><c r="E9" s="13"><v>11</v></c><c r="F9" s="13"><v>11</v></c><c r="G9" s="13"><v>56</v></c><c r="H9" s="13"><v>11.367000000000001</v></c><c r="I9" s="13" t="s"><v>16</v></c><c r="J9" s="13"><v>-5.2089999999999996</v></c><c r="K9" s="13"><v>2.9249999999999998</v></c></row><row r="10" spans="1:11" x14ac:dyDescent="0.25"><c r="A10" s="12" t="s"><v>961</v></c><c r="B10" s="12" t="s"><v>962</v></c><c r="C10" s="12" t="s"><v>963</v></c><c r="D10" s="13"><v>41.1</v></c><c r="E10" s="13"><v>9</v></c><c r="F10" s="13"><v>9</v></c><c r="G10" s="13"><v>30</v></c><c r="H10" s="13"><v>29.247</v></c><c r="I10" s="13" t="s"><v>16</v></c><c r="J10" s="13"><v>-4.8879999999999999</v></c><c r="K10" s="13"><v>2.4580000000000002</v></c></row><row r="11" spans="1:11" x14ac:dyDescent="0.25"><c r="A11" s="12" t="s"><v>964</v></c><c r="B11" s="12" t="s"><v>965</v></c><c r="C11" s="12" t="s"><v>966</v></c><c r="D11" s="13"><v>25</v></c><c r="E11" s="13"><v>4</v></c><c r="F11" s="13"><v>4</v></c><c r="G11" s="13"><v>10</v></c><c r="H11" s="13"><v>15.43</v></c><c r="I11" s="13" t="s"><v>16</v></c><c r="J11" s="13"><v>-4.601</v></c><c r="K11" s="13"><v>2.2440000000000002</v></c></row><row r="12" spans="1:11" x14ac:dyDescent="0.25"><c r="A12" s="12" t="s"><v>967</v></c><c r="B12" s="12" t="s"><v>968</v></c><c r="C12" s="12" t="s"><v>969</v></c><c r="D12" s="13"><v>76.8</v></c><c r="E12" s="13"><v>98</v></c><c r="F12" s="13"><v>4</v></c><c r="G12" s="13"><v>41</v></c><c r="H12" s="13"><v>80.902000000000001</v></c><c r="I12" s="13" t="s"><v>16</v></c><c r="J12" s="13"><v>-4.3920000000000003</v></c><c r="K12" s="13"><v>2.3879999999999999</v></c></row><row r="13" spans="1:11" x14ac:dyDescent="0.25"><c r="A13" s="12" t="s"><v>970</v></c><c r="B13" s="12" t="s"><v>971</v></c><c r="C13" s="12" t="s"><v>972</v></c><c r="D13" s="13"><v>52.4</v></c><c r="E13" s="13"><v>26</v></c><c r="F13" s="13"><v>26</v></c><c r="G13" s="13"><v>87</v></c><c r="H13" s="13"><v>68.137</v></c><c r="I13" s="13" t="s"><v>16</v></c><c r="J13" s="13"><v>-3.6309999999999998</v></c><c r="K13" s="13"><v>2.165</v></c></row><row r="14" spans="1:11" x14ac:dyDescent="0.25"><c r="A14" s="12" t="s"><v>973</v></c><c r="B14" s="12" t="s"><v>974</v></c><c r="C14" s="12" t="s"><v>975</v></c><c r="D14" s="13"><v>39.200000000000003</v></c><c r="E14" s="13"><v>7</v></c><c r="F14" s="13"><v>7</v></c><c r="G14" s="13"><v>19</v></c><c r="H14" s="13"><v>17.259</v></c><c r="I14" s="13" t="s"><v>16</v></c><c r="J14" s="13"><v>-3.1850000000000001</v></c><c r="K14" s="13"><v>1.903</v></c></row><row r="15" spans="1:11" x14ac:dyDescent="0.25"><c r="A15" s="12" t="s"><v>976</v></c><c r="B15" s="12" t="s"><v>977</v></c><c r="C15" s="12" t="s"><v>978</v></c><c r="D15" s="13"><v>47.9</v></c><c r="E15" s="13"><v>6</v></c><c r="F15" s="13"><v>6</v></c><c r="G15" s="13"><v>10</v></c><c r="H15" s="13"><v>17.818000000000001</v></c><c r="I15" s="13" t="s"><v>16</v></c><c r="J15" s="13"><v>-2.1509999999999998</v></c><c r="K15" s="13"><v>1.3939999999999999</v></c></row><row r="16" spans="1:11" x14ac:dyDescent="0.25"><c r="A16" s="12" t="s"><v>979</v></c><c r="B16" s="12" t="s"><v>980</v></c><c r="C16" s="12" t="s"><v>981</v></c><c r="D16" s="13"><v>9</v></c><c r="E16" s="13"><v>1</v></c><c r="F16" s="13"><v>1</v></c><c r="G16" s="13"><v>4</v></c><c r="H16" s="13"><v>18.512</v></c><c r="I16" s="13" t="s"><v>16</v></c><c r="J16" s="13"><v>-1.27</v></c><c r="K16" s="13"><v>3.431</v></c></row><row r="17" spans="1:11" x14ac:dyDescent="0.25"><c r="A17" t="s"><v>982</v></c><c r="B17" t="s"><v>983</v></c><c r="C17" t="s"><v>984</v></c><c r="D17" s="1"><v>15.2</v></c><c r="E17" s="1"><v>4</v></c><c r="F17" s="1"><v>4</v></c><c r="G17" s="1"><v>13</v></c><c r="H17" s="1"><v>47.686999999999998</v></c><c r="I17" s="1" t="s"><v>16</v></c><c r="J17" s="1"><v>-1.1910000000000001</v></c><c r="K17" s="1"><v>2.2250000000000001</v></c></row><row r="18" spans="1:11" x14ac:dyDescent="0.25"><c r="A18" t="s"><v>985</v></c><c r="B18" t="s"><v>986</v></c><c r="C18" t="s"><v>987</v></c><c r="D18" s="1"><v>44.1</v></c><c r="E18" s="1"><v>4</v></c><c r="F18" s="1"><v>4</v></c><c r="G18" s="1"><v>6</v></c><c r="H18" s="1"><v>12.724</v></c><c r="I18" s="1" t="s"><v>16</v></c><c r="J18" s="1"><v>-1.0249999999999999</v></c><c r="K18" s="1"><v>1.7370000000000001</v></c></row><row r="19" spans="1:11" x14ac:dyDescent="0.25"><c r="A19" t="s"><v>988</v></c><c r="B19" t="s"><v>989</v></c><c r="C19" t="s"><v>990</v></c><c r="D19" s="1"><v>64.3</v></c><c r="E19" s="1"><v>6</v></c><c r="F19" s="1"><v>6</v></c><c r="G19" s="1"><v>16</v></c><c r="H19" s="1"><v>11.664999999999999</v></c><c r="I19" s="1" t="s"><v>16</v></c><c r="J19" s="1"><v>-0.94599999999999995</v></c><c r="K19" s="1"><v>1.198</v></c></row><row r="20" spans="1:11" x14ac:dyDescent="0.25"><c r="A20" t="s"><v>991</v></c><c r="B20" t="s"><v>992</v></c><c r="C20" t="s"><v>993</v></c><c r="D20" s="1"><v>25.1</v></c><c r="E20" s="1"><v>5</v></c><c r="F20" s="1"><v>5</v></c><c r="G20" s="1"><v>15</v></c><c r="H20" s="1"><v>23.771999999999998</v></c><c r="I20" s="1" t="s"><v>16</v></c><c r="J20" s="1"><v>-0.91200000000000003</v></c><c r="K20" s="1"><v>1.345</v></c></row><row r="21" spans="1:11" x14ac:dyDescent="0.25"><c r="A21" t="s"><v>994</v></c><c r="B21" t="s"><v>995</v></c><c r="C21" t="s"><v>996</v></c><c r="D21" s="1"><v>10.5</v></c><c r="E21" s="1"><v>4</v></c><c r="F21" s="1"><v>3</v></c><c r="G21" s="1"><v>7</v></c><c r="H21" s="1"><v>31.983000000000001</v></c><c r="I21" s="1" t="s"><v>16</v></c><c r="J21" s="1"><v>-0.77300000000000002</v></c><c r="K21" s="1"><v>1.895</v></c></row><row r="22" spans="1:11" x14ac:dyDescent="0.25"><c r="A22" t="s"><v>997</v></c><c r="B22" t="s"><v>998</v></c><c r="C22" t="s"><v>999</v></c><c r="D22" s="1"><v>24.2</v></c><c r="E22" s="1"><v>3</v></c><c r="F22" s="1"><v>3</v></c><c r="G22" s="1"><v>11</v></c><c r="H22" s="1"><v>16.811</v></c><c r="I22" s="1" t="s"><v>16</v></c><c r="J22" s="1"><v>-0.67800000000000005</v></c><c r="K22" s="1"><v>1.3280000000000001</v></c></row></sheetData><pageMargins left="0.7" right="0.7" top="0.75" bottom="0.75" header="0.3" footer="0.3"/></worksheet>
