# Supplementary material for: Loss of Lamin A leads to the nuclear translocation of AGO2 and compromised RNA interference
Source: Nucleic Acids Res. 2024 Jul 12;52(16):9917–35. doi: 10.1093/nar/gkae589 (PMC11381323; doi:10.1093/nar/gkae589)
Supplement: gkae589_Supplemental_Files [file gkae589_supplemental_files.zip › Supplemental_Table_3_0_(CLIP).xlsx]

## Sheet: Description
Table 3: Supplemental file for fPAR-CLIP data
1_fPARCLIP_AGO_SHSY5Y_WT_C1
fPAR-CLIP of AGO1-4 proteins from cytoplasmic lysate of SHSY5Y WT cells, biological replicate 1
2_fPARCLIP_AGO_SHSY5Y_WT_C2
fPAR-CLIP of AGO1-4 proteins from cytoplasmic lysate of SHSY5Y WT cells, biological replicate 2
3_fPARCLIP_AGO_SHSY5Y_WT_N1
fPAR-CLIP of AGO1-4 proteins from nuclear lysate of SHSY5Y WT cells, biological replicate 1
4_fPARCLIP_AGO_SHSY5Y_WT_N2
fPAR-CLIP of AGO1-4 proteins from nuclear lysate of SHSY5Y WT cells, biological replicate 2
5_fPARCLIP_AGO_SHSY5Y_KO_C1
fPAR-CLIP of AGO1-4 proteins from cytoplasmic lysate of SHSY5Y Lamin A KO cells, biological replicate 1
6_fPARCLIP_AGO_SHSY5Y_KO_C2
fPAR-CLIP of AGO1-4 proteins from cytoplasmic lysate of SHSY5Y Lamin A KO cells, biological replicate 2
7_fPARCLIP_AGO_SHSY5Y_KO_N1
fPAR-CLIP of AGO1-4 proteins from nuclear lysate of SHSY5Y Lamin A KO cells, biological replicate 1
8_fPARCLIP_AGO_SHSY5Y_KO_N2
fPAR-CLIP of AGO1-4 proteins from nuclear lysate of SHSY5Y Lamin A KO cells, biological replicate 2
9_fPARCLIP_AGO_A375_WT_C1
fPAR-CLIP of AGO1-4 proteins from cytoplasmic lysate of A375 cells, biological replicate 1
10_fPARCLIP_AGO_A375_WT_C2
fPAR-CLIP of AGO1-4 proteins from cytoplasmic lysate of A375 cells, biological replicate 2
11_fPARCLIP_AGO_A375_WT_N1
fPAR-CLIP of AGO1-4 proteins from nuclear lysate of A375 cells, biological replicate 1
12_fPARCLIP_AGO_A375_WT_N2
fPAR-CLIP of AGO1-4 proteins from nuclear lysate of A375 cells, biological replicate 2
13_fPARCLIP_AGO_A375_KO_C1
fPAR-CLIP of AGO1-4 proteins from cytoplasmic lysate of A375 Lamin A KO cells, biological replicate 1
14_fPARCLIP_AGO_A375_KO_C2
fPAR-CLIP of AGO1-4 proteins from cytoplasmic lysate of A375 Lamin A KO cells, biological replicate 2
15_fPARCLIP_AGO_A375_KO_N1
fPAR-CLIP of AGO1-4 proteins from nuclear lysate of A375 Lamin A KO cells, biological replicate 1
16_fPARCLIP_AGO_A375_KO_N2
fPAR-CLIP of AGO1-4 proteins from nuclear lysate of A375 Lamin A KO cells, biological replicate 2
17_fPARCLIP_FAM120A_SH_KO_C1
fPAR-CLIP of FAM120A protein from cytoplasmic lysate of SHSY5Y Lamin A KO cells, biological replicate 1
18_fPARCLIP_FAM120A_SH_KO_C2
fPAR-CLIP of FAM120A protein from cytoplasmic lysate of SHSY5Y Lamin A KO cells, biological replicate 2
19_fPARCLIP_FAM120A_SH_KO_N1
fPAR-CLIP of FAM120A protein from nuclear lysate of SHSY5Y Lamin A KO cells, biological replicate 1
20_fPARCLIP_FAM120A_SH_KO_N2
fPAR-CLIP of FAM120A protein from nuclear lysate of SHSY5Y Lamin A KO cells, biological replicate 2
21_fPARCLIP_FAM120A_A375_KO_C1
fPAR-CLIP of FAM120A protein from cytoplasmic lysate of A375 Lamin A KO cells, biological replicate 1
22_fPARCLIP_FAM120A_A375_KO_C2
fPAR-CLIP of FAM120A protein from cytoplasmic lysate of A375 Lamin A KO cells, biological replicate 2
23_fPARCLIP_FAM120A_A375_KO_N1
fPAR-CLIP of FAM120A protein from nuclear lysate of A375 Lamin A KO cells, biological replicate 1
24_fPARCLIP_FAM120A_A375_KO_N2
fPAR-CLIP of FAM120A protein from nuclear lysate of A375 Lamin A KO cells, biological replicate 2
