# Supplementary material for: Loss of Lamin A leads to the nuclear translocation of AGO2 and compromised RNA interference
Source: Nucleic Acids Res. 2024 Jul 12;52(16):9917–35. doi: 10.1093/nar/gkae589 (PMC11381323; doi:10.1093/nar/gkae589)
Supplement: gkae589_Supplemental_Files [file gkae589_supplemental_files.zip › Supplemental_Table_3_0_(CLIP)/customXml/itemProps1.xml]

<?xml version="1.0" encoding="UTF-8" standalone="no"?>
<ds:datastoreItem ds:itemID="{5AA3E519-6E2F-4B23-A0FB-8F5192BECBD6}" xmlns:ds="http://schemas.openxmlformats.org/officeDocument/2006/customXml"><ds:schemaRefs><ds:schemaRef ds:uri="http://schemas.microsoft.com/sharepoint/v3/contenttype/forms"/></ds:schemaRefs></ds:datastoreItem>
