# Supplementary material for: Loss of Lamin A leads to the nuclear translocation of AGO2 and compromised RNA interference
Source: Nucleic Acids Res. 2024 Jul 12;52(16):9917–35. doi: 10.1093/nar/gkae589 (PMC11381323; doi:10.1093/nar/gkae589)
Supplement: gkae589_Supplemental_Files [file gkae589_supplemental_files.zip › Supplemental_Table_3_0_(CLIP)/docProps/custom.xml]

<?xml version="1.0" encoding="UTF-8" standalone="yes"?>
<Properties xmlns="http://schemas.openxmlformats.org/officeDocument/2006/custom-properties" xmlns:vt="http://schemas.openxmlformats.org/officeDocument/2006/docPropsVTypes"><property fmtid="{D5CDD505-2E9C-101B-9397-08002B2CF9AE}" pid="2" name="TaxKeyword"><vt:lpwstr></vt:lpwstr></property><property fmtid="{D5CDD505-2E9C-101B-9397-08002B2CF9AE}" pid="3" name="MediaServiceImageTags"><vt:lpwstr></vt:lpwstr></property><property fmtid="{D5CDD505-2E9C-101B-9397-08002B2CF9AE}" pid="4" name="ContentTypeId"><vt:lpwstr>0x010100C7C811754E204E47A665D3B7C5D98E1E005F9C4BB929AB0A489C52918F80E11E35</vt:lpwstr></property><property fmtid="{D5CDD505-2E9C-101B-9397-08002B2CF9AE}" pid="5" name="GU_DocOrganisation"><vt:lpwstr>1;#Avd för medicinsk kemi och cellbiologi|a5a94d98-12f4-4144-b864-da9c4228f985</vt:lpwstr></property><property fmtid="{D5CDD505-2E9C-101B-9397-08002B2CF9AE}" pid="6" name="_dlc_DocIdItemGuid"><vt:lpwstr>eee244bc-e2d8-4cdc-9b37-1725203aba0d</vt:lpwstr></property><property fmtid="{D5CDD505-2E9C-101B-9397-08002B2CF9AE}" pid="7" name="GU_RecordType"><vt:lpwstr></vt:lpwstr></property><property fmtid="{D5CDD505-2E9C-101B-9397-08002B2CF9AE}" pid="8" name="MSIP_Label_be5cb09a-2992-49d6-8ac9-5f63e7b1ad2f_Enabled"><vt:lpwstr>true</vt:lpwstr></property><property fmtid="{D5CDD505-2E9C-101B-9397-08002B2CF9AE}" pid="9" name="MSIP_Label_be5cb09a-2992-49d6-8ac9-5f63e7b1ad2f_SetDate"><vt:lpwstr>2024-05-24T12:59:48Z</vt:lpwstr></property><property fmtid="{D5CDD505-2E9C-101B-9397-08002B2CF9AE}" pid="10" name="MSIP_Label_be5cb09a-2992-49d6-8ac9-5f63e7b1ad2f_Method"><vt:lpwstr>Standard</vt:lpwstr></property><property fmtid="{D5CDD505-2E9C-101B-9397-08002B2CF9AE}" pid="11" name="MSIP_Label_be5cb09a-2992-49d6-8ac9-5f63e7b1ad2f_Name"><vt:lpwstr>Controlled</vt:lpwstr></property><property fmtid="{D5CDD505-2E9C-101B-9397-08002B2CF9AE}" pid="12" name="MSIP_Label_be5cb09a-2992-49d6-8ac9-5f63e7b1ad2f_SiteId"><vt:lpwstr>91761b62-4c45-43f5-9f0e-be8ad9b551ff</vt:lpwstr></property><property fmtid="{D5CDD505-2E9C-101B-9397-08002B2CF9AE}" pid="13" name="MSIP_Label_be5cb09a-2992-49d6-8ac9-5f63e7b1ad2f_ActionId"><vt:lpwstr>1150387b-6c15-44a6-b641-c6e6b452f2ae</vt:lpwstr></property><property fmtid="{D5CDD505-2E9C-101B-9397-08002B2CF9AE}" pid="14" name="MSIP_Label_be5cb09a-2992-49d6-8ac9-5f63e7b1ad2f_ContentBits"><vt:lpwstr>0</vt:lpwstr></property></Properties>
