# Supplementary material for: Loss of Lamin A leads to the nuclear translocation of AGO2 and compromised RNA interference
Source: Nucleic Acids Res. 2024 Jul 12;52(16):9917–35. doi: 10.1093/nar/gkae589 (PMC11381323; doi:10.1093/nar/gkae589)
Supplement: gkae589_Supplemental_Files [file gkae589_supplemental_files.zip › Supplemental_Table_3_0_(CLIP)/xl/connections.xml]

<?xml version="1.0" encoding="UTF-8" standalone="yes"?>
<connections xmlns="http://schemas.openxmlformats.org/spreadsheetml/2006/main" xmlns:mc="http://schemas.openxmlformats.org/markup-compatibility/2006" mc:Ignorable="xr16" xmlns:xr16="http://schemas.microsoft.com/office/spreadsheetml/2017/revision16"><connection id="1" xr16:uid="{F694DF63-2693-4688-B352-215A783D144A}" keepAlive="1" name="Query - A375_KO_C1_S30_R1 clusters" description="Connection to the 'A375_KO_C1_S30_R1 clusters' query in the workbook." type="5" refreshedVersion="8" background="1" saveData="1"><dbPr connection="Provider=Microsoft.Mashup.OleDb.1;Data Source=$Workbook$;Location=&quot;A375_KO_C1_S30_R1 clusters&quot;;Extended Properties=&quot;&quot;" command="SELECT * FROM [A375_KO_C1_S30_R1 clusters]"/></connection><connection id="2" xr16:uid="{2887A9EA-74D6-4A6E-9C70-7577CE0AD1BB}" keepAlive="1" name="Query - A375_KO_C2_S32_R1 clusters" description="Connection to the 'A375_KO_C2_S32_R1 clusters' query in the workbook." type="5" refreshedVersion="8" background="1" saveData="1"><dbPr connection="Provider=Microsoft.Mashup.OleDb.1;Data Source=$Workbook$;Location=&quot;A375_KO_C2_S32_R1 clusters&quot;;Extended Properties=&quot;&quot;" command="SELECT * FROM [A375_KO_C2_S32_R1 clusters]"/></connection><connection id="3" xr16:uid="{CFBFB0FF-478D-4047-B543-82B5EB163609}" keepAlive="1" name="Query - A375_KO_FAM120A_C1_S1_R1 clusters" description="Connection to the 'A375_KO_FAM120A_C1_S1_R1 clusters' query in the workbook." type="5" refreshedVersion="8" background="1" saveData="1"><dbPr connection="Provider=Microsoft.Mashup.OleDb.1;Data Source=$Workbook$;Location=&quot;A375_KO_FAM120A_C1_S1_R1 clusters&quot;;Extended Properties=&quot;&quot;" command="SELECT * FROM [A375_KO_FAM120A_C1_S1_R1 clusters]"/></connection><connection id="4" xr16:uid="{DF732757-C83C-434C-96B1-43C2B5A21C9A}" keepAlive="1" name="Query - A375_KO_FAM120A_C2_S3_R1 clusters" description="Connection to the 'A375_KO_FAM120A_C2_S3_R1 clusters' query in the workbook." type="5" refreshedVersion="8" background="1" saveData="1"><dbPr connection="Provider=Microsoft.Mashup.OleDb.1;Data Source=$Workbook$;Location=&quot;A375_KO_FAM120A_C2_S3_R1 clusters&quot;;Extended Properties=&quot;&quot;" command="SELECT * FROM [A375_KO_FAM120A_C2_S3_R1 clusters]"/></connection><connection id="5" xr16:uid="{1A0F3DC3-B234-4F63-8EEB-18B3176B3A9D}" keepAlive="1" name="Query - A375_KO_FAM120A_N1_S2_R1 clusters" description="Connection to the 'A375_KO_FAM120A_N1_S2_R1 clusters' query in the workbook." type="5" refreshedVersion="8" background="1" saveData="1"><dbPr connection="Provider=Microsoft.Mashup.OleDb.1;Data Source=$Workbook$;Location=&quot;A375_KO_FAM120A_N1_S2_R1 clusters&quot;;Extended Properties=&quot;&quot;" command="SELECT * FROM [A375_KO_FAM120A_N1_S2_R1 clusters]"/></connection><connection id="6" xr16:uid="{0C5D214E-84F3-4467-9E5C-0245248AAC98}" keepAlive="1" name="Query - A375_KO_FAM120A_N2_S4_R1 clusters" description="Connection to the 'A375_KO_FAM120A_N2_S4_R1 clusters' query in the workbook." type="5" refreshedVersion="8" background="1" saveData="1"><dbPr connection="Provider=Microsoft.Mashup.OleDb.1;Data Source=$Workbook$;Location=&quot;A375_KO_FAM120A_N2_S4_R1 clusters&quot;;Extended Properties=&quot;&quot;" command="SELECT * FROM [A375_KO_FAM120A_N2_S4_R1 clusters]"/></connection><connection id="7" xr16:uid="{D20E3BD5-A969-41F4-A293-731C6412ED89}" keepAlive="1" name="Query - A375_KO_N1_S31_R1 clusters" description="Connection to the 'A375_KO_N1_S31_R1 clusters' query in the workbook." type="5" refreshedVersion="8" background="1" saveData="1"><dbPr connection="Provider=Microsoft.Mashup.OleDb.1;Data Source=$Workbook$;Location=&quot;A375_KO_N1_S31_R1 clusters&quot;;Extended Properties=&quot;&quot;" command="SELECT * FROM [A375_KO_N1_S31_R1 clusters]"/></connection><connection id="8" xr16:uid="{17399050-5B86-424E-9C40-B915EC531271}" keepAlive="1" name="Query - A375_KO_N2_S33_R1 clusters" description="Connection to the 'A375_KO_N2_S33_R1 clusters' query in the workbook." type="5" refreshedVersion="8" background="1" saveData="1"><dbPr connection="Provider=Microsoft.Mashup.OleDb.1;Data Source=$Workbook$;Location=&quot;A375_KO_N2_S33_R1 clusters&quot;;Extended Properties=&quot;&quot;" command="SELECT * FROM [A375_KO_N2_S33_R1 clusters]"/></connection><connection id="9" xr16:uid="{DD43AF8C-853D-4F04-AFD0-1A87B8D4AC21}" keepAlive="1" name="Query - A375_WT_C1_S26_R1 clusters" description="Connection to the 'A375_WT_C1_S26_R1 clusters' query in the workbook." type="5" refreshedVersion="8" background="1" saveData="1"><dbPr connection="Provider=Microsoft.Mashup.OleDb.1;Data Source=$Workbook$;Location=&quot;A375_WT_C1_S26_R1 clusters&quot;;Extended Properties=&quot;&quot;" command="SELECT * FROM [A375_WT_C1_S26_R1 clusters]"/></connection><connection id="10" xr16:uid="{57DEE081-C25E-4245-92F3-1AA02679FBAD}" keepAlive="1" name="Query - A375_WT_C2_S28_R1 clusters" description="Connection to the 'A375_WT_C2_S28_R1 clusters' query in the workbook." type="5" refreshedVersion="8" background="1" saveData="1"><dbPr connection="Provider=Microsoft.Mashup.OleDb.1;Data Source=$Workbook$;Location=&quot;A375_WT_C2_S28_R1 clusters&quot;;Extended Properties=&quot;&quot;" command="SELECT * FROM [A375_WT_C2_S28_R1 clusters]"/></connection><connection id="11" xr16:uid="{F2CCF9AF-E53B-453E-86B5-29EB06E06131}" keepAlive="1" name="Query - A375_WT_N1_S27_R1 clusters" description="Connection to the 'A375_WT_N1_S27_R1 clusters' query in the workbook." type="5" refreshedVersion="8" background="1" saveData="1"><dbPr connection="Provider=Microsoft.Mashup.OleDb.1;Data Source=$Workbook$;Location=&quot;A375_WT_N1_S27_R1 clusters&quot;;Extended Properties=&quot;&quot;" command="SELECT * FROM [A375_WT_N1_S27_R1 clusters]"/></connection><connection id="12" xr16:uid="{F5C2ADDD-1220-417F-BACF-5FC9B39BC969}" keepAlive="1" name="Query - A375_WT_N2_S29_R1 clusters" description="Connection to the 'A375_WT_N2_S29_R1 clusters' query in the workbook." type="5" refreshedVersion="8" background="1" saveData="1"><dbPr connection="Provider=Microsoft.Mashup.OleDb.1;Data Source=$Workbook$;Location=&quot;A375_WT_N2_S29_R1 clusters&quot;;Extended Properties=&quot;&quot;" command="SELECT * FROM [A375_WT_N2_S29_R1 clusters]"/></connection><connection id="13" xr16:uid="{401D5954-009D-4C52-B8DA-84F203337460}" keepAlive="1" name="Query - SHSY5Y_KO_C1_S38_R1 clusters" description="Connection to the 'SHSY5Y_KO_C1_S38_R1 clusters' query in the workbook." type="5" refreshedVersion="8" background="1" saveData="1"><dbPr connection="Provider=Microsoft.Mashup.OleDb.1;Data Source=$Workbook$;Location=&quot;SHSY5Y_KO_C1_S38_R1 clusters&quot;;Extended Properties=&quot;&quot;" command="SELECT * FROM [SHSY5Y_KO_C1_S38_R1 clusters]"/></connection><connection id="14" xr16:uid="{70E08AAC-FD8E-433E-9C07-F336B3D773DE}" keepAlive="1" name="Query - SHSY5Y_KO_C2_S40_R1 clusters" description="Connection to the 'SHSY5Y_KO_C2_S40_R1 clusters' query in the workbook." type="5" refreshedVersion="8" background="1" saveData="1"><dbPr connection="Provider=Microsoft.Mashup.OleDb.1;Data Source=$Workbook$;Location=&quot;SHSY5Y_KO_C2_S40_R1 clusters&quot;;Extended Properties=&quot;&quot;" command="SELECT * FROM [SHSY5Y_KO_C2_S40_R1 clusters]"/></connection><connection id="15" xr16:uid="{A3EC4E09-E69B-47D9-B829-6134CD2B73C5}" keepAlive="1" name="Query - SHSY5Y_KO_FAM120A_C1_S5_R1 clusters" description="Connection to the 'SHSY5Y_KO_FAM120A_C1_S5_R1 clusters' query in the workbook." type="5" refreshedVersion="8" background="1" saveData="1"><dbPr connection="Provider=Microsoft.Mashup.OleDb.1;Data Source=$Workbook$;Location=&quot;SHSY5Y_KO_FAM120A_C1_S5_R1 clusters&quot;;Extended Properties=&quot;&quot;" command="SELECT * FROM [SHSY5Y_KO_FAM120A_C1_S5_R1 clusters]"/></connection><connection id="16" xr16:uid="{06E0FA38-D1D0-4B95-B8BC-B588B1713AAA}" keepAlive="1" name="Query - SHSY5Y_KO_FAM120A_C2_S7_R1 clusters" description="Connection to the 'SHSY5Y_KO_FAM120A_C2_S7_R1 clusters' query in the workbook." type="5" refreshedVersion="8" background="1" saveData="1"><dbPr connection="Provider=Microsoft.Mashup.OleDb.1;Data Source=$Workbook$;Location=&quot;SHSY5Y_KO_FAM120A_C2_S7_R1 clusters&quot;;Extended Properties=&quot;&quot;" command="SELECT * FROM [SHSY5Y_KO_FAM120A_C2_S7_R1 clusters]"/></connection><connection id="17" xr16:uid="{3AFEE2D3-01E4-4AB7-848E-9EF1D12FA30E}" keepAlive="1" name="Query - SHSY5Y_KO_FAM120A_N1_S6_R1 clusters" description="Connection to the 'SHSY5Y_KO_FAM120A_N1_S6_R1 clusters' query in the workbook." type="5" refreshedVersion="8" background="1" saveData="1"><dbPr connection="Provider=Microsoft.Mashup.OleDb.1;Data Source=$Workbook$;Location=&quot;SHSY5Y_KO_FAM120A_N1_S6_R1 clusters&quot;;Extended Properties=&quot;&quot;" command="SELECT * FROM [SHSY5Y_KO_FAM120A_N1_S6_R1 clusters]"/></connection><connection id="18" xr16:uid="{06CC2DED-3A9A-4D2F-9B1B-B9561AD23D89}" keepAlive="1" name="Query - SHSY5Y_KO_FAM120A_N2_S8_R1 clusters" description="Connection to the 'SHSY5Y_KO_FAM120A_N2_S8_R1 clusters' query in the workbook." type="5" refreshedVersion="8" background="1" saveData="1"><dbPr connection="Provider=Microsoft.Mashup.OleDb.1;Data Source=$Workbook$;Location=&quot;SHSY5Y_KO_FAM120A_N2_S8_R1 clusters&quot;;Extended Properties=&quot;&quot;" command="SELECT * FROM [SHSY5Y_KO_FAM120A_N2_S8_R1 clusters]"/></connection><connection id="19" xr16:uid="{08635F55-DEC4-4746-96ED-9D814905BB20}" keepAlive="1" name="Query - SHSY5Y_KO_N1_S39_R1 clusters" description="Connection to the 'SHSY5Y_KO_N1_S39_R1 clusters' query in the workbook." type="5" refreshedVersion="8" background="1" saveData="1"><dbPr connection="Provider=Microsoft.Mashup.OleDb.1;Data Source=$Workbook$;Location=&quot;SHSY5Y_KO_N1_S39_R1 clusters&quot;;Extended Properties=&quot;&quot;" command="SELECT * FROM [SHSY5Y_KO_N1_S39_R1 clusters]"/></connection><connection id="20" xr16:uid="{F7319BA2-55BB-4D55-AB11-F1D591D9155D}" keepAlive="1" name="Query - SHSY5Y_KO_N2_S41_R1 clusters" description="Connection to the 'SHSY5Y_KO_N2_S41_R1 clusters' query in the workbook." type="5" refreshedVersion="8" background="1" saveData="1"><dbPr connection="Provider=Microsoft.Mashup.OleDb.1;Data Source=$Workbook$;Location=&quot;SHSY5Y_KO_N2_S41_R1 clusters&quot;;Extended Properties=&quot;&quot;" command="SELECT * FROM [SHSY5Y_KO_N2_S41_R1 clusters]"/></connection><connection id="21" xr16:uid="{44D86052-2D66-4E37-94AB-CF7041780558}" keepAlive="1" name="Query - SHSY5Y_WT_Vvn_C1_S9_R1 clusters" description="Connection to the 'SHSY5Y_WT_Vvn_C1_S9_R1 clusters' query in the workbook." type="5" refreshedVersion="8" background="1" saveData="1"><dbPr connection="Provider=Microsoft.Mashup.OleDb.1;Data Source=$Workbook$;Location=&quot;SHSY5Y_WT_Vvn_C1_S9_R1 clusters&quot;;Extended Properties=&quot;&quot;" command="SELECT * FROM [SHSY5Y_WT_Vvn_C1_S9_R1 clusters]"/></connection><connection id="22" xr16:uid="{FBE3A9ED-CCB8-483E-90E1-2D872E0C069E}" keepAlive="1" name="Query - SHSY5Y_WT_Vvn_C2_S11_R1 clusters" description="Connection to the 'SHSY5Y_WT_Vvn_C2_S11_R1 clusters' query in the workbook." type="5" refreshedVersion="8" background="1" saveData="1"><dbPr connection="Provider=Microsoft.Mashup.OleDb.1;Data Source=$Workbook$;Location=&quot;SHSY5Y_WT_Vvn_C2_S11_R1 clusters&quot;;Extended Properties=&quot;&quot;" command="SELECT * FROM [SHSY5Y_WT_Vvn_C2_S11_R1 clusters]"/></connection><connection id="23" xr16:uid="{ACE12863-C13A-4D4F-A46C-C769BE6B9351}" keepAlive="1" name="Query - SHSY5Y_WT_Vvn_N1_S10_R1 clusters" description="Connection to the 'SHSY5Y_WT_Vvn_N1_S10_R1 clusters' query in the workbook." type="5" refreshedVersion="8" background="1" saveData="1"><dbPr connection="Provider=Microsoft.Mashup.OleDb.1;Data Source=$Workbook$;Location=&quot;SHSY5Y_WT_Vvn_N1_S10_R1 clusters&quot;;Extended Properties=&quot;&quot;" command="SELECT * FROM [SHSY5Y_WT_Vvn_N1_S10_R1 clusters]"/></connection><connection id="24" xr16:uid="{B8B7AE22-65C6-407D-ACCF-335359A02667}" keepAlive="1" name="Query - SHSY5Y_WT_Vvn_N2_S12_R1 clusters" description="Connection to the 'SHSY5Y_WT_Vvn_N2_S12_R1 clusters' query in the workbook." type="5" refreshedVersion="8" background="1" saveData="1"><dbPr connection="Provider=Microsoft.Mashup.OleDb.1;Data Source=$Workbook$;Location=&quot;SHSY5Y_WT_Vvn_N2_S12_R1 clusters&quot;;Extended Properties=&quot;&quot;" command="SELECT * FROM [SHSY5Y_WT_Vvn_N2_S12_R1 clusters]"/></connection></connections>
