# Supplementary material for: Loss of Lamin A leads to the nuclear translocation of AGO2 and compromised RNA interference
Source: Nucleic Acids Res. 2024 Jul 12;52(16):9917–35. doi: 10.1093/nar/gkae589 (PMC11381323; doi:10.1093/nar/gkae589)
Supplement: gkae589_Supplemental_Files [file gkae589_supplemental_files.zip › Supplemental_Table_3_0_(CLIP)/xl/sharedStrings.xml]

<?xml version="1.0" encoding="UTF-8" standalone="yes"?>
<sst xmlns="http://schemas.openxmlformats.org/spreadsheetml/2006/main" count="49" uniqueCount="49"><si><t>Table 3: Supplemental file for fPAR-CLIP data</t></si><si><t xml:space="preserve"> 1_fPARCLIP_AGO_SHSY5Y_WT_C1</t></si><si><t>fPAR-CLIP of AGO1-4 proteins from cytoplasmic lysate of SHSY5Y WT cells, biological replicate 1</t></si><si><t xml:space="preserve"> 2_fPARCLIP_AGO_SHSY5Y_WT_C2</t></si><si><t>fPAR-CLIP of AGO1-4 proteins from cytoplasmic lysate of SHSY5Y WT cells, biological replicate 2</t></si><si><t xml:space="preserve"> 3_fPARCLIP_AGO_SHSY5Y_WT_N1</t></si><si><t>fPAR-CLIP of AGO1-4 proteins from nuclear lysate of SHSY5Y WT cells, biological replicate 1</t></si><si><t>fPAR-CLIP of AGO1-4 proteins from nuclear lysate of SHSY5Y WT cells, biological replicate 2</t></si><si><t xml:space="preserve"> 4_fPARCLIP_AGO_SHSY5Y_WT_N2</t></si><si><t>5_fPARCLIP_AGO_SHSY5Y_KO_C1</t></si><si><t>fPAR-CLIP of AGO1-4 proteins from cytoplasmic lysate of SHSY5Y Lamin A KO cells, biological replicate 1</t></si><si><t>fPAR-CLIP of AGO1-4 proteins from cytoplasmic lysate of SHSY5Y Lamin A KO cells, biological replicate 2</t></si><si><t>6_fPARCLIP_AGO_SHSY5Y_KO_C2</t></si><si><t>7_fPARCLIP_AGO_SHSY5Y_KO_N1</t></si><si><t>fPAR-CLIP of AGO1-4 proteins from nuclear lysate of SHSY5Y Lamin A KO cells, biological replicate 1</t></si><si><t>8_fPARCLIP_AGO_SHSY5Y_KO_N2</t></si><si><t>fPAR-CLIP of AGO1-4 proteins from nuclear lysate of SHSY5Y Lamin A KO cells, biological replicate 2</t></si><si><t>9_fPARCLIP_AGO_A375_WT_C1</t></si><si><t>fPAR-CLIP of AGO1-4 proteins from cytoplasmic lysate of A375 cells, biological replicate 1</t></si><si><t>10_fPARCLIP_AGO_A375_WT_C2</t></si><si><t>fPAR-CLIP of AGO1-4 proteins from cytoplasmic lysate of A375 cells, biological replicate 2</t></si><si><t>11_fPARCLIP_AGO_A375_WT_N1</t></si><si><t>12_fPARCLIP_AGO_A375_WT_N2</t></si><si><t>fPAR-CLIP of AGO1-4 proteins from nuclear lysate of A375 cells, biological replicate 1</t></si><si><t>fPAR-CLIP of AGO1-4 proteins from nuclear lysate of A375 cells, biological replicate 2</t></si><si><t>13_fPARCLIP_AGO_A375_KO_C1</t></si><si><t>fPAR-CLIP of AGO1-4 proteins from cytoplasmic lysate of A375 Lamin A KO cells, biological replicate 1</t></si><si><t>14_fPARCLIP_AGO_A375_KO_C2</t></si><si><t>fPAR-CLIP of AGO1-4 proteins from cytoplasmic lysate of A375 Lamin A KO cells, biological replicate 2</t></si><si><t>15_fPARCLIP_AGO_A375_KO_N1</t></si><si><t>fPAR-CLIP of AGO1-4 proteins from nuclear lysate of A375 Lamin A KO cells, biological replicate 1</t></si><si><t>16_fPARCLIP_AGO_A375_KO_N2</t></si><si><t>fPAR-CLIP of AGO1-4 proteins from nuclear lysate of A375 Lamin A KO cells, biological replicate 2</t></si><si><t>17_fPARCLIP_FAM120A_SH_KO_C1</t></si><si><t>fPAR-CLIP of FAM120A protein from cytoplasmic lysate of SHSY5Y Lamin A KO cells, biological replicate 1</t></si><si><t>18_fPARCLIP_FAM120A_SH_KO_C2</t></si><si><t>fPAR-CLIP of FAM120A protein from cytoplasmic lysate of SHSY5Y Lamin A KO cells, biological replicate 2</t></si><si><t>19_fPARCLIP_FAM120A_SH_KO_N1</t></si><si><t>20_fPARCLIP_FAM120A_SH_KO_N2</t></si><si><t>fPAR-CLIP of FAM120A protein from nuclear lysate of SHSY5Y Lamin A KO cells, biological replicate 1</t></si><si><t>fPAR-CLIP of FAM120A protein from nuclear lysate of SHSY5Y Lamin A KO cells, biological replicate 2</t></si><si><t>21_fPARCLIP_FAM120A_A375_KO_C1</t></si><si><t>22_fPARCLIP_FAM120A_A375_KO_C2</t></si><si><t>23_fPARCLIP_FAM120A_A375_KO_N1</t></si><si><t>fPAR-CLIP of FAM120A protein from nuclear lysate of A375 Lamin A KO cells, biological replicate 1</t></si><si><t>24_fPARCLIP_FAM120A_A375_KO_N2</t></si><si><t>fPAR-CLIP of FAM120A protein from nuclear lysate of A375 Lamin A KO cells, biological replicate 2</t></si><si><t>fPAR-CLIP of FAM120A protein from cytoplasmic lysate of A375 Lamin A KO cells, biological replicate 2</t></si><si><t>fPAR-CLIP of FAM120A protein from cytoplasmic lysate of A375 Lamin A KO cells, biological replicate 1</t></si></sst>
