# Supplementary material for: Loss of Lamin A leads to the nuclear translocation of AGO2 and compromised RNA interference
Source: Nucleic Acids Res. 2024 Jul 12;52(16):9917–35. doi: 10.1093/nar/gkae589 (PMC11381323; doi:10.1093/nar/gkae589)
Supplement: gkae589_Supplemental_Files [file gkae589_supplemental_files.zip › Supplemental_Table_3_0_(CLIP)/xl/styles.xml]

<?xml version="1.0" encoding="UTF-8" standalone="yes"?>
<styleSheet xmlns="http://schemas.openxmlformats.org/spreadsheetml/2006/main" xmlns:mc="http://schemas.openxmlformats.org/markup-compatibility/2006" mc:Ignorable="x14ac x16r2 xr" xmlns:x14ac="http://schemas.microsoft.com/office/spreadsheetml/2009/9/ac" xmlns:x16r2="http://schemas.microsoft.com/office/spreadsheetml/2015/02/main" xmlns:xr="http://schemas.microsoft.com/office/spreadsheetml/2014/revision"><fonts count="2" x14ac:knownFonts="1"><font><sz val="12"/><color theme="1"/><name val="Calibri"/><family val="2"/><scheme val="minor"/></font><font><b/><sz val="12"/><color theme="1"/><name val="Calibri"/><family val="2"/><scheme val="minor"/></font></fonts><fills count="2"><fill><patternFill patternType="none"/></fill><fill><patternFill patternType="gray125"/></fill></fills><borders count="1"><border><left/><right/><top/><bottom/><diagonal/></border></borders><cellStyleXfs count="1"><xf numFmtId="0" fontId="0" fillId="0" borderId="0"/></cellStyleXfs><cellXfs count="2"><xf numFmtId="0" fontId="0" fillId="0" borderId="0" xfId="0"/><xf numFmtId="0" fontId="1" fillId="0" borderId="0" xfId="0" applyFont="1"/></cellXfs><cellStyles count="1"><cellStyle name="Normal" xfId="0" builtinId="0"/></cellStyles><dxfs count="0"/><tableStyles count="0" defaultTableStyle="TableStyleMedium2" defaultPivotStyle="PivotStyleLight16"/><extLst><ext uri="{EB79DEF2-80B8-43e5-95BD-54CBDDF9020C}" xmlns:x14="http://schemas.microsoft.com/office/spreadsheetml/2009/9/main"><x14:slicerStyles defaultSlicerStyle="SlicerStyleLight1"/></ext><ext uri="{9260A510-F301-46a8-8635-F512D64BE5F5}" xmlns:x15="http://schemas.microsoft.com/office/spreadsheetml/2010/11/main"><x15:timelineStyles defaultTimelineStyle="TimeSlicerStyleLight1"/></ext></extLst></styleSheet>
