# Supplementary material for: Loss of Lamin A leads to the nuclear translocation of AGO2 and compromised RNA interference
Source: Nucleic Acids Res. 2024 Jul 12;52(16):9917–35. doi: 10.1093/nar/gkae589 (PMC11381323; doi:10.1093/nar/gkae589)
Supplement: gkae589_Supplemental_Files [file gkae589_supplemental_files.zip › Supplemental_Table_3_0_(CLIP)/xl/workbook.xml]

<?xml version="1.0" encoding="UTF-8" standalone="yes"?>
<workbook xmlns="http://schemas.openxmlformats.org/spreadsheetml/2006/main" xmlns:r="http://schemas.openxmlformats.org/officeDocument/2006/relationships" xmlns:mc="http://schemas.openxmlformats.org/markup-compatibility/2006" mc:Ignorable="x15 xr xr6 xr10 xr2" xmlns:x15="http://schemas.microsoft.com/office/spreadsheetml/2010/11/main" xmlns:xr="http://schemas.microsoft.com/office/spreadsheetml/2014/revision" xmlns:xr6="http://schemas.microsoft.com/office/spreadsheetml/2016/revision6" xmlns:xr10="http://schemas.microsoft.com/office/spreadsheetml/2016/revision10" xmlns:xr2="http://schemas.microsoft.com/office/spreadsheetml/2015/revision2"><fileVersion appName="xl" lastEdited="7" lowestEdited="7" rupBuild="27531"/><workbookPr defaultThemeVersion="166925"/><mc:AlternateContent xmlns:mc="http://schemas.openxmlformats.org/markup-compatibility/2006"><mc:Choice Requires="x15"><x15ac:absPath url="https://oxforduniversitypress-my.sharepoint.com/personal/shannon_rudden_oup_com/Documents/Desktop/" xmlns:x15ac="http://schemas.microsoft.com/office/spreadsheetml/2010/11/ac"/></mc:Choice></mc:AlternateContent><xr:revisionPtr revIDLastSave="0" documentId="8_{19C1E4AD-0D4C-4E23-8849-5FC28EFE9517}" xr6:coauthVersionLast="47" xr6:coauthVersionMax="47" xr10:uidLastSave="{00000000-0000-0000-0000-000000000000}"/><bookViews><workbookView xWindow="-110" yWindow="-110" windowWidth="19420" windowHeight="10420" tabRatio="831" xr2:uid="{7FF1629F-6729-E54D-B1FB-39797ABA63D0}"/></bookViews><sheets><sheet name="Description" sheetId="6" r:id="rId1"/></sheets><calcPr calcId="191028"/><extLst><ext uri="{140A7094-0E35-4892-8432-C4D2E57EDEB5}" xmlns:x15="http://schemas.microsoft.com/office/spreadsheetml/2010/11/main"><x15:workbookPr chartTrackingRefBase="1"/></ext><ext uri="{B58B0392-4F1F-4190-BB64-5DF3571DCE5F}" xmlns:xcalcf="http://schemas.microsoft.com/office/spreadsheetml/2018/calcfeatures"><xcalcf:calcFeatures><xcalcf:feature name="microsoft.com:RD"/><xcalcf:feature name="microsoft.com:Single"/><xcalcf:feature name="microsoft.com:FV"/><xcalcf:feature name="microsoft.com:CNMTM"/><xcalcf:feature name="microsoft.com:LET_WF"/><xcalcf:feature name="microsoft.com:LAMBDA_WF"/><xcalcf:feature name="microsoft.com:ARRAYTEXT_WF"/></xcalcf:calcFeatures></ext></extLst></workbook>
