# Supplementary material for: Loss of Lamin A leads to the nuclear translocation of AGO2 and compromised RNA interference
Source: Nucleic Acids Res. 2024 Jul 12;52(16):9917–35. doi: 10.1093/nar/gkae589 (PMC11381323; doi:10.1093/nar/gkae589)
Supplement: gkae589_Supplemental_Files [file gkae589_supplemental_files.zip › Supplemental_Table_3_0_(CLIP)/xl/worksheets/sheet1.xml]

<?xml version="1.0" encoding="UTF-8" standalone="yes"?>
<worksheet xmlns="http://schemas.openxmlformats.org/spreadsheetml/2006/main" xmlns:r="http://schemas.openxmlformats.org/officeDocument/2006/relationships" xmlns:mc="http://schemas.openxmlformats.org/markup-compatibility/2006" mc:Ignorable="x14ac xr xr2 xr3" xmlns:x14ac="http://schemas.microsoft.com/office/spreadsheetml/2009/9/ac" xmlns:xr="http://schemas.microsoft.com/office/spreadsheetml/2014/revision" xmlns:xr2="http://schemas.microsoft.com/office/spreadsheetml/2015/revision2" xmlns:xr3="http://schemas.microsoft.com/office/spreadsheetml/2016/revision3" xr:uid="{6BAD9C17-4525-6E49-87A3-FF79600AA228}"><dimension ref="A1:A73"/><sheetViews><sheetView tabSelected="1" workbookViewId="0"><selection activeCell="A65" sqref="A65"/></sheetView></sheetViews><sheetFormatPr defaultColWidth="8" defaultRowHeight="15.5" x14ac:dyDescent="0.35"/><sheetData><row r="1" spans="1:1" x14ac:dyDescent="0.35"><c r="A1" s="1" t="s"><v>0</v></c></row><row r="3" spans="1:1" x14ac:dyDescent="0.35"><c r="A3" s="1" t="s"><v>1</v></c></row><row r="4" spans="1:1" x14ac:dyDescent="0.35"><c r="A4" t="s"><v>2</v></c></row><row r="6" spans="1:1" x14ac:dyDescent="0.35"><c r="A6" s="1" t="s"><v>3</v></c></row><row r="7" spans="1:1" x14ac:dyDescent="0.35"><c r="A7" t="s"><v>4</v></c></row><row r="9" spans="1:1" x14ac:dyDescent="0.35"><c r="A9" s="1" t="s"><v>5</v></c></row><row r="10" spans="1:1" x14ac:dyDescent="0.35"><c r="A10" t="s"><v>6</v></c></row><row r="12" spans="1:1" x14ac:dyDescent="0.35"><c r="A12" s="1" t="s"><v>8</v></c></row><row r="13" spans="1:1" x14ac:dyDescent="0.35"><c r="A13" t="s"><v>7</v></c></row><row r="15" spans="1:1" x14ac:dyDescent="0.35"><c r="A15" s="1" t="s"><v>9</v></c></row><row r="16" spans="1:1" x14ac:dyDescent="0.35"><c r="A16" t="s"><v>10</v></c></row><row r="18" spans="1:1" x14ac:dyDescent="0.35"><c r="A18" s="1" t="s"><v>12</v></c></row><row r="19" spans="1:1" x14ac:dyDescent="0.35"><c r="A19" t="s"><v>11</v></c></row><row r="21" spans="1:1" x14ac:dyDescent="0.35"><c r="A21" s="1" t="s"><v>13</v></c></row><row r="22" spans="1:1" x14ac:dyDescent="0.35"><c r="A22" t="s"><v>14</v></c></row><row r="24" spans="1:1" x14ac:dyDescent="0.35"><c r="A24" s="1" t="s"><v>15</v></c></row><row r="25" spans="1:1" x14ac:dyDescent="0.35"><c r="A25" t="s"><v>16</v></c></row><row r="27" spans="1:1" x14ac:dyDescent="0.35"><c r="A27" s="1" t="s"><v>17</v></c></row><row r="28" spans="1:1" x14ac:dyDescent="0.35"><c r="A28" t="s"><v>18</v></c></row><row r="30" spans="1:1" x14ac:dyDescent="0.35"><c r="A30" s="1" t="s"><v>19</v></c></row><row r="31" spans="1:1" x14ac:dyDescent="0.35"><c r="A31" t="s"><v>20</v></c></row><row r="33" spans="1:1" x14ac:dyDescent="0.35"><c r="A33" s="1" t="s"><v>21</v></c></row><row r="34" spans="1:1" x14ac:dyDescent="0.35"><c r="A34" t="s"><v>23</v></c></row><row r="36" spans="1:1" x14ac:dyDescent="0.35"><c r="A36" s="1" t="s"><v>22</v></c></row><row r="37" spans="1:1" x14ac:dyDescent="0.35"><c r="A37" t="s"><v>24</v></c></row><row r="39" spans="1:1" x14ac:dyDescent="0.35"><c r="A39" s="1" t="s"><v>25</v></c></row><row r="40" spans="1:1" x14ac:dyDescent="0.35"><c r="A40" t="s"><v>26</v></c></row><row r="42" spans="1:1" x14ac:dyDescent="0.35"><c r="A42" s="1" t="s"><v>27</v></c></row><row r="43" spans="1:1" x14ac:dyDescent="0.35"><c r="A43" t="s"><v>28</v></c></row><row r="45" spans="1:1" x14ac:dyDescent="0.35"><c r="A45" s="1" t="s"><v>29</v></c></row><row r="46" spans="1:1" x14ac:dyDescent="0.35"><c r="A46" t="s"><v>30</v></c></row><row r="48" spans="1:1" x14ac:dyDescent="0.35"><c r="A48" s="1" t="s"><v>31</v></c></row><row r="49" spans="1:1" x14ac:dyDescent="0.35"><c r="A49" t="s"><v>32</v></c></row><row r="51" spans="1:1" x14ac:dyDescent="0.35"><c r="A51" s="1" t="s"><v>33</v></c></row><row r="52" spans="1:1" x14ac:dyDescent="0.35"><c r="A52" t="s"><v>34</v></c></row><row r="54" spans="1:1" x14ac:dyDescent="0.35"><c r="A54" s="1" t="s"><v>35</v></c></row><row r="55" spans="1:1" x14ac:dyDescent="0.35"><c r="A55" t="s"><v>36</v></c></row><row r="57" spans="1:1" x14ac:dyDescent="0.35"><c r="A57" s="1" t="s"><v>37</v></c></row><row r="58" spans="1:1" x14ac:dyDescent="0.35"><c r="A58" t="s"><v>39</v></c></row><row r="60" spans="1:1" x14ac:dyDescent="0.35"><c r="A60" s="1" t="s"><v>38</v></c></row><row r="61" spans="1:1" x14ac:dyDescent="0.35"><c r="A61" t="s"><v>40</v></c></row><row r="63" spans="1:1" x14ac:dyDescent="0.35"><c r="A63" s="1" t="s"><v>41</v></c></row><row r="64" spans="1:1" x14ac:dyDescent="0.35"><c r="A64" t="s"><v>48</v></c></row><row r="66" spans="1:1" x14ac:dyDescent="0.35"><c r="A66" s="1" t="s"><v>42</v></c></row><row r="67" spans="1:1" x14ac:dyDescent="0.35"><c r="A67" t="s"><v>47</v></c></row><row r="69" spans="1:1" x14ac:dyDescent="0.35"><c r="A69" s="1" t="s"><v>43</v></c></row><row r="70" spans="1:1" x14ac:dyDescent="0.35"><c r="A70" t="s"><v>44</v></c></row><row r="72" spans="1:1" x14ac:dyDescent="0.35"><c r="A72" s="1" t="s"><v>45</v></c></row><row r="73" spans="1:1" x14ac:dyDescent="0.35"><c r="A73" t="s"><v>46</v></c></row></sheetData><pageMargins left="0.7" right="0.7" top="0.75" bottom="0.75" header="0.3" footer="0.3"/><pageSetup paperSize="9" orientation="portrait" verticalDpi="0" r:id="rId1"/></worksheet>
